# Supplementary material for: Transcriptome Analysis Reveals Key Pathways and Candidate Genes Controlling Seed Development and Size in Ricebean (Vigna umbellata)
Source: Front Genet. 2022 Jan 21;12:791355. doi: 10.3389/fgene.2021.791355 (PMC8815620; doi:10.3389/fgene.2021.791355)
Supplement: Supplementary file 1 [file Table2.xlsx]

## Sheet: common_DEGs_B5_B10 & S5_S10
Table S2(A): List of 2091 DEGs common between the individual genotypes across the timpoint i.e, B5_B10 and S5_S10
Transcript ID	Expression in B5_B10				Expression in S5_S10
	B5	B10	log2FoldChange	pval	S5	S10	log2FoldChange	pval
BS4DTRINITY_DN11561_c0_g1_i2	58.4022	0.649369	-6.49084	0.00205218	56.8693	13.7002	-2.05345	9.82872e-05
CB4DTRINITY_DN12914_c0_g1_i1	93.9108	1.38932	-6.07884	0.000160743	113.158	28.1395	-2.00767	8.02958e-07
BS4DTRINITY_DN11628_c0_g1_i4	631.072	12.5622	-5.65064	4.88108e-10	1819.07	24.8707	-6.19261	3.36646e-75
CB4DTRINITY_DN13673_c4_g4_i2	628.78	18.0129	-5.12546	9.27082e-09	184.772	38.5692	-2.26022	1.95158e-11
AB4DTRINITY_DN10781_c1_g11_i1	71.2986	2.98898	-4.57615	0.00243777	125.917	3.02486	-5.37946	8.56356e-22
BS4DTRINITY_DN12827_c3_g1_i1	75.1057	4.3783	-4.10048	0.00601567	21.9404	0.877074	-4.64475	3.97075e-05
CB4DTRINITY_DN1907_c0_g1_i1	60.8228	3.98531	-3.93185	0.0117528	101.516	0.877074	-6.8548	9.37367e-21
CS4DTRINITY_DN6173_c0_g1_i1	46.2139	3.17164	-3.86503	0.0435723	63.6692	0.877074	-6.18175	6.72383e-14
AB4DTRINITY_DN11117_c2_g13_i1	347.353	25.6418	-3.75984	1.88632e-05	224.769	39.1865	-2.52001	4.05769e-12
BB4DTRINITY_DN12651_c0_g2_i2	49.1449	3.68439	-3.73754	0.0386636	56.2537	0.877074	-6.00311	2.86602e-12
CS4DTRINITY_DN7824_c0_g1_i1	81.6875	6.20665	-3.71823	0.0109237	55.1742	12.5193	-2.13984	0.000147211
BS4DTRINITY_DN12626_c0_g1_i1	39.0986	2.98898	-3.70939	0.0498128	55.8551	1.70303	-5.03552	9.61454e-11
CB4DTRINITY_DN13309_c0_g1_i4	61.2709	4.98164	-3.62051	0.014172	126.34	3.02486	-5.3843	6.57699e-22
BB7DTRINITY_DN17010_c0_g1_i1	126.561	10.3293	-3.61501	0.00211377	56.6887	10.5049	-2.432	3.26001e-06
AB4DTRINITY_DN1880_c0_g1_i1	338.571	28.1404	-3.58874	2.31557e-05	170.976	13.3895	-3.67462	1.12387e-18
CS4DTRINITY_DN35334_c0_g1_i1	83.7704	6.97429	-3.58632	0.00583645	28.2377	4.82391	-2.54935	0.000736089
BB4DTRINITY_DN12793_c2_g1_i3	169.456	14.251	-3.57177	0.000286029	366.94	14.2672	-4.68477	8.34396e-34
CS4DTRINITY_DN11298_c1_g2_i4	341.927	29.0354	-3.55781	1.98621e-05	239.478	37.1125	-2.68992	6.62186e-14
BS4DTRINITY_DN12804_c0_g8_i1	163.091	13.9684	-3.54544	0.00104471	91.1919	18.1181	-2.33148	1.44437e-06
CS4DTRINITY_DN11778_c0_g2_i2	469.046	41.1646	-3.51026	2.71086e-05	390.497	72.8528	-2.42225	2.01173e-14
CS4DTRINITY_DN11599_c7_g3_i1	169.851	15.2934	-3.47329	0.000446777	93.7994	2.19891	-5.41472	4.74734e-18
CB4DTRINITY_DN13714_c0_g2_i3	715.869	65.6442	-3.44695	1.08247e-05	332.317	71.3171	-2.22024	4.53001e-12
AS4DTRINITY_DN10419_c0_g3_i1	368.959	34.2251	-3.43034	1.39049e-05	1371.87	10.1175	-7.08315	8.43815e-84
AS4DTRINITY_DN4630_c0_g1_i1	249.818	23.3175	-3.42139	0.000214229	121.311	6.58428	-4.20354	6.48008e-17
AS4DTRINITY_DN11648_c1_g1_i1	208.429	20.3656	-3.35535	0.000232826	458.692	2.52898	-7.50283	2.62491e-55
CS4DTRINITY_DN4524_c0_g1_i1	70.6098	6.92433	-3.35012	0.0269932	39.9544	6.9268	-2.52809	5.96941e-05
CS4DTRINITY_DN12307_c0_g10_i1	212.208	20.9229	-3.34232	0.00015264	277.934	9.49445	-4.87151	7.30591e-31
BB4DTRINITY_DN12497_c0_g3_i2	86.6623	8.71132	-3.31444	0.00902568	79.602	0.825954	-6.5906	6.25729e-17
AS4DTRINITY_DN11645_c2_g8_i3	55.2574	5.69932	-3.27731	0.0279171	209.76	9.51312	-4.46268	1.92221e-25
CB4DTRINITY_DN14116_c4_g6_i6	189.58	19.9548	-3.248	0.0012458	104.321	23.9508	-2.12289	2.13966e-06
BS4DTRINITY_DN11404_c0_g1_i2	86.0799	9.4666	-3.18476	0.0148315	125.464	8.47646	-3.88767	1.15671e-15
AB4DTRINITY_DN10174_c0_g1_i2	470.164	51.984	-3.17703	1.77272e-05	732.991	6.0435	-6.92227	8.32233e-66
CB4DTRINITY_DN11005_c0_g1_i3	352.175	39.4668	-3.15758	0.000163378	122.464	28.0248	-2.12758	1.4969e-07
CB4DTRINITY_DN13614_c1_g1_i1	53.2641	5.97796	-3.15544	0.0369637	76.08	4.78523	-3.99086	6.87009e-12
BS4DTRINITY_DN24615_c0_g1_i1	44.3272	4.98164	-3.1535	0.0484626	38.7619	0.825954	-5.55243	8.58359e-09
AS4DTRINITY_DN10236_c0_g1_i1	58.0481	6.67337	-3.12076	0.0424217	76.3435	3.52074	-4.43855	1.45812e-13
CB4DTRINITY_DN18551_c0_g1_i1	60.5672	6.97429	-3.11842	0.0244956	154.437	2.63122	-5.87514	3.93978e-26
AB4DTRINITY_DN7238_c0_g2_i1	524.619	60.6251	-3.11328	3.37455e-05	182.755	29.6636	-2.62314	3.6268e-12
BS4DTRINITY_DN12308_c0_g9_i1	116.102	13.5017	-3.10418	0.0100936	172.045	1.75415	-6.61588	6.06494e-30
BS4DTRINITY_DN9929_c1_g1_i1	217.603	25.5812	-3.08854	0.000751344	173.924	35.8225	-2.27952	1.6467e-09
BS4DTRINITY_DN14414_c0_g1_i1	217.148	25.7125	-3.07814	0.000562186	287.666	8.18506	-5.13526	1.19323e-33
AS4DTRINITY_DN11980_c4_g2_i5	251.761	30.0418	-3.06701	0.000244507	466.389	19.1934	-4.60285	1.02401e-36
AS4DTRINITY_DN24212_c0_g1_i1	83.3387	9.96327	-3.0643	0.0096896	87.5563	1.32183	-6.0496	2.28784e-18
BS4DTRINITY_DN11754_c0_g1_i2	64.3166	7.80632	-3.04248	0.0370624	54.5461	10.1167	-2.43074	1.61417e-05
CS4DTRINITY_DN11026_c3_g1_i2	83.387	10.3563	-3.00932	0.0125807	113.459	2.52898	-5.48747	3.71787e-20
CS4DTRINITY_DN11925_c0_g5_i4	127.768	15.9525	-3.00167	0.0163739	97.255	22.9986	-2.08022	1.12679e-06
AB4DTRINITY_DN2033_c0_g1_i1	93.6764	11.7916	-2.98992	0.0131329	80.8986	5.17265	-3.96714	8.36665e-13
CS4DTRINITY_DN12094_c0_g1_i4	80.698	10.2058	-2.98314	0.0198762	201.201	0.438537	-8.84172	5.47038e-38
CS4DTRINITY_DN10974_c7_g1_i1	1389.65	177.72	-2.96705	1.23549e-05	443.191	70.0314	-2.66185	1.84664e-17
BS4DTRINITY_DN12670_c0_g1_i1	169.298	21.8747	-2.95223	0.00124369	352.743	18.6588	-4.24069	8.17684e-30
AB4DTRINITY_DN9728_c0_g2_i5	84.8855	11.0056	-2.94727	0.0137359	145.036	6.42469	-4.49664	8.53208e-20
CS4DTRINITY_DN10926_c0_g18_i2	72.6015	9.46511	-2.93931	0.0192302	40.0641	5.7072	-2.81145	2.20416e-05
CS4DTRINITY_DN6851_c0_g1_i1	179.09	23.4665	-2.93201	0.0022451	130.856	3.40605	-5.26374	3.19736e-21
AB4DTRINITY_DN10548_c0_g1_i1	9793.14	1286.97	-2.92779	0.000310269	2971.41	555.985	-2.41803	3.96431e-18
CS4DTRINITY_DN8107_c0_g1_i3	2219.3	293.144	-2.92042	7.67042e-06	2921.51	151.293	-4.2713	1.6104e-46
AS4DTRINITY_DN11446_c2_g8_i3	51.2682	6.77854	-2.91902	0.0468851	79.6069	6.43092	-3.6298	1.05457e-10
AS4DTRINITY_DN11383_c1_g1_i2	115.341	15.3379	-2.91073	0.00460876	184.441	10.4226	-4.14537	6.73385e-21
AS4DTRINITY_DN11331_c4_g7_i8	3311.09	443.748	-2.89949	1.47964e-05	4664.47	254.459	-4.19621	6.94135e-44
AB4DTRINITY_DN4831_c0_g1_i1	1837.24	250.952	-2.87205	8.63034e-06	2406.04	132.574	-4.18179	8.6514e-45
BS4DTRINITY_DN12670_c1_g1_i6	79.9329	10.9458	-2.86842	0.0179804	169.568	6.52693	-4.69931	1.02652e-22
CS4DTRINITY_DN11021_c2_g9_i1	289.023	39.6493	-2.86581	0.00153517	133.364	20.3791	-2.71021	3.98677e-11
CB4DTRINITY_DN13675_c0_g1_i4	65.834	9.05902	-2.86141	0.0422528	21.7611	2.14779	-3.34083	0.000336657
AB4DTRINITY_DN8473_c0_g1_i1	290.049	40.0923	-2.8549	0.000821096	279.182	10.0926	-4.78984	5.7464e-31
BS4DTRINITY_DN12101_c4_g4_i2	1511.91	209.282	-2.85285	1.73674e-05	2242.66	125.895	-4.15492	4.01849e-46
AB4DTRINITY_DN10799_c4_g1_i11	95.0504	13.2745	-2.84004	0.0186091	177.168	29.5467	-2.58405	4.35619e-11
BS7D1TRINITY_DN9298_c0_g1_i4	3985.17	556.828	-2.83934	2.84682e-05	5612.77	294.313	-4.25329	3.38595e-43
CS4DTRINITY_DN9755_c0_g1_i1	129.482	18.2416	-2.82745	0.00988276	90.6061	13.243	-2.77437	2.41124e-08
CB4DTRINITY_DN13600_c0_g1_i1	77.9641	11.0831	-2.81445	0.0325108	30.6904	3.07598	-3.31867	1.5451e-05
CS4DTRINITY_DN11647_c2_g6_i1	537.517	76.741	-2.80824	4.65972e-05	885.458	63.0434	-3.81201	1.54212e-34
BB4DTRINITY_DN12161_c0_g3_i1	60.6159	8.66602	-2.80625	0.0409694	24.1613	3.95306	-2.61166	0.00118768
AS7DTRINITY_DN9824_c0_g1_i3	3892.24	568.597	-2.77512	0.00013882	2225.59	179.907	-3.62887	7.10954e-37
CB4DTRINITY_DN13810_c0_g1_i3	56.7538	8.2953	-2.77435	0.0474983	132.614	1.32183	-6.64855	3.14498e-26
CS4DTRINITY_DN11158_c1_g2_i3	269.028	39.3641	-2.7728	0.000541273	556.523	3.02486	-7.52343	2.49317e-62
AB4DTRINITY_DN7063_c0_g1_i1	153.617	22.7052	-2.75824	0.00262036	76.548	8.62982	-3.14896	2.88335e-09
AS4DTRINITY_DN11945_c0_g2_i2	9456.98	1410.33	-2.74534	0.000642777	2993.43	616.683	-2.2792	1.43473e-16
BB4DTRINITY_DN13205_c5_g7_i2	234.676	35.0318	-2.74393	0.000688868	206.805	13.5103	-3.93614	7.68357e-21
AS4DTRINITY_DN32354_c0_g1_i1	97.5222	14.5703	-2.7427	0.0204561	40.7565	6.49448	-2.64974	1.47831e-05
CS4DTRINITY_DN12385_c1_g5_i1	207.714	31.1517	-2.73722	0.00157604	152.497	9.83075	-3.95533	8.36418e-18
BB4DTRINITY_DN12755_c4_g1_i2	726.412	112.312	-2.69328	0.000148889	531.984	100.985	-2.39724	4.07523e-16
BB4DTRINITY_DN13117_c3_g3_i6	90.233	13.9684	-2.69149	0.0321063	79.3517	10.453	-2.92434	1.2611e-08
BS4DTRINITY_DN9784_c0_g1_i1	138.79	21.9005	-2.66387	0.0119992	155.428	2.5801	-5.91268	3.17845e-26
BS4DTRINITY_DN2558_c0_g1_i2	930.928	148.057	-2.65251	6.8844e-05	1381.73	65.6528	-4.39548	3.50326e-46
CS4DTRINITY_DN5486_c0_g1_i2	133.91	21.3619	-2.64815	0.00473245	186.534	4.72789	-5.3021	2.1669e-27
BB4DTRINITY_DN7508_c0_g1_i1	125.339	20.2181	-2.63211	0.0136217	42.1947	8.5787	-2.29823	0.000181566
AB4DTRINITY_DN10821_c2_g9_i1	417.866	67.6615	-2.62663	0.000488153	313.166	22.0876	-3.82562	3.70696e-25
AS4DTRINITY_DN8401_c0_g1_i1	879.251	142.373	-2.6266	3.14319e-05	1229.84	52.704	-4.54442	8.62398e-52
BS4DTRINITY_DN12260_c1_g1_i2	1568.65	258.378	-2.60197	5.33174e-05	536.346	89.4373	-2.58422	3.55397e-17
AS4DTRINITY_DN11897_c2_g3_i8	134.815	22.2078	-2.60185	0.00551406	85.324	0.438537	-7.60411	3.83357e-19
AS4DTRINITY_DN7326_c0_g1_i1	123.867	20.476	-2.59679	0.0131633	162.38	9.84942	-4.04319	8.88685e-20
AS4DTRINITY_DN12251_c0_g1_i1	135.473	22.653	-2.58023	0.00907634	268.017	36.5718	-2.87352	7.16711e-17
BS4DTRINITY_DN35100_c0_g1_i1	69.219	11.609	-2.57593	0.0313124	118.648	6.86323	-4.11166	8.21181e-16
BS4DTRINITY_DN13235_c0_g1_i1	126.759	21.2904	-2.57381	0.0148909	125.46	5.19199	-4.5948	3.33172e-19
AB4DTRINITY_DN10853_c0_g8_i3	131.899	22.1677	-2.5729	0.016079	49.6273	12.2915	-2.01348	0.000251832
BS4DTRINITY_DN13516_c0_g1_i1	96.176	16.1838	-2.57113	0.0125211	74.2684	3.40605	-4.44657	3.97495e-12
CS4DTRINITY_DN12292_c1_g1_i1	85.6654	14.4928	-2.56338	0.0214252	139.189	7.89989	-4.13907	3.86134e-18
CB4DTRINITY_DN13809_c0_g4_i1	156.95	26.6965	-2.55558	0.0080885	128.275	4.33425	-4.88731	8.86572e-20
BS4DTRINITY_DN16272_c0_g1_i1	120.293	20.6126	-2.54495	0.0193097	91.0769	0.825954	-6.78488	4.80871e-19
CB4DTRINITY_DN14027_c4_g1_i4	279.356	48.021	-2.54037	0.000747211	506.57	5.1602	-6.61719	6.94116e-54
CS4DTRINITY_DN11526_c1_g16_i1	154.264	26.5999	-2.53591	0.00469296	355.301	1.65191	-7.74877	1.01213e-49
AB4DTRINITY_DN10504_c5_g2_i2	180.752	31.2253	-2.53323	0.00436431	183.708	9.93921	-4.20814	2.60752e-21
BS4DTRINITY_DN20322_c0_g1_i1	91.3999	15.8705	-2.52585	0.0355241	102.198	3.40605	-4.90712	8.72941e-17
BB4DTRINITY_DN10543_c0_g2_i1	231.088	40.5025	-2.51236	0.00131738	260.795	7.4289	-5.13362	7.70797e-34
CS4DTRINITY_DN12180_c4_g4_i1	395.237	69.396	-2.50979	0.00026199	544.651	21.0422	-4.69397	1.99495e-42
AB4DTRINITY_DN10555_c0_g12_i3	105.724	18.5702	-2.50924	0.0122737	94.4731	2.14156	-5.46317	2.46363e-17
AB4DTRINITY_DN9997_c0_g3_i5	238.657	42.1616	-2.50094	0.00445571	415.387	30.3322	-3.77554	1.08001e-28
BS4DTRINITY_DN11928_c3_g4_i2	124.716	22.0704	-2.49846	0.00752339	296.515	0.877074	-8.40119	2.37352e-46
AB7DTRINITY_DN25213_c0_g1_i2	191.96	34.0016	-2.49713	0.00431773	311.174	21.2003	-3.87557	1.18302e-25
AB4DTRINITY_DN9919_c0_g1_i1	229.802	40.7188	-2.49662	0.00172784	201.803	39.8191	-2.34142	9.37447e-12
CS4DTRINITY_DN9170_c0_g1_i2	117.866	20.9689	-2.49082	0.00835302	235.333	3.45718	-6.08896	1.96364e-34
CS4DTRINITY_DN7279_c0_g2_i1	154.949	27.6015	-2.48898	0.00928124	122.646	1.70303	-6.17026	7.83487e-23
AS4DTRINITY_DN11241_c1_g11_i1	88.8121	15.869	-2.48455	0.0308488	142.497	2.19891	-6.018	6.53771e-26
BB7DTRINITY_DN24343_c0_g1_i1	73.0875	13.1049	-2.47951	0.0449924	56.1801	2.52898	-4.47343	5.62514e-10
AS4DTRINITY_DN431_c0_g1_i2	158.83	28.6255	-2.47211	0.00618552	127.493	16.4067	-2.95806	3.08163e-12
CS4DTRINITY_DN10355_c0_g1_i1	224.915	40.5867	-2.4703	0.00562551	305.619	18.924	-4.01345	9.2221e-28
CS4DTRINITY_DN8602_c0_g1_i4	284.998	51.6331	-2.46458	0.0017141	129.947	7.17397	-4.179	5.17035e-17
BS4DTRINITY_DN12747_c3_g6_i3	1718.14	315.545	-2.44493	8.55574e-05	2075.74	92.417	-4.48932	3.42654e-51
AB4DTRINITY_DN10883_c2_g1_i4	590.989	108.707	-2.44269	0.000373601	540.466	29.9557	-4.1733	7.00818e-35
CB4DTRINITY_DN14509_c0_g2_i9	176.658	32.5648	-2.43957	0.00444508	115.696	4.77901	-4.59748	6.37842e-18
CS4DTRINITY_DN11561_c0_g1_i1	157.852	29.6072	-2.41455	0.0072008	160.496	2.5801	-5.95896	9.26525e-27
CB4DTRINITY_DN7298_c0_g1_i1	178.882	33.8212	-2.40301	0.00621719	160.055	6.97792	-4.51963	3.87502e-22
CS4DTRINITY_DN22480_c0_g1_i1	84.2477	15.9412	-2.40187	0.0232265	135.272	8.6685	-3.96393	1.33992e-16
CB4DTRINITY_DN5712_c0_g1_i1	94.6167	17.9721	-2.39634	0.0424883	102.162	12.5891	-3.02061	7.65402e-11
AB7DTRINITY_DN29632_c0_g1_i2	1143.64	218.985	-2.38473	0.000165365	1387.79	69.1953	-4.32597	1.83807e-47
BS4DTRINITY_DN8741_c0_g1_i2	105.384	20.2226	-2.38161	0.0436038	106.793	26.6007	-2.00528	3.15373e-06
AB4DTRINITY_DN11240_c0_g2_i4	455.075	87.3628	-2.38101	0.00252622	160.623	38.7203	-2.05252	1.59867e-08
CS4DTRINITY_DN5243_c0_g1_i1	420.103	80.8986	-2.37656	0.00494977	427.772	33.1588	-3.68938	4.21351e-28
AB4DTRINITY_DN11377_c7_g23_i1	198.517	38.3515	-2.3719	0.0056323	180.718	6.3798	-4.82409	1.5481e-24
CB4DTRINITY_DN9228_c0_g1_i1	100.167	19.3692	-2.37056	0.0212311	101.141	2.85983	-5.1443	1.38555e-18
AB4DTRINITY_DN2166_c0_g1_i1	135.831	26.3173	-2.36772	0.0138549	126.915	6.48204	-4.29128	9.4543e-18
AB4DTRINITY_DN10630_c0_g3_i1	150.203	29.1083	-2.36741	0.00804081	243.285	10.9821	-4.46942	6.9802e-28
AS4DTRINITY_DN11218_c0_g3_i4	258.249	50.2507	-2.36154	0.00171534	1070.43	4.69611	-7.83251	1.15861e-80
CS4DTRINITY_DN11314_c2_g1_i1	503.867	98.0663	-2.36121	0.000962373	683.088	39.5152	-4.11159	2.78613e-38
BB4DTRINITY_DN12906_c0_g9_i1	267.126	52.2481	-2.35407	0.000941822	127.427	3.84459	-5.0507	4.24815e-20
AS4DTRINITY_DN6130_c0_g1_i1	94.6962	18.5241	-2.3539	0.0302073	89.3423	6.81211	-3.71317	8.22296e-12
CS4DTRINITY_DN11831_c5_g5_i2	119.474	23.3914	-2.35264	0.0122474	136.34	10.2306	-3.73624	4.30574e-16
AS4DTRINITY_DN10195_c0_g1_i4	119.297	23.4229	-2.34857	0.0149804	234.995	5.50272	-5.41634	1.47054e-31
CS4DTRINITY_DN7386_c0_g1_i2	188.256	37.0344	-2.34576	0.0051042	127.368	6.9268	-4.20068	7.57718e-18
AB4DTRINITY_DN6330_c0_g1_i1	234.22	46.0886	-2.34538	0.00659941	201.923	9.57047	-4.39907	4.05989e-25
AB4DTRINITY_DN9997_c0_g1_i1	65.5245	12.9523	-2.33883	0.0464441	71.0826	5.21132	-3.76978	3.8516e-10
BS4DTRINITY_DN12526_c0_g5_i1	466.462	92.6461	-2.33196	0.000315511	917.038	28.4441	-5.01078	1.57149e-54
CS4DTRINITY_DN11489_c2_g1_i2	74.9653	14.9687	-2.32428	0.0432406	40.4468	7.33977	-2.46222	9.864e-05
CS4DTRINITY_DN11118_c0_g6_i2	1257.51	252.16	-2.31816	0.000220347	1967.54	96.116	-4.35547	3.99382e-47
BB4DTRINITY_DN11567_c0_g1_i5	182.233	36.5946	-2.31608	0.00533028	228.598	2.97374	-6.26439	3.53065e-35
AB4DTRINITY_DN10619_c0_g1_i3	783.143	157.785	-2.31131	0.000202259	927.542	38.3817	-4.59492	2.02836e-45
CS4DTRINITY_DN13366_c0_g1_i1	116.567	23.8228	-2.29075	0.0172492	268.783	18.6713	-3.84755	6.0036e-24
CS4DTRINITY_DN11064_c1_g6_i1	110.91	22.6921	-2.28913	0.0172909	143.12	9.11948	-3.97213	5.0883e-18
AB4DTRINITY_DN3544_c0_g1_i2	153.134	31.3663	-2.28751	0.0184495	147.508	22.0898	-2.73934	1.92369e-11
AB4DTRINITY_DN6888_c0_g1_i2	275.025	56.4344	-2.28492	0.00251018	240.068	20.4032	-3.55658	2.54563e-21
AS4DTRINITY_DN11266_c0_g8_i1	876.22	180.151	-2.28208	0.000462696	660.286	65.1334	-3.34162	1.03307e-28
CB4DTRINITY_DN14414_c1_g1_i1	150.004	30.8437	-2.28195	0.0221866	103.402	25.3425	-2.02863	2.26474e-06
AB4DTRINITY_DN3784_c0_g1_i1	72.5586	14.9449	-2.27949	0.0393124	103.878	1.70303	-5.93065	1.35472e-19
AB4DTRINITY_DN10556_c1_g10_i1	266.735	55.2146	-2.27229	0.00317685	283.306	21.8217	-3.69853	5.1835e-23
AB4DTRINITY_DN11132_c6_g3_i2	128.87	26.7341	-2.26917	0.0235262	107.621	21.4405	-2.32755	1.20259e-07
CS4DTRINITY_DN9998_c0_g1_i1	334.976	69.5299	-2.26835	0.00341572	315.036	72.8949	-2.11163	3.35591e-11
CS4DTRINITY_DN16586_c0_g1_i1	212.102	44.0368	-2.26798	0.0104307	296.389	19.2223	-3.94664	7.6582e-26
AS4DTRINITY_DN8767_c0_g1_i4	121.138	25.1698	-2.26688	0.0224927	89.439	9.7983	-3.1903	1.74971e-10
AS4DTRINITY_DN11254_c0_g6_i1	134.238	28.0076	-2.26091	0.0175227	324.432	26.6187	-3.6074	2.48451e-25
AS4DTRINITY_DN11351_c0_g5_i2	605.761	126.397	-2.26079	0.000389322	1081.88	121.76	-3.15143	2.83245e-26
CS4DTRINITY_DN10926_c0_g16_i2	1360.93	286.132	-2.24984	0.000210245	3242.86	130.287	-4.6375	7.48442e-51
AB4DTRINITY_DN9990_c0_g2_i2	106.912	22.4818	-2.2496	0.0253397	231.615	13.105	-4.14354	1.51084e-23
AS4DTRINITY_DN11368_c6_g1_i7	139.338	29.3529	-2.24701	0.032918	118.43	26.3854	-2.16623	6.60586e-08
AB4DTRINITY_DN10808_c3_g2_i1	81.1947	17.1309	-2.24479	0.0490237	102.994	11.54	-3.15784	1.49745e-10
AS4DTRINITY_DN242_c0_g1_i1	94.2461	19.9265	-2.24174	0.0248646	203.108	0.825954	-7.94197	5.45435e-36
AS4DTRINITY_DN11356_c2_g7_i3	118.361	25.0317	-2.24137	0.0169196	299.508	7.81009	-5.26111	2.08693e-36
AB4DTRINITY_DN22732_c0_g1_i1	87.9696	18.7199	-2.23243	0.0295385	67.5805	5.1602	-3.71111	1.89834e-09
AB4DTRINITY_DN24310_c0_g1_i1	211.17	45.1832	-2.22455	0.00348283	416.554	21.9626	-4.24538	5.8415e-32
AB4DTRINITY_DN10330_c5_g12_i1	1139.11	244.324	-2.22105	0.000355941	1486.29	107.114	-3.7945	3.78025e-38
AB4DTRINITY_DN29789_c0_g1_i1	86.6204	18.5833	-2.2207	0.0300657	62.5025	0.877074	-6.15507	1.16055e-13
CB4DTRINITY_DN26015_c0_g1_i1	90.7052	19.5219	-2.21609	0.042132	53.5895	8.05104	-2.7347	7.99125e-06
AS4DTRINITY_DN11980_c4_g10_i1	170.777	36.8287	-2.21321	0.00685113	406.962	10.8612	-5.22764	5.39139e-40
AB4DTRINITY_DN11109_c4_g1_i1	153.515	33.1142	-2.21286	0.0142184	60.4527	7.25687	-3.05839	2.79751e-07
AS4DTRINITY_DN7255_c0_g1_i3	90.6739	19.6125	-2.20891	0.0425532	78.0192	12.9192	-2.59431	1.63211e-07
CS4DTRINITY_DN11052_c2_g8_i3	394.662	85.5685	-2.20547	0.00177844	1312.04	51.2258	-4.67879	5.43966e-53
BS4DTRINITY_DN8093_c0_g1_i2	1048.39	227.679	-2.20311	0.000393503	2907.89	117.49	-4.62937	7.5177e-51
CB4DTRINITY_DN14329_c1_g3_i4	169.118	36.7711	-2.20138	0.0124334	72.0875	12.9447	-2.47738	1.02996e-06
AB4DTRINITY_DN6080_c0_g1_i2	277.79	60.7349	-2.1934	0.00634585	389.286	8.21685	-5.5661	1.14469e-42
CS4DTRINITY_DN11417_c0_g3_i2	232.108	50.7756	-2.19259	0.00520001	659.454	144.081	-2.19439	2.16279e-13
BS7DTRINITY_DN3000_c0_g1_i1	577.889	126.552	-2.19106	0.00149637	442.61	34.5186	-3.68059	1.73607e-29
CB4DTRINITY_DN13276_c0_g2_i1	702.211	154.273	-2.18642	0.000695056	303.917	40.0354	-2.92433	4.13119e-16
BS4DTRINITY_DN11985_c0_g5_i2	370.212	81.44	-2.18454	0.00211891	255.216	25.0784	-3.3472	7.07413e-19
BS4DTRINITY_DN11985_c1_g3_i1	316.28	69.7395	-2.18115	0.00221768	1067.29	52.495	-4.34562	3.14298e-45
BS7D1TRINITY_DN10133_c1_g1_i2	252.921	55.8879	-2.17808	0.00486949	95.4978	23.1669	-2.0434	8.27126e-06
AB4DTRINITY_DN8690_c0_g2_i1	88.111	19.5665	-2.17094	0.0334581	98.0389	3.8826	-4.65826	9.76904e-17
AB7DTRINITY_DN23134_c0_g1_i1	289.152	64.6279	-2.1616	0.00684089	173.606	15.2196	-3.51182	9.59672e-17
CB4DTRINITY_DN9246_c0_g1_i1	427.213	95.6096	-2.15973	0.00185655	530.079	21.9364	-4.59481	4.20497e-40
CS4DTRINITY_DN12178_c0_g2_i10	116.167	26.4225	-2.13637	0.0370736	87.0105	7.60705	-3.51578	2.134e-11
AS4DTRINITY_DN11657_c4_g2_i1	296.935	67.6309	-2.13439	0.0051633	384.741	82.7515	-2.21703	1.40724e-14
BB4DTRINITY_DN11533_c0_g1_i4	232.637	53.2442	-2.12739	0.00853353	103.932	8.4958	-3.61275	8.52385e-13
AB7DTRINITY_DN29007_c0_g3_i2	290.723	66.6417	-2.12515	0.00354077	261.558	12.0483	-4.44023	1.09441e-28
BB4DTRINITY_DN13104_c5_g3_i4	120.986	27.7643	-2.12353	0.0224319	49.3872	4.31491	-3.51673	1.29573e-07
AB4DTRINITY_DN10313_c1_g6_i1	234.344	53.9248	-2.11961	0.0107763	200.8	28.5014	-2.81666	3.75073e-14
AS4DTRINITY_DN11526_c1_g3_i1	117.78	27.2261	-2.11303	0.0481024	167.679	29.0407	-2.52956	1.86441e-11
AS4DTRINITY_DN11263_c0_g11_i1	119.546	27.792	-2.10483	0.0156152	184.228	0.877074	-7.71458	1.24035e-33
CS4DTRINITY_DN11728_c3_g1_i2	1349.07	313.899	-2.10359	0.00109749	987.606	168.36	-2.55238	2.7804e-20
BS4DTRINITY_DN12288_c0_g6_i2	151.785	35.3762	-2.10118	0.0240214	241.211	22.0836	-3.44925	6.38547e-20
BS4DTRINITY_DN3706_c0_g1_i1	1361.35	317.512	-2.10016	0.00120065	1164.76	270.174	-2.10807	1.27215e-15
AB4DTRINITY_DN8067_c0_g2_i1	363.295	84.9031	-2.09725	0.00488793	289.486	31.3845	-3.20537	7.67143e-20
BS4DTRINITY_DN12249_c7_g6_i1	763.96	179.085	-2.09285	0.000771641	828.164	40.0337	-4.37063	8.7215e-43
CS4DTRINITY_DN12074_c1_g6_i3	286.557	67.4362	-2.08723	0.00296901	327.706	13.2625	-4.62698	1.49933e-34
AB4DTRINITY_DN9403_c0_g1_i1	115.246	27.1887	-2.08364	0.0227738	177.425	0.825954	-7.74694	8.69528e-33
CS4DTRINITY_DN11600_c0_g3_i2	187.662	44.3232	-2.08201	0.0218376	548.195	126.365	-2.11709	3.76664e-13
AB7DTRINITY_DN31221_c2_g1_i2	146.242	34.5567	-2.08132	0.0132947	259.963	20.685	-3.65165	7.60419e-22
CB4DTRINITY_DN13007_c0_g1_i1	286.942	67.8742	-2.07983	0.008801	138.494	33.0372	-2.06766	4.04528e-08
AB4DTRINITY_DN10872_c2_g2_i1	340.799	80.7061	-2.07817	0.00247737	387.236	17.3681	-4.4787	1.04122e-34
BB4DTRINITY_DN7047_c0_g1_i2	128.188	30.3749	-2.07731	0.0207661	86.633	5.65608	-3.93704	1.03229e-12
BS4DTRINITY_DN11821_c0_g2_i1	178.225	42.2816	-2.0756	0.0151746	199.939	26.6643	-2.90658	1.25056e-14
BS4DTRINITY_DN9501_c0_g1_i1	188.402	44.8684	-2.07005	0.00801949	276.846	13.5352	-4.35429	7.59822e-29
BS4DTRINITY_DN12371_c0_g3_i2	128.683	30.9075	-2.05779	0.0279002	199.704	17.3045	-3.52864	1.10991e-18
BS4DTRINITY_DN12016_c1_g2_i1	145.293	35.0133	-2.05299	0.0205808	151.586	24.4716	-2.63095	2.855e-11
CB7DTRINITY_DN8044_c0_g1_i1	202.76	48.9739	-2.04969	0.0196243	186.195	33.3633	-2.48048	1.53678e-11
AB4DTRINITY_DN10598_c1_g6_i1	120.083	29.1029	-2.0448	0.0271844	36.4734	8.17884	-2.15688	0.00187255
CB4DTRINITY_DN11917_c0_g1_i3	154.172	37.3952	-2.04362	0.0119838	195.738	2.116	-6.53144	3.6799e-32
BS4DTRINITY_DN12433_c0_g1_i6	124.654	30.2435	-2.04323	0.0285491	114.016	6.96547	-4.03288	4.20727e-15
AS7DTRINITY_DN11000_c7_g2_i5	164.61	39.9467	-2.0429	0.0136629	307.089	32.9861	-3.21873	1.05986e-20
CS4DTRINITY_DN11669_c2_g2_i5	240.853	58.4723	-2.04233	0.00667678	348.057	8.02003	-5.43957	1.64622e-39
BS7DTRINITY_DN10232_c0_g1_i2	241.107	58.7497	-2.03702	0.0151827	154.69	12.8502	-3.58952	9.95032e-17
BS7DTRINITY_DN7529_c0_g2_i1	84.1061	20.6074	-2.02905	0.0449577	78.7843	5.87846	-3.7444	2.4076e-11
CB4DTRINITY_DN5730_c0_g1_i1	288.896	70.7917	-2.0289	0.0091555	397.973	64.8315	-2.6179	1.94591e-17
AB7DTRINITY_DN29908_c1_g1_i9	158.378	38.9212	-2.02475	0.0160842	274.981	9.53868	-4.8494	3.84748e-32
AS7DTRINITY_DN437_c0_g1_i2	104.816	25.9335	-2.01497	0.0379638	135.199	5.93581	-4.5095	2.19589e-20
CS4DTRINITY_DN11147_c1_g1_i2	362.263	89.6831	-2.01413	0.00279449	574.807	15.8557	-5.18001	1.79134e-47
AS4DTRINITY_DN11870_c1_g4_i1	305.013	75.9868	-2.00505	0.00609794	351.957	19.5097	-4.17314	1.96181e-30
BB4DTRINITY_DN13457_c0_g1_i1	8300.21	2068.06	-2.00487	0.00454748	4852.45	1142.69	-2.08628	5.56184e-13
AB4DTRINITY_DN7568_c0_g1_i3	176.965	44.1277	-2.00371	0.0103675	191.926	9.41088	-4.35008	1.16222e-23
BS4DTRINITY_DN6956_c0_g2_i1	282.892	70.5923	-2.00267	0.0079269	536.907	21.1229	-4.66779	1.54245e-41
CS4DTRINITY_DN10965_c1_g1_i5	231.698	57.881	-2.00108	0.0144374	209.696	25.334	-3.04915	3.91918e-15
BB7DTRINITY_DN10614_c0_g1_i2	163.291	653.543	2.00083	0.00597396	83.1583	1186.6	3.83483	2.50873e-40
BB7DTRINITY_DN15074_c0_g1_i1	122.573	490.837	2.00161	0.00854567	257.6	1100.85	2.09542	2.51547e-15
CS4DTRINITY_DN10901_c5_g1_i5	102.82	412.556	2.00447	0.00801638	69.1788	439.264	2.66669	7.92128e-19
AB4DTRINITY_DN9350_c0_g3_i4	69.9599	280.74	2.00464	0.0179368	71.3887	466.913	2.70939	5.805e-20
AB7DTRINITY_DN30794_c1_g1_i3	47.0031	188.705	2.0053	0.0286994	42.1693	315.363	2.90275	8.12179e-19
CB4DTRINITY_DN14117_c0_g1_i1	57.5575	231.349	2.00699	0.0275578	44.4353	204.982	2.20572	8.45591e-11
CB4DTRINITY_DN14342_c1_g3_i7	37.0712	149.126	2.00816	0.0375377	24.6474	128.996	2.38782	5.68074e-10
BS4DTRINITY_DN6996_c0_g1_i3	77.3634	311.211	2.00817	0.0143978	81.0395	572.274	2.82001	2.20171e-21
CB7DTRINITY_DN17112_c1_g4_i1	137.994	555.62	2.00949	0.00617211	61.5088	255.198	2.05275	1.41476e-10
AB4DTRINITY_DN9544_c0_g2_i2	159.388	642.03	2.0101	0.00505521	139.428	833.046	2.57888	9.60506e-20
CB7DTRINITY_DN12634_c0_g1_i3	147.364	594.573	2.01247	0.00577581	191.7	1101.34	2.52234	5.81417e-19
BS4DTRINITY_DN8889_c0_g1_i4	166.454	671.648	2.01258	0.00696053	258.339	1086.66	2.07257	3.37821e-14
BS7DTRINITY_DN2351_c0_g1_i1	34.5528	139.495	2.01334	0.0376337	29.4051	173.384	2.55984	1.57834e-12
BS7D1TRINITY_DN11113_c1_g1_i18	50.8384	205.722	2.0167	0.0272738	26.7467	134.213	2.3271	4.2125e-10
CB7DTRINITY_DN13206_c0_g2_i1	699.584	2834.71	2.01863	0.00394625	574.665	2483.35	2.1115	2.46608e-14
BS4DTRINITY_DN10419_c0_g2_i1	82.8252	335.843	2.01964	0.0145027	152.456	655.448	2.10409	1.08149e-13
BS7D1TRINITY_DN1634_c0_g1_i1	36.8916	149.757	2.02126	0.0317151	16.691	125.326	2.90854	1.50813e-12
BB7DTRINITY_DN15620_c0_g1_i1	39.0096	158.546	2.02301	0.030962	12.1979	107.273	3.13658	1.73102e-12
CS4DTRINITY_DN10882_c0_g5_i4	298.807	1215.38	2.02412	0.00319938	376.163	1696.17	2.17285	5.91697e-16
CB7DTRINITY_DN16560_c0_g2_i4	131.444	535.63	2.02679	0.00502022	54.4982	330.568	2.60067	2.60431e-15
BS7DTRINITY_DN11973_c0_g5_i1	38.5158	156.987	2.02712	0.0422093	42.0986	171.365	2.02523	7.26825e-09
AS7DTRINITY_DN10831_c3_g14_i1	43.4331	177.074	2.02748	0.0389269	86.4081	356.269	2.04373	8.87096e-11
CS4DTRINITY_DN8412_c0_g1_i2	59.7167	243.513	2.02779	0.0200904	69.3581	359.149	2.37245	8.83697e-15
BS7DTRINITY_DN12163_c0_g8_i1	444.262	1813.25	2.02909	0.00205956	408.113	1992.63	2.28764	5.73726e-17
CS4DTRINITY_DN11784_c0_g2_i1	111.897	458.991	2.0363	0.00554416	103.559	480.926	2.21536	2.24711e-13
CB4DTRINITY_DN14217_c1_g1_i3	45.3902	186.372	2.03773	0.0307803	29.4619	208.81	2.82527	6.11056e-16
CB7DTRINITY_DN10004_c0_g1_i1	170.345	699.87	2.03863	0.00470111	115.8	606.381	2.38859	9.16225e-16
CB7DTRINITY_DN14509_c0_g2_i2	297.454	1224.12	2.04101	0.00312193	358.26	1951.96	2.44584	1.19583e-18
CB7DTRINITY_DN946_c0_g1_i1	34.2194	140.931	2.0421	0.0412834	29.058	134.356	2.20905	6.53651e-09
BB7DTRINITY_DN16519_c4_g6_i1	138.173	569.462	2.04312	0.00647157	126.65	1671.04	3.72182	9.44681e-37
BS7DTRINITY_DN10255_c0_g1_i2	222.921	918.784	2.04319	0.00360858	257.736	1753.83	2.76655	1.38918e-21
BS7DTRINITY_DN11110_c1_g6_i2	227.932	939.63	2.04349	0.00410779	256.53	1067.37	2.05686	1.19297e-13
BS7DTRINITY_DN11234_c0_g2_i3	68.4812	282.838	2.0462	0.0135746	94.0375	686.709	2.86839	7.5457e-22
BS7D1TRINITY_DN10710_c0_g2_i2	68.875	285.261	2.05023	0.0130043	56.7997	1066.02	4.2302	2.31601e-45
BS7DTRINITY_DN12001_c3_g4_i2	60.1932	249.314	2.05029	0.0195553	62.7019	429.207	2.77509	1.14547e-18
CB7DTRINITY_DN32171_c0_g1_i1	76.5586	317.111	2.05035	0.0146098	72.0723	328.962	2.1904	2.31217e-12
AS7DTRINITY_DN10923_c0_g17_i2	946.136	3921.42	2.05126	0.00500595	849.279	6444.53	2.92376	2.47799e-20
BB4DTRINITY_DN12146_c0_g1_i2	137.837	571.823	2.0526	0.00358135	100.532	451.53	2.16716	3.34014e-13
CB4DTRINITY_DN14376_c2_g2_i2	29.4294	122.15	2.05332	0.0405088	18.8069	159.929	3.0881	4.54209e-14
BB7DTRINITY_DN3772_c0_g1_i1	35.6052	147.806	2.05355	0.0417427	20.319	93.2637	2.19849	2.26906e-07
AB4DTRINITY_DN11006_c0_g2_i5	127.465	530.142	2.05628	0.00840691	92.3648	378.14	2.0335	7.57026e-13
CB7DTRINITY_DN5445_c0_g1_i1	29.2754	121.771	2.05641	0.0339423	28.7605	130.948	2.18684	3.06902e-09
CB7DTRINITY_DN14643_c0_g1_i5	46.8906	195.715	2.06138	0.0206949	29.9777	218.417	2.86512	5.24e-16
BS7D1TRINITY_DN10585_c0_g4_i1	440.238	1837.86	2.06167	0.00326207	454.827	5483.58	3.59173	1.61289e-30
CB7DTRINITY_DN17037_c3_g3_i1	249.407	1042.64	2.06367	0.00201945	319.906	1564.18	2.28969	4.48134e-17
CB7DTRINITY_DN17436_c1_g1_i2	188.686	790.271	2.06636	0.00550356	54.556	690.382	3.66159	3.57199e-34
BS7DTRINITY_DN6723_c0_g1_i2	34.7189	145.565	2.06787	0.0380777	39.2018	158.313	2.01379	1.38003e-08
CB4DTRINITY_DN7346_c0_g1_i1	43.8151	183.719	2.068	0.0283702	39.7209	173.764	2.12916	1.52575e-09
BB7DTRINITY_DN17068_c0_g5_i3	41.0905	172.498	2.06971	0.0399513	33.85	285.823	3.07789	2.42379e-20
CB4DTRINITY_DN13073_c0_g1_i1	110.872	465.766	2.07071	0.00565399	93.735	623.846	2.73453	2.83632e-20
AB4DTRINITY_DN10740_c2_g5_i1	223.224	938.309	2.07157	0.00313273	302.116	1768.49	2.54935	7.18082e-20
CS4DTRINITY_DN11927_c2_g8_i1	68.373	287.766	2.0734	0.0173576	72.146	431.813	2.58142	2.81442e-17
AS4DTRINITY_DN11772_c1_g3_i3	326.347	1374.66	2.07459	0.00279906	402.694	2478.65	2.6218	3.12044e-21
AB4DTRINITY_DN10684_c2_g12_i1	3033.89	12788.8	2.07564	0.0250926	3364.78	21866.2	2.70012	1.89346e-11
BB4DTRINITY_DN34899_c0_g1_i1	287.597	1213.31	2.07682	0.00349049	346.719	1486.25	2.09984	4.72845e-15
BS7DTRINITY_DN7837_c0_g1_i1	232.185	979.914	2.07738	0.00298682	308.84	1808.59	2.54994	7.00921e-20
BB7DTRINITY_DN12907_c0_g1_i1	80.9055	342.504	2.08181	0.00928234	66.3388	360.988	2.44403	4.92008e-15
CB7DTRINITY_DN16892_c6_g6_i5	320.802	1362.76	2.08677	0.00411965	246.32	1201.86	2.28666	1.26217e-17
CB7DTRINITY_DN7025_c0_g1_i1	70.9872	301.872	2.08831	0.0120881	84.8038	365.081	2.10601	3.9472e-12
BS7D1TRINITY_DN11081_c0_g1_i1	33.3292	141.785	2.08885	0.0338602	13.1707	147.19	3.48228	1.11802e-20
AS7DTRINITY_DN10826_c7_g3_i3	43.4936	185.489	2.09246	0.0192312	59.5888	607.338	3.34939	9.35039e-28
AS7DTRINITY_DN10312_c0_g1_i3	70.9736	302.901	2.09349	0.0138201	116.189	820.688	2.82036	9.71901e-23
BB7DTRINITY_DN16454_c0_g2_i1	1122.02	4800.64	2.09713	0.00534718	1198.56	8229.12	2.77943	2.35226e-18
CS4DTRINITY_DN11736_c2_g1_i10	61.6968	264.144	2.09806	0.0119192	113.93	818.932	2.8456	8.4146e-22
CS4DTRINITY_DN35181_c0_g1_i1	44.5115	190.655	2.09871	0.027938	61.696	298.931	2.27656	1.9118e-12
AB7DTRINITY_DN30379_c3_g7_i2	1735.48	7435.68	2.09913	0.00918956	1615.09	7672.89	2.24816	1.50796e-12
BS7DTRINITY_DN8135_c1_g1_i1	72.3269	309.981	2.09958	0.00996789	80.3513	420.815	2.38879	1.61697e-15
AS4DTRINITY_DN10002_c0_g1_i1	26.9513	115.545	2.10003	0.0474586	35.8466	154.211	2.105	3.76495e-09
BS4DTRINITY_DN10159_c0_g1_i2	66.6885	286.039	2.1007	0.0167838	63.5784	399.632	2.65206	1.11901e-17
BS7DTRINITY_DN11106_c1_g2_i3	211.429	909.745	2.10529	0.00358309	239.023	1312.47	2.45706	1.62467e-19
CS4DTRINITY_DN11076_c2_g3_i3	111.637	480.775	2.10654	0.00583158	134.122	734.317	2.45286	2.79132e-18
AB4DTRINITY_DN10729_c1_g1_i1	457.322	1972.58	2.1088	0.00244907	369.126	1572.63	2.09099	8.59539e-15
CB7DTRINITY_DN16590_c0_g2_i11	1940.52	8379.16	2.11036	0.0104946	1685.99	13654.5	3.01771	5.07211e-17
BB7DTRINITY_DN16536_c5_g1_i7	449.184	1941.33	2.11167	0.00295744	385.097	2450.26	2.66964	1.94798e-22
CS4DTRINITY_DN12315_c1_g3_i3	148.017	641.59	2.11589	0.00389066	212.29	1314.35	2.63024	4.73869e-21
BS4DTRINITY_DN10192_c0_g2_i1	526.281	2286.71	2.11937	0.0025628	440.763	1941.59	2.13916	3.38972e-15
CB4DTRINITY_DN13912_c0_g3_i2	161.902	703.521	2.11947	0.00433289	163.323	1006.46	2.62349	2.95767e-21
BB4DTRINITY_DN12763_c0_g1_i3	130.831	569.092	2.12096	0.00498773	149.23	605.322	2.02017	1.19517e-12
BS7D1TRINITY_DN10526_c0_g4_i4	76.4482	333.453	2.12493	0.0097386	171.281	718.535	2.06869	7.19556e-13
CB7DTRINITY_DN11871_c0_g1_i2	63.2484	276.021	2.12568	0.0108931	39.5099	247.889	2.64941	6.75364e-15
CB7DTRINITY_DN17481_c0_g3_i2	30.2216	131.971	2.12657	0.0355653	33.8546	187.098	2.46637	2.05628e-12
BS7DTRINITY_DN10968_c0_g2_i2	330.817	1446.49	2.12845	0.00203014	447.259	2018.34	2.17398	1.3996e-15
CB7DTRINITY_DN16255_c3_g1_i2	452.98	1984.79	2.13147	0.00266053	485.878	3030.02	2.64066	3.99936e-21
BB7DTRINITY_DN16557_c3_g2_i2	1597.94	7001.66	2.13148	0.00724964	1336.54	10183.6	2.92967	3.37431e-18
AS4DTRINITY_DN10716_c0_g1_i1	106.915	469.222	2.13381	0.00513537	81.6547	497.082	2.60588	2.32567e-18
CB7DTRINITY_DN16826_c3_g1_i5	85.5849	376.404	2.13686	0.00762953	137.376	908.619	2.72554	1.48223e-23
BB4DTRINITY_DN13164_c1_g1_i3	1723.9	7604.08	2.1411	0.00763839	1655.77	12194.3	2.88063	1.52419e-16
BS7D1TRINITY_DN11038_c2_g1_i4	69.9233	309.426	2.14575	0.0113432	57.0767	361.802	2.66423	6.44839e-17
BB7DTRINITY_DN2747_c0_g1_i1	32.1064	142.251	2.1475	0.0344148	14.9596	130.636	3.12641	1.29965e-13
CB7DTRINITY_DN17281_c1_g5_i1	1011.25	4483.53	2.14849	0.00366877	538.202	7075.08	3.71653	1.61027e-31
BS7DTRINITY_DN10767_c0_g2_i1	24.7464	109.891	2.15079	0.0357333	8.47778	158.985	4.22906	7.55317e-23
CB4DTRINITY_DN13227_c0_g1_i1	116.48	517.995	2.15285	0.00343542	141.292	600.218	2.08681	2.04478e-13
CS4DTRINITY_DN11768_c1_g1_i1	161.108	716.494	2.15292	0.0032041	167.492	940.845	2.48987	6.18044e-18
AS7DTRINITY_DN10082_c1_g4_i3	29.837	132.803	2.15412	0.0415552	14.3394	194.763	3.76366	1.8929e-21
BS7D1TRINITY_DN10899_c4_g1_i1	209.507	932.658	2.15435	0.00220207	340.272	1760.41	2.37115	2.08187e-17
BB7DTRINITY_DN15219_c0_g2_i2	78.8236	351.034	2.15491	0.00695708	53.9098	467.878	3.11751	1.43209e-23
CB4DTRINITY_DN10480_c0_g2_i1	154.101	686.654	2.15571	0.00243926	142.302	780.044	2.4546	5.88531e-18
BS7D1TRINITY_DN10379_c0_g2_i10	85.5347	381.597	2.15747	0.00773141	96.4195	598.158	2.63313	1.10018e-19
BB4DTRINITY_DN8635_c0_g1_i2	300.801	1350.39	2.1665	0.0027347	335.492	1393.25	2.0541	8.7438e-15
BS7DTRINITY_DN12134_c0_g5_i4	30.666	138.094	2.17095	0.0332253	32.8206	151.048	2.20233	1.7131e-10
BS7DTRINITY_DN11139_c0_g1_i2	26.9153	121.25	2.17148	0.0417346	27.9002	175.241	2.651	4.95192e-12
CB4DTRINITY_DN14524_c2_g3_i2	57.8467	261.003	2.17376	0.0136842	71.7322	347.7	2.27715	2.45462e-13
CB7DTRINITY_DN8299_c0_g1_i1	195.457	882.166	2.1742	0.00230129	242.091	1469.52	2.60172	3.82355e-21
BS7D1TRINITY_DN10815_c0_g9_i2	103.265	466.682	2.17609	0.00495349	59.6905	521.928	3.12828	6.39893e-25
BS4DTRINITY_DN12591_c0_g6_i2	518.96	2348	2.17774	0.00152043	437.594	2306.63	2.39812	2.07064e-18
CS4DTRINITY_DN12016_c2_g1_i1	752.965	3407.65	2.17812	0.00253492	521.999	3706.29	2.82786	2.12448e-22
AS7DTRINITY_DN7793_c0_g1_i1	227.004	1027.75	2.17869	0.00182532	151.016	2108.22	3.80326	1.92658e-39
BB7DTRINITY_DN16775_c1_g2_i2	403.576	1827.42	2.1789	0.00128969	351.94	1933.62	2.4579	2.45377e-19
CB7DTRINITY_DN5105_c0_g1_i1	52.9447	239.969	2.18029	0.0176908	48.1389	403.394	3.06692	1.49971e-21
CS4DTRINITY_DN11855_c1_g3_i1	2208.71	10017.8	2.1813	0.0110712	2005.03	15516.7	2.95213	1.36292e-15
AS4DTRINITY_DN11630_c3_g2_i2	98.2831	446.145	2.1825	0.00486907	104.1	502.753	2.27187	1.77947e-14
CB7DTRINITY_DN14482_c0_g1_i3	160.956	730.761	2.18274	0.00277066	134.486	611.073	2.18389	2.15962e-14
AS7DTRINITY_DN8487_c0_g1_i3	25.3929	115.417	2.18436	0.0431949	32.2322	148.937	2.20813	5.70803e-09
BB7DTRINITY_DN12071_c0_g1_i1	406.841	1849.39	2.18451	0.00201661	562.21	3270.66	2.5404	5.93642e-21
AS7DTRINITY_DN10647_c0_g1_i1	32.9426	149.88	2.18579	0.0286302	42.6554	319.024	2.90287	3.40817e-19
BS7D1TRINITY_DN10253_c0_g1_i3	27.3113	125.017	2.19455	0.0361858	25.8356	133.733	2.37192	3.98143e-10
CB7DTRINITY_DN13353_c0_g1_i1	32.6292	149.471	2.19563	0.02336	22.3536	132.215	2.5643	5.71704e-11
BS7DTRINITY_DN11718_c0_g6_i1	41.2887	189.245	2.19644	0.0178156	55.0999	406.298	2.88242	1.23319e-20
CS4DTRINITY_DN11375_c1_g10_i2	190.573	874.443	2.19802	0.00284201	206.326	915.138	2.14906	3.35124e-16
AS7DTRINITY_DN10929_c9_g5_i2	170.145	780.951	2.19847	0.00175295	313.611	1498.62	2.25658	1.9498e-16
BB7DTRINITY_DN24913_c0_g1_i1	155.894	718.734	2.2049	0.00269316	148.734	659.915	2.14955	3.90866e-14
BS7D1TRINITY_DN10031_c0_g1_i1	193.45	891.933	2.20497	0.0019319	140.861	630.896	2.16313	2.86619e-14
CS4DTRINITY_DN7955_c0_g1_i2	65.0944	300.337	2.20598	0.00791046	83.5196	451.821	2.43556	9.71084e-16
BS7DTRINITY_DN5034_c0_g1_i2	57.8686	267.128	2.20668	0.0108348	78.3131	397.978	2.34536	4.7597e-14
AS4DTRINITY_DN11222_c0_g11_i1	440.009	2034.92	2.20937	0.001547	365.73	3336.92	3.18966	7.47479e-29
BS7DTRINITY_DN3321_c0_g1_i1	46.4841	215.254	2.21123	0.0209889	52.9204	288.111	2.44473	4.7195e-14
BB7DTRINITY_DN16593_c4_g1_i28	187.115	867.971	2.21372	0.00156284	344.466	1698.92	2.30219	5.65563e-17
BB7DTRINITY_DN10195_c0_g1_i1	55.7396	259.558	2.21928	0.00894033	16.6877	394.367	4.56268	9.17953e-38
CB7DTRINITY_DN17267_c1_g1_i5	153.407	715.517	2.22162	0.00168014	117.81	751.409	2.67314	8.82844e-21
AB7DTRINITY_DN31407_c7_g1_i13	149.485	697.775	2.22276	0.00219936	124.01	500.092	2.01174	5.92133e-10
CB7DTRINITY_DN8362_c0_g1_i1	360.644	1686.21	2.22514	0.00165197	223.467	1312.08	2.55372	1.04417e-20
CS4DTRINITY_DN10200_c0_g1_i1	71.5564	334.661	2.22555	0.0065038	63.8756	475.168	2.8951	7.24291e-21
CB7DTRINITY_DN15434_c0_g4_i1	558.281	2614.66	2.22756	0.00209969	599.176	2867.41	2.25869	8.28392e-17
BS7DTRINITY_DN5954_c0_g1_i2	35.3089	165.512	2.22883	0.0256024	45.0063	404.886	3.16932	4.17471e-23
BB7DTRINITY_DN16526_c0_g3_i1	326.895	1532.85	2.22932	0.00125307	306.574	1632.89	2.41312	3.58039e-18
BB7DTRINITY_DN36682_c0_g1_i1	32.9755	154.717	2.23017	0.0257101	26.4244	136.615	2.37017	5.48731e-10
AS7DTRINITY_DN9980_c0_g2_i1	66.3771	311.687	2.23134	0.0089201	84.0714	411.125	2.28989	1.44426e-14
AB7DTRINITY_DN31154_c2_g7_i1	1749.58	8226.35	2.23325	0.00660251	1659.17	13168.9	2.9886	4.8596e-17
BS4DTRINITY_DN12906_c1_g3_i3	313.685	1476.87	2.23515	0.00122781	468.36	3619.01	2.9499	1.73361e-25
AS7DTRINITY_DN7258_c0_g2_i1	96.3407	453.749	2.23568	0.00354636	91.252	401.16	2.13625	6.02542e-13
AS7DTRINITY_DN11083_c1_g3_i2	84.2167	397.938	2.24037	0.00494344	62.0807	590.255	3.24912	2.21843e-27
AS7DTRINITY_DN26326_c0_g1_i1	28.6815	135.709	2.24233	0.0308063	14.2348	190.521	3.74246	1.73548e-21
BB7DTRINITY_DN16724_c1_g12_i1	42.8097	202.89	2.24469	0.0103549	14.4194	209.804	3.86297	3.3303e-23
BS7D1TRINITY_DN10636_c1_g4_i2	34.2351	162.832	2.24984	0.0222109	82.5038	336.474	2.02796	9.26728e-11
BS7DTRINITY_DN5697_c0_g1_i2	42.0749	200.435	2.2521	0.0164607	52.1793	300.348	2.52508	4.36268e-16
CB7DTRINITY_DN24598_c0_g1_i1	459.391	2190.87	2.25371	0.00124435	247.927	2164.37	3.12596	5.86501e-28
CB4DTRINITY_DN31439_c0_g1_i1	66.0503	315.075	2.25406	0.00519619	65.7229	367.257	2.48232	9.1318e-16
CB7DTRINITY_DN16702_c0_g1_i3	35.8886	171.751	2.25872	0.0153956	103.525	424.792	2.03677	3.53472e-12
CS4DTRINITY_DN35096_c0_g1_i1	649.708	3113.66	2.26075	0.00104593	310.033	4858.15	3.96991	8.06764e-37
BB7DTRINITY_DN14444_c0_g1_i1	26.1531	125.64	2.26423	0.0317034	17.1719	175.873	3.35642	6.56479e-19
BB7DTRINITY_DN14072_c0_g1_i1	656.531	3154.02	2.26426	0.00230249	728.822	3371.08	2.20957	5.84546e-17
AS7DTRINITY_DN10929_c9_g6_i4	47.9997	230.827	2.26571	0.0144137	49.9466	423.215	3.08293	1.56363e-22
BB7DTRINITY_DN40_c0_g1_i1	67.7093	326.443	2.26941	0.00737231	46.0994	339.928	2.88241	1.00804e-18
BS7D1TRINITY_DN11015_c2_g1_i2	47.0066	226.729	2.27003	0.011707	69.2468	315.215	2.18651	2.20989e-12
CB7DTRINITY_DN17143_c3_g7_i2	27.3425	132.12	2.27263	0.0295285	10.8746	192.753	4.14772	3.29163e-26
AS7DTRINITY_DN7694_c1_g1_i3	60.4008	292.037	2.27351	0.0097243	57.4221	646.349	3.49264	1.70799e-32
BS4DTRINITY_DN12395_c3_g1_i2	217.118	1050.64	2.27471	0.00125181	260.516	1179.51	2.17874	1.4593e-15
BS7D1TRINITY_DN11096_c2_g11_i4	1814.27	8784.96	2.27565	0.00630686	3654.05	16138.2	2.14291	9.82867e-09
BS7DTRINITY_DN11635_c6_g8_i1	58.1935	281.845	2.27597	0.00774217	26.8699	491.076	4.19189	2.83862e-37
AB4DTRINITY_DN11108_c0_g1_i3	157.61	763.592	2.27645	0.0015864	83.8237	554.188	2.72495	8.88527e-19
BS7D1TRINITY_DN8554_c0_g1_i1	99.4667	482.129	2.27713	0.00205494	95.8307	1029.87	3.42583	2.76961e-31
CB4DTRINITY_DN13700_c3_g7_i1	153.201	743.757	2.27941	0.00169482	156.488	869.852	2.47472	9.50309e-19
CS4DTRINITY_DN11995_c0_g2_i2	81.5991	396.195	2.27958	0.00468876	93.8724	538.068	2.51902	2.75853e-18
BS4DTRINITY_DN13031_c1_g2_i1	105.04	510.226	2.2802	0.00280593	100.918	897.257	3.15234	5.69192e-28
BS7D1TRINITY_DN10751_c0_g2_i7	54.4208	265.176	2.28472	0.00684728	37.5909	454.017	3.59429	1.05307e-29
AS7DTRINITY_DN10781_c0_g6_i3	486.456	2371.99	2.28571	0.00196788	713.146	2982.67	2.06433	1.2129e-13
CB4DTRINITY_DN13479_c0_g1_i2	103.399	504.751	2.28735	0.00312294	65.1935	664.387	3.34922	2.08736e-29
CB7DTRINITY_DN16552_c2_g4_i1	163.568	799.071	2.28843	0.00135165	75.0765	453.771	2.59553	6.18687e-17
CS4DTRINITY_DN11401_c0_g3_i2	131.086	640.388	2.28844	0.00255368	109.515	590.242	2.43018	3.49253e-17
AS4DTRINITY_DN9537_c0_g1_i3	63.6583	311.019	2.28858	0.00639524	100.801	501.648	2.31516	3.53915e-15
BS7DTRINITY_DN4673_c0_g1_i1	245.093	1198.45	2.28977	0.00156327	157.97	943.862	2.57893	2.38185e-20
BS7DTRINITY_DN11635_c6_g2_i1	271.146	1328.91	2.2931	0.000733744	293.116	1280.99	2.12772	4.37954e-15
BS4DTRINITY_DN33770_c0_g1_i1	62.2902	305.47	2.29395	0.0084474	61.2307	292.46	2.25591	3.69573e-13
BS7D1TRINITY_DN11189_c1_g5_i1	194.674	956.583	2.29683	0.00136248	140.124	955.61	2.76972	3.36859e-22
CB7DTRINITY_DN17541_c0_g2_i3	99.3084	488.17	2.2974	0.00293325	99.9695	875.726	3.13092	3.14723e-27
BB7DTRINITY_DN16199_c0_g12_i1	23.0968	113.715	2.29966	0.0393871	22.8641	104.92	2.19813	1.51284e-07
BS7DTRINITY_DN12055_c1_g3_i2	46.4392	228.831	2.30087	0.0161999	19.9475	89.986	2.17349	1.13455e-07
AS7DTRINITY_DN10718_c1_g1_i4	31.758	156.717	2.30297	0.0142782	25.6668	243.917	3.24842	1.13648e-19
BS7DTRINITY_DN11109_c0_g1_i4	61.8702	305.708	2.30484	0.00437651	52.1648	302.908	2.53773	4.25269e-16
CB7DTRINITY_DN16232_c0_g1_i2	240.996	1190.81	2.30486	0.000543283	215.843	909.242	2.07468	2.86369e-13
BS4DTRINITY_DN10706_c0_g1_i9	30.0427	148.515	2.30552	0.0204505	49.7699	202.084	2.02161	1.20548e-09
BS7DTRINITY_DN12236_c1_g4_i9	64.2548	317.666	2.30564	0.00616768	67.3261	337.037	2.32367	2.83803e-16
AB4DTRINITY_DN10524_c2_g13_i2	1359.62	6723.25	2.30596	0.00372184	968.943	11721.7	3.59663	9.69563e-25
BB4DTRINITY_DN6322_c0_g1_i2	20.9485	103.684	2.30728	0.0332447	15.309	146.636	3.25979	1.50063e-15
CB7DTRINITY_DN12930_c0_g1_i2	28.7967	142.619	2.30819	0.0255233	40.7803	199.167	2.28803	1.546e-11
AB7DTRINITY_DN30800_c9_g2_i1	138.705	688.08	2.31055	0.00133208	78.4746	568.961	2.85803	1.76878e-20
CB7DTRINITY_DN17239_c0_g4_i1	17.0744	84.7683	2.31169	0.0483829	17.51	80.4206	2.19938	1.96188e-06
BB7DTRINITY_DN13833_c0_g1_i1	114.893	572.091	2.31596	0.00167915	90.1616	567.377	2.65372	7.56109e-19
CB7DTRINITY_DN16217_c0_g1_i2	113.484	565.379	2.31673	0.00190882	120.172	500.087	2.05707	9.11269e-13
CB7DTRINITY_DN10980_c0_g1_i3	26.4633	131.999	2.31846	0.0275073	32.9068	211.434	2.68375	4.4116e-14
BS7D1TRINITY_DN11123_c6_g9_i3	22.2388	110.936	2.31857	0.0374455	10.7584	123.414	3.51998	3.61884e-17
BB7DTRINITY_DN16823_c2_g2_i9	24.9447	124.626	2.3208	0.0349251	10.1583	53.9797	2.40975	4.97276e-06
CB7DTRINITY_DN13762_c1_g1_i1	80.9041	404.965	2.32351	0.00227383	68.8509	408.445	2.56859	1.69271e-16
CB4DTRINITY_DN35769_c0_g1_i1	27.3552	137.389	2.32838	0.0327248	26.6172	116.516	2.1301	5.17383e-08
CB7DTRINITY_DN17083_c0_g1_i4	54.3253	273.343	2.33101	0.00693443	60.063	937.727	3.96462	4.49934e-38
BB7DTRINITY_DN10935_c0_g1_i1	20.0611	100.954	2.33123	0.0362257	8.57487	65.3087	2.92909	3.07536e-08
CS4DTRINITY_DN11129_c4_g1_i5	47.2978	238.941	2.33681	0.00598821	70.3257	414.878	2.56056	2.85365e-16
BS7D1TRINITY_DN10144_c0_g3_i1	52.3982	264.952	2.33814	0.00620465	56.9479	470.931	3.0478	9.59894e-23
AB7DTRINITY_DN30004_c1_g6_i1	213.59	1080.6	2.33891	0.000871767	243.725	1060.03	2.12078	3.5047e-15
AS4DTRINITY_DN9155_c0_g1_i2	43.374	219.557	2.33969	0.0104322	42.1745	177.048	2.0697	5.64886e-09
AB4DTRINITY_DN5427_c0_g1_i3	472.493	2404.53	2.34739	0.00109348	251.032	2209.44	3.13774	1.16183e-29
AS7DTRINITY_DN10733_c3_g1_i4	850.285	4332.12	2.34905	0.00163423	828.952	8266.13	3.31785	7.78515e-24
CB7DTRINITY_DN11034_c0_g1_i2	26.1092	133.074	2.34959	0.0318195	15.0174	95.3575	2.66671	2.01448e-09
CB7DTRINITY_DN13949_c0_g1_i1	202.733	1033.75	2.35023	0.000670968	144.377	902.052	2.64337	1.60909e-20
BB7DTRINITY_DN6301_c0_g1_i1	67.4234	344.44	2.35293	0.00303605	59.353	412.231	2.79606	3.49588e-20
BS7D1TRINITY_DN10234_c0_g1_i2	33.56	171.588	2.35413	0.0129944	22.8909	155.83	2.76713	2.57683e-12
CB7DTRINITY_DN8709_c0_g1_i2	26.9791	138.016	2.35492	0.0231068	18.0737	166.831	3.20642	2.26711e-16
CS4DTRINITY_DN10963_c1_g1_i2	325.076	1664.3	2.35606	0.000825206	260.63	2489.71	3.2559	1.61404e-30
CS4DTRINITY_DN12347_c1_g6_i1	1010.09	5175.08	2.35709	0.00189025	992.054	5035.22	2.34357	1.8208e-15
BB7DTRINITY_DN16833_c4_g2_i1	25.3783	130.037	2.35725	0.0272789	14.6558	198.41	3.75894	7.6269e-23
BS7DTRINITY_DN10230_c0_g1_i4	75.4397	386.831	2.35831	0.00350106	197.728	849.81	2.10362	6.20413e-14
BB7DTRINITY_DN16234_c0_g1_i1	47.9666	246.357	2.36065	0.00629523	35.4582	203.938	2.52394	6.76959e-13
BS4DTRINITY_DN3627_c0_g1_i1	36.7576	188.838	2.36103	0.0151776	55.3195	285.4	2.36713	9.81856e-13
AS4DTRINITY_DN8165_c0_g1_i2	21.7252	111.988	2.3659	0.0298847	30.2574	183.04	2.5968	2.65e-12
BS7DTRINITY_DN12962_c0_g1_i1	25.4304	131.353	2.36882	0.0214134	40.8298	170.459	2.06173	1.74505e-08
BB7DTRINITY_DN11542_c0_g1_i4	47.2779	244.769	2.37218	0.00582427	18.76	152.891	3.02678	6.47786e-14
CB7DTRINITY_DN14919_c0_g2_i3	323.799	1682.76	2.37766	0.000695507	354.81	1767.21	2.31636	8.76005e-18
BS7D1TRINITY_DN9843_c0_g2_i1	590.403	3069.05	2.37802	0.000979706	998.594	7397.65	2.8891	1.04725e-20
AB4DTRINITY_DN11148_c0_g16_i1	46.9318	244.34	2.38025	0.00799453	17.8016	281.741	3.98429	3.09833e-28
BB7DTRINITY_DN15918_c0_g1_i1	99.8242	519.866	2.38068	0.00169707	126.434	517.506	2.0332	4.81308e-12
BB7DTRINITY_DN16786_c2_g1_i4	100.433	523.822	2.38285	0.00188059	105.274	944.334	3.16514	5.72871e-28
CB7DTRINITY_DN13805_c0_g1_i2	26.592	138.762	2.38354	0.0201476	9.17623	261.211	4.83117	4.1366e-33
CB7DTRINITY_DN17373_c2_g4_i3	2656.36	13867.5	2.38418	0.0118248	2980.19	16321.6	2.4533	6.82065e-11
BB7DTRINITY_DN3777_c0_g1_i1	72.8812	381.258	2.38715	0.00438198	82.3376	539.866	2.71298	7.78044e-20
BB7DTRINITY_DN9778_c0_g1_i1	44.5329	233.372	2.38969	0.00998785	14.5838	156.991	3.42824	4.92105e-18
CB7DTRINITY_DN15515_c0_g7_i2	38.5914	202.302	2.39016	0.0134943	43.0137	237.013	2.4621	2.71742e-13
BS7D1TRINITY_DN10423_c0_g1_i1	34.5829	181.302	2.39026	0.011695	29.096	169.229	2.54008	9.33568e-12
BB7DTRINITY_DN11662_c0_g1_i3	122.427	641.998	2.39064	0.000945941	65.3659	514.584	2.9768	1.49463e-22
CB7DTRINITY_DN15457_c2_g1_i1	46.5453	244.286	2.39186	0.00539954	31.1335	193.269	2.63407	4.18012e-13
BB7DTRINITY_DN16656_c2_g1_i1	139.646	735.823	2.39758	0.00107705	159.209	671.744	2.07699	8.25289e-14
BB7DTRINITY_DN13670_c0_g2_i1	106.937	564.336	2.3998	0.00291979	62.6656	517.353	3.0454	3.24084e-23
CS4DTRINITY_DN11201_c0_g5_i1	2286.94	12090	2.40232	0.0084395	2633.32	15375.3	2.54566	3.66541e-12
CS4DTRINITY_DN11263_c2_g7_i1	342.582	1814.1	2.40473	0.000882789	497.93	2071.4	2.0566	3.5527e-14
CB7DTRINITY_DN14929_c0_g1_i4	57.2279	303.337	2.40613	0.0047529	88.9031	371.191	2.06186	2.22118e-12
BS4DTRINITY_DN12426_c0_g1_i2	178.981	948.943	2.40651	0.000770411	154.474	953.995	2.62662	5.20813e-20
BS7DTRINITY_DN11813_c3_g9_i1	872.146	4628.2	2.40781	0.00111569	945.181	4195.63	2.15023	7.96076e-14
BB7DTRINITY_DN16639_c1_g1_i3	937.761	4991.76	2.41226	0.00131221	1056.43	4769.18	2.17455	3.95298e-14
AB4DTRINITY_DN10480_c0_g2_i1	101.293	540.365	2.41541	0.00132938	99.2595	434.244	2.12923	8.12293e-14
BS7DTRINITY_DN12203_c2_g5_i1	973.169	5219.69	2.4232	0.00158679	979.497	5027.29	2.35967	1.14018e-15
BS7D1TRINITY_DN11114_c0_g11_i1	147.02	790.021	2.42588	0.000968981	122.316	1041.69	3.09023	9.84605e-28
BS7DTRINITY_DN5439_c0_g1_i2	18.5968	100.072	2.42792	0.0415406	11.1533	132.95	3.57534	1.62619e-16
BS7D1TRINITY_DN3275_c0_g1_i2	30.5383	164.57	2.43	0.0179125	17.5054	207.459	3.56695	1.03247e-19
CS4DTRINITY_DN6270_c0_g1_i1	33.941	183.057	2.43119	0.00886424	20.8781	151.503	2.85929	7.29483e-12
CB7DTRINITY_DN5755_c0_g1_i1	69.6991	376.265	2.43254	0.00244005	52.2543	737.722	3.81945	6.19639e-36
CS4DTRINITY_DN11101_c8_g1_i11	41.3978	223.486	2.43256	0.00840272	40.4913	183.669	2.18142	1.16231e-09
BS4DTRINITY_DN11014_c0_g1_i3	179.493	970.957	2.43548	0.00086901	123.047	959.006	2.96233	1.54245e-25
BB7DTRINITY_DN16802_c2_g14_i1	68.8358	372.846	2.43735	0.00191514	27.3616	588.864	4.42771	4.44716e-41
BS7D1TRINITY_DN10640_c0_g3_i4	1466.1	7942.54	2.43761	0.00314272	1575.91	8909.26	2.49912	2.91453e-14
CB7DTRINITY_DN16422_c1_g2_i1	237.685	1289.17	2.43932	0.000405441	241.94	4871.52	4.33165	1.36843e-43
BS7D1TRINITY_DN2011_c0_g1_i1	34.2652	186.143	2.44159	0.0103727	21.202	274.317	3.69357	3.69175e-25
BS7DTRINITY_DN12199_c0_g3_i2	574.652	3125.55	2.44335	0.000482789	938.655	4429.2	2.23838	1.40423e-14
AB4DTRINITY_DN2951_c0_g1_i1	245.941	1338.23	2.44394	0.000712367	195.498	1043.22	2.41581	3.11059e-19
BS7DTRINITY_DN10812_c0_g2_i3	59.2354	322.483	2.44469	0.00331585	53.7499	313.4	2.54367	1.96206e-15
BB7DTRINITY_DN125_c0_g1_i2	243.337	1325.39	2.44539	0.000621171	204.848	1096.8	2.42067	1.4243e-19
BB7DTRINITY_DN15235_c0_g1_i2	152.379	830.061	2.44556	0.000748938	128.678	1601.38	3.63748	5.17338e-37
CB4DTRINITY_DN8253_c0_g1_i3	37.6136	205.046	2.44662	0.00490718	18.4654	106.611	2.52945	6.62375e-09
BS7D1TRINITY_DN11071_c4_g1_i1	34.6182	188.893	2.44796	0.012781	38.6899	267.568	2.78988	1.44611e-16
BS7DTRINITY_DN12185_c1_g1_i9	15.9526	87.1951	2.45045	0.0390102	11.6543	243.131	4.3828	2.13954e-33
BS7DTRINITY_DN11100_c0_g1_i4	332.045	1815.69	2.45107	0.000402118	324.647	2965.38	3.19127	2.30942e-28
AB4DTRINITY_DN8339_c0_g1_i3	16.7581	91.6865	2.45185	0.0432466	13.4293	132.428	3.30175	1.26948e-15
BS7D1TRINITY_DN10927_c0_g3_i7	36.1757	197.93	2.4519	0.00792828	87.7578	809.169	3.20484	6.6626e-27
CB7DTRINITY_DN17415_c1_g1_i11	65.9933	361.199	2.4524	0.00306197	30.0559	250.697	3.06022	9.05421e-18
AS4DTRINITY_DN11653_c0_g2_i3	965.892	5287.54	2.45266	0.00108599	645.491	7405.65	3.52016	1.30005e-28
BS7DTRINITY_DN9015_c0_g3_i1	86.1327	471.672	2.45315	0.00144998	105.182	518.905	2.30258	1.85264e-14
BS7D1TRINITY_DN11167_c0_g3_i2	971.056	5325.65	2.45533	0.00139886	980.093	5074.09	2.37216	9.968e-16
AS7DTRINITY_DN10802_c0_g1_i6	192.766	1058.44	2.45701	0.000639683	139.716	782.013	2.4847	7.30523e-18
CB7DTRINITY_DN17054_c5_g2_i2	205.155	1127.56	2.45842	0.000582895	245.673	1129.33	2.20066	1.888e-15
BB4DTRINITY_DN12962_c0_g14_i2	81.2812	446.768	2.45853	0.00174249	88.5213	834.987	3.23766	7.0228e-29
CB4DTRINITY_DN12396_c0_g3_i1	89.3911	492.07	2.46066	0.00137138	38.4551	682.975	4.15058	4.17279e-40
CB7DTRINITY_DN16159_c0_g2_i4	18.9587	104.497	2.46253	0.033654	8.09702	37.2141	2.20039	0.000489775
AB4DTRINITY_DN10260_c1_g9_i2	426.167	2349.37	2.46278	0.000547978	275.638	2491.85	3.17637	4.68364e-30
BS7DTRINITY_DN11289_c1_g1_i3	325.562	1795.44	2.46333	0.000522951	433.099	2739.81	2.66131	1.846e-21
BB7DTRINITY_DN3848_c0_g1_i1	541.607	2987.94	2.46383	0.000670564	339.485	3051.75	3.16822	4.03059e-29
CS4DTRINITY_DN11637_c0_g1_i3	219.836	1213.67	2.46488	0.000447714	250.989	1244.78	2.3102	1.04148e-16
CS4DTRINITY_DN11137_c0_g9_i1	47.6363	263.311	2.46664	0.00489487	51.7993	226.832	2.13062	3.53821e-10
AS7DTRINITY_DN10751_c0_g8_i1	14.824	81.9514	2.46684	0.0397758	7.98143	306.961	5.26526	9.07399e-40
AB4DTRINITY_DN11242_c1_g2_i11	51.1851	283.348	2.46878	0.00505183	33.5085	145.322	2.11666	3.66454e-10
BB4DTRINITY_DN14340_c0_g1_i1	65.987	365.388	2.46917	0.00394771	41.1343	307.169	2.90062	4.90964e-19
CB7DTRINITY_DN8828_c0_g1_i1	302.112	1673.24	2.46949	0.000444184	157.607	1734.09	3.45977	4.77922e-35
CB7DTRINITY_DN9799_c0_g1_i1	23.0857	127.969	2.47072	0.0153091	20.6634	139.369	2.75376	7.74878e-12
AB4DTRINITY_DN10125_c0_g3_i1	583.939	3237.21	2.47086	0.000662917	502.026	4495.47	3.16264	3.16453e-27
BB7DTRINITY_DN2562_c0_g1_i1	16.0762	89.1451	2.47123	0.044562	17.4317	156.344	3.16494	4.92991e-16
BB7DTRINITY_DN3765_c0_g1_i1	553.403	3070.83	2.47222	0.000599965	353.266	3671.4	3.3775	1.2633e-31
BS7D1TRINITY_DN11086_c2_g1_i1	61.86	344	2.47533	0.00263241	74.1003	424.561	2.51842	9.52267e-17
BS4DTRINITY_DN11992_c0_g1_i7	1795.28	9985.42	2.47562	0.00459742	2051.39	12013.5	2.54999	1.18851e-13
AB7DTRINITY_DN30312_c1_g6_i1	34.5465	192.321	2.4769	0.0106516	30.4879	150.366	2.30217	3.41246e-10
AS7DTRINITY_DN10958_c1_g2_i4	61.1158	340.739	2.47905	0.00298085	31.8891	246.722	2.95175	5.43351e-17
AS4DTRINITY_DN11759_c0_g1_i5	17.929	100.245	2.48316	0.0415191	40.8173	214.75	2.39541	2.34153e-12
BS4DTRINITY_DN12135_c4_g10_i2	44.1523	247.454	2.4866	0.00553187	34.6158	196.948	2.50831	1.9176e-12
BS7D1TRINITY_DN10687_c4_g2_i5	97.5081	546.589	2.48686	0.00150526	38.4634	157.584	2.03456	1.18572e-08
CS4DTRINITY_DN11467_c0_g4_i1	162.4	912.365	2.49006	0.000579155	216.148	883.759	2.03164	1.07272e-13
AB4DTRINITY_DN11099_c1_g1_i7	73.6455	414.047	2.49113	0.00109983	29.3027	123.794	2.07883	5.51e-08
CB7DTRINITY_DN15725_c0_g2_i1	15.6548	88.0443	2.49163	0.0340873	10.4843	97.6061	3.21874	2.16001e-12
AB4DTRINITY_DN10957_c0_g1_i9	35.4875	200.547	2.49856	0.0074168	13.6568	56.7799	2.05576	2.71524e-05
CB4DTRINITY_DN13714_c0_g1_i5	63.1031	356.791	2.4993	0.00209211	40.596	417.318	3.36174	1.14111e-25
BS7DTRINITY_DN11894_c2_g4_i1	192.242	1088.57	2.50144	0.000414755	202.256	1052.42	2.37946	3.14981e-17
CB7DTRINITY_DN17037_c4_g7_i1	37.5051	212.374	2.50145	0.00631216	29.8789	167.421	2.48628	4.24669e-11
BS7D1TRINITY_DN24767_c0_g1_i1	53.2545	301.933	2.50325	0.00202487	27.1984	177.01	2.70224	1.78299e-14
CB7DTRINITY_DN17076_c2_g3_i2	269.552	1530.33	2.50521	0.000473025	291.838	1603.46	2.45795	4.58949e-19
BS7D1TRINITY_DN4104_c0_g1_i1	28.6861	162.889	2.50547	0.0128389	39.1588	204.455	2.38437	2.15442e-11
CB4DTRINITY_DN1338_c0_g1_i1	17.5836	99.8553	2.5056	0.0366242	8.08909	40.7286	2.33199	0.000102135
BB4DTRINITY_DN12737_c9_g2_i3	139.49	792.611	2.50645	0.000452328	115.256	664.806	2.52809	1.06059e-18
BB7DTRINITY_DN17143_c0_g1_i2	728.41	4143.9	2.50817	0.000808455	823.28	4395.51	2.41657	1.54516e-16
AS7DTRINITY_DN12349_c0_g1_i1	26.4371	150.49	2.50903	0.0137063	12.8706	149.394	3.53698	1.28793e-16
AS7DTRINITY_DN8812_c0_g1_i2	71.0753	404.782	2.50973	0.00219262	111.655	597.558	2.42003	4.72461e-17
AS4DTRINITY_DN9080_c0_g1_i1	43.3796	247.165	2.51038	0.00454401	45.1222	225.476	2.32106	1.02335e-11
CB7DTRINITY_DN16548_c1_g1_i3	132.849	757.931	2.51228	0.000802788	112.399	1045.25	3.21714	1.19111e-29
CB7DTRINITY_DN14575_c0_g1_i2	84.2377	481.074	2.51372	0.00136445	90.1239	547.876	2.60387	1.4651e-18
AS7DTRINITY_DN22706_c0_g1_i1	14.6151	83.7531	2.51868	0.0477939	29.7878	142.726	2.26045	3.88001e-10
BS7D1TRINITY_DN8834_c0_g1_i1	81.7887	469.584	2.52141	0.00177079	135.884	905.155	2.73579	6.44074e-22
AS7DTRINITY_DN13296_c0_g1_i1	111.592	640.898	2.52186	0.000859091	60.2446	682.253	3.5014	2.37043e-30
AS4DTRINITY_DN11236_c2_g3_i5	165.427	952.99	2.52626	0.000363232	212.798	914.004	2.10271	1.87805e-14
BB7DTRINITY_DN14117_c0_g1_i1	122.256	705.118	2.52796	0.000822185	127.248	712.681	2.48562	1.97934e-18
CB7DTRINITY_DN5052_c0_g1_i1	17.8174	102.806	2.52856	0.0300955	10.5265	107.331	3.34997	2.4926e-14
BB7DTRINITY_DN16828_c0_g6_i1	186.368	1075.67	2.52901	0.000355475	208.896	940.851	2.17118	7.05158e-15
BB7DTRINITY_DN13278_c0_g1_i2	76.2011	440.21	2.53031	0.00185194	110.131	679.562	2.62539	1.69023e-19
AB7DTRINITY_DN39312_c0_g1_i1	120.035	693.638	2.53073	0.000689264	66.6809	684.63	3.35998	3.9826e-28
AB4DTRINITY_DN10466_c0_g5_i6	126.226	729.734	2.53136	0.00120897	88.7907	574.397	2.69357	4.9784e-21
CB7DTRINITY_DN17243_c4_g1_i1	406.915	2354.2	2.53244	0.000420825	234.9	3761.15	4.00106	1.78189e-40
CS4DTRINITY_DN11599_c7_g5_i2	439.993	2547.52	2.53354	0.000236001	772.293	3738.74	2.27533	1.32684e-15
CB7DTRINITY_DN15922_c0_g1_i2	266.779	1547.16	2.53591	0.00032656	228.888	1121.9	2.29323	3.65467e-17
CB7DTRINITY_DN3472_c0_g1_i1	146.071	850.65	2.5419	0.000566632	156.236	936.552	2.58363	4.32497e-20
CB7DTRINITY_DN17041_c1_g1_i4	38.0978	221.933	2.54235	0.00482301	39.9485	172.716	2.11219	8.06105e-09
AB4DTRINITY_DN2707_c0_g1_i1	68.98	402.647	2.54527	0.00155284	74.8255	355.802	2.24947	4.30889e-13
CB7DTRINITY_DN12949_c1_g1_i2	46.1679	269.817	2.54702	0.00473004	50.2059	487.662	3.27995	7.06528e-26
AS4DTRINITY_DN11992_c0_g1_i6	27.7389	162.281	2.54851	0.010705	21.8483	151.829	2.79685	9.06295e-15
CB4DTRINITY_DN13503_c0_g1_i5	36.2414	212.151	2.54938	0.0056763	17.7699	203.475	3.51734	3.0339e-20
CB7DTRINITY_DN17418_c2_g2_i1	18.5362	108.622	2.5509	0.0229507	14.9814	74.9503	2.32276	7.3589e-07
BB7DTRINITY_DN16864_c1_g3_i2	133.513	782.871	2.5518	0.000461425	94.3139	1424.62	3.91696	3.73442e-41
BB7DTRINITY_DN23772_c0_g1_i1	19.9071	116.767	2.55228	0.0227817	7.80575	57.6381	2.88441	9.00631e-08
BS7D1TRINITY_DN4200_c0_g1_i1	110.426	647.959	2.55282	0.000603558	67.7931	713.422	3.39554	5.36136e-29
AB7DTRINITY_DN30832_c1_g4_i1	171.393	1006.16	2.55347	0.000330699	186.726	1181.36	2.66145	7.40321e-22
BB7DTRINITY_DN475_c0_g1_i2	16.0762	94.3901	2.55371	0.0375215	15.1792	120.827	2.99278	1.91527e-13
AS7DTRINITY_DN9916_c0_g1_i2	21.0748	123.755	2.5539	0.0256331	15.9873	81.1157	2.34305	1.52623e-07
AB7DTRINITY_DN23716_c0_g1_i2	16.5942	97.459	2.55411	0.0349276	12.0057	112.058	3.22246	2.39145e-14
CS4DTRINITY_DN11861_c1_g11_i3	126.201	742.02	2.55574	0.000511758	128.152	653.196	2.34966	8.27851e-16
BS7D1TRINITY_DN11056_c1_g2_i8	26.2211	154.274	2.55669	0.0134897	12.5509	52.4501	2.06316	9.65017e-05
AS4DTRINITY_DN10450_c0_g1_i1	505.71	2979.48	2.55868	0.000364971	404.122	4734.79	3.55044	2.1431e-32
CS4DTRINITY_DN12234_c0_g4_i4	58.7763	346.557	2.55979	0.00266927	66.7833	511.415	2.93694	3.6789e-22
CS4DTRINITY_DN12009_c1_g2_i3	20.9349	123.477	2.56027	0.0182074	27.3097	202.65	2.89151	1.37113e-15
CB7DTRINITY_DN17521_c2_g2_i1	142.446	841.054	2.56178	0.000468951	115.347	691.345	2.58343	4.74632e-20
CS4DTRINITY_DN10114_c0_g1_i19	25.7758	152.31	2.56292	0.0108505	41.317	227.298	2.45978	2.57815e-13
BS7D1TRINITY_DN11007_c1_g6_i3	245.681	1453.42	2.5646	0.000306661	264.901	3228.29	3.60724	3.63209e-35
BS7D1TRINITY_DN8688_c0_g1_i2	17.5094	103.869	2.56856	0.029372	30.1811	148.782	2.30148	2.47609e-10
AS7DTRINITY_DN10214_c2_g1_i3	1030.65	6114.38	2.56865	0.00108973	1102.43	30483.8	4.78928	4.99511e-24
AS4DTRINITY_DN12171_c0_g1_i5	50.283	299.471	2.57428	0.00204941	25.7097	146.983	2.51527	4.49192e-13
BS4DTRINITY_DN9093_c0_g1_i1	50.6998	302.102	2.57498	0.00295866	61.1122	373.804	2.61275	9.20008e-17
BB4DTRINITY_DN12820_c2_g6_i2	22.8022	135.873	2.57501	0.0117721	20.2308	85.5607	2.08039	2.16872e-06
BS4DTRINITY_DN12804_c0_g2_i5	259.424	1546.29	2.57542	0.000213359	310.946	2764.1	3.15207	2.28597e-28
BB7DTRINITY_DN13545_c0_g1_i1	185.157	1103.85	2.57572	0.000410198	235.52	1121.97	2.25211	7.50061e-17
CB7DTRINITY_DN1914_c0_g1_i1	28.7715	171.531	2.57576	0.00963538	11.8713	135.944	3.51747	9.422e-17
CB7DTRINITY_DN16958_c0_g3_i8	52.3617	312.374	2.57669	0.00270611	42.1911	263.794	2.6444	7.73564e-16
CS4DTRINITY_DN11158_c1_g4_i1	24.9802	149.474	2.58104	0.011043	50.3512	257.255	2.3531	8.5143e-13
BS7DTRINITY_DN1812_c0_g1_i2	22.3612	133.832	2.58136	0.0184414	15.0901	121.465	3.00887	5.21325e-13
BS7DTRINITY_DN11193_c0_g1_i1	31.1303	186.349	2.58162	0.00803411	38.0664	265.21	2.80054	8.09959e-18
CS4DTRINITY_DN9142_c0_g1_i3	66.224	396.928	2.58345	0.00144012	74.2684	384.595	2.37252	1.09344e-14
BS7D1TRINITY_DN10887_c3_g4_i2	222.039	1331.14	2.58378	0.000673328	255.382	1103.05	2.11077	6.95182e-15
BB7DTRINITY_DN16341_c4_g2_i3	186.435	1118.57	2.58491	0.000666504	176.695	867.829	2.29615	2.67901e-16
CB7DTRINITY_DN6942_c0_g1_i1	18.2317	109.422	2.58538	0.0214479	12.4848	52.6111	2.07519	8.30797e-05
CS4DTRINITY_DN12193_c0_g3_i2	45.5582	273.744	2.58705	0.00272491	37.5714	164.845	2.1334	2.24299e-09
BS7DTRINITY_DN12214_c1_g1_i5	69.003	414.638	2.58712	0.00063979	21.2905	116.603	2.45332	1.1734e-09
AB7DTRINITY_DN31269_c2_g6_i1	15.9368	95.8015	2.58769	0.0295561	14.2017	59.6561	2.0706	4.53091e-06
CS4DTRINITY_DN10518_c0_g3_i1	130.574	787.723	2.59282	0.000403329	223.146	1250.42	2.48636	2.31713e-19
AS7DTRINITY_DN10857_c0_g3_i5	909.023	5487.13	2.59366	0.000796757	762.381	6586.14	3.11085	1.48004e-23
AS7DTRINITY_DN10418_c0_g1_i2	92.6763	559.51	2.59389	0.000620678	35.5302	419.364	3.56108	3.33222e-28
BS4DTRINITY_DN12265_c3_g9_i4	50.5622	305.286	2.59403	0.00274133	52.4204	240.737	2.19926	4.06753e-11
AB7DTRINITY_DN31350_c3_g2_i7	27.4618	166.038	2.59602	0.0201591	10.5576	49.1689	2.21946	3.02815e-05
CB7DTRINITY_DN16770_c1_g1_i7	317.321	1919.17	2.59646	0.000188415	370.279	1877.32	2.34199	1.46601e-17
BS7D1TRINITY_DN7680_c0_g1_i1	59.1694	358.726	2.59996	0.00239657	62.1887	1335.65	4.42474	1.76274e-50
BS7DTRINITY_DN11193_c4_g4_i2	171.713	1042.39	2.60182	0.000265492	164.604	1991.76	3.59697	4.75136e-37
CB7DTRINITY_DN15675_c0_g1_i4	37.4556	227.917	2.60526	0.00402485	37.8538	177.19	2.22679	6.09711e-10
AB4DTRINITY_DN6054_c0_g1_i2	12.346	75.1877	2.60645	0.0492801	19.184	101.525	2.40386	2.81168e-08
AS7DTRINITY_DN10480_c2_g1_i4	51.7456	316.011	2.61047	0.00187502	59.1139	281.947	2.25386	2.27421e-12
CB4DTRINITY_DN14277_c1_g1_i1	61.3778	375.324	2.61235	0.000831803	26.8738	120.75	2.16775	1.37435e-08
AS7DTRINITY_DN11097_c1_g2_i2	57.4377	351.994	2.61548	0.00138093	63.5893	398.508	2.64775	1.16525e-12
AB4DTRINITY_DN8733_c0_g1_i4	85.4105	523.455	2.61558	0.000746792	75.0774	481.555	2.68125	1.42065e-19
BS7DTRINITY_DN6424_c0_g1_i1	18.7972	115.241	2.61607	0.0182575	29.9433	135.307	2.17593	1.49491e-09
BS7D1TRINITY_DN15065_c0_g1_i1	329.449	2024.82	2.61967	0.000151012	313.351	3413.69	3.44548	1.38924e-30
BS7D1TRINITY_DN10899_c4_g11_i2	481.393	2967.43	2.62393	0.000308342	470.587	6648.06	3.8204	5.10495e-34
CB7DTRINITY_DN16235_c9_g1_i3	706.845	4372.78	2.62909	0.000441447	936.512	4060.52	2.1163	5.92603e-14
AB4DTRINITY_DN10494_c1_g2_i1	43.802	271.018	2.62932	0.00284043	33.643	375.77	3.48148	1.25209e-25
CB7DTRINITY_DN12742_c0_g1_i2	131.428	813.542	2.62995	0.000378782	112.805	733.19	2.70036	1.0378e-20
CB4DTRINITY_DN13907_c0_g1_i3	39.6949	245.745	2.63014	0.00336846	25.6823	399.68	3.96	8.56468e-33
CB4DTRINITY_DN21974_c0_g1_i1	16.1029	99.8267	2.6321	0.0228051	14.0855	114.704	3.02563	3.43186e-12
BS7DTRINITY_DN10834_c0_g2_i1	31.0055	192.359	2.6332	0.00474665	40.9213	295.251	2.85102	5.39526e-18
BS4DTRINITY_DN11836_c1_g8_i1	148.924	924.536	2.63415	0.000320564	123.905	1362.7	3.45916	3.28084e-34
BS7D1TRINITY_DN10283_c0_g4_i1	225.077	1398.89	2.63579	0.000260611	296.495	1464.68	2.3045	8.67185e-18
BS4DTRINITY_DN12618_c1_g8_i1	213.563	1334.59	2.64366	0.000331295	238.614	2002.94	3.06937	1.01775e-28
BB7DTRINITY_DN15635_c0_g1_i3	24.9696	156.305	2.64611	0.0104991	11.294	222.07	4.29738	7.93992e-28
BS7D1TRINITY_DN10364_c3_g3_i1	21.262	133.175	2.64698	0.0114895	13.4214	78.4806	2.5478	7.74827e-08
AB7DTRINITY_DN24115_c0_g1_i1	58.1728	364.871	2.64897	0.00147183	58.6434	345.601	2.55907	1.33481e-16
BB7DTRINITY_DN16363_c0_g1_i1	730.973	4588.7	2.65019	0.000603414	798.109	4962.62	2.63644	1.45986e-19
BS7DTRINITY_DN12156_c5_g4_i1	21.2484	133.506	2.65147	0.0145227	7.01319	145.233	4.37216	5.40652e-23
BS7DTRINITY_DN11774_c2_g1_i1	779.074	4897.31	2.65216	0.000477407	956.138	4623.19	2.2736	1.98438e-15
CS4DTRINITY_DN5704_c0_g1_i1	357.062	2250.43	2.65595	0.000183408	390.813	1809.86	2.21132	3.98777e-16
AS7DTRINITY_DN3470_c0_g1_i1	37.0063	233.374	2.6568	0.00379709	28.771	219.368	2.93067	8.65198e-17
BB4DTRINITY_DN13004_c1_g12_i1	130.569	823.442	2.65685	0.000760332	144.176	684.961	2.24819	3.51887e-15
CB7DTRINITY_DN17527_c3_g4_i1	59.9732	378.646	2.65846	0.00102311	17.7012	378.984	4.42022	1.57688e-36
BS7D1TRINITY_DN5778_c0_g1_i1	59.8395	378.198	2.65997	0.00167827	74.8024	300.934	2.00829	1.1547e-10
CB7DTRINITY_DN16378_c0_g1_i8	24.336	154.189	2.66354	0.00940306	14.562	177.675	3.60896	3.63248e-20
BB4DTRINITY_DN18354_c0_g1_i1	15.5529	98.5998	2.6644	0.0322327	4.55856	28.7734	2.65809	0.000323956
CB7DTRINITY_DN17272_c1_g5_i1	98.3511	624.635	2.667	0.000464813	102.005	488.89	2.26087	6.4326e-15
BS7DTRINITY_DN12120_c0_g1_i2	71.5405	454.885	2.66867	0.0012935	78.3095	741.139	3.24249	3.51463e-28
CS4DTRINITY_DN11766_c2_g9_i2	57.8849	368.564	2.67066	0.00130357	58.6292	666.212	3.50629	2.31476e-30
AB7DTRINITY_DN30967_c0_g2_i1	153.087	974.847	2.67082	0.000243525	137.412	1669.27	3.60264	4.40828e-36
AS7DTRINITY_DN11003_c1_g4_i3	519.091	3306.63	2.6713	0.000221403	692.97	4286.4	2.6289	1.67196e-19
CB7DTRINITY_DN14194_c0_g1_i2	11.853	75.5044	2.67131	0.0466717	8.65512	41.1277	2.24849	0.000193944
BS7DTRINITY_DN11111_c0_g1_i5	55.1329	351.33	2.67184	0.00160331	82.9882	512.531	2.62666	6.17351e-19
BS4DTRINITY_DN10055_c0_g1_i2	568.34	3625.25	2.67325	0.000237865	625.464	3039.1	2.28064	3.54623e-16
CB4DTRINITY_DN8646_c0_g1_i2	800.185	5106.72	2.67399	0.000562821	439.209	3468	2.98112	2.76276e-26
BS4DTRINITY_DN11333_c0_g1_i3	34.0548	217.966	2.67818	0.00376189	50.5219	301.21	2.57579	1.66544e-15
CB7DTRINITY_DN15905_c0_g2_i1	19.4369	124.443	2.67861	0.0140526	11.5133	149.735	3.70104	7.15587e-19
BS7DTRINITY_DN17417_c0_g1_i1	99.4593	636.999	2.67911	0.000321684	83.5837	593.85	2.8288	1.74956e-19
CB7DTRINITY_DN17171_c0_g2_i15	11.0864	71.0274	2.67958	0.0497152	16.1987	186.2	3.52291	4.51022e-19
AS7DTRINITY_DN10269_c0_g1_i1	66.5693	426.674	2.68021	0.000777746	46.5786	373.299	3.00259	3.66139e-20
CB7DTRINITY_DN17096_c2_g11_i2	51.6648	331.293	2.68085	0.00196911	45.2629	462.744	3.35381	1.58158e-26
BB7DTRINITY_DN10033_c0_g1_i2	102.41	657.069	2.68169	0.000421246	117.666	767.079	2.70467	1.10854e-20
CB4DTRINITY_DN12534_c0_g2_i3	126.027	809.924	2.68405	0.000696877	164.837	744.172	2.17459	5.4514e-14
BS4DTRINITY_DN12771_c0_g1_i11	47.6903	306.548	2.68435	0.000884247	21.3718	94.8961	2.15064	5.71602e-07
BB4DTRINITY_DN13300_c3_g1_i2	310.288	1995.21	2.68486	0.000118577	336.832	3321.22	3.30161	2.53118e-30
BB7DTRINITY_DN15422_c0_g1_i2	17.6482	113.589	2.68623	0.0154039	17.5913	143.659	3.02972	5.76361e-14
BS7D1TRINITY_DN9362_c0_g2_i2	55.292	356.149	2.68734	0.000962822	67.9844	293.456	2.10987	7.03062e-11
BB7DTRINITY_DN15918_c0_g2_i1	59.1168	381.436	2.6898	0.00118456	81.7938	361.47	2.14381	3.13076e-12
BB7DTRINITY_DN13250_c0_g1_i1	266.129	1718.7	2.69112	0.000155464	91.002	1154.32	3.665	6.94601e-37
BS7DTRINITY_DN11560_c1_g1_i1	21.1907	136.859	2.69119	0.0191642	10.2891	67.8377	2.72097	4.38652e-08
BS4DTRINITY_DN12353_c1_g3_i1	69.0507	446.382	2.69255	0.000461927	58.3805	480.295	3.04036	6.03572e-23
AS7DTRINITY_DN9933_c0_g1_i1	34.0615	220.741	2.69614	0.0041158	54.0944	403.426	2.89875	7.04443e-20
BS7D1TRINITY_DN9171_c0_g1_i2	53.7478	348.677	2.69762	0.000880364	53.4696	359.737	2.75015	4.19329e-18
AB4DTRINITY_DN4032_c0_g1_i1	40.7891	264.767	2.69847	0.00252462	41.3421	188.879	2.19178	5.70775e-10
CB7DTRINITY_DN15880_c1_g2_i1	17.1311	111.254	2.69916	0.0165274	19.8881	106.45	2.4202	1.48945e-08
CB7DTRINITY_DN17073_c0_g1_i1	28.4635	184.988	2.70025	0.00478304	12.7262	58.9858	2.21256	1.05381e-05
BB7DTRINITY_DN17012_c0_g8_i1	84.3248	549.748	2.70474	0.000587516	66.4907	669.606	3.33209	1.94279e-28
AB4DTRINITY_DN6333_c0_g1_i2	27.3005	178.35	2.70772	0.00539842	26.1338	333.408	3.6733	3.70352e-26
AB4DTRINITY_DN10664_c0_g2_i4	105.661	690.761	2.70874	0.0003444	60.9309	708.098	3.5387	7.98369e-31
CB7DTRINITY_DN16407_c0_g2_i2	15.3798	100.656	2.71033	0.0192715	6.8408	98.9404	3.85432	1.59893e-15
AS7DTRINITY_DN10793_c1_g2_i3	4125.54	27053.4	2.71316	0.0168775	3419.22	66778.6	4.28765	3.29247e-12
BB7DTRINITY_DN21308_c0_g1_i1	35.2319	231.456	2.71578	0.004291	24.1956	102.702	2.08565	3.78922e-07
AB4DTRINITY_DN10471_c0_g1_i4	350.551	2303.32	2.71602	0.000124639	400.909	4014.7	3.32395	1.25447e-29
BS7DTRINITY_DN9302_c0_g1_i2	275.611	1816.92	2.72079	0.000119546	313.343	1404.31	2.16405	1.56164e-15
CS4DTRINITY_DN11745_c3_g3_i1	29.4151	193.937	2.72096	0.00537085	35.2426	152.956	2.11772	9.48951e-09
AB4DTRINITY_DN10837_c0_g4_i2	20.4622	134.925	2.72112	0.0105303	7.89623	49.6392	2.65224	1.31843e-06
BS7D1TRINITY_DN11139_c4_g3_i1	134.409	886.406	2.72134	0.000173343	104.186	1061.03	3.34824	2.13056e-29
BB7DTRINITY_DN13284_c0_g1_i1	13.3301	87.9616	2.72218	0.0231451	6.73877	128.117	4.24884	1.84019e-19
BS7D1TRINITY_DN11045_c0_g1_i6	46.75	308.587	2.72264	0.00241061	27.5036	110.611	2.0078	4.26713e-07
CB7DTRINITY_DN17041_c1_g2_i2	19.3501	128.489	2.73123	0.0161315	35.3129	144.071	2.02851	1.32332e-07
BS7DTRINITY_DN7195_c0_g1_i1	31.0445	206.34	2.73261	0.00405123	17.8168	484.507	4.76521	7.1336e-43
CB7DTRINITY_DN6389_c0_g1_i2	20.6421	137.342	2.73411	0.0127814	21.1882	187.561	3.14603	2.84611e-17
AB7DTRINITY_DN23698_c0_g1_i3	13.2753	88.3883	2.73511	0.0287887	13.0268	105.566	3.0186	1.16235e-11
BS7D1TRINITY_DN10569_c5_g5_i2	122.138	813.468	2.73557	0.000255232	149.815	934.358	2.64079	4.16422e-21
BS7DTRINITY_DN11958_c0_g1_i4	11.6651	77.7174	2.73604	0.036979	23.3519	152.03	2.70275	1.82049e-14
CB7DTRINITY_DN16860_c5_g2_i3	70.5926	470.325	2.73607	0.000944843	68.2588	770.968	3.49759	3.31916e-32
AB7DTRINITY_DN22467_c0_g1_i2	24.6946	164.597	2.73667	0.00889849	17.7577	127.041	2.83878	9.32334e-12
BS7D1TRINITY_DN10838_c1_g9_i1	77.7579	518.37	2.73692	0.00068627	63.6219	821.284	3.69028	1.23971e-35
CB7DTRINITY_DN17683_c1_g3_i3	1052.09	7014.69	2.73712	0.000889941	1520.88	10550.6	2.79434	7.97931e-17
AB4DTRINITY_DN11033_c2_g11_i2	163.04	1087.25	2.73738	0.000317391	108.419	824.976	2.92774	6.19148e-26
CB7DTRINITY_DN17435_c0_g3_i4	14.9263	99.5508	2.73758	0.0137126	13.1863	132.743	3.33153	2.86251e-15
BS7D1TRINITY_DN27364_c0_g1_i1	14.7973	98.7006	2.73773	0.0202638	8.1581	128.703	3.97967	1.15161e-19
AS7DTRINITY_DN10827_c2_g1_i6	286.274	1909.8	2.73795	0.000104268	384.748	3954.55	3.36153	2.05377e-30
CB4DTRINITY_DN12033_c0_g2_i1	166.238	1109.28	2.73831	0.000167316	93.8364	729.154	2.958	1.53419e-25
CB7DTRINITY_DN5931_c0_g1_i2	11.8096	78.8051	2.73833	0.0349567	22.1752	116.56	2.39405	4.90717e-10
CB7DTRINITY_DN15700_c0_g1_i4	30.3075	202.448	2.7398	0.00352464	16.7753	362.611	4.43402	7.92625e-36
BS7DTRINITY_DN11710_c2_g3_i1	29.0118	193.933	2.74085	0.00412316	40.5726	490.302	3.59509	1.18912e-28
BS7D1TRINITY_DN11181_c0_g3_i3	131.643	880.289	2.74135	0.000126801	128.026	623.902	2.28488	2.92738e-15
AB7DTRINITY_DN30600_c1_g3_i8	148.406	993.628	2.74315	0.000175014	68.8099	663.791	3.27004	1.76848e-27
BB7DTRINITY_DN13149_c0_g1_i2	10.4511	69.9811	2.74332	0.0491332	8.6703	97.7124	3.49439	8.87658e-14
CB7DTRINITY_DN12911_c0_g1_i2	26.6796	178.978	2.74597	0.0043172	30.123	147.325	2.29007	2.66538e-10
CB7DTRINITY_DN17345_c0_g13_i1	721.64	4843.59	2.74673	0.000429224	957.515	6467.02	2.75573	1.46322e-20
BB7DTRINITY_DN5214_c0_g1_i2	32.32	217.001	2.7472	0.00395557	10.8274	429.797	5.3109	3.49012e-47
AB7DTRINITY_DN28931_c0_g1_i4	20.0245	134.705	2.74997	0.00849103	14.3444	76.4994	2.41496	1.30631e-06
BS7D1TRINITY_DN10318_c0_g2_i3	22.3123	150.299	2.75193	0.0081947	14.4127	280.186	4.28097	5.17622e-31
CB7DTRINITY_DN15363_c0_g1_i1	140.353	945.482	2.75199	0.000190577	81.7773	1424.45	4.12256	2.75552e-45
AS4DTRINITY_DN4838_c0_g1_i3	22.9239	154.665	2.75422	0.00905213	13.3963	130.076	3.27945	3.20626e-15
BS7DTRINITY_DN16573_c0_g1_i1	14.3293	96.8329	2.75653	0.0233625	12.0463	129.334	3.42444	1.80477e-16
AS7DTRINITY_DN9980_c0_g1_i1	188.851	1277.19	2.75765	0.000133709	244.024	1199.63	2.29749	3.80018e-17
BS7DTRINITY_DN11635_c6_g1_i3	193.803	1311.91	2.75901	0.000107199	150.569	1710.45	3.50588	4.4028e-35
BB7DTRINITY_DN16439_c10_g1_i1	4278.03	29003.9	2.76123	0.0208902	3978.84	22627.5	2.50766	8.83412e-10
BS7D1TRINITY_DN9519_c0_g1_i1	17.4352	118.477	2.76453	0.0118211	23.4001	195.875	3.06535	5.46772e-16
CB7DTRINITY_DN15214_c0_g4_i1	18.9177	128.952	2.76902	0.00983156	8.63761	258.254	4.90202	5.48125e-36
AB4DTRINITY_DN10493_c1_g1_i14	67.446	460.182	2.7704	0.000418256	58.1536	242.909	2.06247	1.75326e-07
AB7DTRINITY_DN29611_c0_g1_i2	100.361	685.259	2.77146	0.00021783	71.1477	330.635	2.21635	8.70057e-13
BB7DTRINITY_DN16743_c3_g4_i3	28.1797	192.513	2.77223	0.00608571	14.6013	128.849	3.14151	1.31267e-13
BS7D1TRINITY_DN14028_c0_g1_i1	13.1997	90.2437	2.77332	0.0225028	17.0609	288.99	4.08225	1.07282e-28
CB7DTRINITY_DN17418_c2_g1_i2	11.7257	80.1923	2.77379	0.0367774	13.0013	53.3093	2.03573	8.53147e-05
AB4DTRINITY_DN10337_c2_g6_i3	16.6881	114.27	2.77556	0.0133169	6.48846	59.6285	3.20005	5.10783e-08
BS4DTRINITY_DN12813_c0_g2_i1	14.2172	97.4006	2.77629	0.0209047	12.6229	145.422	3.52613	4.10706e-18
BS7D1TRINITY_DN10168_c0_g7_i2	23.0308	157.965	2.77796	0.00588855	32.8755	438.075	3.7361	1.77694e-30
CB7DTRINITY_DN16649_c3_g1_i3	13.6114	93.3608	2.778	0.0272003	24.9601	133.996	2.42449	7.53332e-11
BS7DTRINITY_DN6952_c0_g1_i2	11.2921	77.6116	2.78096	0.0407688	12.0271	90.5388	2.91224	4.99844e-10
BB7DTRINITY_DN16749_c0_g2_i1	157.234	1082.89	2.7839	0.000181988	89.7544	1362.18	3.92379	1.71167e-41
CB7DTRINITY_DN17025_c2_g2_i1	15.9807	110.073	2.78405	0.010253	17.4595	156.13	3.16066	1.93338e-14
CB7DTRINITY_DN32847_c0_g1_i1	28.4712	196.197	2.78473	0.00353167	18.1338	153.758	3.0839	1.19564e-14
BS7D1TRINITY_DN9460_c0_g1_i2	60.324	415.858	2.78529	0.000727092	32.5809	379.451	3.54181	2.02749e-26
CB7DTRINITY_DN17285_c0_g6_i1	23.1691	159.725	2.78532	0.00452918	15.8403	66.0042	2.05895	7.03738e-06
CB7DTRINITY_DN16372_c0_g1_i1	24.7434	170.599	2.78549	0.00542633	23.942	148.999	2.63769	6.60997e-12
AB4DTRINITY_DN5415_c0_g1_i1	86.9715	601.01	2.78877	0.000272582	46.2397	411.063	3.15215	3.90849e-24
AB7DTRINITY_DN30176_c0_g3_i1	25.2551	175.053	2.79314	0.00644494	28.4989	260.406	3.19179	1.90595e-19
BB7DTRINITY_DN11120_c0_g2_i1	65.5139	455.275	2.79686	0.000505494	21.6865	459.805	4.40615	9.37013e-39
BB4DTRINITY_DN13092_c1_g2_i1	372.22	2588.08	2.79765	0.000145117	311.803	3852.94	3.62725	6.66957e-35
CS4DTRINITY_DN11778_c0_g1_i3	269.22	1872.33	2.79798	7.2831e-05	372.018	3719.57	3.32169	5.09285e-30
BS7DTRINITY_DN11198_c8_g6_i2	21.0134	146.491	2.80143	0.00720302	9.16235	274.038	4.90251	1.05944e-35
CB7DTRINITY_DN17617_c3_g2_i2	37.319	260.292	2.80215	0.00372892	18.0381	104.115	2.52906	1.76149e-09
AS7DTRINITY_DN10874_c3_g4_i4	12.3057	85.8805	2.803	0.0278831	17.479	236.771	3.7598	1.25653e-23
BS7DTRINITY_DN10280_c0_g1_i1	158.194	1104.43	2.80353	0.000133747	117.402	1351.05	3.52455	1.24579e-34
BB4DTRINITY_DN3719_c0_g1_i2	11.8612	82.8427	2.80412	0.031799	21.31	127.659	2.5827	6.14396e-10
AB7DTRINITY_DN31273_c2_g6_i2	12.9341	90.4152	2.80539	0.035522	8.03262	49.0676	2.61083	4.25152e-07
CS4DTRINITY_DN9037_c0_g1_i4	40.7978	285.801	2.80845	0.00149547	85.0558	415.34	2.28781	4.87508e-14
CB7DTRINITY_DN16162_c1_g1_i4	29.9578	209.906	2.80874	0.00310964	19.0327	159.455	3.0666	2.54389e-15
CS4DTRINITY_DN11358_c3_g5_i1	12.6118	88.4236	2.80966	0.0242602	4.58035	69.2657	3.91861	8.39611e-13
BS7D1TRINITY_DN6851_c0_g1_i1	46.7136	327.804	2.81092	0.000884183	54.6158	381.379	2.80383	1.26198e-19
BS7DTRINITY_DN9003_c0_g1_i1	30.162	211.773	2.81172	0.00251368	26.1572	367.555	3.81268	7.08635e-30
BB7DTRINITY_DN12642_c0_g1_i1	247.391	1737.7	2.81232	7.42747e-05	188.137	2159.49	3.52084	3.80332e-35
CS4DTRINITY_DN11329_c2_g3_i1	364.666	2564	2.81375	0.000109019	174.434	4331.48	4.63411	1.29562e-49
AS4DTRINITY_DN12021_c0_g2_i9	26.1699	184.048	2.8141	0.00269335	71.0331	665.928	3.2288	1.73022e-26
AS4DTRINITY_DN9154_c0_g1_i3	43.5659	306.774	2.81591	0.000808914	68.9919	527.933	2.93585	7.90482e-22
AS4DTRINITY_DN11654_c0_g1_i1	956.104	6757.8	2.82131	0.000471754	523.696	7676.78	3.8737	4.19143e-32
CB7DTRINITY_DN16844_c9_g1_i2	8.99943	63.6116	2.82139	0.0428452	3.14548	42.7058	3.76308	5.57106e-09
BB7DTRINITY_DN10627_c0_g1_i2	10.4365	73.8136	2.82225	0.0357347	2.43119	117.797	5.5985	3.08275e-26
AS4DTRINITY_DN11606_c2_g1_i1	189.671	1348.41	2.82969	0.000135908	269.037	1180.49	2.13351	2.96469e-14
BS4DTRINITY_DN12266_c2_g12_i1	61.6194	438.327	2.83055	0.000661649	65.9686	704.695	3.41715	1.58089e-29
BB4DTRINITY_DN9224_c0_g1_i3	47.663	339.35	2.83183	0.000679362	38.6513	430.657	3.47795	9.60736e-28
AS7DTRINITY_DN10082_c1_g1_i3	224.258	1601.47	2.83616	7.37506e-05	186.526	2034.03	3.44689	3.05147e-34
CB7DTRINITY_DN12419_c0_g1_i2	18.9975	135.772	2.8373	0.0080626	18.2527	93.5837	2.35815	5.324e-08
CB7DTRINITY_DN16400_c0_g1_i6	51.3614	367.534	2.83912	0.000945365	65.0053	376.715	2.53484	1.00038e-16
BB7DTRINITY_DN12479_c0_g1_i1	59.0217	422.684	2.84026	0.000515199	43.3908	302.181	2.79995	2.02523e-17
CB7DTRINITY_DN11489_c0_g1_i1	10.114	72.4366	2.84037	0.0322611	3.1861	19.3789	2.60462	0.0010061
BS7DTRINITY_DN9074_c0_g1_i1	22.7047	162.753	2.84162	0.00504024	22.4407	270.709	3.59255	3.28501e-24
CB7DTRINITY_DN12740_c1_g1_i1	18.9315	135.75	2.84209	0.00632932	10.2039	164.302	4.00916	7.03347e-22
BS7D1TRINITY_DN10395_c2_g2_i2	79.3707	569.432	2.84284	0.000334668	99.2196	516.636	2.38045	8.00579e-17
AS7DTRINITY_DN6587_c0_g1_i1	28.6546	206.268	2.84768	0.00249312	22.8156	220.176	3.27057	3.79767e-19
BB7DTRINITY_DN16506_c0_g1_i1	48.4678	349.035	2.84827	0.00126434	26.6	312.472	3.55422	2.02381e-26
AB4DTRINITY_DN10608_c3_g3_i2	93.2523	671.906	2.84905	0.000200304	76.2078	1008.25	3.72577	4.49153e-37
CB7DTRINITY_DN14299_c1_g1_i3	32.6952	235.888	2.85095	0.00196378	43.5853	196.725	2.17427	6.54139e-10
BS7DTRINITY_DN5144_c0_g1_i1	20.7445	149.694	2.85122	0.00660444	7.18062	142.255	4.30823	9.73524e-21
BS7D1TRINITY_DN10624_c1_g5_i6	241.203	1742.27	2.85264	5.23329e-05	372.487	3504.4	3.23391	3.7876e-29
CB4DTRINITY_DN1830_c0_g1_i2	42.8553	309.697	2.85331	0.000941674	44.0632	204.796	2.21654	5.74089e-11
AS4DTRINITY_DN9263_c0_g1_i3	82.1234	593.485	2.85335	0.000255669	64.7444	825.04	3.67164	2.26567e-34
CB4DTRINITY_DN3681_c0_g1_i2	35.5939	257.234	2.85338	0.00137626	23.8872	380.916	3.99517	2.35677e-31
CB7DTRINITY_DN13362_c0_g2_i1	29.6025	214.057	2.8542	0.00260113	26.8791	166.053	2.62709	8.27705e-12
CB7DTRINITY_DN8546_c0_g1_i2	28.6184	207.085	2.85521	0.00280356	26.4686	378.736	3.83884	2.79389e-31
CB7DTRINITY_DN11465_c0_g1_i2	14.8734	107.678	2.85592	0.0147916	10.7802	93.3576	3.11439	1.02614e-11
BS7D1TRINITY_DN10762_c0_g5_i1	182.536	1321.95	2.85641	5.65304e-05	159.853	2622.42	4.03608	1.54168e-43
BB4DTRINITY_DN9827_c0_g3_i1	12.2762	89.0063	2.85805	0.0241403	8.13631	120.529	3.88886	1.44438e-18
BS7DTRINITY_DN12065_c1_g1_i2	158.148	1152.83	2.86584	8.08603e-05	50.4433	1078.65	4.41842	4.57057e-49
AB7DTRINITY_DN30786_c2_g1_i4	482.254	3515.65	2.86593	0.000208665	350.098	2779.73	2.98911	3.32365e-27
BB7DTRINITY_DN16545_c1_g2_i7	410.979	3001.23	2.86842	0.000158195	285.494	2159.3	2.91903	3.55662e-27
BS7DTRINITY_DN9403_c0_g2_i2	44.4663	324.776	2.86866	0.000815689	70.371	424.575	2.59297	4.95213e-17
BS7D1TRINITY_DN9775_c1_g1_i4	14.8424	108.633	2.87167	0.0120842	10.0411	157.963	3.9756	1.60223e-21
BS7D1TRINITY_DN10278_c0_g2_i1	72.6691	532.275	2.87276	0.00022691	55.1336	1325.36	4.5873	1.21683e-51
BB4DTRINITY_DN12967_c4_g1_i10	496.212	3635.88	2.87327	0.000203339	359.541	2718.56	2.91862	2.59598e-26
CB4DTRINITY_DN12640_c0_g1_i4	48.0785	352.468	2.87403	0.000964217	37.3743	569.154	3.9287	3.04346e-36
BS7DTRINITY_DN12013_c1_g7_i1	15.3482	112.659	2.87582	0.0129769	16.1273	113.409	2.81395	1.12423e-11
AS4DTRINITY_DN11017_c1_g2_i4	165.486	1215	2.87617	0.000108038	163.576	666.276	2.02616	6.53047e-13
BS7D1TRINITY_DN26321_c0_g1_i1	12.8426	94.3202	2.87663	0.0262568	25.9739	140.111	2.43143	5.19381e-10
BB7DTRINITY_DN16240_c0_g1_i1	17.9552	131.873	2.87667	0.0109001	7.67596	36.6153	2.25403	0.000250272
AB4DTRINITY_DN10764_c0_g14_i1	110.609	814.491	2.88043	0.000107644	63.0021	956.342	3.92405	3.94634e-37
CB7DTRINITY_DN10850_c0_g2_i1	67.0161	494.136	2.88233	0.000227151	61.3503	416.248	2.7623	7.1101e-19
AB7DTRINITY_DN30582_c1_g1_i2	88.0787	649.815	2.88316	0.000161164	50.7346	743.945	3.87416	3.70477e-35
AS7DTRINITY_DN9315_c0_g1_i1	204.434	1510.98	2.88578	5.98886e-05	187.388	1659.32	3.14649	3.63395e-29
BB7DTRINITY_DN4371_c0_g1_i1	266.563	1970.34	2.88589	5.90298e-05	213.478	1517.52	2.82956	6.68033e-25
CB7DTRINITY_DN17050_c3_g3_i4	194.353	1437.08	2.88639	0.000144353	258.768	1241.8	2.2627	5.59251e-16
BS4DTRINITY_DN13012_c0_g1_i2	27.0119	199.95	2.88798	0.00247132	25.3353	258.046	3.34841	3.02462e-21
BS7DTRINITY_DN22693_c0_g1_i1	8.78917	65.1057	2.88898	0.0469938	8.22251	128.019	3.96064	1.58008e-18
CS4DTRINITY_DN11585_c1_g15_i1	1144.57	8489.53	2.89087	0.000574576	578.357	13673.2	4.56325	2.29384e-34
BB7DTRINITY_DN13535_c0_g1_i1	164.542	1221.3	2.89189	6.55576e-05	226.98	1019.82	2.16768	4.20457e-16
BS7D1TRINITY_DN9094_c0_g1_i2	13.7845	102.325	2.89203	0.0190912	23.0801	155.209	2.74949	1.41003e-12
BS7D1TRINITY_DN9472_c0_g1_i2	106.037	787.441	2.89261	0.000148047	70.3353	886.21	3.65533	4.434e-35
BS7D1TRINITY_DN10731_c5_g1_i2	133.273	990.213	2.89335	0.000193641	90.0519	677.224	2.9108	1.00328e-24
AB7DTRINITY_DN19788_c0_g1_i2	12.9998	96.6121	2.89371	0.018267	20.958	106.958	2.35147	3.78166e-09
BB7DTRINITY_DN13351_c0_g1_i1	298.876	2222.48	2.89455	5.32587e-05	215.236	2128.46	3.30581	3.97132e-30
CS4DTRINITY_DN11177_c3_g3_i1	44.4844	331.503	2.89765	0.00108569	40.459	190.646	2.23636	4.38898e-10
CB7DTRINITY_DN17128_c1_g6_i1	143.051	1067.03	2.89901	6.07418e-05	190.568	802.24	2.07373	1.69585e-13
BS7D1TRINITY_DN10504_c0_g4_i1	255.282	1905.81	2.90024	5.70711e-05	359.704	2656.94	2.88488	3.58188e-24
BS7DTRINITY_DN12165_c0_g1_i2	146.971	1097.56	2.9007	6.62463e-05	204.216	1155.61	2.50049	2.45399e-20
BB4DTRINITY_DN12463_c1_g1_i2	31.353	234.256	2.90141	0.00156606	20.3827	199.229	3.28901	2.40744e-18
BB7DTRINITY_DN15726_c0_g1_i2	23.1242	172.834	2.90191	0.00335694	20.3497	163.222	3.00375	2.27049e-15
AB7DTRINITY_DN31083_c0_g4_i1	31.1752	233.176	2.90295	0.00123007	28.986	221.481	2.93376	3.22589e-16
BB4DTRINITY_DN7057_c0_g1_i1	96.0555	718.472	2.90299	0.000250576	96.0169	1015.66	3.40299	9.66778e-33
BS7DTRINITY_DN9319_c0_g2_i2	30.1984	226.096	2.90439	0.00142326	54.916	316.462	2.52673	2.81725e-14
BS7DTRINITY_DN12075_c4_g3_i1	267.362	2004.11	2.90609	5.60456e-05	373.494	2801.21	2.90689	4.37646e-24
AB7DTRINITY_DN26797_c0_g2_i2	35.0419	262.87	2.9072	0.00182908	40.4871	270.857	2.742	8.05296e-17
BS7D1TRINITY_DN11000_c2_g3_i1	381.618	2867.33	2.9095	6.99212e-05	354.515	4186.36	3.56178	4.66821e-32
BB7DTRINITY_DN16537_c0_g2_i1	57.5914	433.213	2.91115	0.0002997	72.5089	303.298	2.06451	4.77824e-11
BS7DTRINITY_DN8407_c0_g1_i1	20.6114	155.078	2.91148	0.00377175	17.2329	156.497	3.18289	3.74422e-16
BB4DTRINITY_DN790_c0_g1_i2	18.3141	137.892	2.91251	0.0055576	20.9504	215.354	3.36166	1.02084e-20
BS7D1TRINITY_DN10216_c2_g3_i1	9.23223	69.6465	2.9153	0.0339645	13.2946	80.3749	2.59591	1.82292e-08
CB7DTRINITY_DN14295_c0_g1_i3	33.2341	251.12	2.91764	0.00119153	47.4804	302.698	2.67248	1.41633e-16
BS4DTRINITY_DN13072_c1_g3_i1	47.2973	358.527	2.92225	0.000428604	68.3572	388.487	2.5067	2.83366e-16
BS7DTRINITY_DN3794_c0_g1_i1	63.2569	479.523	2.9223	0.000251024	62.6263	905.231	3.85345	3.62885e-36
BS7D1TRINITY_DN9602_c0_g1_i3	20.5393	155.842	2.92362	0.00547065	24.5453	287.098	3.54802	1.14471e-24
BS7D1TRINITY_DN10263_c1_g4_i1	21.4446	163.038	2.92653	0.00406784	77.7599	332.872	2.09787	5.13648e-12
CS4DTRINITY_DN12407_c1_g14_i1	43.382	330.326	2.92872	0.000632039	29.4216	771.332	4.71241	1.26851e-48
BS7D1TRINITY_DN10603_c4_g2_i3	341.775	2603.22	2.92918	6.50354e-05	365.244	6151.71	4.07405	2.58234e-38
BS7DTRINITY_DN11878_c0_g1_i5	7.73888	59.034	2.93135	0.0473828	6.83948	138.815	4.34314	2.67114e-21
BS7DTRINITY_DN12126_c2_g2_i5	126.068	961.723	2.93142	6.4378e-05	181.323	2096.78	3.53154	3.88314e-35
BS7D1TRINITY_DN10711_c0_g1_i6	51.3835	392.899	2.93478	0.000430294	55.8357	436.071	2.9653	3.74672e-21
BB7DTRINITY_DN6392_c0_g1_i1	47.3535	362.128	2.93496	0.000561826	28.3361	544.425	4.26402	5.58522e-38
BS7DTRINITY_DN11571_c0_g2_i1	337.382	2584.58	2.93748	6.27955e-05	195.694	4369.01	4.48064	1.95873e-47
BS4DTRINITY_DN29801_c0_g1_i1	9.10272	69.8071	2.939	0.0475724	11.9885	79.0261	2.72068	5.26566e-09
CB7DTRINITY_DN16459_c1_g1_i1	19.3908	148.807	2.94	0.00559424	14.7136	71.2458	2.27566	1.04e-06
AS7DTRINITY_DN5985_c0_g1_i3	14.2337	109.33	2.94131	0.0140965	18.5156	169.042	3.19057	4.8973e-16
BB7DTRINITY_DN15617_c0_g1_i3	29.3365	225.337	2.94132	0.00177226	27.7502	388.652	3.80791	9.35456e-32
BS7DTRINITY_DN10785_c0_g2_i2	17.2701	132.991	2.94498	0.00725697	7.85264	186.062	4.56647	1.41713e-27
AS7DTRINITY_DN1493_c0_g1_i2	21.0787	162.443	2.94608	0.00408078	14.5009	175.964	3.60106	6.82074e-20
CS4DTRINITY_DN12398_c3_g18_i2	104.132	803.016	2.94701	8.6299e-05	110.789	975.966	3.13902	5.35838e-28
CB7DTRINITY_DN17638_c4_g12_i1	411.897	3181.87	2.94952	9.93764e-05	273.018	3527.91	3.69174	4.1322e-37
AB7DTRINITY_DN63698_c0_g1_i1	24.449	188.907	2.94983	0.00276805	19.855	169.478	3.09352	4.31402e-16
CS4DTRINITY_DN8311_c0_g1_i3	27.8759	215.541	2.95087	0.00174071	38.0169	350.742	3.2057	8.01668e-22
AB4DTRINITY_DN5040_c0_g1_i1	20.4651	158.341	2.9518	0.00467242	16.3037	165.848	3.34659	2.48604e-17
BB7DTRINITY_DN16358_c2_g1_i4	19.533	151.281	2.95325	0.00351698	10.4985	62.7223	2.5788	2.31428e-07
AB4DTRINITY_DN11007_c1_g7_i1	47.878	371.424	2.95563	0.000549284	42.6478	309.936	2.86143	1.867e-18
BS7DTRINITY_DN6692_c1_g1_i1	24.8962	193.364	2.95732	0.00189201	23.3281	126.693	2.44119	1.07364e-09
BS7D1TRINITY_DN622_c0_g2_i1	24.2708	188.975	2.9609	0.00205712	20.8124	179.764	3.11059	2.18779e-14
CB7DTRINITY_DN12513_c0_g1_i1	33.9565	264.961	2.96402	0.000934852	21.3853	354.95	4.05292	5.28023e-31
CB7DTRINITY_DN16963_c2_g3_i1	203.936	1591.94	2.96459	4.511e-05	239.35	3042.19	3.66792	5.12464e-37
CS4DTRINITY_DN9433_c0_g1_i1	149.103	1167.47	2.969	5.53794e-05	142.807	1014.43	2.82853	1.83565e-24
AS7DTRINITY_DN7051_c0_g1_i1	10.8589	85.1131	2.9705	0.0290334	12.6727	57.5304	2.1826	1.58349e-05
BB4DTRINITY_DN8959_c0_g1_i2	28.4414	223.564	2.97462	0.00216345	25.966	150.965	2.53952	7.93035e-12
BS7D1TRINITY_DN5937_c0_g1_i2	53.9839	425.169	2.97744	0.000277879	43.6378	350.226	3.00464	4.67494e-21
CB7DTRINITY_DN16826_c1_g1_i1	76.3757	601.923	2.97839	0.000122903	66.5571	1068.88	4.00537	8.49e-42
BS7DTRINITY_DN4562_c0_g1_i1	12.3053	97.0389	2.97929	0.0175689	14.709	100.521	2.77273	3.25985e-10
BB4DTRINITY_DN13303_c2_g8_i1	142.417	1124.15	2.98064	4.20313e-05	178.798	1082.41	2.59785	4.91627e-21
BB7DTRINITY_DN196_c0_g1_i1	75.7432	598.638	2.9825	9.63297e-05	40.1852	732.582	4.18825	1.59433e-42
CS4DTRINITY_DN11726_c0_g4_i2	25.4207	201.024	2.98329	0.00394991	21.7994	499.448	4.51797	5.4367e-44
AS7DTRINITY_DN10806_c3_g1_i4	13.8525	109.793	2.98657	0.00765972	11.5324	117.134	3.34439	2.40185e-15
BB7DTRINITY_DN16817_c3_g2_i4	83.9623	665.784	2.98724	0.000131339	43.1808	760.172	4.13786	1.99009e-39
CS4DTRINITY_DN708_c0_g1_i1	93.7535	745.788	2.99182	8.6766e-05	122.84	597.451	2.28204	6.20136e-16
CB7DTRINITY_DN11139_c0_g1_i2	321.226	2557.23	2.99292	4.54547e-05	270.19	2161.2	2.99979	5.22866e-27
BS4DTRINITY_DN3684_c0_g1_i2	80.8279	644.038	2.99422	0.000105332	101.044	1650.54	4.02988	1.39628e-41
CS4DTRINITY_DN12160_c2_g3_i2	147.334	1173.98	2.99424	3.49872e-05	193.773	2579.05	3.7344	2.96586e-39
CB7DTRINITY_DN8719_c0_g1_i1	8.31798	66.2952	2.9946	0.0347883	3.6907	60.9047	4.04459	3.81092e-12
AB7DTRINITY_DN31065_c1_g5_i4	487.508	3895.34	2.99825	7.00531e-05	625.425	7588.13	3.60083	1.44756e-29
CS4DTRINITY_DN9291_c0_g1_i3	134.694	1078.25	3.00093	5.00997e-05	123.344	769.674	2.64156	1.63439e-20
CB7DTRINITY_DN11324_c0_g1_i1	44.2281	354.089	3.00108	0.000473341	29.4136	333.037	3.50113	7.23348e-25
CB7DTRINITY_DN9166_c0_g1_i1	18.8498	151.013	3.00205	0.00472255	9.70889	128.132	3.72218	5.3339e-18
AB4DTRINITY_DN9616_c1_g2_i1	277.901	2228.74	3.00358	3.80793e-05	397.201	3225.73	3.02168	3.52601e-25
BS7D1TRINITY_DN1983_c0_g1_i1	19.9461	159.985	3.00376	0.00404477	9.91891	212.586	4.42172	1.23603e-28
BS7D1TRINITY_DN11161_c0_g1_i5	42.2879	339.369	3.00454	0.000531687	32.9167	412.472	3.6474	1.32271e-29
CB7DTRINITY_DN17069_c1_g6_i1	557.795	4482.31	3.00644	9.17307e-05	541.97	3920.07	2.85459	4.57122e-23
BS7DTRINITY_DN11736_c0_g1_i3	53.1402	427.288	3.00733	0.000291353	53.246	789.913	3.89095	2.70988e-38
AS4DTRINITY_DN11854_c1_g3_i3	49.6169	399.24	3.00835	0.000275011	67.272	694.881	3.36869	3.36235e-28
BS7DTRINITY_DN6173_c0_g1_i2	22.9411	185.04	3.01183	0.00218522	13.1146	350.475	4.74007	1.77115e-38
CB7DTRINITY_DN14111_c0_g2_i1	380.933	3074.23	3.01262	3.07005e-05	392.17	2579.59	2.71759	1.66065e-22
AS7DTRINITY_DN7690_c0_g1_i1	21.5552	174.44	3.01662	0.00260877	28.9718	298.451	3.36478	5.27282e-22
CB4DTRINITY_DN6254_c0_g1_i1	23.6376	191.354	3.01709	0.00282608	25.9987	184.655	2.82832	1.27439e-13
CS4DTRINITY_DN9800_c0_g1_i2	42.0453	340.663	3.01833	0.000339566	44.7164	304.28	2.76653	5.25539e-17
BS7D1TRINITY_DN5521_c0_g1_i1	17.6436	143.125	3.02006	0.00480206	27.3256	191.08	2.80586	9.06284e-15
BS7DTRINITY_DN6384_c0_g1_i1	14.3632	116.58	3.02087	0.00977559	16.9932	128.829	2.92243	1.03733e-13
BS7DTRINITY_DN12036_c0_g4_i1	40.5064	329.089	3.02226	0.000516482	53.9259	233.991	2.1174	2.29426e-10
CB7DTRINITY_DN24872_c0_g1_i1	11.8557	96.3628	3.0229	0.0144205	9.78088	58.9709	2.59197	2.08498e-06
AB4DTRINITY_DN8440_c0_g1_i3	144.287	1175.3	3.02602	4.11685e-05	122.835	1569.5	3.67551	4.72984e-38
CB7DTRINITY_DN13309_c0_g1_i1	17.4968	142.567	3.02648	0.00438648	30.475	125.885	2.04641	9.04268e-08
BS4DTRINITY_DN12030_c0_g9_i1	28.5809	232.978	3.02707	0.000846394	38.4175	225.655	2.55428	1.61036e-13
AB4DTRINITY_DN23535_c0_g1_i1	12.8834	105.087	3.028	0.0131723	8.23176	95.7946	3.54067	2.79265e-13
BB7DTRINITY_DN17078_c2_g2_i1	12.4728	101.768	3.02842	0.0149858	20.0366	100.562	2.32737	7.98639e-08
CB7DTRINITY_DN15774_c0_g2_i2	1648.19	13485.1	3.03241	0.00144729	2133.99	22993.8	3.42962	2.48519e-16
CB7DTRINITY_DN13551_c0_g1_i1	14.7982	121.223	3.03417	0.00809133	14.9035	187.462	3.65288	3.39475e-21
CB7DTRINITY_DN16917_c0_g2_i1	53.5481	439.104	3.03566	0.000252748	38.6308	708.719	4.19739	5.05415e-41
AS4DTRINITY_DN11336_c2_g1_i3	172.583	1416.4	3.03687	3.57003e-05	273.496	2992.51	3.45176	1.42337e-33
BB7DTRINITY_DN12251_c0_g1_i1	18.2317	149.709	3.03765	0.00479448	10.5767	140.687	3.73352	2.54046e-18
CB7DTRINITY_DN17050_c3_g13_i1	597.576	4910.79	3.03876	8.98296e-05	773.363	9884.82	3.676	6.10347e-28
BB7DTRINITY_DN4252_c0_g1_i2	61.2905	504.311	3.04058	0.000136242	50.7567	358.956	2.82214	3.09819e-19
CS4DTRINITY_DN11056_c0_g2_i1	127.118	1048.42	3.04398	3.75799e-05	261.439	2049.7	2.97087	3.42833e-26
CS4DTRINITY_DN11380_c2_g2_i3	13.2186	109.043	3.04426	0.0100005	27.6829	132.514	2.25908	1.28017e-08
CB7DTRINITY_DN16081_c0_g2_i7	17.7056	146.209	3.04576	0.004483	10.6927	200.549	4.22927	1.6662e-26
BS7D1TRINITY_DN10987_c1_g3_i1	7.63654	63.1581	3.04798	0.0371246	10.0395	155.171	3.95011	2.76179e-21
BB7DTRINITY_DN14369_c0_g1_i1	10.3778	85.9452	3.04991	0.0248809	24.5354	102.206	2.05854	9.29095e-07
BS7D1TRINITY_DN8743_c0_g1_i1	142.093	1177.06	3.05028	4.72302e-05	191.049	2749.38	3.84709	1.06093e-40
BS7D1TRINITY_DN7300_c0_g2_i1	8.27626	68.5751	3.05063	0.0420054	8.52334	53.6836	2.65499	1.13121e-06
BB7DTRINITY_DN16968_c2_g1_i2	41.2147	341.93	3.05247	0.000593005	30.0087	439.466	3.8723	2.12656e-32
AS7DTRINITY_DN9875_c1_g1_i4	36.6497	304.538	3.05475	0.000758308	46.8394	471.459	3.33134	2.1971e-26
CB7DTRINITY_DN16638_c1_g1_i1	13.1317	109.124	3.05484	0.0117121	9.83437	72.5904	2.88387	3.30968e-09
BS7DTRINITY_DN12246_c2_g1_i2	24.9578	207.835	3.05788	0.0028806	8.6845	55.9565	2.68779	3.4121e-07
BS7D1TRINITY_DN9539_c0_g1_i2	9.0266	75.2229	3.05892	0.022235	37.363	199.771	2.41866	2.73481e-12
BS7DTRINITY_DN11526_c0_g1_i1	32.5446	271.271	3.05924	0.000809064	36.4988	349.832	3.26074	2.18394e-23
AS7DTRINITY_DN8272_c0_g2_i3	41.6296	347.527	3.06144	0.00082861	64.6536	1094.3	4.08113	2.70912e-43
CB7DTRINITY_DN14932_c1_g5_i2	326.316	2726.13	3.06252	2.95638e-05	390.129	3206.07	3.03878	2.00783e-26
CB7DTRINITY_DN10533_c0_g1_i1	14.0605	117.501	3.06296	0.00765589	29.4529	144.235	2.29193	6.78801e-10
CS4DTRINITY_DN8259_c0_g1_i2	37.929	317.032	3.06325	0.000448418	68.4473	348.799	2.34933	1.01765e-13
CS4DTRINITY_DN6906_c0_g1_i2	43.173	361.501	3.0658	0.000336045	59.8959	552.551	3.20558	6.68952e-26
CB7DTRINITY_DN16453_c0_g2_i2	156.012	1309.48	3.06926	1.80319e-05	101.537	693.469	2.77182	1.05132e-21
CB7DTRINITY_DN14319_c0_g1_i4	139.553	1171.98	3.07006	1.99583e-05	47.1826	1897.31	5.32956	1.89107e-64
BS7DTRINITY_DN11109_c0_g2_i2	7.55309	63.6857	3.07583	0.0491561	2.66301	32.6009	3.61378	1.66869e-06
AS4DTRINITY_DN11769_c3_g6_i1	8.94459	75.7172	3.08153	0.031396	15.3262	255.017	4.05652	1.98328e-25
AB4DTRINITY_DN10282_c2_g9_i2	540.123	4584.55	3.08542	5.68619e-05	703.352	8971.32	3.673	9.66813e-29
BS7D1TRINITY_DN10801_c1_g1_i2	9.13085	77.6017	3.08727	0.0274026	7.3279	162.253	4.4687	2.55586e-25
BB7DTRINITY_DN14299_c0_g1_i2	7.75247	66.1381	3.09275	0.0336215	9.38163	54.7768	2.54566	2.95927e-06
CB4DTRINITY_DN14360_c0_g9_i2	132.92	1135.84	3.09513	1.80479e-05	163.304	2739.86	4.06847	2.18596e-44
AS7DTRINITY_DN9791_c0_g2_i2	31.5947	270.146	3.09599	0.000963096	24.5533	163.725	2.73729	2.62016e-13
CB7DTRINITY_DN13729_c0_g4_i1	25.1033	214.65	3.09604	0.00161568	10.1256	129.934	3.6817	5.11099e-18
AB7DTRINITY_DN20348_c0_g1_i2	45.5083	389.194	3.09629	0.000274485	49.1788	937.214	4.25227	6.21284e-43
CB7DTRINITY_DN15039_c0_g1_i3	40.5481	346.803	3.09641	0.000294799	56.691	322.829	2.50958	1.20903e-15
AS7DTRINITY_DN10497_c0_g1_i2	7.40903	63.4744	3.09882	0.0475793	15.3486	272.888	4.15213	1.28544e-30
BB7DTRINITY_DN16553_c6_g7_i1	78.5932	674.608	3.10157	5.3314e-05	88.9219	698.183	2.97299	1.23419e-24
AS7DTRINITY_DN10646_c0_g1_i2	37.7718	324.378	3.10229	0.000337485	19.5278	271.402	3.79684	2.28858e-26
CB7DTRINITY_DN16552_c2_g5_i3	169.603	1458.36	3.10411	1.54103e-05	190.241	1673.77	3.1372	2.17679e-28
CB7DTRINITY_DN16892_c6_g2_i2	244.971	2109.24	3.10604	3.97727e-05	181.134	1449.42	3.00034	9.94147e-28
BS7DTRINITY_DN25478_c0_g1_i1	11.2581	97.5965	3.11586	0.0129488	10.7868	101.069	3.22801	1.20421e-13
BS7D1TRINITY_DN9969_c0_g3_i1	8.82771	76.5724	3.11671	0.0301431	15.6521	138.03	3.14055	2.82208e-14
BB4DTRINITY_DN12631_c0_g2_i5	630.659	5472.39	3.11724	0.000142496	512.597	3038.94	2.56767	3.61744e-20
BS7DTRINITY_DN12156_c5_g12_i1	7.59577	65.989	3.11896	0.0417282	10.837	68.5131	2.66042	1.29052e-07
BB7DTRINITY_DN13230_c0_g1_i1	46.0898	400.733	3.12012	0.000228903	32.2144	367.908	3.51357	4.96357e-27
BB7DTRINITY_DN16404_c0_g14_i1	20.0931	174.739	3.12044	0.00293325	22.3397	117.219	2.39153	2.00674e-09
CB4DTRINITY_DN3802_c0_g1_i2	10.4693	91.0573	3.12061	0.0138823	6.57925	155.898	4.56653	1.01297e-24
BB7DTRINITY_DN15133_c0_g1_i4	245.116	2132.57	3.12106	1.34786e-05	255.583	1773.01	2.79434	7.08403e-24
AB7DTRINITY_DN18197_c0_g2_i2	262.747	2288.08	3.12239	1.80874e-05	384.076	3303.32	3.10445	3.18729e-26
BS7DTRINITY_DN12246_c2_g3_i8	79.4511	693.804	3.12639	9.097e-05	40.5861	189.51	2.22322	2.03846e-12
CB7DTRINITY_DN16560_c0_g3_i1	71.6235	625.755	3.12709	6.38887e-05	93.422	969.413	3.37528	1.25411e-31
BS7DTRINITY_DN11471_c0_g2_i1	23.3476	204.393	3.13	0.00117299	43.0418	185.315	2.10617	5.97502e-10
BS7DTRINITY_DN10949_c0_g1_i4	28.2505	247.334	3.13011	0.000885417	50.3056	219.312	2.12419	8.80781e-11
BS7DTRINITY_DN11702_c3_g1_i4	6.21691	54.4431	3.13048	0.0417665	6.67172	64.8135	3.28016	6.78333e-10
BB7DTRINITY_DN6905_c0_g1_i1	53.9291	472.902	3.13241	9.61912e-05	24.3703	563.928	4.53232	2.24151e-43
BS7D1TRINITY_DN9942_c0_g1_i1	30.4445	267.257	3.13397	0.000791154	41.9804	554.938	3.72454	7.63093e-33
BB7DTRINITY_DN11690_c0_g1_i1	129.206	1139.31	3.14041	1.55556e-05	97.9614	874.768	3.15862	9.44605e-28
BS7D1TRINITY_DN10945_c4_g3_i1	576.985	5094.85	3.14243	8.15802e-05	679.549	5578.18	3.03714	1.71096e-24
BS7DTRINITY_DN7908_c0_g1_i1	6.92792	61.2001	3.14304	0.0437159	11.0031	206.184	4.22795	5.92458e-26
CB7DTRINITY_DN12809_c0_g1_i3	11.5802	102.301	3.14309	0.00855782	17.4648	84.2645	2.27048	6.53362e-07
CS4DTRINITY_DN9525_c0_g1_i2	13.5602	119.882	3.14416	0.00801108	17.7214	160.55	3.17946	1.31606e-15
BS7DTRINITY_DN9865_c0_g1_i1	170.907	1512.12	3.14529	1.7871e-05	176.089	1903.22	3.43407	5.91716e-34
CB7DTRINITY_DN17006_c1_g2_i1	219.514	1943.4	3.1462	8.08887e-06	266.295	2217.49	3.05783	5.66794e-27
CB7DTRINITY_DN16745_c1_g5_i4	16.0541	142.175	3.14665	0.00464925	6.60437	80.8328	3.61345	6.07663e-12
AS4DTRINITY_DN11868_c3_g3_i1	92.0063	815.549	3.14797	3.73406e-05	150.191	1212.78	3.01344	1.48382e-25
BS7D1TRINITY_DN7837_c1_g2_i1	54.2684	481.659	3.14983	0.000113326	43.872	390.949	3.15561	1.25985e-22
CB7DTRINITY_DN11633_c0_g1_i1	31.1378	276.469	3.15038	0.000890037	25.7827	142.023	2.46165	7.00095e-11
CS4DTRINITY_DN10729_c1_g2_i2	6.24504	55.4848	3.15131	0.0441405	8.07522	55.2789	2.77516	1.03115e-06
BS7DTRINITY_DN11753_c7_g2_i4	29.3843	261.152	3.15178	0.000504916	29.0144	386.749	3.73656	1.45304e-29
BB7DTRINITY_DN16512_c0_g4_i2	47.1505	419.327	3.15273	0.000262838	49.7177	539.486	3.43975	2.11001e-29
AS7DTRINITY_DN9853_c0_g3_i1	30.0466	267.335	3.15338	0.000663151	20.5178	542.162	4.72378	1.7831e-43
BS4DTRINITY_DN11803_c2_g6_i2	313.602	2796.96	3.15685	2.02926e-05	376.375	3250.71	3.11051	2.26428e-27
AS7DTRINITY_DN9400_c0_g1_i2	53.3767	476.455	3.15806	7.33364e-05	52.2038	459.174	3.13681	9.62014e-24
BS7DTRINITY_DN10365_c0_g1_i2	6.98228	62.3475	3.15856	0.0252784	5.87586	31.5007	2.42251	0.000282687
CB7DTRINITY_DN1201_c0_g1_i2	63.3254	565.653	3.15906	5.31434e-05	40.0674	532.789	3.73306	2.22124e-30
CB7DTRINITY_DN11122_c0_g1_i1	99.8727	892.137	3.1591	2.36039e-05	73.9471	971.674	3.71591	5.33013e-36
BS7D1TRINITY_DN10660_c1_g7_i1	89.183	796.743	3.15927	3.73755e-05	82.4433	936.41	3.50567	2.45995e-32
AB7DTRINITY_DN31319_c5_g3_i3	9.44615	84.4125	3.15966	0.0270088	2.45793	12.0483	2.29332	0.0281857
CB7DTRINITY_DN13061_c0_g1_i3	99.9717	897.51	3.16634	2.68302e-05	104.27	1121.27	3.42674	8.02504e-33
BS4DTRINITY_DN13040_c4_g4_i2	23.3349	209.69	3.16769	0.00148379	18.8012	209.791	3.48006	2.28794e-20
AB4DTRINITY_DN11269_c1_g1_i4	180.754	1627.09	3.1702	1.31236e-05	91.4544	1384.53	3.9202	4.85705e-42
BS4DTRINITY_DN12297_c3_g1_i2	25.7134	232.137	3.17439	0.00139173	41.4477	896.647	4.43518	4.79831e-50
AS7DTRINITY_DN16881_c0_g1_i1	9.23319	83.7606	3.18137	0.0183229	22.9411	213.748	3.21991	4.12271e-17
BS7D1TRINITY_DN10594_c4_g6_i1	445.833	4053.05	3.18443	3.25888e-05	384.67	6768.49	4.13714	1.52783e-37
BB7DTRINITY_DN11682_c0_g1_i2	8.02891	73.2634	3.18982	0.0272379	6.4475	103.76	4.00836	7.38114e-17
BB7DTRINITY_DN13221_c0_g1_i3	6.58576	60.127	3.19059	0.0330464	5.0942	31.8887	2.64612	4.66055e-05
CS4DTRINITY_DN12339_c1_g3_i3	268.311	2449.74	3.19065	1.87315e-05	305.481	3915.66	3.6801	3.16862e-35
CS4DTRINITY_DN12229_c0_g2_i1	21.9988	201.068	3.19219	0.00132322	37.5939	159.142	2.08175	4.58465e-09
CB7DTRINITY_DN16584_c0_g3_i1	104.039	950.98	3.19229	1.36657e-05	60.3358	1123.33	4.21862	4.93468e-44
BS7D1TRINITY_DN11118_c4_g1_i1	102.565	939.178	3.19486	2.78028e-05	38.8844	1220.76	4.97245	5.26075e-58
CB7DTRINITY_DN31967_c0_g1_i1	398.87	3656.07	3.1963	1.83644e-05	197.131	1625.36	3.04353	7.35472e-28
BS7D1TRINITY_DN14179_c0_g1_i1	16.8135	154.19	3.19702	0.00283485	11.0467	154.341	3.80444	9.12852e-20
AS4DTRINITY_DN11800_c0_g8_i6	87.1865	800.193	3.19817	1.52897e-05	152.865	1042.06	2.76911	4.51904e-23
BB7DTRINITY_DN13364_c0_g1_i2	8.06696	74.0877	3.19914	0.0303569	2.74755	19.8211	2.85082	0.000266464
CB7DTRINITY_DN13614_c0_g1_i1	26.0957	241.026	3.20731	0.000455715	28.7638	124.548	2.11438	1.85322e-07
AB7DTRINITY_DN25400_c0_g1_i1	32.0205	295.982	3.20844	0.000353725	23.0616	713.011	4.95036	9.70434e-50
CB4DTRINITY_DN8132_c0_g1_i1	61.9175	572.344	3.20846	4.88048e-05	62.0418	533.711	3.10475	1.56181e-24
CB7DTRINITY_DN11967_c0_g1_i1	7.58027	70.1155	3.20941	0.0245975	8.11451	50.8018	2.6463	1.95462e-06
CB7DTRINITY_DN13792_c0_g1_i1	7.45076	68.9956	3.21104	0.0322768	3.46977	56.4356	4.02369	1.74185e-11
AS4DTRINITY_DN8310_c0_g2_i2	12.2119	113.505	3.2164	0.00759293	18.4135	214.422	3.54161	3.41795e-21
CB7DTRINITY_DN16951_c0_g6_i1	5.27405	49.0295	3.21667	0.0487891	7.02408	35.7349	2.34695	0.000201183
BB4DTRINITY_DN8090_c0_g1_i1	185.026	1720.61	3.21712	1.7024e-05	190.513	2131.11	3.48365	5.80058e-35
CS4DTRINITY_DN11385_c3_g3_i5	213.98	1991.35	3.2182	1.44847e-05	208.953	3702.88	4.14739	7.6432e-43
BB7DTRINITY_DN9584_c0_g1_i1	34.5824	322.492	3.22116	0.000375166	33.9316	222.138	2.71076	5.57526e-15
CB7DTRINITY_DN16977_c3_g8_i1	24.2026	225.891	3.22239	0.00110758	10.6742	173.785	4.02511	5.33403e-24
CB7DTRINITY_DN15430_c0_g2_i3	53.3907	498.38	3.22259	7.77454e-05	55.3856	942.489	4.08889	7.38374e-42
AB4DTRINITY_DN10825_c0_g1_i1	46.0081	429.467	3.22259	0.000138009	69.5193	482.227	2.79423	1.08131e-20
CB7DTRINITY_DN16786_c3_g4_i4	17.4968	163.873	3.22741	0.00234617	17.6038	134.85	2.9374	4.97905e-13
CB7DTRINITY_DN11789_c0_g2_i1	623.064	5837.04	3.22778	8.46124e-05	635.954	7564.83	3.57231	3.42264e-29
BB4DTRINITY_DN9976_c0_g1_i1	11.8322	110.986	3.2296	0.00598766	7.50655	137.378	4.19385	1.4306e-20
AB7DTRINITY_DN24660_c1_g1_i1	435.968	4097.29	3.23237	3.23032e-05	377.064	4957.56	3.71675	1.84049e-34
CB7DTRINITY_DN16061_c0_g3_i1	13.2659	124.8	3.23383	0.00403653	13.5921	121.507	3.1602	1.56051e-14
CS4DTRINITY_DN11250_c1_g17_i1	9.67991	91.0902	3.23423	0.0103291	7.3421	153.727	4.38803	2.3813e-23
BS7D1TRINITY_DN11217_c0_g2_i4	7.15977	67.3862	3.23447	0.0284303	2.32155	31.2932	3.75269	2.48426e-07
BS7D1TRINITY_DN10525_c0_g2_i3	22.6574	213.854	3.23858	0.000891793	31.8277	731.735	4.52297	3.58564e-47
AB4DTRINITY_DN22233_c0_g1_i1	14.1285	133.54	3.2406	0.00310079	4.66984	80.9482	4.11555	1.30581e-14
AB4DTRINITY_DN10106_c0_g1_i2	19.4791	184.173	3.24106	0.00102067	24.2659	161.544	2.73492	5.79373e-13
BB4DTRINITY_DN11618_c0_g1_i1	7.21556	68.2555	3.24176	0.0190055	2.18516	49.8853	4.5128	3.2095e-11
BS7DTRINITY_DN9605_c0_g2_i1	43.5503	412.246	3.24275	0.000113968	33.456	629.402	4.23364	1.92548e-41
CB7DTRINITY_DN16420_c0_g3_i1	1766.96	16730.5	3.24315	0.00142935	1293.94	13781.4	3.41288	7.49021e-22
BS7DTRINITY_DN11357_c0_g2_i1	14.2135	134.635	3.24371	0.00373874	23.8575	188.02	2.97837	5.13956e-15
BS7D1TRINITY_DN6877_c0_g1_i1	134.152	1272.12	3.2453	1.63286e-05	115.502	1436.27	3.63633	3.98604e-37
AS7DTRINITY_DN205_c0_g1_i1	27.9407	265.461	3.24806	0.000353886	26.5941	524.33	4.3013	6.03109e-39
CB7DTRINITY_DN17521_c2_g5_i1	244.332	2322.55	3.24879	1.16329e-05	265.985	3122.95	3.5535	4.84175e-34
BS7D1TRINITY_DN10930_c2_g11_i11	519.138	4956.97	3.25527	3.28337e-05	494.318	9218.55	4.22103	4.78356e-35
CS4DTRINITY_DN4847_c0_g1_i1	15.1266	144.54	3.2563	0.0021658	26.2355	105.75	2.01107	5.31001e-07
CB7DTRINITY_DN18164_c0_g1_i1	10.9152	104.545	3.25971	0.00984236	35.0491	161.594	2.20493	3.65216e-09
AB4DTRINITY_DN8579_c0_g1_i2	257.914	2471.14	3.26021	6.74012e-06	136.031	2545.39	4.22588	4.37837e-45
AS7DTRINITY_DN19044_c0_g1_i1	19.174	183.769	3.26066	0.001201	22.8506	271.674	3.57157	2.32709e-23
AB7DTRINITY_DN23855_c0_g1_i1	15.9123	152.879	3.26417	0.00245645	12.9452	106.674	3.04273	7.57281e-12
BS7D1TRINITY_DN8101_c0_g1_i1	44.1704	425.383	3.26761	7.5936e-05	29.6336	579.141	4.28861	8.68227e-41
AS7DTRINITY_DN16854_c0_g1_i1	24.0797	232.445	3.271	0.000539994	6.79523	518.742	6.25435	9.07059e-62
BS7DTRINITY_DN11897_c0_g10_i2	249.529	2411.11	3.27242	9.16243e-06	136.946	1948.76	3.83088	2.00501e-41
BB7DTRINITY_DN14735_c0_g1_i1	53.5242	518.204	3.27526	3.38012e-05	37.2465	295.202	2.98653	4.07234e-19
CB7DTRINITY_DN11591_c0_g1_i1	213.503	2067.15	3.27531	8.37337e-06	114.829	1693.67	3.88259	3.11593e-42
CB7DTRINITY_DN17272_c1_g4_i1	30.7372	298.702	3.28065	0.00026408	37.266	338.576	3.18355	3.44163e-22
BB7DTRINITY_DN15638_c0_g2_i6	51.208	499.66	3.28651	4.86207e-05	20.6456	327.086	3.98576	2.76579e-30
CB7DTRINITY_DN15844_c0_g1_i1	16.4713	160.834	3.28755	0.00168243	20.5317	199.231	3.27852	7.4618e-18
AS7DTRINITY_DN17330_c0_g1_i1	22.4751	220.011	3.29118	0.000800737	29.2416	310.092	3.4066	2.15754e-24
AS7DTRINITY_DN9223_c0_g1_i2	7.0293	68.8276	3.29153	0.0262234	3.7409	129.724	5.11592	1.01664e-24
BS7DTRINITY_DN11508_c2_g5_i4	73.6936	721.593	3.29157	1.3935e-05	121.233	722.544	2.57531	2.6014e-19
CB7DTRINITY_DN12052_c0_g1_i2	27.8791	273.115	3.29225	0.000253867	15.4467	233.499	3.91804	2.39174e-25
AS4DTRINITY_DN11358_c0_g7_i4	12.2781	120.657	3.29675	0.00573331	17.898	123.393	2.78539	1.14297e-11
BS7D1TRINITY_DN10531_c0_g4_i2	22.5822	221.971	3.29711	0.000736412	16.8928	183.531	3.44154	2.88783e-18
BB7DTRINITY_DN17008_c0_g6_i1	5.92783	58.2752	3.29731	0.0458394	2.64121	10.8853	2.04311	0.0348844
BS7DTRINITY_DN9381_c0_g1_i1	22.0007	216.38	3.29795	0.000935088	22.5233	385.637	4.09775	4.89685e-33
AB7DTRINITY_DN29464_c0_g1_i1	278.368	2741.19	3.29974	1.463e-05	305.453	4706.56	3.94565	5.12931e-39
CB7DTRINITY_DN15888_c0_g2_i2	109.285	1079.99	3.30486	1.91606e-05	159.962	1087.49	2.7652	3.55018e-24
AS7DTRINITY_DN6682_c0_g1_i2	5.33928	52.7838	3.30538	0.0429585	3.90502	63.9931	4.03451	9.35728e-12
CB7DTRINITY_DN14481_c0_g1_i1	16.6641	164.908	3.30685	0.001264	22.6319	151.113	2.7392	9.04623e-13
CB7DTRINITY_DN17512_c0_g3_i1	50.1576	497.668	3.31064	5.30255e-05	31.0034	247.639	2.99774	5.98983e-19
AS4DTRINITY_DN11875_c0_g1_i4	111.898	1111.66	3.31246	5.89988e-06	143.774	1278.34	3.1524	1.34232e-28
BB7DTRINITY_DN17003_c1_g2_i1	9.82907	98.2891	3.3219	0.00975648	2.69273	17.861	2.72967	0.00171346
CB4DTRINITY_DN1179_c0_g1_i1	62.1865	622.087	3.32244	2.58367e-05	46.8473	780.64	4.05862	1.42617e-40
BS7D1TRINITY_DN9801_c0_g1_i2	80.7061	808.498	3.3245	2.49074e-05	99.1895	1049.71	3.40366	1.75319e-32
CB7DTRINITY_DN36074_c0_g1_i1	13.2186	132.454	3.32485	0.00371719	7.11787	132.838	4.22208	1.37181e-21
BS7D1TRINITY_DN11179_c1_g3_i3	45.1663	453.722	3.32849	0.00015566	39.323	779.798	4.30966	1.36145e-43
AB4DTRINITY_DN10737_c2_g10_i1	524.767	5271.86	3.32856	4.36316e-05	279.713	4158.73	3.89412	2.33287e-39
BS7D1TRINITY_DN6511_c0_g1_i1	47.2092	475.627	3.33269	4.36442e-05	53.1182	1426.04	4.74667	2.34532e-56
AS7DTRINITY_DN7206_c0_g1_i2	12.6423	127.413	3.33318	0.00623358	27.3593	144.416	2.40013	7.61213e-10
BB7DTRINITY_DN11213_c0_g1_i1	21.9716	221.442	3.33322	0.000644432	20.109	204.718	3.34773	7.61529e-19
AS7DTRINITY_DN11067_c0_g4_i3	7.33244	74.0888	3.33689	0.0253433	6.15127	35.8544	2.54319	0.00013224
BB7DTRINITY_DN16863_c1_g2_i1	7.85671	79.4339	3.33776	0.0209652	7.57392	186.512	4.62208	3.38361e-28
BS7DTRINITY_DN11849_c2_g1_i11	13.4067	135.613	3.33847	0.00273599	24.9102	157.595	2.66141	2.06827e-12
AS4DTRINITY_DN5679_c0_g1_i1	24.1902	244.819	3.33922	0.000852767	26.8755	202.138	2.91098	1.82373e-16
CB7DTRINITY_DN12886_c0_g2_i1	5.05021	51.3452	3.34581	0.0395416	1.54153	31.1016	4.33455	3.93038e-08
CS4DTRINITY_DN4814_c0_g1_i1	17.0031	173.073	3.34752	0.00233403	31.9327	336.199	3.39621	3.4701e-23
BS7DTRINITY_DN7750_c0_g2_i1	8.33253	84.8699	3.34843	0.0153305	3.55267	67.8516	4.25541	7.92411e-13
BS7D1TRINITY_DN5360_c0_g1_i2	7.75247	78.9831	3.34882	0.0211853	2.46256	12.6837	2.36474	0.0288385
BS4DTRINITY_DN7639_c0_g1_i1	114.362	1166.21	3.35015	7.84941e-06	418.694	3213.41	2.94013	2.67796e-25
CS4DTRINITY_DN5577_c0_g1_i2	10.4656	107.106	3.35531	0.00850292	18.8577	149.432	2.98626	8.7202e-15
CB7DTRINITY_DN9671_c0_g1_i1	7.42167	76.0249	3.35666	0.0164799	21.0188	123.811	2.55839	3.93652e-10
BS7DTRINITY_DN12215_c1_g9_i1	10.4589	107.185	3.3573	0.0130433	4.01961	34.0146	3.08103	4.64912e-06
BB7DTRINITY_DN20573_c0_g1_i1	7.55262	77.7929	3.36459	0.0200704	10.6586	103.987	3.2863	6.55068e-13
BS7DTRINITY_DN7713_c0_g1_i1	31.1296	320.875	3.36565	0.0001729	36.0573	460.127	3.67367	4.10413e-30
BB4DTRINITY_DN13452_c2_g2_i3	582.18	6001.26	3.36573	2.51341e-05	644.996	14692.4	4.50964	2.70228e-33
AS4DTRINITY_DN11340_c2_g4_i2	29.8739	307.953	3.36575	0.000170867	17.6137	216.069	3.61672	3.69999e-22
CB7DTRINITY_DN25170_c0_g1_i1	4.72307	48.7185	3.36667	0.0361673	5.0222	48.129	3.26051	2.97538e-08
BB7DTRINITY_DN16247_c0_g3_i1	25.6073	264.449	3.36836	0.000260723	32.7173	368.26	3.4926	3.78728e-25
CB7DTRINITY_DN12068_c0_g1_i2	143.8	1486.04	3.36934	1.05906e-05	107.704	928.48	3.1078	1.63174e-27
BS7DTRINITY_DN9403_c0_g3_i2	166.024	1716.03	3.36961	3.4309e-06	193.208	4384.09	4.50405	3.37523e-47
BS7DTRINITY_DN11960_c4_g2_i3	20.7954	215.313	3.3721	0.000782776	22.382	390.437	4.12468	3.59197e-34
AS7DTRINITY_DN8853_c0_g1_i2	4.64377	48.0901	3.37237	0.0497283	2.63791	15.5636	2.56071	0.0113393
BS7DTRINITY_DN12138_c3_g1_i12	10.1516	105.388	3.37593	0.00916938	12.2352	116.954	3.25684	2.12531e-15
BB7DTRINITY_DN16733_c0_g2_i1	27.2029	282.456	3.37619	0.000242909	8.84929	132.447	3.90371	3.81034e-19
BS7DTRINITY_DN12001_c3_g7_i7	180.809	1880.17	3.37832	2.86467e-06	206.502	2796.98	3.75964	2.93536e-37
AS7DTRINITY_DN10815_c3_g9_i1	277.857	2889.77	3.37854	3.06466e-06	366.527	4294.41	3.55047	3.1368e-33
BB7DTRINITY_DN16389_c0_g1_i1	11.2826	117.404	3.3793	0.00552197	3.10157	106.658	5.10385	2.20266e-22
BB4DTRINITY_DN20535_c0_g1_i1	9.85306	102.809	3.38325	0.00496313	4.02424	88.7921	4.46364	2.5864e-17
AS7DTRINITY_DN11058_c6_g1_i1	185.889	1940.76	3.38411	4.62512e-06	67.634	2310.47	5.09429	7.73055e-61
AB4DTRINITY_DN10338_c0_g5_i1	21.01	219.514	3.38516	0.00061985	6.13114	146.093	4.57459	3.69424e-24
CS4DTRINITY_DN640_c0_g1_i3	321.232	3364.39	3.38865	6.95449e-06	502.654	3031.71	2.5925	1.68181e-20
BS4DTRINITY_DN12829_c1_g8_i3	58.9496	617.941	3.38991	3.53988e-05	250.641	1745.32	2.7998	5.47176e-24
BB7DTRINITY_DN15836_c0_g1_i2	106.397	1115.62	3.39033	9.79759e-06	42.9103	413.242	3.26759	1.81819e-25
AS7DTRINITY_DN5762_c0_g1_i1	16.5787	174.007	3.39174	0.000989635	19.4231	422.275	4.44234	4.7285e-39
AB7DTRINITY_DN28813_c0_g1_i1	34.0319	358.344	3.39638	9.85703e-05	14.5841	263.139	4.17335	3.30779e-29
CS4DTRINITY_DN6924_c0_g1_i1	81.5754	859.129	3.39667	9.52173e-06	58.7632	984.269	4.06607	1.38636e-41
BS4DTRINITY_DN12857_c0_g8_i2	28.0585	295.595	3.39711	0.000195948	44.7999	348.099	2.95793	7.76801e-20
CB7DTRINITY_DN17617_c0_g1_i1	10.437	109.966	3.39728	0.00631304	11.2068	65.2381	2.54134	1.53729e-07
CB7DTRINITY_DN13722_c0_g3_i2	22.9896	242.258	3.39749	0.000374291	28.5111	761.693	4.73961	4.85875e-52
CB7DTRINITY_DN11436_c0_g1_i3	173.696	1838.89	3.4042	3.77108e-06	123.391	1227.17	3.31403	1.50694e-31
AS7DTRINITY_DN3457_c0_g1_i1	67.8936	719.736	3.40612	1.47286e-05	80.6465	768.302	3.25199	3.06803e-27
BS7D1TRINITY_DN10719_c2_g2_i1	80.5384	856.063	3.40997	1.01727e-05	60.6049	1016.28	4.06771	6.7552e-41
BS7DTRINITY_DN19192_c0_g1_i1	27.8582	296.204	3.41042	0.000234526	38.7348	487.373	3.65332	2.78828e-30
CB7DTRINITY_DN16201_c0_g2_i1	28.8923	307.484	3.41175	0.000109692	21.9183	113.827	2.37664	8.94268e-10
AS7DTRINITY_DN3823_c0_g1_i1	21.2431	226.284	3.41307	0.000393508	7.97979	251.633	4.97882	1.50208e-34
BB7DTRINITY_DN16593_c4_g4_i2	31.6868	337.6	3.41336	0.000174972	28.668	405.666	3.82278	1.76488e-30
BB4DTRINITY_DN8722_c0_g1_i2	8.34245	89.1774	3.41813	0.0124192	2.62701	126.017	5.58405	1.46708e-28
AS4DTRINITY_DN10273_c0_g3_i3	20.7459	221.873	3.41883	0.000847337	48.7228	409.492	3.07117	6.76436e-23
CB7DTRINITY_DN4574_c0_g1_i1	21.8561	233.858	3.41952	0.000546511	70.7176	289.113	2.03149	1.99448e-11
BB7DTRINITY_DN16518_c2_g2_i1	60.7938	650.731	3.42007	1.44108e-05	24.8383	415.983	4.06589	2.62383e-33
CB4DTRINITY_DN10349_c0_g1_i1	190.163	2035.98	3.42042	3.0771e-06	201.293	5257	4.70687	1.2661e-48
AB4DTRINITY_DN10963_c1_g11_i2	24.9413	267.179	3.4212	0.000316029	10.2604	224.988	4.45469	1.52309e-29
CB7DTRINITY_DN16962_c0_g3_i1	69.9726	749.852	3.42174	1.01098e-05	51.2418	1680.15	5.03512	1.5008e-58
BS7D1TRINITY_DN2774_c0_g1_i2	21.8557	234.878	3.42583	0.000447543	15.9873	300.896	4.23426	1.04608e-31
AB7DTRINITY_DN29025_c0_g1_i2	372.344	4004.28	3.42684	8.99652e-06	394.559	6078.14	3.94532	9.51333e-36
AB7DTRINITY_DN3859_c0_g1_i1	21.5647	232.093	3.42796	0.000470604	29.4734	119.968	2.02516	1.77026e-07
BB7DTRINITY_DN16198_c0_g2_i1	46.0983	497.288	3.4313	3.09217e-05	18.0453	818.494	5.50328	3.51638e-64
CB7DTRINITY_DN10356_c0_g1_i1	22.5342	243.299	3.43254	0.000229029	18.6546	170.543	3.19253	3.36663e-16
CB4DTRINITY_DN11583_c0_g1_i1	171.918	1860.56	3.43594	4.02217e-06	87.507	2709.15	4.9523	3.8348e-57
AS4DTRINITY_DN11966_c2_g9_i2	5.87762	63.6226	3.43624	0.0309282	4.3548	52.5709	3.59359	1.4181e-09
AS7DTRINITY_DN14058_c0_g1_i1	16.6032	179.779	3.43669	0.000984459	12.1652	198.424	4.02776	5.29485e-26
AS7DTRINITY_DN10383_c0_g2_i1	8.68126	94.0086	3.43682	0.00782938	10.0821	205.509	4.34934	9.36496e-27
AB4DTRINITY_DN11006_c0_g1_i15	10.8073	117.111	3.43781	0.00748553	6.06377	26.2886	2.11615	0.00228769
BB4DTRINITY_DN1274_c0_g1_i2	96.5443	1046.48	3.43821	4.70141e-06	74.1782	898.061	3.59775	2.21881e-34
BS4DTRINITY_DN3702_c0_g1_i1	25.0977	272.42	3.4402	0.000205663	29.8311	260.76	3.12784	8.30849e-19
CB7DTRINITY_DN9762_c0_g2_i1	5.88659	63.9342	3.44108	0.0292253	14.1859	73.0837	2.36509	1.07519e-06
BS7DTRINITY_DN8431_c0_g1_i3	12.1729	132.247	3.44149	0.00228659	5.68333	167.834	4.88415	5.48377e-30
CB7DTRINITY_DN16502_c5_g2_i1	13.0148	141.547	3.44305	0.0021911	21.3919	190.361	3.1536	1.13104e-17
BB7DTRINITY_DN11846_c0_g2_i1	16.3151	177.571	3.44411	0.000952227	13.1863	108.452	3.03994	7.14295e-12
CB7DTRINITY_DN16700_c2_g5_i1	29.9484	326.387	3.44604	0.000115531	28.2991	344.054	3.60381	1.31432e-26
CB7DTRINITY_DN17034_c1_g3_i3	16.8542	183.987	3.44842	0.000764767	29.6002	298.823	3.33561	7.28103e-23
CB7DTRINITY_DN17518_c0_g1_i2	62.9338	687.013	3.44843	2.16092e-05	29.3869	537.406	4.19277	1.04564e-39
CS4DTRINITY_DN9977_c0_g2_i1	19.6925	215.225	3.45013	0.000389656	47.702	569.006	3.57632	7.42561e-30
AB7DTRINITY_DN28579_c0_g2_i2	28.4354	311.331	3.45269	0.000118308	20.1856	266.036	3.72022	2.00984e-25
AS7DTRINITY_DN10216_c0_g1_i7	14.9273	163.536	3.45359	0.00103766	29.3466	385.733	3.71634	9.86037e-30
CS4DTRINITY_DN10895_c1_g1_i2	89.4062	983.088	3.45887	3.81311e-06	98.8269	845.33	3.09654	5.53421e-27
CB7DTRINITY_DN16425_c0_g2_i1	3.96281	43.585	3.45924	0.0456048	9.74819	50.1906	2.36421	2.84702e-05
AS7DTRINITY_DN11127_c0_g2_i1	10.6894	117.595	3.45956	0.00447867	32.2405	160.652	2.317	1.98406e-06
CB7DTRINITY_DN11350_c0_g1_i2	10.9133	120.073	3.45976	0.00348017	18.964	284.119	3.90516	2.40597e-26
CB7DTRINITY_DN15359_c0_g1_i2	10.8851	119.827	3.46051	0.00311015	12.7388	94.7755	2.89529	2.87111e-10
AS7DTRINITY_DN9483_c0_g1_i1	39.3398	433.537	3.46209	7.71031e-05	36.1072	267.039	2.8867	7.70822e-18
AB4DTRINITY_DN10907_c0_g2_i1	27.9746	308.692	3.46398	0.000121666	43.1821	253.266	2.55215	3.81169e-15
CB7DTRINITY_DN16588_c0_g1_i3	27.3654	302.397	3.46602	0.000197585	47.2324	538.96	3.51233	4.64017e-28
BS7D1TRINITY_DN7629_c0_g1_i2	62.8527	695.923	3.46888	6.96577e-06	81.5127	622.403	2.93275	5.14789e-23
BB7DTRINITY_DN13009_c0_g1_i5	26.1995	290.155	3.46921	0.000136525	38.363	432.587	3.4952	2.00636e-27
BB7DTRINITY_DN7029_c0_g1_i1	565.361	6267.87	3.47073	3.47904e-05	288.412	4586.27	3.99112	2.42034e-40
BS7DTRINITY_DN12112_c0_g1_i1	98.8433	1099.44	3.47548	3.3305e-06	134.414	1226.43	3.18971	1.74038e-29
BS7DTRINITY_DN11337_c0_g1_i2	537.312	6001.62	3.48152	1.60756e-05	634.269	38665.9	5.92982	4.32778e-29
CB4DTRINITY_DN5748_c0_g1_i1	27.2728	305.423	3.48528	0.000132192	29.0207	230.371	2.98881	1.52974e-17
AS7DTRINITY_DN10995_c3_g7_i1	13.0383	146.042	3.48555	0.00191469	22.0999	241.489	3.44984	1.14304e-22
AB4DTRINITY_DN7657_c0_g1_i3	19.2684	216.065	3.48716	0.000413225	13.8348	272.462	4.29968	1.21915e-29
CS4DTRINITY_DN11701_c4_g8_i2	123.576	1386.01	3.48747	1.60387e-06	303.357	2448.3	3.01269	4.73888e-26
BS4DTRINITY_DN11872_c2_g1_i2	8.44893	94.7967	3.488	0.00723384	21.777	177.045	3.02324	1.18729e-15
AB4DTRINITY_DN8094_c0_g1_i1	102.661	1152.14	3.48835	2.74569e-06	80.5402	1100.18	3.77189	9.29076e-38
BB7DTRINITY_DN15522_c0_g1_i2	40.2985	453.935	3.49369	3.70525e-05	42.7224	790.949	4.21052	1.11605e-42
BS4DTRINITY_DN12100_c1_g1_i2	28.643	322.872	3.49471	7.18486e-05	34.841	431.754	3.63135	4.31088e-30
BS7D1TRINITY_DN10827_c5_g1_i1	12.6685	142.95	3.49619	0.00175353	11.5324	189.906	4.04152	2.94231e-24
BS7D1TRINITY_DN6458_c0_g1_i1	12.5371	141.539	3.49692	0.00153571	17.0962	438.372	4.68041	7.4331e-42
BS7D1TRINITY_DN11117_c0_g5_i1	8.69995	98.5697	3.50207	0.00668237	4.47071	153.813	5.10452	3.74945e-32
BS7DTRINITY_DN11235_c0_g1_i2	14.7982	167.751	3.50283	0.00104545	29.7716	259.837	3.1256	1.7255e-18
BB7DTRINITY_DN17081_c2_g2_i3	23.4959	266.791	3.50523	0.000500637	18.2448	92.7645	2.34609	2.71437e-08
BS7DTRINITY_DN4838_c0_g1_i1	251.07	2854.28	3.50697	3.33858e-06	130.111	4547.76	5.12735	1.91898e-56
BB7DTRINITY_DN17084_c2_g1_i4	10.9358	124.374	3.50755	0.00240244	12.358	64.0818	2.37446	5.70416e-06
BS7D1TRINITY_DN10375_c0_g6_i3	107.661	1224.44	3.50756	3.01079e-06	108.481	2789.98	4.68474	2.68266e-52
BS4DTRINITY_DN10331_c0_g1_i3	84.0431	956.419	3.50844	4.37501e-06	158.728	923.15	2.54	1.46744e-19
CB7DTRINITY_DN17404_c0_g1_i4	11.1272	126.706	3.50932	0.00240791	6.91148	117.581	4.08852	7.72639e-21
AS7DTRINITY_DN10787_c3_g5_i1	351.089	4001.55	3.51065	4.61178e-06	397.19	3127.87	2.97728	1.86492e-26
CB7DTRINITY_DN10131_c0_g1_i2	5.23328	59.7263	3.51258	0.0292231	5.03772	31.5967	2.64893	8.02377e-05
AS7DTRINITY_DN7138_c0_g1_i2	27.0155	308.672	3.51422	0.000114638	40.9553	436.951	3.41535	1.92044e-27
CS4DTRINITY_DN11944_c4_g3_i1	41.1825	470.906	3.51534	3.67808e-05	93.0247	402.811	2.11442	2.29449e-13
CS4DTRINITY_DN12332_c0_g4_i1	24.6702	282.1	3.51537	0.000181073	22.3671	373.646	4.06222	2.88991e-32
AS7DTRINITY_DN10808_c1_g8_i3	95.1597	1088.26	3.51553	2.26564e-06	87.4044	996.424	3.51098	2.01314e-33
BS7D1TRINITY_DN11089_c5_g11_i1	418.17	4798.42	3.5204	6.23114e-06	403.095	3689.78	3.19434	1.46385e-27
BS7DTRINITY_DN2093_c0_g1_i1	7.50511	86.279	3.52306	0.00716955	1.26876	75.9026	5.90266	9.29955e-20
CB7DTRINITY_DN16807_c0_g3_i9	31.9551	368.017	3.52565	4.19873e-05	21.274	306.864	3.85043	3.26596e-28
CB7DTRINITY_DN6023_c0_g1_i1	7.60841	87.6539	3.52615	0.0101471	7.2559	81.2747	3.48558	2.38756e-12
BS7D1TRINITY_DN10060_c0_g1_i4	6.37599	73.4759	3.52655	0.0137694	19.5667	111.086	2.50521	6.52523e-09
CB7DTRINITY_DN11278_c0_g1_i1	35.2421	407.169	3.53026	3.44159e-05	25.7791	348.298	3.75605	2.02598e-28
BS7DTRINITY_DN10558_c0_g1_i3	125.803	1460.23	3.53695	1.61321e-06	196.219	3610.12	4.20151	6.41961e-44
AB7DTRINITY_DN19677_c0_g1_i2	4.43496	51.5771	3.53974	0.0415001	4.32508	41.6319	3.26689	1.17104e-07
CB7DTRINITY_DN17357_c1_g2_i1	135.828	1583.55	3.54331	1.05529e-06	81.9606	1089.01	3.73195	8.75222e-37
CS4DTRINITY_DN34644_c0_g1_i1	129.882	1517.57	3.5465	1.79142e-06	198.8	2010.51	3.33818	1.33895e-32
BS7DTRINITY_DN24830_c0_g1_i1	4.24822	49.6489	3.54683	0.0488806	10.5893	48.4462	2.19378	3.42579e-05
BS7D1TRINITY_DN1324_c0_g1_i1	30.1282	353.088	3.55084	0.000165941	59.9207	1056.06	4.13949	1.12398e-44
CS4DTRINITY_DN11739_c3_g7_i3	21.5113	252.775	3.55469	0.000255218	22.3374	179.05	3.00283	6.07814e-16
CB7DTRINITY_DN13614_c0_g2_i2	30.1404	356.051	3.56231	4.79351e-05	45.1189	289.111	2.67982	1.72468e-16
AS7DTRINITY_DN10894_c4_g3_i2	164.338	1945.21	3.56519	1.39106e-06	50.1794	3120.28	5.95843	1.28074e-76
BB7DTRINITY_DN13115_c0_g1_i2	119.627	1416.86	3.56608	1.5195e-06	100.117	1206.14	3.59064	1.11614e-35
AS4DTRINITY_DN11678_c1_g1_i2	20.4872	244.299	3.57586	0.000231953	22.2188	382.709	4.10639	1.36369e-32
CB7DTRINITY_DN9429_c0_g1_i1	12.4338	148.363	3.57679	0.000889415	5.11599	115.465	4.4963	3.73955e-21
BB7DTRINITY_DN15524_c2_g2_i1	214.195	2558.19	3.57812	1.37987e-06	67.8688	5450.97	6.32762	3.95502e-75
AS4DTRINITY_DN31434_c0_g1_i1	51.6753	618.347	3.58087	1.06357e-05	85.7312	923.972	3.42996	5.28005e-32
CB7DTRINITY_DN16420_c0_g4_i1	6.66507	79.7894	3.58151	0.0103099	12.1837	60.4607	2.31105	7.51034e-06
BS7DTRINITY_DN911_c0_g1_i1	64.143	772.874	3.59087	3.50971e-06	72.7586	1331.68	4.19399	1.89796e-44
CB7DTRINITY_DN12878_c0_g1_i2	5.50877	66.5116	3.5938	0.0201612	4.40467	32.7845	2.89591	1.62432e-05
CB7DTRINITY_DN14718_c0_g1_i1	14.9503	180.544	3.5941	0.000650197	5.9964	115.467	4.26724	1.64507e-19
BB7DTRINITY_DN12669_c0_g1_i2	12.8	154.619	3.59451	0.00151452	22.731	179.242	2.97918	3.00004e-15
BS7D1TRINITY_DN11141_c0_g1_i5	68.7011	831.769	3.59778	2.81833e-06	46.5106	535.523	3.52532	6.16733e-30
BB7DTRINITY_DN16065_c0_g2_i1	5.61015	68.0187	3.59982	0.0213467	7.11193	50.9708	2.84136	1.47759e-07
CB7DTRINITY_DN21811_c0_g1_i1	4.98593	60.4733	3.60036	0.0284408	3.91625	52.8999	3.75572	3.95628e-10
BS7D1TRINITY_DN11016_c0_g3_i3	7.71536	93.7039	3.6023	0.00550045	4.75438	190.423	5.3238	1.25995e-33
CB7DTRINITY_DN17138_c0_g1_i1	12.5128	152.073	3.60329	0.00200178	20.602	276.134	3.74451	1.18383e-25
BB7DTRINITY_DN17168_c0_g5_i1	5.00801	60.982	3.60608	0.0369364	1.92989	12.7852	2.72788	0.00407456
BS7D1TRINITY_DN11015_c3_g1_i3	103.287	1259.2	3.60777	1.70669e-06	61.9361	2007.6	5.01855	1.78116e-59
BS4DTRINITY_DN12679_c0_g3_i1	67.4008	823.062	3.61016	3.85948e-06	127.659	693.512	2.44163	5.77737e-20
CB4DTRINITY_DN29918_c0_g1_i1	63.6084	777.315	3.61121	2.74055e-06	74.2023	685.154	3.20689	6.05062e-27
CB7DTRINITY_DN14470_c0_g1_i2	18.5678	227.114	3.61254	0.000199934	12.1652	85.0418	2.80541	1.26683e-09
BS4DTRINITY_DN6462_c0_g1_i1	8.00077	98.2701	3.61854	0.00603671	11.6044	171.755	3.8876	8.38881e-22
BS7DTRINITY_DN10486_c0_g2_i1	10.858	133.443	3.61939	0.00233343	16.4856	162.384	3.30013	2.0336e-17
CB7DTRINITY_DN6021_c0_g1_i1	171.4	2106.61	3.61949	1.65812e-06	50.0285	2488.52	5.6364	2.30134e-75
BS7DTRINITY_DN12188_c0_g1_i3	283.695	3487.77	3.61989	2.41755e-06	259.009	5602.47	4.43499	3.2258e-45
BB4DTRINITY_DN9909_c0_g1_i2	67.3872	828.848	3.62056	4.09234e-06	25.2015	500.804	4.31266	8.41995e-39
BS7DTRINITY_DN2647_c0_g1_i2	10.8871	134.057	3.62216	0.00220286	11.4357	92.471	3.01546	5.17856e-12
AS4DTRINITY_DN11397_c5_g8_i2	35.4327	436.316	3.62222	1.98702e-05	39.1981	252.91	2.68977	2.96319e-15
AB7DTRINITY_DN30586_c5_g1_i1	8.58932	105.787	3.62248	0.0203637	5.67838	27.0664	2.25295	0.00186166
AB7DTRINITY_DN25211_c0_g1_i1	15.939	196.319	3.62257	0.000275521	9.485	186.711	4.29901	4.77234e-25
AS4DTRINITY_DN11500_c0_g1_i2	11.7262	144.563	3.6239	0.00143098	19.9987	232.755	3.54084	1.60952e-21
CB7DTRINITY_DN8749_c0_g1_i1	8.15938	100.77	3.62646	0.00428229	3.62795	71.8577	4.30791	6.82537e-14
BS7DTRINITY_DN12246_c1_g1_i12	5.79688	71.65	3.62762	0.0150127	14.8969	80.3054	2.43049	5.62813e-06
BB7DTRINITY_DN16952_c2_g2_i1	8.82675	109.573	3.63387	0.00269296	2.99357	75.5157	4.65684	5.91648e-18
CB7DTRINITY_DN17618_c0_g4_i1	36.1653	449.471	3.63555	1.55851e-05	14.6938	332.608	4.50055	2.35439e-36
BS7DTRINITY_DN9171_c0_g1_i1	24.0926	299.496	3.63587	4.39865e-05	9.31724	232.699	4.64242	8.57262e-31
BS7DTRINITY_DN11394_c3_g1_i1	6.94151	86.4294	3.6382	0.00821598	9.37073	58.2756	2.63666	1.28562e-06
BS7DTRINITY_DN8547_c0_g1_i1	100.495	1252.79	3.63995	2.0005e-06	40.952	736.741	4.16915	3.08664e-42
CS4DTRINITY_DN12305_c2_g10_i1	61.5079	770.962	3.64782	4.05213e-06	84.1665	857.12	3.34818	4.96301e-30
BB7DTRINITY_DN15979_c0_g1_i3	4.39323	55.1463	3.64991	0.0385419	5.89898	37.0117	2.64945	1.17858e-05
CB7DTRINITY_DN14537_c0_g4_i1	72.5687	912.595	3.65255	2.20835e-06	68.4097	884.891	3.69323	1.55342e-36
BS7D1TRINITY_DN16787_c0_g1_i1	12.2536	154.236	3.65386	0.00106458	9.05437	84.9067	3.22919	6.46285e-11
AS7DTRINITY_DN10046_c0_g4_i1	17.7845	224.118	3.65557	0.000287361	19.1797	590.328	4.94387	1.05379e-48
AB4DTRINITY_DN8507_c0_g1_i1	129.4	1631.43	3.65622	1.44273e-06	146.603	2528.9	4.10853	2.00221e-44
CB7DTRINITY_DN17374_c0_g3_i5	78.0249	984.016	3.65668	1.83396e-06	58.5935	937.359	3.99979	8.11602e-42
BS7DTRINITY_DN24909_c0_g1_i1	4.27587	53.9734	3.65796	0.0304859	6.81736	76.207	3.48264	5.02287e-12
AB7DTRINITY_DN30381_c0_g2_i3	14.1702	179.343	3.66179	0.000352892	11.9502	200.384	4.06767	9.47521e-27
AS4DTRINITY_DN11835_c0_g4_i1	24.0576	304.586	3.66228	6.51144e-05	38.5162	405.925	3.39768	1.89991e-24
BS7DTRINITY_DN11687_c0_g7_i3	4.9287	62.4973	3.66451	0.0193336	1.98009	120.704	5.92976	1.49957e-27
AS4DTRINITY_DN12057_c0_g1_i3	42.0507	533.216	3.66452	5.88273e-06	98.2209	854.166	3.12041	7.45626e-27
BS7DTRINITY_DN11163_c1_g3_i1	72.3964	919.341	3.66661	1.90777e-06	60.9243	624.208	3.35694	7.25013e-29
CB7DTRINITY_DN16685_c1_g5_i1	23.1274	293.818	3.66725	4.90724e-05	15.2103	167.112	3.4577	5.53317e-18
AB7DTRINITY_DN23811_c0_g1_i1	16.2263	206.302	3.66835	0.000391111	26.4953	228.616	3.10912	9.97275e-19
BS7D1TRINITY_DN11120_c0_g2_i1	26.7853	340.841	3.66959	5.53075e-05	30.9697	645.016	4.3804	1.08274e-43
BB7DTRINITY_DN10351_c0_g2_i2	5.79784	73.786	3.66976	0.0137606	6.65884	57.5877	3.11242	3.01463e-08
BS7D1TRINITY_DN10594_c2_g1_i1	5.01263	64.0395	3.67532	0.0166274	8.2192	88.5825	3.42995	3.81712e-13
CB7DTRINITY_DN17487_c1_g1_i2	3.41184	43.6159	3.67623	0.0444655	0.22555	51.022	7.82153	3.80816e-17
BB7DTRINITY_DN17090_c0_g1_i15	7.39768	94.6699	3.67776	0.00751813	10.1303	91.4786	3.17476	1.9642e-14
BS7DTRINITY_DN12238_c10_g8_i1	6.5717	84.1083	3.67791	0.0250787	2.40609	16.7824	2.80219	0.00339389
AS7DTRINITY_DN10979_c1_g3_i1	16.9721	217.298	3.67844	0.000245218	39.2553	627.726	3.99918	1.20235e-35
CB7DTRINITY_DN17397_c6_g3_i1	46.2863	592.78	3.67884	5.59777e-06	53.2883	358.211	2.74892	2.22408e-18
CB7DTRINITY_DN17458_c1_g8_i5	38.3634	491.918	3.68062	1.00008e-05	30.2878	591.715	4.28809	7.70852e-41
CB7DTRINITY_DN17648_c3_g2_i2	31.1037	400.649	3.68718	1.72763e-05	25.6741	259.826	3.33916	4.65784e-21
BB7DTRINITY_DN16137_c3_g4_i3	34.0015	439.923	3.69358	1.05186e-05	42.4853	595.161	3.80824	7.79013e-36
CB7DTRINITY_DN16165_c0_g1_i5	7.78108	100.771	3.69496	0.00373077	6.17208	47.4585	2.94284	3.1853e-07
CB7DTRINITY_DN11547_c0_g1_i1	34.6348	449.707	3.69869	1.16654e-05	61.6723	407.573	2.72436	2.59277e-17
CS4DTRINITY_DN11784_c0_g3_i1	308.903	4014.77	3.70009	1.88577e-06	302.793	5928.2	4.29119	1.97735e-41
BB7DTRINITY_DN16923_c3_g1_i1	34.6307	450.56	3.7016	1.24068e-05	28.988	304.972	3.39515	9.15758e-24
BB7DTRINITY_DN10484_c0_g1_i1	5.66641	73.74	3.70194	0.0121676	14.4071	122.066	3.08281	8.81114e-13
BS7DTRINITY_DN9975_c0_g2_i1	13.5076	176.067	3.70428	0.000429896	9.86112	345.281	5.12988	1.06445e-43
CB7DTRINITY_DN16502_c3_g2_i1	7.31933	95.5959	3.70717	0.00584548	12.8639	240.639	4.22546	1.34795e-29
AB7DTRINITY_DN41750_c0_g1_i1	9.2885	121.35	3.70758	0.00180463	25.6585	177.648	2.79151	7.13277e-14
CB7DTRINITY_DN23363_c0_g1_i1	6.92696	90.5284	3.70807	0.00580233	7.69446	123.788	4.00791	6.92856e-19
AS7DTRINITY_DN10813_c1_g5_i2	87.1704	1140.49	3.70967	7.81902e-07	32.8207	1096	5.06149	2.29021e-59
CS4DTRINITY_DN11563_c0_g6_i1	121.778	1595.26	3.71147	8.76072e-07	116.816	1810.17	3.95381	9.73483e-43
AS4DTRINITY_DN11654_c0_g2_i1	625.793	8199.01	3.71169	1.22796e-05	505.457	6617.81	3.7107	3.33506e-31
CS4DTRINITY_DN10311_c0_g1_i1	14.8244	194.541	3.71402	0.000337895	22.7109	136.072	2.58291	1.22039e-10
AS7DTRINITY_DN10269_c0_g2_i2	23.0126	302.228	3.71514	6.59679e-05	31.2118	182.073	2.54435	1.97199e-12
BB7DTRINITY_DN16672_c2_g3_i1	3.93515	51.7369	3.7167	0.0412651	1.22649	84.4843	6.10607	3.98003e-24
BS7DTRINITY_DN8108_c0_g1_i2	30.0313	396.461	3.72264	1.54751e-05	82.5329	600.46	2.86303	6.43006e-22
CS4DTRINITY_DN7050_c1_g1_i2	10.6795	141.064	3.72343	0.00133541	6.65257	148.815	4.48346	1.32154e-24
BS4DTRINITY_DN11834_c1_g7_i2	47.6288	629.786	3.72495	3.47603e-06	36.1907	521.559	3.84914	1.13754e-34
CB7DTRINITY_DN16468_c0_g1_i4	4.434	58.7422	3.72772	0.0178628	2.51573	19.5221	2.95606	0.00140892
CB7DTRINITY_DN16779_c5_g3_i3	35.875	475.691	3.72898	1.08696e-05	14.4478	797.43	5.78644	3.68893e-64
CB7DTRINITY_DN17170_c0_g2_i1	355.539	4730.48	3.73391	3.94164e-06	450.582	7818.16	4.11697	1.02153e-36
CS4DTRINITY_DN11292_c4_g4_i4	27.233	362.35	3.73396	3.56802e-05	35.3863	199.351	2.49405	4.42517e-12
BS7D1TRINITY_DN10668_c3_g1_i2	214.09	2850.05	3.7347	1.86645e-06	108.456	3394.22	4.9679	5.25082e-60
AS7DTRINITY_DN8338_c0_g1_i1	42.761	569.943	3.73645	6.36698e-06	38.8299	651.52	4.06857	2.12944e-37
AB7DTRINITY_DN29625_c0_g2_i3	4.12093	55.055	3.73983	0.0401831	1.3315	8.19751	2.62213	0.0489145
BS7DTRINITY_DN11163_c1_g1_i4	46.7551	625.29	3.74133	2.85197e-06	54.1512	1274.71	4.55704	7.47531e-53
BS7DTRINITY_DN8871_c0_g2_i3	24.5256	328.547	3.74374	5.62694e-05	11.0764	552.242	5.63974	1.02775e-56
BS7D1TRINITY_DN10956_c2_g14_i1	184.248	2474.2	3.74724	7.42483e-07	195.968	3466.04	4.1446	1.35455e-43
BB7DTRINITY_DN17144_c0_g7_i2	5.41858	72.7961	3.74787	0.0125069	3.72207	19.3308	2.37672	0.00303072
BS7D1TRINITY_DN10988_c0_g1_i5	64.5758	869.427	3.751	1.75494e-06	168.703	2853.66	4.08026	5.75249e-42
BS7D1TRINITY_DN10793_c0_g1_i6	26.3202	355.004	3.75359	2.16994e-05	22.2878	302.113	3.76076	3.17123e-27
CB7DTRINITY_DN17264_c0_g4_i5	184.503	2489.31	3.75403	7.80588e-07	143.882	3895.54	4.75886	3.15308e-54
CB7DTRINITY_DN24224_c0_g1_i1	31.471	424.61	3.75404	1.55713e-05	18.5324	291.169	3.97373	9.77709e-29
BB7DTRINITY_DN12850_c0_g1_i2	15.9246	215.064	3.75543	0.000317209	16.9522	183.396	3.43542	5.19698e-20
CB7DTRINITY_DN16382_c3_g3_i4	8.13124	109.852	3.75594	0.00238909	13.4105	83.2224	2.63361	5.72841e-08
BB7DTRINITY_DN13762_c0_g2_i4	107.574	1453.81	3.75643	6.96098e-07	62.6557	2829.89	5.49715	1.31357e-65
AB4DTRINITY_DN10176_c0_g4_i6	46.4767	628.21	3.75667	4.2675e-06	22.6749	271.313	3.58079	3.25932e-24
BB7DTRINITY_DN16683_c1_g7_i1	254.713	3450.14	3.75971	2.53486e-06	150.559	4336.24	4.84805	7.03116e-56
AB4DTRINITY_DN10386_c1_g1_i1	233.017	3164.8	3.7636	6.7475e-07	127.086	3690.1	4.85978	3.84997e-55
BS7DTRINITY_DN9984_c0_g1_i1	4.30353	58.4738	3.7642	0.0220708	3.61541	87.7347	4.60092	1.14814e-17
AS7DTRINITY_DN10957_c1_g5_i1	3.27674	44.5568	3.76531	0.0446028	4.01961	82.5161	4.35955	2.3536e-16
AS7DTRINITY_DN10964_c1_g3_i1	6.05926	82.3978	3.76539	0.0134624	1.61353	29.5892	4.19678	2.90241e-06
BB7DTRINITY_DN29815_c0_g1_i1	50.1898	682.924	3.76626	1.9531e-06	32.4178	798.722	4.62284	1.99883e-49
BS7DTRINITY_DN12081_c0_g4_i1	21.6064	295.554	3.77389	3.72995e-05	54.9774	472.101	3.10218	1.30526e-24
AS7DTRINITY_DN10634_c2_g2_i2	27.1447	371.541	3.77478	3.89965e-05	30.1705	543.345	4.17066	1.76421e-38
BS7D1TRINITY_DN10531_c0_g3_i1	128.317	1757.79	3.77598	5.37636e-07	67.8605	1868.76	4.78336	9.65336e-58
AS7DTRINITY_DN10453_c0_g3_i1	13.3551	184.386	3.78727	0.000365223	11.2943	470.69	5.3811	1.51981e-51
BB7DTRINITY_DN10353_c0_g1_i1	55.3668	766.319	3.79085	1.09396e-06	21.6482	517.372	4.57888	2.64139e-42
AB7DTRINITY_DN31154_c0_g1_i3	51.6376	716.429	3.79433	6.8763e-07	38.3439	627.098	4.03162	1.23421e-36
AB4DTRINITY_DN10885_c1_g1_i3	3.0951	42.9595	3.79492	0.0476667	8.75815	46.2692	2.40136	1.27107e-05
CB7DTRINITY_DN9690_c0_g1_i1	8.65408	120.239	3.79638	0.001764	12.295	116.746	3.24723	2.21137e-13
CB7DTRINITY_DN17195_c0_g5_i1	4.81278	67.1498	3.80244	0.0185355	3.86275	82.1919	4.4113	2.71885e-15
CB7DTRINITY_DN314_c0_g1_i1	3.07111	42.8919	3.80387	0.0352339	2.58474	27.7259	3.42314	1.82199e-05
BS7DTRINITY_DN11745_c8_g2_i2	61.0062	852.962	3.80545	1.06282e-06	37.8541	1307.55	5.11027	3.02484e-61
CB7DTRINITY_DN14806_c0_g2_i5	31.4512	440.103	3.80666	7.10563e-06	30.7049	251.935	3.03651	4.03096e-19
CB7DTRINITY_DN17316_c1_g1_i3	18.7366	262.762	3.80983	6.47141e-05	8.916	218.967	4.61818	4.89209e-30
CB7DTRINITY_DN1194_c0_g1_i1	4.24726	59.691	3.81291	0.0176155	0.366561	36.5393	6.63925	5.11997e-12
AS7DTRINITY_DN10810_c2_g13_i1	129.439	1820.4	3.81392	2.38778e-07	237.803	2449.73	3.36479	1.58749e-30
AS7DTRINITY_DN8727_c0_g3_i1	17.2776	243.729	3.8183	0.000123581	20.7116	194.852	3.23387	1.62521e-17
BS7D1TRINITY_DN9895_c0_g1_i9	1384.8	19603.2	3.82334	0.000496347	1329.53	33543.1	4.65703	1.27948e-22
AS4DTRINITY_DN8524_c0_g1_i4	126.686	1794.48	3.82424	1.02564e-06	56.9248	2006.05	5.13916	1.34411e-64
CB7DTRINITY_DN12694_c0_g1_i1	12.3053	174.334	3.82451	0.000388019	13.1007	143.442	3.45275	1.71156e-18
CB7DTRINITY_DN15205_c0_g1_i1	52.1477	739.93	3.82671	1.1106e-06	27.7737	541.321	4.28469	1.17949e-39
BS7DTRINITY_DN10670_c0_g1_i1	339.139	4813.1	3.82702	1.65246e-06	448.373	3752.03	3.0649	3.86827e-26
BB4DTRINITY_DN13019_c1_g1_i2	46.2374	657.955	3.83086	2.03437e-06	35.6323	777.005	4.44667	6.63996e-47
CB7DTRINITY_DN12009_c0_g1_i3	17.7886	253.324	3.83196	6.42289e-05	7.707	151.981	4.30158	1.27922e-23
BS4DTRINITY_DN7054_c0_g1_i1	33.1073	473.805	3.83907	6.17715e-06	52.8969	963.234	4.18663	6.82394e-46
BB7DTRINITY_DN16839_c0_g1_i1	4.71941	67.5419	3.83911	0.0179312	9.08408	84.3041	3.21419	3.16637e-12
CB7DTRINITY_DN14494_c0_g1_i1	13.9572	199.827	3.83967	0.000221887	14.0842	149.087	3.40401	4.20128e-17
BS7DTRINITY_DN7365_c0_g2_i1	23.7215	340.695	3.84421	2.0629e-05	8.64686	544.366	5.97626	1.25324e-58
CB7DTRINITY_DN17374_c0_g11_i1	26.6582	383.419	3.84627	1.66078e-05	23.2131	421.284	4.18178	3.93407e-36
BB7DTRINITY_DN11172_c0_g2_i1	6.24504	90.0017	3.84917	0.00398384	11.9773	78.1679	2.70628	4.61235e-08
BS7DTRINITY_DN10890_c0_g1_i1	100.766	1458.38	3.85529	2.6809e-07	79.2585	2445.71	4.94754	2.11141e-59
BS4DTRINITY_DN7064_c0_g1_i1	21.393	310.119	3.85761	3.11193e-05	26.5287	206.408	2.95987	1.52217e-16
CB7DTRINITY_DN16676_c0_g8_i3	83.3006	1210.46	3.86108	1.18799e-06	55.6065	1635	4.8779	3.17533e-60
AB4DTRINITY_DN1578_c0_g1_i1	10.8861	158.349	3.86255	0.000576092	8.96817	231.073	4.68739	6.38202e-32
BB7DTRINITY_DN11883_c0_g1_i2	28.0857	408.986	3.86415	8.52948e-06	36.1841	273.942	2.92044	2.55616e-18
BS7DTRINITY_DN9876_c0_g1_i1	6.21834	90.6824	3.86622	0.00512009	11.7111	121.676	3.37709	4.72844e-15
CB7DTRINITY_DN16386_c0_g1_i1	42.5659	621.581	3.86817	7.26619e-07	14.9788	171.618	3.51821	1.68124e-16
CB7DTRINITY_DN11740_c0_g1_i2	4.97234	72.7787	3.87152	0.0114721	6.30021	78.417	3.63769	4.00291e-12
CB7DTRINITY_DN11755_c0_g1_i2	60.6017	887.788	3.87279	7.3476e-07	32.0578	609.098	4.24793	3.11112e-41
BB7DTRINITY_DN4071_c0_g1_i1	8.08374	118.608	3.87503	0.00113067	4.76363	45.7679	3.2642	8.73754e-08
BS4DTRINITY_DN12890_c5_g12_i1	46.2441	680.946	3.8802	1.56116e-06	22.8849	480.24	4.39129	3.76004e-39
BS7D1TRINITY_DN11031_c0_g2_i6	5.92736	87.2808	3.8802	0.00482283	1.81398	131.726	6.18225	4.79261e-32
AS7DTRINITY_DN10765_c0_g4_i1	10.437	153.699	3.88033	0.000463657	41.3421	212.976	2.36501	1.62701e-11
CB7DTRINITY_DN17666_c0_g2_i2	9.40538	138.568	3.88096	0.000818459	5.20053	153.574	4.88414	1.60194e-26
BB7DTRINITY_DN16826_c10_g1_i2	40.0883	591.187	3.88236	3.2045e-06	34.879	420.788	3.59266	3.6253e-28
BS7D1TRINITY_DN10668_c3_g2_i1	17.862	263.514	3.88291	0.000106985	16.227	333.696	4.36206	6.21297e-36
BB7DTRINITY_DN13764_c0_g1_i2	24.0784	355.998	3.88605	3.4919e-05	23.087	312.291	3.75774	1.25728e-28
BB4DTRINITY_DN3979_c0_g1_i1	35.5607	525.948	3.88656	2.95842e-06	16.2538	738.775	5.50628	1.16472e-58
CS4DTRINITY_DN7296_c0_g1_i2	5.11544	75.7226	3.88779	0.00774816	12.0261	141.384	3.55538	5.90262e-17
BB7DTRINITY_DN521_c0_g1_i2	2.78204	41.1918	3.88814	0.0418043	3.50247	25.6105	2.87029	0.00019789
AS7DTRINITY_DN10872_c9_g3_i1	40.6325	601.961	3.88896	1.95011e-06	28.5507	731.05	4.67837	8.36941e-49
CB7DTRINITY_DN17668_c0_g3_i3	50.3144	746.476	3.89105	5.20907e-07	14.7152	489.877	5.05704	3.00956e-48
CB4DTRINITY_DN8939_c0_g1_i3	31.0399	461.255	3.89337	5.05435e-06	28.4408	336.753	3.56566	5.83472e-26
CB7DTRINITY_DN15515_c0_g3_i1	18.0454	268.166	3.89342	6.26711e-05	15.6808	446.577	4.83183	2.0648e-43
BB7DTRINITY_DN15294_c0_g2_i2	53.1643	790.116	3.89353	5.98353e-07	36.5328	579.666	3.98796	1.22513e-36
CB4DTRINITY_DN2448_c0_g1_i1	8.85441	131.788	3.89568	0.000990317	10.76	175.278	4.02589	2.55514e-22
AB7DTRINITY_DN31141_c2_g2_i2	9.65369	145.025	3.90908	0.00070598	17.6385	153.674	3.12308	1.65802e-15
CB7DTRINITY_DN15565_c0_g1_i4	76.8297	1156.5	3.91195	2.73163e-07	66.1819	1832.62	4.79132	1.51276e-56
BS7DTRINITY_DN9736_c0_g1_i1	101.43	1530.25	3.91521	1.92461e-07	41.2529	1145.46	4.79529	5.73069e-56
AS7DTRINITY_DN10536_c2_g18_i1	2.7539	41.5757	3.91619	0.0472368	1.47252	24.804	4.07422	2.22303e-05
BS7DTRINITY_DN13168_c0_g1_i1	6.36336	96.2402	3.91878	0.00634636	23.8465	142.956	2.58371	1.14043e-11
BS7D1TRINITY_DN10233_c0_g2_i2	20.957	317.124	3.91954	2.4603e-05	7.83547	411.633	5.7152	1.30594e-52
BS4DTRINITY_DN8864_c0_g1_i2	50.743	768.217	3.92023	8.29151e-07	25.1028	547.933	4.44808	1.69431e-42
CB7DTRINITY_DN16745_c1_g14_i2	27.7772	423.044	3.92883	4.75513e-06	13.5878	351.059	4.69133	4.40393e-39
BB7DTRINITY_DN12446_c0_g1_i2	7.05743	107.669	3.93132	0.00185446	10.483	72.3432	2.78681	1.74581e-08
BS7DTRINITY_DN11557_c9_g3_i1	6.79649	103.696	3.93143	0.00238493	2.57847	139.742	5.76011	2.66669e-29
BS7DTRINITY_DN7069_c0_g1_i1	13.0932	199.945	3.93272	0.000149568	22.2657	293.525	3.72058	5.74744e-26
BS7D1TRINITY_DN10554_c0_g1_i9	14.6884	225.142	3.93809	8.78582e-05	20.9828	495.534	4.56171	1.14223e-42
BS7D1TRINITY_DN7563_c0_g2_i1	20.6635	317.342	3.94088	1.93506e-05	18.829	416.291	4.46657	2.12052e-37
BS7DTRINITY_DN12183_c5_g2_i2	2.44084	37.5228	3.94232	0.0451073	0.256922	80.2394	8.28684	4.80418e-25
CB7DTRINITY_DN16685_c1_g11_i3	68.0642	1047.21	3.94351	2.69748e-07	26.3121	572.072	4.4424	1.39388e-42
BB7DTRINITY_DN11022_c0_g1_i2	5.14405	79.2368	3.94519	0.00855673	8.83641	105.734	3.58083	7.82616e-15
BS7D1TRINITY_DN10737_c1_g4_i6	18.6881	287.92	3.94548	2.84027e-05	5.42476	477.391	6.45947	1.00282e-62
AB7DTRINITY_DN25065_c0_g2_i2	7.42167	114.847	3.95183	0.0073323	3.78449	21.5677	2.5107	0.00332686
BB7DTRINITY_DN16346_c0_g1_i5	23.9883	372.364	3.95631	1.07276e-05	18.2121	316.086	4.11735	3.19542e-31
CS4DTRINITY_DN11612_c1_g1_i5	27.2611	424.103	3.9595	5.0898e-06	25.1777	678.577	4.75229	4.61142e-48
BB7DTRINITY_DN13620_c0_g1_i2	3.36019	52.2879	3.95986	0.0188867	2.13364	74.5345	5.12652	4.78305e-17
BB7DTRINITY_DN36582_c0_g1_i1	75.7814	1179.63	3.96035	1.37238e-07	86.7239	1095.37	3.65884	3.33793e-35
BS7DTRINITY_DN12026_c2_g4_i3	36.0191	563.214	3.96685	1.21415e-06	16.5708	438.198	4.72487	6.14877e-43
BB7DTRINITY_DN24722_c0_g1_i1	30.0648	470.187	3.96709	4.54453e-06	12.3765	351.554	4.82807	2.60643e-40
CB7DTRINITY_DN5974_c0_g1_i1	7.37417	115.523	3.96955	0.000810069	5.41056	266.293	5.62109	1.10792e-41
BB4DTRINITY_DN13283_c3_g9_i1	779.157	12251	3.97484	2.7625e-05	515.156	18941.1	5.20037	1.62152e-35
CB7DTRINITY_DN10456_c0_g1_i1	69.3611	1093.42	3.97858	2.07315e-07	57.4357	839.414	3.86936	1.27593e-38
CB7DTRINITY_DN15167_c0_g1_i3	4.56543	72.1289	3.98176	0.0100569	6.70772	85.8465	3.67786	8.87463e-14
BS7D1TRINITY_DN10845_c1_g1_i4	31.2909	495.151	3.98405	2.21334e-06	33.5802	821.228	4.6121	2.43109e-49
CS4DTRINITY_DN11831_c1_g1_i2	72.2277	1144.25	3.98571	2.12942e-07	71.4859	1054.59	3.88288	7.58138e-40
BS7D1TRINITY_DN12162_c0_g1_i1	16.3362	259.281	3.98837	5.26192e-05	13.4716	414.741	4.94422	1.21979e-42
BS7DTRINITY_DN9150_c0_g1_i1	12.9341	205.43	3.98939	0.000117228	7.69446	135.419	4.13747	8.3464e-21
BB7DTRINITY_DN16796_c1_g1_i1	3.04394	48.4085	3.99125	0.0340162	0.366561	58.8191	7.32609	3.08317e-17
CS4DTRINITY_DN11641_c1_g7_i1	11.7529	187.785	3.998	0.000191084	8.75815	150.96	4.1074	2.83367e-22
CB7DTRINITY_DN12746_c0_g1_i1	3.91116	62.5043	3.99829	0.0110873	2.43746	71.45	4.87348	2.01535e-16
CS4DTRINITY_DN11874_c1_g4_i3	109.026	1745.24	4.00067	1.4082e-07	167.363	2063.9	3.62433	3.44157e-38
BS7DTRINITY_DN9528_c0_g1_i2	4.82637	77.4274	4.00383	0.00715218	2.86049	153.967	5.75022	5.38807e-31
BS7DTRINITY_DN17365_c0_g1_i1	3.463	55.7154	4.00798	0.0208842	0.4511	44.8026	6.63399	6.77086e-14
AB7DTRINITY_DN30697_c0_g1_i5	248.562	4012.41	4.01279	2.20164e-07	140.302	1795.84	3.67805	5.34008e-38
CB7DTRINITY_DN16422_c1_g3_i1	18.1628	293.277	4.01321	3.2851e-05	20.8417	393.519	4.23888	1.6867e-34
AB7DTRINITY_DN28071_c0_g1_i2	10.0257	162.098	4.01509	0.000267682	7.31502	149.704	4.3551	3.06248e-23
CB7DTRINITY_DN15783_c0_g1_i2	11.7533	190.425	4.01808	0.000145942	11.1722	249.276	4.47977	8.70524e-33
BB7DTRINITY_DN16922_c2_g1_i12	4.98449	80.8389	4.01953	0.00718282	2.41698	22.4053	3.21256	0.000163586
BB4DTRINITY_DN13418_c0_g1_i2	89.5577	1452.93	4.02001	1.94699e-07	62.869	2898.5	5.52681	3.86414e-68
CB7DTRINITY_DN16256_c1_g5_i2	10.4181	169.182	4.02141	0.000274073	12.1232	146.821	3.59821	5.04574e-19
BS7D1TRINITY_DN10930_c2_g14_i4	88.2998	1435.66	4.02316	8.16846e-08	179.23	1939.49	3.4358	3.70184e-32
BS4DTRINITY_DN12311_c4_g3_i1	4.11679	67.102	4.02676	0.0112089	6.71234	218.014	5.02146	1.04597e-32
BS7DTRINITY_DN8333_c0_g2_i1	51.164	836.639	4.0314	5.33595e-07	64.3363	1010.36	3.97309	1.78028e-39
CB7DTRINITY_DN37405_c0_g1_i1	3.30583	54.2621	4.03686	0.0300334	6.30681	31.8888	2.33807	0.000425036
CB7DTRINITY_DN17496_c0_g3_i1	24.1085	395.868	4.03741	1.44486e-05	14.5713	282.682	4.27798	3.94805e-32
BS7D1TRINITY_DN16718_c0_g1_i1	14.2788	235.012	4.04079	6.793e-05	15.947	514.054	5.01056	2.21032e-46
CB7DTRINITY_DN16846_c1_g5_i1	69.4354	1145.39	4.04402	2.99119e-07	181.061	1163.42	2.68383	1.55404e-22
BS4DTRINITY_DN11965_c0_g15_i1	107.286	1772.55	4.04629	1.30171e-07	62.94	1794.88	4.83376	1.70349e-58
CS4DTRINITY_DN9612_c0_g1_i5	17.7248	293.31	4.04858	2.97852e-05	28.1842	331.885	3.55772	4.13271e-26
CB7DTRINITY_DN16449_c0_g1_i1	106.368	1760.27	4.04866	9.20765e-08	71.3762	1285.18	4.17038	2.33363e-45
CB7DTRINITY_DN16924_c2_g5_i1	33.1446	549.949	4.05245	1.22764e-06	30.1339	958.332	4.99107	2.98443e-56
BB7DTRINITY_DN17030_c1_g1_i13	6.58114	109.346	4.05441	0.00221606	6.55086	30.4198	2.21525	0.000559829
BB4DTRINITY_DN12788_c0_g1_i2	47.4338	788.556	4.05522	4.47652e-07	35.6792	844.456	4.56487	6.09353e-49
BS7DTRINITY_DN11885_c0_g1_i1	10.4843	174.391	4.05603	0.000263029	9.47871	466.166	5.62001	1.50119e-53
CB7DTRINITY_DN13384_c0_g1_i1	213.572	3568.24	4.06242	1.83537e-07	74.941	4154.59	5.79281	2.17603e-70
AS7DTRINITY_DN6153_c0_g2_i2	4.40634	73.7308	4.06461	0.0085086	4.63847	193.618	5.38342	1.01298e-34
BS7D1TRINITY_DN10268_c1_g6_i3	37.8929	634.985	4.06673	1.00876e-06	50.3462	1089.1	4.43511	6.46164e-49
BB7DTRINITY_DN12510_c0_g1_i2	95.2472	1596.79	4.06735	7.8848e-08	28.2298	2200.78	6.28466	7.08478e-81
CB7DTRINITY_DN15257_c0_g1_i2	16.8494	282.506	4.06751	1.87614e-05	5.5955	307.623	5.78075	3.60194e-47
CB7DTRINITY_DN13685_c0_g2_i1	65.9411	1105.64	4.06756	4.19921e-07	81.1894	1264.22	3.96081	7.62459e-43
BS7DTRINITY_DN11845_c1_g1_i4	129.975	2181.86	4.06925	7.56687e-08	74.6195	2300.72	4.94639	4.07291e-60
CB7DTRINITY_DN16757_c5_g2_i3	6.34786	106.733	4.07159	0.00184257	3.02957	36.7081	3.59891	1.19421e-06
CB7DTRINITY_DN16761_c0_g1_i2	12.3315	207.411	4.07207	8.00731e-05	8.13136	69.6261	3.09806	6.03313e-10
CB7DTRINITY_DN17681_c2_g2_i1	4.68135	79.0372	4.07754	0.00759416	2.72575	12.1768	2.15941	0.0143213
BB4DTRINITY_DN12696_c1_g1_i5	5.56312	93.9341	4.07768	0.00202101	6.9128	69.8146	3.33619	2.96021e-10
BS7DTRINITY_DN11972_c4_g3_i11	73.2927	1239.34	4.07976	1.65119e-07	37.5754	636.011	4.08119	2.92489e-37
BB7DTRINITY_DN13295_c0_g1_i1	12.8497	217.332	4.08009	6.2892e-05	4.42382	469.989	6.73119	6.01445e-63
BS7DTRINITY_DN11731_c1_g3_i1	36.5106	618.915	4.08335	5.26586e-07	10.265	678.902	6.0474	4.87397e-65
CB7DTRINITY_DN15930_c0_g1_i6	31.8225	540.665	4.08662	9.45843e-07	12.2041	366.73	4.90928	8.58979e-42
AS7DTRINITY_DN10440_c0_g1_i1	11.5707	196.903	4.08893	9.7373e-05	18.6863	218.994	3.55084	2.23765e-21
AS7DTRINITY_DN14390_c0_g1_i1	4.53681	77.2806	4.09036	0.00531917	9.68709	167.388	4.11099	1.28218e-22
BB7DTRINITY_DN16668_c2_g1_i2	860.605	14670	4.09137	5.22585e-05	634.116	18257.7	4.84761	1.91037e-33
AS7DTRINITY_DN10868_c1_g1_i1	2.52014	43.2383	4.10073	0.0279478	1.3566	87.5503	6.01204	2.71392e-22
AB7DTRINITY_DN26370_c0_g1_i2	14.1022	241.974	4.10086	5.56898e-05	5.02055	98.8301	4.29903	4.10775e-17
AS7DTRINITY_DN9423_c0_g1_i3	5.24591	90.0417	4.10133	0.00278202	2.96683	156.965	5.72538	2.04773e-31
CB7DTRINITY_DN17294_c4_g1_i2	8.25709	141.759	4.10167	0.000575368	5.0942	290.561	5.83384	1.01329e-43
BB7DTRINITY_DN17058_c1_g4_i5	8.42446	144.734	4.10268	0.000535267	7.65053	40.8621	2.41713	4.99376e-06
AS4DTRINITY_DN8132_c0_g1_i3	49.6233	853.404	4.10414	1.7596e-07	36.1805	793.599	4.45513	3.91996e-46
AB7DTRINITY_DN30287_c3_g1_i1	6.19021	106.463	4.10421	0.00864788	6.74206	27.4282	2.0244	0.00416974
CB7DTRINITY_DN17049_c5_g1_i1	5.08826	87.7013	4.10735	0.00409549	9.10259	74.339	3.02977	3.12572e-09
BS7D1TRINITY_DN10867_c1_g6_i1	21.717	374.903	4.10962	3.49798e-06	12.3752	677.126	5.7739	3.59228e-62
CB7DTRINITY_DN12489_c0_g1_i1	5.08826	87.9639	4.11167	0.00453139	3.11411	99.4687	4.99735	5.74686e-21
AB7DTRINITY_DN28204_c0_g2_i1	22.0437	382.761	4.11801	3.42855e-06	15.9688	659.711	5.36851	1.78955e-57
CB7DTRINITY_DN15880_c1_g1_i2	43.1929	750.832	4.11962	2.28984e-07	37.3459	564.531	3.91803	1.14441e-35
BB7DTRINITY_DN13909_c0_g2_i2	6.40317	111.62	4.12366	0.000705188	1.09968	86.2651	6.29362	9.74344e-22
BB7DTRINITY_DN17084_c2_g2_i1	2.74032	47.9397	4.12881	0.0405627	0.4511	10.174	4.4953	0.0015793
CB7DTRINITY_DN14943_c0_g1_i1	12.9867	227.29	4.12943	7.42513e-05	12.718	243.164	4.25699	1.4095e-29
CB7DTRINITY_DN16042_c0_g1_i1	8.71354	153.409	4.13798	0.000158281	5.32602	166.495	4.96628	1.2531e-29
CS4DTRINITY_DN11624_c2_g2_i2	767.644	13529.3	4.1395	2.26461e-05	751.63	26558.8	5.14302	5.65589e-30
BB7DTRINITY_DN14063_c0_g1_i2	33.3855	588.479	4.1397	6.1395e-07	34.7162	938.02	4.75594	3.02153e-52
BS7DTRINITY_DN11394_c4_g5_i1	699.047	12323.4	4.13986	2.30285e-05	772.648	21613.4	4.80597	1.53604e-30
BS7D1TRINITY_DN9969_c0_g1_i8	18.1392	319.992	4.14085	1.34543e-05	23.0477	397.763	4.10921	1.09091e-33
CB7DTRINITY_DN16657_c0_g2_i2	5.53594	98.2808	4.15001	0.00198206	5.88345	65.9302	3.4862	1.17613e-10
CB4DTRINITY_DN13375_c0_g3_i1	2.04433	36.3714	4.15311	0.0477346	0.592111	62.4521	6.72074	1.10959e-18
CB7DTRINITY_DN16476_c3_g1_i37	40.0495	712.594	4.15323	4.28595e-07	41.0884	1187.94	4.85359	2.79888e-54
BB7DTRINITY_DN10791_c0_g1_i1	3.20158	56.9863	4.15376	0.0131576	14.2063	77.6779	2.45097	5.86293e-08
BB7DTRINITY_DN16675_c2_g3_i2	27.2053	484.89	4.1557	1.68118e-06	31.5509	402.13	3.67191	2.5369e-29
AB4DTRINITY_DN8674_c0_g1_i1	3.04298	54.2412	4.15583	0.0136971	4.74018	43.7064	3.20483	1.39435e-07
BS7D1TRINITY_DN9101_c0_g1_i4	6.2727	111.957	4.15771	0.000962841	1.69807	437.072	8.00784	2.94963e-69
BS7D1TRINITY_DN10496_c2_g4_i4	14.6527	262.034	4.16051	2.86737e-05	14.5851	210.797	3.85329	3.51167e-25
AS7DTRINITY_DN11074_c7_g5_i3	130.001	2331.85	4.16489	5.87979e-08	59.3785	3074.79	5.6944	4.27421e-73
BB7DTRINITY_DN16304_c4_g2_i5	2.94017	52.7516	4.16525	0.0164396	4.50836	70.4481	3.96589	8.34555e-13
BB7DTRINITY_DN6340_c0_g1_i1	2.94017	52.7923	4.16636	0.0157805	1.52568	41.3592	4.76068	1.10323e-10
AB7DTRINITY_DN27224_c1_g1_i1	8.52361	153.099	4.16685	0.000361477	8.75187	110.498	3.65829	4.66481e-16
AS4DTRINITY_DN11137_c2_g12_i1	59.4332	1069.17	4.16908	6.37062e-08	32.2956	963.12	4.89831	1.77876e-54
CB7DTRINITY_DN16783_c2_g7_i1	29.3139	527.969	4.17079	1.19335e-06	18.9796	253.741	3.74084	4.53716e-24
CB7DTRINITY_DN7506_c0_g1_i1	2.07246	37.3316	4.17098	0.0430038	0.733122	20.7679	4.82416	3.24554e-06
AB7DTRINITY_DN40312_c0_g1_i1	67.8198	1222.25	4.17169	5.1143e-08	45.6826	925.876	4.3411	5.31023e-46
BB7DTRINITY_DN17105_c1_g1_i3	8.17297	147.36	4.17234	0.000334556	3.72802	155.289	5.3804	2.71274e-31
CB7DTRINITY_DN12849_c0_g1_i2	4.14492	74.7347	4.17236	0.00615402	2.66301	107.969	5.34141	3.03409e-23
BS7DTRINITY_DN12156_c5_g2_i3	306.422	5527.99	4.17316	7.90084e-07	169.485	8361.68	5.62456	1.66398e-58
BS7D1TRINITY_DN10417_c3_g4_i1	802.069	14485.4	4.17473	3.73559e-05	573.784	18101.1	4.97943	3.17458e-35
CB7DTRINITY_DN16763_c1_g8_i1	137.046	2476.71	4.17569	6.03436e-08	103.118	2779.49	4.75246	3.90604e-56
CB7DTRINITY_DN16955_c0_g1_i1	6.4521	116.642	4.17617	0.00144741	6.15622	66.6643	3.4368	1.28748e-11
CS4DTRINITY_DN11394_c2_g10_i4	3.91116	70.9729	4.1816	0.00633452	9.11711	105.514	3.53271	2.51409e-14
CB7DTRINITY_DN13182_c0_g3_i1	26.2407	480.67	4.19517	8.89978e-07	46.429	396.822	3.09539	5.26407e-22
AB4DTRINITY_DN10595_c2_g16_i1	5.10233	93.4718	4.1953	0.00271182	2.67721	193.927	6.17864	9.70675e-38
CB7DTRINITY_DN16970_c1_g2_i1	24.5385	449.933	4.19659	2.07163e-06	17.3172	385.063	4.47482	1.88968e-37
CB7DTRINITY_DN12214_c0_g1_i1	11.0593	203.018	4.19828	9.80679e-05	21.6865	235.932	3.4435	7.39034e-23
BS7D1TRINITY_DN10268_c1_g5_i1	190.246	3493.29	4.19865	1.00078e-07	139.021	4573.18	5.03982	5.39215e-57
CS4DTRINITY_DN9946_c0_g1_i2	28.5949	525.749	4.20054	8.97024e-07	30.0338	730.33	4.60389	5.03891e-47
BS7DTRINITY_DN11155_c0_g2_i3	23.0532	424.057	4.20122	1.46065e-06	14.4005	523.952	5.18524	1.21937e-51
BS7DTRINITY_DN12088_c3_g6_i6	318.412	5902.48	4.21235	4.33164e-07	176.037	8271.73	5.55424	1.68297e-58
CB7DTRINITY_DN12234_c0_g1_i1	52.0112	964.509	4.2129	9.84875e-08	29.3734	344.059	3.55008	1.01159e-25
CB7DTRINITY_DN17428_c3_g5_i3	142.221	2648.29	4.21885	3.67847e-08	189.828	1557.03	3.03603	3.1063e-27
AS7DTRINITY_DN10840_c1_g3_i2	14.921	278.004	4.21969	7.95312e-06	19.4508	1005.72	5.69225	4.42241e-66
CB7DTRINITY_DN14665_c0_g1_i4	16.9753	316.346	4.22	5.84748e-06	8.38365	250	4.89821	6.25501e-36
BB7DTRINITY_DN16518_c2_g9_i1	2.23107	41.624	4.22161	0.0317009	1.64159	113.06	6.10585	2.94639e-27
CB7DTRINITY_DN17428_c3_g14_i3	178.656	3336.71	4.22317	4.00243e-08	112.447	2886.22	4.68186	4.87687e-54
AS7DTRINITY_DN7652_c0_g1_i2	15.22	284.837	4.2261	9.14869e-06	9.41927	507.34	5.75119	2.48804e-56
CB7DTRINITY_DN17175_c1_g1_i2	17.0101	318.837	4.22835	9.60797e-06	8.61714	445.964	5.69358	3.493e-51
CB7DTRINITY_DN16924_c2_g4_i3	509.184	9554.04	4.22985	3.13338e-06	487.411	18713.4	5.26279	2.54661e-37
CB7DTRINITY_DN17314_c2_g4_i6	39.3403	738.527	4.23057	8.83693e-08	17.3505	683.078	5.299	4.48848e-56
BS7DTRINITY_DN8167_c0_g1_i1	2.23107	41.9049	4.23131	0.0301805	0.366561	180.559	8.9442	3.57766e-46
AB7DTRINITY_DN30323_c3_g1_i5	145.307	2732.99	4.2333	6.73188e-08	119.556	1830.12	3.93618	4.78879e-41
CB7DTRINITY_DN14330_c0_g1_i1	21.295	400.9	4.23466	2.70109e-06	13.4934	445.178	5.04406	3.70763e-46
BB7DTRINITY_DN16661_c2_g4_i6	411.99	7757	4.23482	1.32609e-06	326.195	11086.8	5.08697	7.30136e-45
CB7DTRINITY_DN17218_c2_g7_i1	2.21748	41.7775	4.23573	0.0363307	1.8186	36.0062	4.30734	1.41885e-08
BS7DTRINITY_DN8002_c0_g2_i1	27.3409	515.263	4.23618	9.82041e-07	16.5388	884.332	5.74066	1.18998e-64
BB7DTRINITY_DN12538_c0_g2_i1	42.8781	810.016	4.23964	1.6408e-07	15.3684	866.375	5.81695	7.74844e-66
CB7DTRINITY_DN10183_c0_g1_i1	207.947	3936.22	4.24252	5.99698e-08	165.531	4181.74	4.65893	7.0474e-50
BS4DTRINITY_DN12417_c1_g1_i2	7.89796	149.528	4.24279	0.000331754	19.7939	110.052	2.47506	1.68491e-09
AB4DTRINITY_DN10953_c5_g5_i1	342.821	6492.55	4.24326	3.70952e-07	227.107	7196.39	4.98583	2.45716e-50
BB7DTRINITY_DN17081_c4_g1_i4	1636.07	31015	4.24466	0.000931543	972.123	35221.9	5.17919	2.18168e-25
BS7DTRINITY_DN9733_c0_g1_i1	31.0014	588.102	4.24566	3.76129e-07	35.869	919.428	4.67993	2.13995e-51
AB4DTRINITY_DN10978_c0_g1_i3	306.536	5820.72	4.24707	4.16957e-07	251.45	8117.44	5.01268	9.05492e-49
BS7DTRINITY_DN5706_c0_g1_i2	2.04433	38.8238	4.24724	0.0398509	1.26876	25.2596	4.31534	5.85565e-07
CB7DTRINITY_DN17923_c0_g1_i1	9.41993	178.923	4.24748	0.00015085	6.61657	122.935	4.21567	1.56017e-20
BB7DTRINITY_DN16358_c2_g5_i2	3.07111	58.3525	4.24796	0.0119339	1.47879	83.1558	5.81333	1.04311e-21
BS4DTRINITY_DN11803_c2_g1_i2	94.3801	1794.82	4.24922	4.2958e-08	91.535	3624.08	5.30715	4.41564e-64
CB7DTRINITY_DN17341_c0_g1_i1	31.4807	598.999	4.25001	3.23451e-07	56.2174	1089.54	4.27655	2.61033e-47
BS4DTRINITY_DN6338_c0_g1_i2	56.7827	1080.45	4.25003	6.02843e-08	45.7325	812.956	4.15189	2.99466e-41
CS4DTRINITY_DN11685_c2_g1_i3	9.77424	186.385	4.25315	0.000105102	6.78731	189.744	4.80507	2.50468e-29
BS7D1TRINITY_DN10905_c1_g3_i6	34.6099	663.784	4.26146	1.50849e-07	11.2081	648.118	5.85364	7.61294e-63
BB7DTRINITY_DN17111_c0_g2_i1	4.05251	77.7507	4.26197	0.00927925	2.43119	36.5155	3.90878	1.00982e-05
AB4DTRINITY_DN23613_c0_g1_i1	23.4184	450.697	4.26644	1.26331e-06	6.73579	594.603	6.46394	1.31919e-65
BS7D1TRINITY_DN10613_c0_g5_i1	7.27135	140.021	4.26728	0.000177365	6.25332	167.373	4.7423	1.09286e-26
CB7DTRINITY_DN16154_c0_g2_i1	35.2726	679.623	4.26811	2.56212e-07	21.3401	564.581	4.72554	1.59566e-47
BB7DTRINITY_DN2496_c0_g1_i2	36.1801	697.949	4.26985	9.709e-08	34.8407	610.593	4.13137	6.10106e-38
CS4DTRINITY_DN8269_c0_g2_i2	2.91251	56.204	4.27034	0.0134762	4.75736	37.3868	2.97429	1.07736e-05
BS7D1TRINITY_DN11085_c0_g2_i1	1.68009	32.4561	4.27187	0.0480183	3.6689	26.0632	2.8286	2.58902e-05
CB7DTRINITY_DN17020_c4_g6_i3	9.71892	188.732	4.2794	0.00011032	7.86354	137.587	4.12902	5.83885e-21
CB7DTRINITY_DN17078_c3_g5_i1	1.79698	34.8997	4.27957	0.035822	1.24697	11.8329	3.24632	0.0156492
CB7DTRINITY_DN13855_c0_g1_i4	6.08692	118.223	4.27966	0.00077767	14.3662	144.886	3.33417	1.85715e-16
BS7D1TRINITY_DN3432_c0_g1_i1	12.3324	240.54	4.28575	3.2136e-05	16.7931	344.471	4.35844	1.52718e-35
CS4DTRINITY_DN3160_c0_g1_i2	19.878	388.02	4.28689	3.38478e-06	31.4482	246.541	2.97078	5.64353e-16
BS4DTRINITY_DN12912_c2_g9_i2	259.143	5060.93	4.28758	1.58089e-07	207.217	6803.49	5.03706	3.35796e-52
BS7D1TRINITY_DN9034_c0_g1_i6	12.0987	236.568	4.28934	2.6235e-05	9.01671	248.814	4.78632	2.0907e-35
AB7DTRINITY_DN20463_c0_g1_i1	3.62209	70.9022	4.29094	0.00548882	0.366561	15.5055	5.40258	2.25996e-05
CB7DTRINITY_DN32107_c0_g1_i1	2.72577	53.4278	4.29285	0.0181538	4.9971	73.4738	3.87807	7.05704e-13
BS7DTRINITY_DN10615_c0_g1_i1	9.65273	189.276	4.29341	6.79293e-05	12.7117	353.908	4.79914	7.48582e-41
CB7DTRINITY_DN15026_c1_g1_i4	8.07063	158.542	4.29604	0.000168363	1.98009	88.6453	5.48441	2.95181e-21
BB4DTRINITY_DN25700_c0_g1_i1	1.68009	33.0617	4.29855	0.0442922	0.916402	32.8535	5.16392	2.769e-09
AS7DTRINITY_DN10878_c1_g4_i4	882.501	17396.7	4.30107	4.68622e-05	938.721	34182.6	5.18642	3.63097e-26
BB4DTRINITY_DN10997_c0_g2_i2	54.2245	1077.76	4.31295	3.46021e-08	61.942	3400.26	5.77858	2.7884e-69
BS7D1TRINITY_DN7705_c0_g1_i1	27.0282	537.837	4.31463	2.00336e-07	23.4612	530.382	4.49868	5.97072e-41
AS7DTRINITY_DN10787_c3_g4_i2	179.245	3568.76	4.31542	2.87823e-08	134.315	3962.64	4.88277	6.11561e-56
BB7DTRINITY_DN17002_c3_g4_i2	173.343	3452.64	4.316	4.17386e-08	106.758	5887.34	5.78521	5.78397e-65
BB7DTRINITY_DN17670_c0_g1_i1	7.1879	143.278	4.3171	0.000191292	26.8745	199.862	2.89469	3.54409e-15
CB7DTRINITY_DN11935_c0_g1_i1	3.37011	67.4802	4.3236	0.00645159	3.02957	125.03	5.36702	2.71427e-25
CB7DTRINITY_DN14792_c0_g2_i1	5.5636	111.834	4.3292	0.000702451	3.82544	102.342	4.74163	1.13817e-19
BS7D1TRINITY_DN9969_c0_g2_i2	9.99537	201.047	4.33013	8.43973e-05	6.15622	322.135	5.70948	1.27678e-45
BB7DTRINITY_DN3789_c0_g1_i1	38.0125	767.845	4.33627	1.28529e-07	21.4058	667.221	4.96209	3.212e-52
BB7DTRINITY_DN16120_c0_g2_i2	42.6305	866.745	4.34565	6.59731e-08	35.1644	673.725	4.25997	1.10727e-41
BB4DTRINITY_DN11108_c0_g1_i4	52.5377	1069	4.34677	2.84158e-08	46.176	1348.38	4.86794	2.37308e-59
BS7DTRINITY_DN10686_c0_g1_i1	4.6959	95.7049	4.34912	0.00193306	4.53015	135.947	4.90734	1.2773e-25
CB7DTRINITY_DN16991_c0_g1_i1	168.304	3443.47	4.35472	4.64453e-08	148.514	5043.64	5.08579	1.27264e-56
AB7DTRINITY_DN30485_c3_g1_i1	6.97765	142.917	4.3563	0.000176765	3.01703	145.946	5.59616	3.87936e-30
CB7DTRINITY_DN15654_c2_g4_i2	58.4888	1200.18	4.35894	2.65971e-08	85.9917	1957.4	4.5086	5.91183e-52
CS4DTRINITY_DN12309_c3_g3_i1	989.48	20370.2	4.36364	8.15651e-05	767.053	56447	6.20143	9.9628e-25
AS4DTRINITY_DN11563_c3_g14_i1	35.8699	740.579	4.36781	5.42352e-08	53.8768	723.414	3.74709	3.1876e-35
CB7DTRINITY_DN17315_c0_g1_i3	9.67625	200.001	4.36941	4.02399e-05	13.6942	153.068	3.48254	1.8505e-17
AS4DTRINITY_DN11120_c0_g1_i7	12.5281	259.403	4.37195	1.39404e-05	9.19504	144.027	3.96934	5.27261e-20
AB4DTRINITY_DN10290_c0_g5_i1	24.6431	510.555	4.37281	2.61352e-07	16.8505	350.134	4.37704	1.13619e-35
AS7DTRINITY_DN7413_c0_g2_i1	177.58	3686.17	4.37558	3.10502e-08	243.69	4320.73	4.14816	2.61222e-42
CB7DTRINITY_DN24712_c0_g1_i1	22.7219	473.355	4.38077	7.08806e-07	22.659	934.52	5.36607	5.80833e-60
CB7DTRINITY_DN17663_c2_g2_i6	2.52014	52.5639	4.3825	0.00936149	0.366561	38.7235	6.72301	4.56763e-13
BB4DTRINITY_DN14269_c0_g1_i1	20.7339	433.141	4.38477	7.78333e-07	14.0766	295.103	4.38985	1.47124e-31
CB7DTRINITY_DN17201_c0_g1_i3	13.7225	286.882	4.38584	5.47978e-06	9.72309	158.153	4.02376	8.01161e-22
BS7D1TRINITY_DN10959_c4_g4_i4	606.096	12686.7	4.38763	6.99562e-06	640.633	25578.5	5.31929	2.60203e-32
BS7D1TRINITY_DN11033_c1_g2_i1	6.21739	130.213	4.38842	0.000350763	2.32155	302.642	7.02638	9.02295e-53
BB7DTRINITY_DN16376_c1_g1_i2	20.5602	430.772	4.389	6.86213e-07	8.65015	316.731	5.19439	2.86717e-42
BS7DTRINITY_DN11570_c0_g2_i5	33.6391	707.659	4.39484	1.01132e-07	39.2777	1374.09	5.12862	8.23775e-62
CS4DTRINITY_DN21549_c0_g1_i1	1.94199	40.9041	4.39664	0.036079	10.7382	86.4239	3.00867	4.83001e-10
CB7DTRINITY_DN17692_c0_g11_i1	3.09463	65.3909	4.40125	0.00667905	1.18422	23.348	4.30129	2.59648e-06
AS4DTRINITY_DN12193_c0_g4_i2	410.848	8722.18	4.40801	8.51784e-07	199.934	14356.3	6.16601	4.82463e-54
AS7DTRINITY_DN10209_c0_g1_i1	21.9988	467.074	4.40816	7.22524e-07	38.5694	703.422	4.18886	9.43179e-42
BS7DTRINITY_DN11705_c0_g2_i1	3.43535	73.3692	4.41665	0.00524039	2.56593	86.2906	5.07165	1.95315e-18
CB7DTRINITY_DN32564_c0_g1_i1	3.36019	71.7666	4.4167	0.00393713	1.02769	46.9255	5.5129	1.62721e-13
AB7DTRINITY_DN30043_c0_g7_i1	82.4243	1762.43	4.41835	1.04921e-08	62.307	1300.5	4.38353	1.1711e-49
BS7DTRINITY_DN11857_c1_g2_i1	306.505	6556.46	4.41893	2.91623e-07	295.31	9204.16	4.96199	1.39439e-46
AS7DTRINITY_DN5913_c0_g1_i2	2.07246	44.451	4.4228	0.023986	2.87304	48.3149	4.07182	2.87307e-10
CS4DTRINITY_DN11303_c0_g1_i1	25.6238	552.038	4.42921	1.78672e-07	18.0879	411.743	4.50864	1.02852e-37
AS7DTRINITY_DN20097_c0_g1_i1	7.16439	155.239	4.4375	7.29507e-05	1.18422	590.824	8.96264	3.12678e-80
BB7DTRINITY_DN8676_c0_g1_i4	7.47698	162.546	4.44225	7.31922e-05	1.8328	207.901	6.8257	3.03052e-42
AS7DTRINITY_DN1240_c0_g1_i1	1.68009	36.5372	4.44275	0.0307875	1.61353	64.2907	5.31632	1.8269e-15
BS4DTRINITY_DN12553_c0_g2_i5	42.4354	923.977	4.44452	2.15408e-08	36.4017	689.675	4.24384	1.88552e-42
CB7DTRINITY_DN17683_c1_g1_i10	29.446	644.65	4.45237	4.9319e-08	22.4051	391.452	4.12694	1.64847e-32
BB7DTRINITY_DN15135_c0_g1_i2	33.0064	723.979	4.45513	6.79275e-08	31.7428	621.809	4.29197	6.15192e-40
AS7DTRINITY_DN3434_c0_g1_i2	2.75438	60.6229	4.46006	0.0114543	3.64348	64.9848	4.15672	2.56949e-12
CS4DTRINITY_DN1576_c0_g1_i1	2.57179	56.6071	4.46014	0.0115462	2.00188	95.897	5.58206	1.58715e-21
BS7DTRINITY_DN9917_c0_g2_i2	6.89883	151.951	4.46111	0.000140472	4.83892	96.1002	4.31178	5.98887e-18
CB7DTRINITY_DN17356_c0_g8_i1	10.9414	241.477	4.46401	1.22496e-05	3.10321	290.527	6.54877	4.83967e-50
CB7DTRINITY_DN14932_c1_g2_i1	95.9775	2128.87	4.47125	7.05813e-09	76.5566	2163.23	4.82051	9.33039e-57
BB7DTRINITY_DN16917_c2_g1_i3	35.81	794.921	4.47238	4.68844e-08	30.9568	1612.94	5.70329	1.10933e-71
BS7DTRINITY_DN7311_c0_g1_i1	79.5197	1769	4.47548	9.04617e-09	27.8506	2705.05	6.6018	8.23045e-89
BS7D1TRINITY_DN7569_c0_g1_i1	3.72442	83.0384	4.47869	0.00241467	3.28649	225.702	6.10173	2.8446e-41
BS7D1TRINITY_DN10718_c7_g16_i1	4.08866	91.2153	4.47958	0.00178656	0.880404	87.9598	6.64253	3.1638e-23
CB7DTRINITY_DN17469_c3_g2_i1	11.9036	266.167	4.48286	9.12737e-06	22.1178	147.956	2.74189	1.65311e-14
BS7D1TRINITY_DN11015_c2_g2_i1	60.4391	1351.82	4.48328	8.97355e-09	109.298	2399.06	4.45613	2.08209e-50
BB7DTRINITY_DN14427_c1_g1_i3	5.44257	121.834	4.48449	0.000393209	0.990044	241.079	7.9278	3.79335e-50
AB7DTRINITY_DN30692_c8_g7_i1	12.009	269.222	4.48661	4.07498e-06	6.4257	303.351	5.56099	7.06278e-43
BS7D1TRINITY_DN10780_c7_g4_i2	8.76518	196.951	4.48991	2.17393e-05	2.21191	332.556	7.23216	5.06611e-57
CB7DTRINITY_DN16834_c0_g1_i7	9.94276	223.641	4.49139	2.52072e-05	8.96322	181.262	4.33792	1.95286e-26
AS7DTRINITY_DN19395_c0_g1_i1	4.72307	106.352	4.49298	0.000417284	6.30979	199.481	4.98252	1.08593e-30
BS7D1TRINITY_DN3101_c0_g1_i1	1.68009	37.8567	4.49393	0.0280742	1.91734	121.708	5.98817	1.425e-28
CB7DTRINITY_DN17174_c4_g4_i4	7.30941	164.753	4.4944	6.68947e-05	1.46624	106.075	6.17682	4.80226e-25
BS7D1TRINITY_DN6370_c0_g1_i1	9.07458	204.659	4.49525	3.17982e-05	18.2151	126.48	2.7957	1.11776e-11
CB7DTRINITY_DN17359_c1_g1_i3	2.41318	54.5299	4.49804	0.0122926	4.12	93.5584	4.50515	6.01222e-19
CB7DTRINITY_DN16758_c3_g3_i2	9.49508	214.803	4.49969	2.91429e-05	12.5271	406.109	5.01874	7.71084e-45
CB7DTRINITY_DN17113_c2_g2_i1	1.68009	38.1391	4.50466	0.0259461	2.36844	131.446	5.79439	3.78887e-28
BB7DTRINITY_DN16782_c6_g2_i1	303.754	6908.98	4.5075	8.81901e-08	143.419	4976.52	5.11683	2.38708e-56
BS4DTRINITY_DN9411_c0_g1_i2	20.0737	457.207	4.50947	5.91387e-07	20.8216	177.228	3.08946	2.40736e-15
CB7DTRINITY_DN17510_c1_g4_i4	9.21334	210.372	4.51308	1.33288e-05	1.73406	145.264	6.38837	1.53132e-33
CB7DTRINITY_DN16444_c0_g4_i3	24.8497	567.587	4.51354	1.19251e-07	18.1494	412.162	4.50522	1.00048e-38
BS4DTRINITY_DN12817_c1_g3_i1	111.855	2560.53	4.51674	3.92611e-09	76.1201	2484.09	5.0283	1.79437e-60
BS7D1TRINITY_DN10391_c0_g1_i1	289.268	6637.04	4.52006	1.51605e-07	211.667	11676.5	5.78566	1.98344e-53
BS7DTRINITY_DN25534_c0_g1_i1	4.5926	105.378	4.52012	0.00074798	4.41755	37.7549	3.09535	3.84926e-06
BS7DTRINITY_DN20429_c0_g1_i1	3.36019	77.1133	4.52037	0.00211029	6.57596	83.9046	3.67348	2.59255e-13
CB7DTRINITY_DN15657_c0_g3_i3	11.3239	260.324	4.52287	7.01693e-06	29.1082	448.896	3.94688	4.27853e-33
CB7DTRINITY_DN16264_c3_g4_i1	1.36289	31.4043	4.52623	0.0444512	0.22555	6.38679	4.82357	0.026386
CB7DTRINITY_DN12055_c0_g1_i1	5.23232	120.758	4.52852	0.000371886	1.24697	180.865	7.18035	6.32029e-40
CS4DTRINITY_DN10975_c1_g11_i1	2.89892	66.9286	4.52903	0.00700045	4.6213	40.3225	3.12521	9.75024e-07
BB7DTRINITY_DN16554_c0_g8_i2	63.1892	1465.89	4.53595	4.40521e-09	20.6964	987.605	5.57648	5.43293e-66
CB7DTRINITY_DN24242_c0_g1_i1	2.62343	60.9737	4.53866	0.00870152	3.11411	30.3501	3.28481	6.26847e-06
CB7DTRINITY_DN3416_c0_g1_i1	2.36154	54.992	4.54142	0.00915135	0.366561	43.5001	6.89082	1.05479e-13
BS7DTRINITY_DN5755_c0_g1_i1	4.20024	97.8127	4.54148	0.000723752	1.14822	122.161	6.73324	1.15302e-30
BB4DTRINITY_DN10447_c0_g1_i1	26.0761	608.86	4.54531	7.45189e-08	13.2305	971.436	6.19818	1.88666e-74
AS7DTRINITY_DN10173_c0_g1_i2	9.7357	227.592	4.54702	1.06774e-05	4.87492	188.734	5.27483	1.31875e-33
BS7D1TRINITY_DN18874_c0_g1_i1	19.9962	470.094	4.55515	2.67227e-07	8.75947	593.154	6.08142	2.78684e-61
BS7DTRINITY_DN10266_c0_g1_i2	24.2238	570.858	4.55864	9.48018e-08	11.0417	864.842	6.2914	2.67544e-72
BS7DTRINITY_DN10034_c0_g1_i6	1.52149	36.0461	4.56629	0.0377448	5.7048	29.1746	2.35447	0.000216673
CB7DTRINITY_DN17456_c0_g3_i4	1.5079	35.7395	4.56691	0.0366173	0.549841	134.873	7.93837	3.92864e-36
BS7D1TRINITY_DN10488_c2_g1_i1	41.7447	989.783	4.56745	1.33997e-08	11.8333	1267.82	6.74335	3.22574e-86
AB7DTRINITY_DN7977_c0_g1_i1	16.9937	403.73	4.57032	5.85913e-07	4.84058	629.095	7.02196	5.05543e-70
CB7DTRINITY_DN16647_c4_g8_i1	18.7499	446.504	4.57372	4.96704e-07	6.93954	665.976	6.58449	6.00462e-68
BB7DTRINITY_DN25148_c0_g1_i1	4.79823	114.373	4.5751	0.000444005	1.91734	244.149	6.99251	2.26651e-48
AS7DTRINITY_DN3762_c0_g1_i1	33.7638	804.879	4.57522	1.40679e-08	26.7272	2406.23	6.49232	9.03159e-85
CB7DTRINITY_DN16958_c0_g9_i1	6.5346	155.99	4.57721	6.80567e-05	10.3842	130.048	3.64658	8.88769e-18
CB7DTRINITY_DN17096_c2_g2_i9	451.995	10790.7	4.57733	8.97526e-07	297.687	21859.5	6.19832	5.90246e-44
AS7DTRINITY_DN10590_c1_g1_i3	57.6637	1379.24	4.58007	7.5448e-09	47.0977	1932.15	5.3584	2.79774e-66
AB7DTRINITY_DN22585_c0_g2_i1	2.33388	55.8679	4.58122	0.0121979	1.55078	61.9507	5.32005	3.76455e-16
CS4DTRINITY_DN10291_c0_g1_i1	12.0162	288.484	4.58544	4.38862e-06	13.716	221.57	4.01384	2.49961e-25
BB7DTRINITY_DN14836_c0_g2_i2	186.501	4493.61	4.59062	2.08677e-08	83.6807	3554.64	5.40867	2.95134e-66
BS7D1TRINITY_DN11068_c0_g4_i1	1.37695	33.2314	4.593	0.0480295	0.256922	29.5693	6.84663	1.00097e-11
AB7DTRINITY_DN66407_c0_g1_i1	2.07246	50.023	4.59317	0.0180162	0.733122	11.4082	3.95987	0.00141011
CB7DTRINITY_DN17521_c3_g2_i2	448.653	10859.8	4.59725	8.84917e-07	147.422	6973.42	5.56384	8.42864e-60
BS7D1TRINITY_DN4098_c0_g1_i2	2.91251	70.59	4.59913	0.00486691	6.90355	83.3789	3.59427	1.80294e-13
BS7DTRINITY_DN10334_c0_g1_i6	4.1454	100.993	4.6066	0.000901729	3.46813	48.9972	3.82047	2.32282e-09
CS4DTRINITY_DN4023_c0_g1_i1	95.8201	2350.56	4.61653	1.79473e-09	58.3442	2150.26	5.20378	6.00071e-64
CB7DTRINITY_DN10976_c0_g1_i2	21.8406	536.223	4.61775	1.64338e-07	12.4247	244.776	4.30017	1.00832e-28
BS7D1TRINITY_DN10882_c4_g3_i2	232.144	5700.03	4.61788	3.99946e-08	189.858	13122.3	6.11096	5.84418e-56
BS7DTRINITY_DN12228_c1_g2_i2	3.30488	81.1771	4.6184	0.00299967	2.29018	106.488	5.53908	9.02504e-24
BS7DTRINITY_DN359_c0_g1_i1	2.36154	58.506	4.63079	0.0073367	5.9964	80.288	3.74302	3.78513e-13
BB7DTRINITY_DN14948_c0_g1_i1	15.1135	375.046	4.63316	8.58027e-07	6.97686	288.077	5.36773	7.61536e-42
BB7DTRINITY_DN4067_c0_g1_i1	9.27587	230.282	4.63378	1.24929e-05	8.2301	170.723	4.3746	8.42639e-24
BS7D1TRINITY_DN5004_c0_g1_i3	15.5054	385.231	4.63488	5.33855e-07	13.2414	1219.23	6.52478	6.45073e-79
AB7DTRINITY_DN27091_c0_g1_i1	11.8275	293.987	4.63553	3.85704e-06	5.66748	82.854	3.86979	4.20495e-13
BS7D1TRINITY_DN10246_c0_g2_i2	74.0882	1849.13	4.64146	3.32619e-09	51.3349	3005.5	5.87152	4.5872e-74
BB7DTRINITY_DN16611_c0_g1_i5	6.64685	167.084	4.65176	6.09714e-05	3.89743	210.573	5.75565	2.76969e-36
AS7DTRINITY_DN9788_c1_g1_i1	25.7596	647.797	4.65236	2.58385e-08	19.1037	511.093	4.74166	3.04479e-46
AS7DTRINITY_DN10856_c0_g1_i6	3.02939	76.2209	4.65309	0.00370355	4.45354	101.09	4.50454	3.87111e-17
BS4DTRINITY_DN13048_c0_g2_i2	9.59116	242.076	4.65761	4.81559e-06	4.95186	454.572	6.52039	1.92662e-61
BS7D1TRINITY_DN8693_c0_g1_i4	1.39102	35.1265	4.65834	0.039838	2.29645	102.662	5.48235	1.72907e-22
CB7DTRINITY_DN17548_c1_g2_i20	14.8802	376.047	4.65944	4.04418e-07	10.8257	375.011	5.11439	5.76075e-44
BS7D1TRINITY_DN10602_c3_g8_i2	103.541	2617.35	4.65984	6.22378e-09	92.1116	11234.1	6.93029	2.09547e-71
BS7D1TRINITY_DN11198_c0_g1_i7	3.30583	83.7736	4.66341	0.00334697	4.64442	116.303	4.64625	6.38241e-21
AB7DTRINITY_DN30638_c3_g1_i5	29.2674	742.508	4.66504	2.37068e-08	21.282	858.623	5.33432	6.3918e-61
BB4DTRINITY_DN13333_c1_g1_i3	26.0346	661.881	4.66807	2.50162e-08	20.5541	419.519	4.35124	3.7255e-38
BS7D1TRINITY_DN10235_c0_g1_i1	28.4446	723.38	4.66853	2.59283e-08	29.5048	1369.58	5.53664	5.45232e-68
AS7DTRINITY_DN10666_c1_g2_i3	28.633	729.441	4.67104	3.24716e-08	37.4179	1468.41	5.29438	1.56444e-64
AS7DTRINITY_DN69_c0_g1_i1	3.36019	85.7646	4.67377	0.000984139	3.26139	63.6459	4.28651	1.00183e-12
BS7DTRINITY_DN3734_c0_g1_i2	7.50511	192.001	4.6771	1.77605e-05	8.12377	583.778	6.16713	1.52715e-60
AB7DTRINITY_DN31246_c1_g1_i2	290.929	7455.26	4.67952	8.92009e-08	150.445	13887.1	6.52837	1.21738e-58
CB7DTRINITY_DN9693_c0_g1_i2	7.11275	183.445	4.6888	1.92465e-05	1.84535	172.971	6.55049	3.17143e-38
AS7DTRINITY_DN11121_c0_g2_i1	4.72403	121.869	4.68917	0.000216249	6.88605	121.802	4.14472	3.42702e-19
BB4DTRINITY_DN11086_c0_g2_i2	12.9378	333.861	4.68959	7.32612e-07	6.70277	245.664	5.19578	2.45213e-37
BS4DTRINITY_DN98_c0_g1_i2	1.39102	35.8995	4.68975	0.0357077	4.04768	51.3701	3.66576	4.14083e-09
BB4DTRINITY_DN35054_c0_g1_i1	5.85268	151.11	4.69036	5.73657e-05	6.20642	312.394	5.65346	3.68578e-45
AB4DTRINITY_DN11168_c0_g3_i2	7.56764	195.856	4.6938	2.86259e-05	13.1331	222.378	4.08174	1.50498e-26
CS4DTRINITY_DN33052_c0_g1_i1	16.0375	416.287	4.69806	1.92257e-07	10.9215	567.762	5.70004	1.95046e-56
BS7DTRINITY_DN11850_c0_g1_i1	4.97138	129.053	4.69818	0.000195885	11.4099	121.442	3.41191	8.56633e-15
AS4DTRINITY_DN2534_c0_g1_i1	9.39594	245.385	4.70687	5.47823e-06	2.01608	130.131	6.01226	2.67555e-29
BB7DTRINITY_DN5047_c0_g1_i1	17.3446	454.31	4.71112	1.64475e-07	7.3279	332.498	5.5038	7.62659e-45
CB7DTRINITY_DN15805_c0_g1_i1	16.2935	428.012	4.71528	5.30082e-07	14.3345	786.331	5.77757	4.65472e-65
BB7DTRINITY_DN14849_c0_g2_i1	4.30353	113.172	4.71685	0.000353724	2.27465	108.335	5.57372	5.79476e-25
CB7DTRINITY_DN16845_c3_g1_i2	1.24648	32.7846	4.71708	0.0452032	1.32523	40.7202	4.94143	1.19519e-10
BB7DTRINITY_DN15874_c0_g1_i2	3.17441	83.7523	4.72157	0.0024718	1.91734	70.1118	5.19248	4.961e-16
BB7DTRINITY_DN9362_c0_g1_i1	2.5953	68.5096	4.72233	0.00436882	1.54153	32.1554	4.38262	1.25811e-08
BS7DTRINITY_DN5223_c0_g1_i1	3.15986	83.4766	4.72344	0.00171535	1.61353	96.1098	5.89639	5.66114e-23
CB7DTRINITY_DN17695_c4_g2_i5	140.998	3733.93	4.72695	7.50731e-09	102.951	11016.2	6.74153	8.70308e-69
AS7DTRINITY_DN11081_c3_g1_i1	2.62391	69.6897	4.73115	0.00769271	0.592111	11.6555	4.29899	0.00227242
AS4DTRINITY_DN29620_c0_g1_i1	3.63568	96.7527	4.73401	0.000651095	0.708022	222.799	8.29774	8.55518e-50
BB7DTRINITY_DN23899_c0_g1_i1	3.33301	89.0477	4.73968	0.00158128	2.62206	46.686	4.15422	8.01884e-10
CB7DTRINITY_DN15955_c0_g2_i2	93.8294	2511.35	4.74228	1.19469e-09	52.9864	2525.79	5.57497	5.33997e-72
CB7DTRINITY_DN5891_c0_g1_i1	5.30218	142.017	4.74333	8.09817e-05	2.36844	43.0498	4.18399	1.25815e-09
BS7DTRINITY_DN11354_c5_g6_i2	2.20341	59.0848	4.74498	0.00944017	9.84231	122.225	3.6344	4.41108e-16
BB7DTRINITY_DN13316_c0_g1_i1	6.45115	173.032	4.74534	4.41418e-05	2.43119	137.979	5.82664	2.01546e-29
AS4DTRINITY_DN6044_c0_g1_i2	11.1544	299.658	4.74764	8.82122e-07	2.60027	215.2	6.37087	9.71692e-42
AS7DTRINITY_DN7885_c0_g1_i1	11.6782	313.792	4.74792	1.31757e-06	5.00966	321.049	6.00194	2.85799e-47
CB7DTRINITY_DN17409_c4_g4_i7	203.474	5472.56	4.7493	1.37777e-08	75.3407	7514.81	6.64016	1.94735e-77
CB7DTRINITY_DN12631_c0_g1_i2	4.04163	108.712	4.74943	0.000258539	1.41604	76.6249	5.75788	6.80742e-20
BS7DTRINITY_DN11036_c0_g2_i1	15.881	427.47	4.75045	3.73771e-07	27.1423	791.874	4.86666	3.97386e-54
BS7DTRINITY_DN11354_c5_g2_i2	270.946	7296.17	4.75107	6.04681e-08	172.185	12422.5	6.17285	1.67298e-56
AB4DTRINITY_DN6501_c0_g1_i1	9.99808	269.55	4.75276	3.29452e-06	7.22289	301.375	5.38284	9.44652e-42
CB4DTRINITY_DN36034_c0_g1_i1	17.1896	463.583	4.75322	9.63591e-08	6.15788	783.914	6.99212	1.52636e-77
BS7DTRINITY_DN5021_c0_g1_i2	7.47698	201.882	4.75491	1.30898e-05	5.15694	314.798	5.93177	1.04751e-47
AS7DTRINITY_DN8928_c0_g1_i1	21.3806	580.1	4.76192	2.65086e-08	24.8141	488.043	4.29777	2.91597e-38
AS7DTRINITY_DN16586_c0_g1_i1	36.7893	998.653	4.76263	3.38774e-09	23.6676	2513.93	6.73089	1.49242e-88
BS7DTRINITY_DN12097_c1_g1_i1	7.63192	207.481	4.76479	3.5265e-05	3.02032	55.1721	4.19117	5.55471e-13
BS7DTRINITY_DN10172_c0_g1_i3	272.514	7421.21	4.76725	5.54382e-08	135.426	13850.3	6.67627	1.27437e-60
AS7DTRINITY_DN10934_c4_g1_i5	116.039	3160.89	4.76765	1.3369e-09	37.3093	1784.65	5.57996	7.10394e-69
CB7DTRINITY_DN16552_c3_g1_i1	17.882	487.77	4.76962	8.11085e-08	7.70833	636.596	6.36782	6.23874e-68
BS7D1TRINITY_DN10702_c7_g2_i1	794.327	21667.8	4.76967	3.03212e-05	632.755	47373.8	6.2263	2.70815e-28
AB7DTRINITY_DN22519_c0_g2_i2	1.39102	38.0143	4.77233	0.0337535	3.00777	26.4109	3.13437	5.87239e-05
BS7D1TRINITY_DN26565_c0_g1_i1	8.15938	223.435	4.77526	7.54184e-06	7.13075	315.045	5.46536	4.19839e-44
AB7DTRINITY_DN31083_c0_g1_i3	116.033	3184.53	4.77848	1.62396e-09	125.24	2334.16	4.22014	1.71673e-47
BB4DTRINITY_DN10731_c0_g1_i1	1.65292	45.4596	4.7815	0.0237019	1.7826	36.1008	4.33997	6.43256e-09
BS7D1TRINITY_DN10649_c0_g1_i1	5.27405	145.103	4.78202	5.73323e-05	4.45487	484.437	6.76478	1.81621e-60
BS7D1TRINITY_DN10059_c0_g1_i4	25.9569	715.71	4.78518	1.62919e-08	35.8816	1467.78	5.35425	1.45696e-65
CB7DTRINITY_DN17299_c3_g3_i3	3.5663	98.9192	4.79375	0.000741403	1.18422	95.4971	6.33345	6.55106e-24
BS7DTRINITY_DN11636_c1_g9_i1	7.63558	212.151	4.79621	7.84234e-06	2.94503	179.634	5.93063	5.9606e-35
AB4DTRINITY_DN5249_c0_g1_i2	450.302	12599	4.80627	7.01476e-07	214.048	9582.85	5.48445	1.65336e-52
CS4DTRINITY_DN12392_c1_g2_i2	10.1943	285.506	4.80769	1.80021e-06	8.05475	490.909	5.92947	9.20885e-56
AS7DTRINITY_DN23954_c0_g1_i1	7.55214	212.153	4.81208	1.05409e-05	4.45982	714.689	7.32419	1.0452e-77
CB7DTRINITY_DN14609_c0_g2_i1	2.88533	81.1354	4.81352	0.00238623	3.17685	86.3024	4.76373	6.43212e-18
BS7DTRINITY_DN11882_c2_g2_i8	1.81104	50.9769	4.81495	0.0107774	4.71211	105.504	4.48478	1.74039e-19
BB7DTRINITY_DN10590_c0_g1_i2	13.7207	388.138	4.82214	6.29708e-07	8.73469	649.656	6.21678	2.51297e-66
CB7DTRINITY_DN13233_c1_g1_i1	6.50742	184.508	4.82546	2.26549e-05	3.81289	58.2836	3.93413	3.91628e-11
BS7D1TRINITY_DN10934_c0_g3_i2	33.271	946.426	4.83015	2.57086e-09	40.9649	680.017	4.05311	9.50266e-39
AB7DTRINITY_DN30751_c1_g1_i4	1.52149	43.3893	4.83378	0.0317358	0.513844	5.77622	3.49073	0.0290664
BS7D1TRINITY_DN4992_c0_g1_i1	1.39102	39.7757	4.83767	0.023771	0.880404	87.5893	6.63644	1.55332e-22
BS7D1TRINITY_DN14016_c0_g1_i1	3.56582	102.154	4.84037	0.000448704	0.733122	422.825	9.17179	2.1956e-69
BS7DTRINITY_DN11845_c1_g7_i1	227.249	6525.03	4.84364	1.43079e-08	109.53	5303.82	5.59764	2.05762e-65
CS4DTRINITY_DN11231_c1_g6_i3	37.4771	1076.78	4.84457	9.87016e-10	32.1318	2093.72	6.02592	3.35734e-76
BS7DTRINITY_DN11785_c4_g1_i1	3.85633	110.944	4.84646	0.00043116	4.04636	231.27	5.83681	9.00035e-40
BB7DTRINITY_DN16693_c5_g1_i1	66.2389	1906.9	4.84741	5.37851e-10	42.3469	1795.97	5.40637	3.4075e-69
BS7D1TRINITY_DN9933_c0_g2_i1	6.26855	180.59	4.84844	1.63822e-05	4.65564	383.303	6.36336	1.06368e-54
BS7D1TRINITY_DN10665_c1_g6_i2	2.47842	71.4403	4.84925	0.00301288	0.880404	287.824	8.3528	2.05236e-56
AB7DTRINITY_DN37091_c0_g1_i1	1.23241	35.534	4.84964	0.0343857	2.44373	41.8909	4.09948	1.3021e-09
BB7DTRINITY_DN16116_c0_g1_i3	3.71179	107.546	4.85669	0.000743857	8.79084	146.965	4.06332	1.17929e-20
AS4DTRINITY_DN30606_c0_g1_i1	1.39102	40.4389	4.86153	0.0228675	0.4511	17.9516	5.31452	2.19546e-06
BS7DTRINITY_DN12117_c1_g6_i3	7.07102	205.833	4.86341	1.0323e-05	14.6139	363.663	4.63719	3.16358e-38
BS7DTRINITY_DN9768_c0_g2_i1	4.20024	122.562	4.8669	8.73407e-05	1.46624	99.4577	6.08389	3.56609e-24
AB4DTRINITY_DN21800_c0_g1_i1	6.10098	179.894	4.88196	1.8842e-05	7.37644	163.104	4.46672	4.2849e-26
CB7DTRINITY_DN16589_c0_g4_i3	171.598	5060.45	4.88216	2.72045e-09	57.8221	2458.49	5.41001	5.27595e-67
BS7DTRINITY_DN15115_c0_g1_i1	4.40682	131.104	4.89483	0.000162715	1.92989	63.8522	5.04815	2.31838e-15
AS7DTRINITY_DN11067_c0_g1_i3	1.11553	33.2238	4.89641	0.042942	3.05137	13.2168	2.11485	0.0368411
AB4DTRINITY_DN8290_c0_g1_i1	19.1299	570.389	4.89805	3.59482e-08	6.67008	476.584	6.15888	2.24464e-58
CB7DTRINITY_DN13233_c0_g1_i1	14.3496	428.878	4.90149	1.54713e-07	14.0386	232.502	4.04977	7.46511e-26
BS4DTRINITY_DN300_c0_g1_i2	48.1299	1460.61	4.92349	4.82354e-10	39.1034	1907.21	5.60803	2.38254e-71
BB7DTRINITY_DN13783_c0_g1_i3	2.79563	84.899	4.9245	0.00107702	2.51573	114.13	5.50356	1.81601e-25
BS7DTRINITY_DN9452_c0_g1_i1	14.1707	430.829	4.92614	7.08485e-08	9.29214	241.426	4.69942	7.86907e-32
AS4DTRINITY_DN8129_c0_g1_i1	2.78204	84.876	4.93114	0.00131201	6.42075	79.3738	3.62785	1.09294e-11
CB7DTRINITY_DN17413_c0_g1_i2	26.6753	817.542	4.93772	4.59349e-09	12.4815	489.424	5.29322	3.85413e-48
BB7DTRINITY_DN16301_c0_g2_i2	20.0376	615.13	4.94011	1.87732e-08	19.4871	1007.41	5.69199	3.91634e-69
BB7DTRINITY_DN9538_c0_g1_i2	1.39102	42.7117	4.94042	0.0183125	0.4511	8.30598	4.20263	0.00920139
BB7DTRINITY_DN14515_c0_g1_i2	4.5133	138.67	4.94133	6.88556e-05	2.13827	357.032	7.38347	1.58778e-60
BS7D1TRINITY_DN6209_c0_g1_i1	9.99808	308.144	4.94581	7.21775e-07	5.9746	385.387	6.01132	4.46589e-52
AB7DTRINITY_DN27149_c0_g1_i1	1.91386	58.998	4.94611	0.00716647	1.3315	262.461	7.6229	5.83233e-50
BS7DTRINITY_DN11842_c1_g1_i8	1.39102	42.9542	4.94858	0.0174461	1.54153	65.9404	5.41873	3.50905e-17
CB7DTRINITY_DN15952_c0_g1_i2	26.7428	828.672	4.95358	1.58677e-09	16.0471	359.483	4.48554	1.58952e-38
BB7DTRINITY_DN16998_c4_g1_i2	13.3583	415.292	4.95832	1.01162e-07	9.73565	286.922	4.88124	3.29864e-37
BB7DTRINITY_DN2352_c0_g1_i1	40.4114	1262.53	4.96542	6.17763e-10	42.018	3165.75	6.2354	1.67694e-80
BB7DTRINITY_DN17010_c2_g2_i3	123.972	3874.3	4.96585	5.58388e-09	129.45	2892	4.48161	6.32553e-54
CB7DTRINITY_DN3224_c0_g1_i1	6.56177	205.211	4.96688	4.03332e-06	1.26876	57.373	5.49888	6.69357e-15
BB7DTRINITY_DN23975_c0_g1_i1	7.31933	230.501	4.97691	4.71635e-06	3.05632	261.776	6.4204	2.05169e-47
CB7DTRINITY_DN17155_c0_g1_i3	76.1318	2401.61	4.97936	3.2477e-10	26.6915	5851.61	7.77631	1.42603e-97
BB7DTRINITY_DN13948_c0_g1_i3	6.72038	212.466	4.98255	2.69446e-06	3.21285	275.989	6.42462	1.03684e-46
CB7DTRINITY_DN13256_c0_g1_i1	1.68009	53.1759	4.98416	0.00642291	1.3533	49.5407	5.19406	9.70224e-13
CB7DTRINITY_DN17130_c1_g9_i2	10.0262	317.432	4.9846	5.08938e-07	4.40467	160.111	5.1839	3.05163e-30
BB7DTRINITY_DN17154_c2_g1_i3	481.729	15383	4.99697	1.45362e-06	278.402	10979.7	5.30153	2.04721e-47
CB7DTRINITY_DN17666_c0_g1_i2	2.07294	66.3689	5.00076	0.004371	7.57094	95.3235	3.65429	2.89412e-15
BS7D1TRINITY_DN10907_c4_g1_i8	25.2462	815.009	5.01268	3.52607e-09	11.5684	1337.96	6.8537	3.57304e-87
BB7DTRINITY_DN12461_c0_g1_i2	58.2934	1882.96	5.01352	2.10548e-10	23.9707	3452.73	7.17032	1.11076e-95
BS7D1TRINITY_DN3192_c0_g1_i2	6.29621	203.404	5.01372	4.52506e-06	1.02769	166.506	7.34003	1.14734e-39
CB7DTRINITY_DN16757_c5_g1_i2	0.840047	27.1765	5.01574	0.039517	0.990044	61.6369	5.96016	7.58962e-16
BS7D1TRINITY_DN10765_c1_g4_i1	148.055	4790.94	5.0161	1.92111e-09	52.2157	9752.32	7.54512	1.83951e-82
CB7DTRINITY_DN12295_c0_g1_i2	3.63568	117.749	5.01734	9.68243e-05	0.4511	98.5498	7.77126	4.90647e-27
CS4DTRINITY_DN11730_c2_g3_i2	11.3333	367.086	5.01748	2.04735e-07	8.69872	153.245	4.13889	1.83497e-20
CS4DTRINITY_DN3755_c0_g1_i1	5.30218	171.945	5.01922	1.37864e-05	3.10157	312.444	6.65446	5.60886e-49
BB7DTRINITY_DN17142_c0_g1_i9	14.7362	478.475	5.02101	5.03462e-08	10.1474	645.571	5.99139	6.90249e-64
AB7DTRINITY_DN29966_c0_g1_i5	3.36019	109.2	5.02229	0.000135702	2.38265	30.2748	3.66748	3.19679e-06
BS7D1TRINITY_DN5578_c0_g1_i1	2.78204	91.1617	5.03421	0.000843185	5.65163	118.52	4.39032	4.87925e-20
BS7D1TRINITY_DN10827_c7_g1_i3	14.2871	468.797	5.03618	2.83166e-08	12.7107	1678.01	7.04456	1.03246e-92
BB7DTRINITY_DN12894_c0_g1_i1	5.11544	167.86	5.03626	1.43381e-05	2.29645	431.198	7.5528	4.53996e-64
CB7DTRINITY_DN14372_c0_g1_i1	5.14358	169.851	5.04536	1.24248e-05	6.12188	89.218	3.86529	1.08072e-14
BS7D1TRINITY_DN10563_c1_g2_i2	3.91116	129.402	5.04812	6.85469e-05	1.64952	243.966	7.20849	2.35799e-48
BS7DTRINITY_DN11274_c6_g3_i1	673.805	22326.1	5.05026	1.33352e-05	417.046	19040.3	5.5127	2.00093e-39
BS4DTRINITY_DN7499_c0_g1_i3	12.5046	415.906	5.05572	7.26597e-08	17.2187	530.324	4.94482	3.63388e-49
BS7D1TRINITY_DN10574_c1_g10_i3	570.651	18982.2	5.0559	5.48299e-06	454.08	30571.7	6.0731	3.67787e-35
AS7DTRINITY_DN14110_c0_g1_i1	175.652	5847.34	5.05699	2.16305e-09	94.4609	7595.43	6.32927	3.49983e-71
BS7D1TRINITY_DN10867_c1_g11_i1	0.840047	28.0991	5.06391	0.0351058	1.39887	74.4476	5.73389	4.73054e-18
CB7DTRINITY_DN15658_c0_g2_i1	3.07111	102.757	5.06432	0.000281527	2.27465	150.418	6.04719	1.49434e-32
AB4DTRINITY_DN11309_c4_g5_i2	62.2087	2083.48	5.06574	1.75321e-10	46.106	2060.49	5.48189	4.59957e-70
CB7DTRINITY_DN12614_c0_g2_i1	20.0745	673.177	5.06755	5.13742e-09	9.22345	2280.33	7.94972	3.63185e-108
BB7DTRINITY_DN16517_c1_g5_i3	56.0869	1886.48	5.07189	1.32157e-10	27.2661	1685	5.9495	1.16457e-75
CB7DTRINITY_DN16783_c2_g9_i2	10.1839	342.864	5.07328	1.12649e-07	5.08494	478.882	6.5573	5.98393e-64
BB7DTRINITY_DN15629_c0_g1_i1	16.7679	566.324	5.07786	1.81069e-08	7.54718	544.873	6.17384	1.53395e-62
BB7DTRINITY_DN13011_c0_g1_i5	1.39102	47.176	5.08384	0.0135075	1.54153	33.5772	4.44505	3.89851e-09
BS7D1TRINITY_DN9484_c0_g1_i1	0.840047	28.5751	5.08814	0.0367159	0.513844	119.713	7.86404	6.72668e-33
CB7DTRINITY_DN5854_c0_g1_i1	7.95279	271.154	5.09151	4.83834e-07	3.82544	261.5	6.09505	4.40196e-45
AS7DTRINITY_DN4053_c0_g1_i3	2.60984	89.0935	5.09328	0.000951359	1.65117	83.7596	5.66469	5.39432e-20
AB4DTRINITY_DN10907_c1_g3_i4	10.3633	356.163	5.10299	2.29975e-07	7.16642	233.466	5.02582	6.75921e-36
AS7DTRINITY_DN3768_c0_g2_i1	1.52149	52.5028	5.10884	0.00699347	1.3315	16.9296	3.66842	0.000283117
CB7DTRINITY_DN30847_c0_g1_i1	66.3398	2289.79	5.10919	6.83292e-11	24.9651	1527.37	5.935	3.22085e-74
CB7DTRINITY_DN15968_c2_g2_i1	76.9794	2664.68	5.11334	2.50316e-10	43.3244	4976.48	6.8438	5.50775e-87
AS4DTRINITY_DN4431_c0_g1_i1	16.4561	570.143	5.11463	4.96772e-09	4.23559	420.776	6.63435	4.57698e-59
BB7DTRINITY_DN31404_c0_g1_i1	1.39102	48.2942	5.11763	0.0105059	0.964944	87.8127	6.50784	3.96968e-23
BB7DTRINITY_DN16779_c0_g1_i1	175.271	6088.42	5.11841	2.35028e-09	67.7308	3346.72	5.62679	7.91892e-69
BS7D1TRINITY_DN10657_c0_g1_i4	313.147	10919.7	5.12395	1.34122e-07	201.863	24210.4	6.90611	3.24905e-49
CB4DTRINITY_DN13682_c2_g7_i1	21.4604	748.589	5.12442	1.4814e-09	7.85595	1100.67	7.13038	3.75395e-87
BS7DTRINITY_DN3065_c0_g1_i1	4.19657	146.488	5.12543	6.69995e-05	2.06463	118.992	5.84884	7.7907e-28
BS7D1TRINITY_DN6380_c0_g1_i2	32.252	1134.64	5.1367	2.68285e-10	34.5088	2808.21	6.34654	3.99926e-83
BB4DTRINITY_DN12921_c2_g17_i1	1.94151	68.618	5.14333	0.00231945	0.964944	138.822	7.16858	2.58144e-35
BB7DTRINITY_DN6289_c0_g1_i1	1.94199	68.7638	5.14604	0.0030358	1.09968	69.4902	5.98165	1.70753e-18
BS7DTRINITY_DN6733_c0_g1_i1	4.28994	152.703	5.15363	2.87307e-05	2.06132	107.896	5.70993	4.56345e-25
AB4DTRINITY_DN10949_c1_g1_i2	142.865	5090.4	5.15505	7.49875e-10	62.8882	2662.29	5.40373	1.22706e-66
BS7DTRINITY_DN12025_c3_g1_i2	126.585	4513.15	5.15595	5.41262e-10	92.8883	5371.28	5.85363	6.08423e-69
CB7DTRINITY_DN17535_c2_g1_i2	6.21834	221.729	5.15612	4.23953e-06	14.4524	134.686	3.22022	1.23176e-14
CB7DTRINITY_DN17692_c0_g6_i1	3.33301	118.928	5.15712	0.000162462	2.43119	34.1713	3.81305	3.70071e-07
CS4DTRINITY_DN11014_c2_g1_i4	44.9002	1605.13	5.15982	8.81799e-11	47.1978	2236.15	5.56615	8.69565e-70
BS7D1TRINITY_DN9860_c0_g2_i2	21.4415	770.64	5.16758	1.01921e-09	6.64498	417.653	5.9739	7.63651e-54
AS7DTRINITY_DN5908_c0_g1_i2	23.8307	861.851	5.17654	5.44693e-10	10.7382	1028.89	6.58219	4.78927e-78
BS7D1TRINITY_DN10811_c2_g2_i1	2.36154	85.4346	5.17702	0.000625722	0.63438	164.28	8.01659	2.63254e-41
BS7DTRINITY_DN7162_c0_g1_i1	32.1492	1165.35	5.17984	3.55796e-10	24.0424	3614.6	7.23211	2.30706e-97
AS7DTRINITY_DN7655_c0_g1_i2	9.18298	333.082	5.18077	3.62436e-07	35.4526	235.053	2.72902	9.38688e-14
BS7DTRINITY_DN18189_c0_g1_i1	86.609	3147.67	5.18362	2.15656e-10	49.0623	887.344	4.17681	9.29361e-46
BS7DTRINITY_DN10222_c0_g1_i1	13.9917	508.862	5.18463	6.88102e-09	3.65932	788.517	7.75142	2.68973e-86
CB7DTRINITY_DN17292_c2_g5_i3	27.8471	1018.05	5.19213	2.96135e-10	12.3877	1512.27	6.93166	3.11987e-91
AS7DTRINITY_DN8852_c0_g1_i3	119.427	4387.22	5.1991	5.8451e-10	52.3943	3433.88	6.03429	1.5887e-77
AB7DTRINITY_DN64691_c0_g1_i1	16.1665	594.108	5.19964	1.3726e-09	5.27914	398.551	6.23832	3.41584e-55
BB7DTRINITY_DN5574_c0_g1_i2	3.75303	138.08	5.2013	6.24685e-05	1.39425	72.568	5.70178	1.63172e-19
BB7DTRINITY_DN803_c0_g1_i1	1.37743	50.6913	5.20169	0.0110876	3.89743	31.1559	2.99891	2.57859e-05
CB7DTRINITY_DN10189_c0_g1_i1	8.2908	305.405	5.20307	5.82844e-07	8.35725	324.9	5.28083	8.4985e-42
BS7DTRINITY_DN12029_c0_g2_i2	4.46213	164.632	5.20537	1.23222e-05	0.366561	279.541	9.57479	1.33262e-60
BS7D1TRINITY_DN10828_c2_g1_i1	15.0655	556.094	5.206	4.18668e-09	8.63398	380.271	5.46086	1.55302e-47
BS7D1TRINITY_DN10898_c0_g11_i1	0.840047	31.0084	5.20604	0.0307236	1.41604	61.4805	5.44019	1.7384e-16
BS7DTRINITY_DN12061_c1_g3_i1	88.4484	3274.85	5.21045	1.06883e-10	115.117	5371.52	5.54415	5.93816e-63
CB7DTRINITY_DN10743_c0_g1_i2	1.91386	70.8777	5.21078	0.00258105	3.82544	123.585	5.01374	2.2969e-24
AB7DTRINITY_DN31083_c0_g5_i7	186.065	6919.14	5.21671	5.05098e-09	208.388	6548.54	4.97383	1.42547e-51
BS7D1TRINITY_DN11188_c1_g2_i6	7.29486	273.369	5.22783	3.26432e-07	2.24791	202.978	6.4966	2.03946e-41
CB7DTRINITY_DN14756_c0_g1_i1	9.15803	343.747	5.23017	2.04336e-07	17.3036	232.882	3.75045	1.01492e-24
CB7DTRINITY_DN12065_c0_g2_i1	17.6981	664.868	5.2314	1.06772e-08	30.1408	294.447	3.28822	2.3537e-23
AS7DTRINITY_DN16103_c0_g1_i1	1.39102	52.3559	5.23414	0.00597781	2.57847	130.393	5.66021	3.96379e-28
AS7DTRINITY_DN10757_c3_g3_i2	64.3483	2422.35	5.23436	7.52849e-11	60.3467	6901.89	6.83757	3.82809e-79
BB7DTRINITY_DN8925_c0_g1_i1	3.07111	115.621	5.2345	9.02909e-05	0.623483	126.489	7.66444	9.21814e-34
CB4DTRINITY_DN14090_c0_g1_i1	76.9378	2904.25	5.23833	1.41001e-10	39.53	4808.47	6.92649	2.38502e-89
AS7DTRINITY_DN8805_c0_g2_i1	16.192	612.463	5.24127	3.00761e-09	9.43347	1039.9	6.78443	7.16764e-83
AS7DTRINITY_DN9540_c0_g1_i1	14.3283	542.112	5.24165	5.06402e-09	14.3394	1594.56	6.79703	6.46472e-87
BS7DTRINITY_DN11792_c4_g5_i2	41.3625	1571.13	5.24734	6.46332e-11	29.9823	4289.18	7.16045	6.2626e-94
BS7D1TRINITY_DN9842_c0_g1_i3	17.0288	648.905	5.25196	3.43251e-09	16.3367	1394.32	6.41531	1.08094e-82
BS4DTRINITY_DN8222_c0_g1_i2	10.8109	412.302	5.25314	6.10963e-08	15.6792	519.397	5.04991	2.32554e-48
BS7DTRINITY_DN12224_c0_g1_i2	268.774	10252.5	5.25345	3.26402e-08	80.922	9228.79	6.83347	5.81156e-74
CS4DTRINITY_DN11338_c1_g2_i2	255.983	9785.54	5.25653	2.35192e-08	84.0631	17249	7.68082	1.49707e-66
BS7DTRINITY_DN12232_c6_g3_i1	92.7686	3553.84	5.2596	1.11943e-10	31.049	10910.3	8.45693	7.33356e-93
BS7DTRINITY_DN12072_c1_g8_i1	261.526	10029.6	5.26117	3.57186e-08	73.31	13923	7.56924	2.51022e-73
BB7DTRINITY_DN10517_c0_g1_i2	32.3345	1243.91	5.26567	7.99498e-11	10.1788	1733.87	7.41228	7.85203e-97
BS7D1TRINITY_DN10640_c0_g2_i3	24.5832	946.88	5.26744	3.38555e-10	15.7634	1967.84	6.96389	1.71245e-93
CB7DTRINITY_DN32050_c0_g1_i1	0.840047	32.4337	5.27088	0.0241137	1.02769	63.0241	5.93843	7.20358e-17
CB7DTRINITY_DN16875_c5_g4_i1	13.1053	506.97	5.27367	6.26615e-09	5.5955	482.018	6.42868	3.03767e-61
CB7DTRINITY_DN16784_c1_g11_i2	2.6375	102.206	5.27616	0.00033507	2.96683	293.343	6.62753	2.19395e-51
AB7DTRINITY_DN26948_c1_g1_i1	4.88168	190.04	5.28278	3.10044e-06	2.64121	252.309	6.57785	9.434e-47
CB7DTRINITY_DN12257_c0_g1_i1	6.2727	244.326	5.28358	5.12983e-07	2.29645	233.804	6.66975	3.2932e-47
BS7DTRINITY_DN6682_c0_g1_i1	16.5077	645.897	5.29009	8.71542e-10	9.56987	1857.26	7.60046	1.07262e-99
AS7DTRINITY_DN10185_c0_g1_i2	0.681443	26.713	5.29281	0.0487939	0.366561	20.9696	5.8381	6.27366e-07
BS7D1TRINITY_DN11139_c4_g2_i3	536.561	21149.6	5.30075	3.65556e-06	219.695	63674.1	8.17906	8.52165e-33
CB7DTRINITY_DN5170_c0_g1_i1	4.98497	196.978	5.30431	2.96793e-06	1.76081	76.8867	5.44842	1.11029e-18
BS7DTRINITY_DN12232_c7_g4_i2	26.6132	1056.19	5.31059	1.60202e-10	8.10329	2877.03	8.47186	1.96718e-115
BS4DTRINITY_DN12978_c0_g1_i2	17.452	694.545	5.3146	1.04116e-09	8.97907	1182.89	7.04153	1.36079e-86
AS7DTRINITY_DN10917_c1_g2_i1	2.7539	109.864	5.3181	0.000146839	8.53722	261.016	4.93423	1.28627e-35
BS7DTRINITY_DN9488_c0_g2_i1	0.681443	27.2089	5.31934	0.048146	5.75532	33.7956	2.55387	8.16123e-05
CB7DTRINITY_DN10425_c0_g1_i2	3.04298	122.453	5.33059	6.91662e-05	2.47973	264.481	6.73684	3.27069e-50
BS7D1TRINITY_DN11211_c0_g1_i2	0.681443	27.5627	5.33798	0.0420735	0.770765	7.97513	3.37114	0.013257
CS4DTRINITY_DN28721_c0_g1_i1	0.840047	34.1086	5.34352	0.0205906	1.94409	49.3329	4.66538	9.89081e-12
BS7DTRINITY_DN1127_c0_g1_i1	0.840047	34.1892	5.34693	0.0213314	0.849033	25.9909	4.93605	5.23264e-08
CB7DTRINITY_DN16932_c1_g1_i10	946.258	38571.6	5.34916	0.000195552	346.317	46074.7	7.05574	5.03364e-34
CS4DTRINITY_DN11619_c0_g5_i3	14.9971	611.334	5.3492	1.81353e-09	25.0572	869.985	5.11769	1.1859e-57
BS7DTRINITY_DN3220_c0_g1_i2	0.840047	34.2644	5.3501	0.0211975	3.31159	44.4703	3.74725	3.16617e-08
BB7DTRINITY_DN16098_c0_g2_i3	8.7516	357.047	5.35042	6.85946e-08	3.23332	443.533	7.09988	1.98742e-65
AS7DTRINITY_DN9728_c0_g1_i1	27.2423	1111.56	5.35059	6.58749e-11	17.6243	1809.89	6.68219	2.26693e-87
CB7DTRINITY_DN6239_c0_g1_i1	7.05696	288.852	5.35514	1.5274e-07	2.65047	120.413	5.5056	2.94517e-25
CB7DTRINITY_DN16369_c0_g2_i1	15.6926	644.221	5.3594	1.42454e-09	7.74466	556.975	6.16827	1.4007e-62
CB7DTRINITY_DN14844_c0_g2_i2	3.20158	131.598	5.3612	2.21859e-05	0.513844	109.726	7.73836	1.07064e-30
BS4DTRINITY_DN13017_c0_g2_i1	6.651	275.398	5.3718	3.11562e-07	6.6671	463.497	6.11936	4.18268e-59
CS4DTRINITY_DN8520_c0_g1_i2	6.7674	280.281	5.37213	2.88251e-07	14.4273	937.592	6.02209	1.33346e-68
BS7DTRINITY_DN11761_c4_g8_i2	0.840047	34.8885	5.37614	0.0207376	1.09968	29.7147	4.75602	6.16691e-08
BS7DTRINITY_DN11592_c0_g3_i2	1.10194	45.8456	5.37866	0.0122545	0.817661	205.412	7.9728	9.25001e-46
CB7DTRINITY_DN2555_c0_g1_i2	5.27405	219.742	5.38075	1.24484e-06	2.51573	289.99	6.84888	5.48951e-51
BB7DTRINITY_DN14058_c0_g1_i1	28.7535	1200.08	5.38324	1.2405e-10	11.2128	2031.94	7.50157	5.39434e-101
CS4DTRINITY_DN11903_c1_g4_i3	92.8291	3879.99	5.38533	9.40705e-11	70.2111	5735.74	6.35214	6.53987e-75
BS7D1TRINITY_DN11082_c2_g8_i1	239.896	10047.5	5.38828	1.31964e-08	71.1384	13993.7	7.61993	2.29555e-72
AS7DTRINITY_DN10706_c9_g3_i2	4.17258	175.201	5.39193	5.47844e-06	1.7826	425.519	7.89909	1.12147e-65
CB7DTRINITY_DN20513_c0_g1_i1	1.68009	70.5817	5.39268	0.00156334	0.9022	125.578	7.12092	3.15344e-33
AB7DTRINITY_DN28713_c1_g1_i1	8.50377	357.621	5.39418	5.43906e-08	14.239	240.191	4.07626	2.43641e-27
BS7DTRINITY_DN12015_c3_g2_i1	20.6296	868.659	5.396	2.24004e-10	12.1685	1103.07	6.50223	4.98511e-81
BB7DTRINITY_DN11503_c0_g1_i3	2.02082	85.281	5.39921	0.000419837	1.54616	29.2871	4.24351	6.70236e-08
AB7DTRINITY_DN63583_c0_g1_i1	1.68009	70.9024	5.39922	0.00141372	0.880404	10.5249	3.57949	0.00197393
BS7DTRINITY_DN11859_c1_g2_i3	4.04163	170.634	5.39983	4.4412e-06	1.28296	414.796	8.33678	1.48538e-67
CB7DTRINITY_DN17695_c4_g6_i2	3.76662	160.111	5.40965	1.04788e-05	0.513844	48.0523	6.54713	1.61129e-15
BB7DTRINITY_DN17082_c2_g3_i5	1.11553	48.5307	5.44309	0.00915537	0.22555	9.16839	5.34515	0.000472235
BB7DTRINITY_DN11413_c0_g1_i3	2.76845	120.644	5.44554	0.000104631	0.4511	110.034	7.93029	3.73297e-31
BB7DTRINITY_DN16815_c0_g1_i4	25.026	1093.56	5.44946	4.95912e-11	7.86717	1011.7	7.00671	2.87313e-85
CB7DTRINITY_DN11439_c0_g1_i2	3.88303	169.881	5.4512	3.56358e-06	0.964944	416.628	8.7541	3.4741e-70
BS7D1TRINITY_DN5973_c0_g2_i1	0.840047	36.7921	5.45278	0.0167976	2.88229	60.7469	4.39752	4.09631e-13
BS7D1TRINITY_DN11016_c0_g2_i4	15.0529	661.471	5.45756	6.81398e-10	9.17028	670.304	6.19171	1.69098e-66
BS7DTRINITY_DN8990_c0_g1_i1	13.544	597.909	5.46419	9.97473e-10	12.2028	682.148	5.8048	4.37465e-63
BB7DTRINITY_DN17104_c0_g3_i6	10.81	480.657	5.47457	4.4591e-09	6.31607	349.965	5.79204	1.08815e-47
BB7DTRINITY_DN16048_c3_g8_i1	3.88398	173.013	5.4772	7.01682e-06	2.91993	130.08	5.47732	1.07666e-27
CB7DTRINITY_DN17339_c0_g2_i3	2.65109	118.394	5.48086	5.72407e-05	0.4511	112.328	7.96006	3.61273e-31
BB7DTRINITY_DN16934_c0_g1_i3	2.04433	92.2128	5.49527	0.00059456	1.09968	25.6875	4.54591	1.24532e-07
CB7DTRINITY_DN8542_c0_g2_i1	6.14175	277.26	5.49645	1.31716e-07	2.2839	259.746	6.82945	2.89657e-47
CB7DTRINITY_DN13106_c0_g1_i1	6.98228	315.788	5.49912	6.40502e-08	1.06368	390.805	8.52123	2.54121e-67
CB7DTRINITY_DN17510_c1_g3_i14	0.840047	38.0677	5.50195	0.0130935	1.41604	27.5198	4.28053	1.62748e-07
CB7DTRINITY_DN12442_c0_g1_i3	55.5396	2527.95	5.50831	1.037e-11	17.2689	4584.35	8.05239	2.76553e-105
BB7DTRINITY_DN16232_c0_g1_i4	92.9928	4242.87	5.51178	8.35079e-11	37.0744	6649.02	7.48657	6.36783e-91
BS7DTRINITY_DN6280_c0_g1_i1	12.4901	570.518	5.51342	1.45117e-09	4.14015	705.252	7.41231	1.89978e-78
BS7DTRINITY_DN11904_c0_g2_i1	0.681443	31.1328	5.5137	0.0333074	0.880404	27.5034	4.9653	1.93608e-08
BS7DTRINITY_DN12176_c0_g1_i5	8.4104	384.428	5.5144	1.01893e-08	6.90487	288.622	5.38542	1.37194e-42
CB7DTRINITY_DN16770_c0_g4_i1	686.385	31375.3	5.51447	4.45868e-05	215.778	25664.9	6.89411	1.71047e-47
CB7DTRINITY_DN2548_c0_g1_i1	1.10194	50.5333	5.51911	0.00951461	2.12737	45.2776	4.41165	1.99698e-10
BS7D1TRINITY_DN20507_c0_g1_i1	1.36289	62.783	5.52564	0.00308888	7.71196	106.08	3.78192	6.53316e-15
CB7DTRINITY_DN16650_c1_g1_i1	0.840047	38.85	5.5313	0.014446	0.4511	27.4647	5.92799	2.65256e-09
AS7DTRINITY_DN19619_c0_g1_i1	31.434	1462.23	5.5397	1.09275e-11	12.4581	2518.72	7.65946	3.91331e-101
BB7DTRINITY_DN15246_c0_g1_i4	8.33157	390.863	5.55193	1.35958e-08	4.96871	677.553	7.09132	3.97163e-76
CB7DTRINITY_DN17511_c2_g2_i6	1.29765	60.9836	5.55445	0.00297394	5.65031	23.1685	2.03576	0.00827301
CB7DTRINITY_DN17281_c1_g8_i5	10.4683	493.306	5.55838	1.26595e-09	3.61541	483.008	7.06174	2.02827e-66
BB7DTRINITY_DN12088_c0_g1_i5	4.75121	226.712	5.57642	4.42718e-07	1.21097	387.497	8.32188	3.17347e-67
AS7DTRINITY_DN11068_c0_g1_i4	39.0175	1869.36	5.58228	5.59141e-12	11.365	2702.73	7.89367	5.27595e-105
BS7D1TRINITY_DN9494_c0_g2_i1	19.831	950.216	5.58242	3.78701e-11	12.0552	1359.35	6.81711	3.23269e-87
AS7DTRINITY_DN10790_c1_g1_i1	7.11275	341.737	5.58634	1.98888e-08	2.36844	572.044	7.91604	7.46769e-75
CB7DTRINITY_DN9299_c0_g1_i1	1.52149	73.2739	5.58974	0.000923908	2.64121	37.1746	3.81505	5.85287e-08
BS7DTRINITY_DN10205_c0_g1_i2	9.39323	452.798	5.5911	1.26975e-08	22.0355	647.72	4.87746	9.32899e-51
BS7DTRINITY_DN11091_c0_g2_i3	22.5978	1092.34	5.59509	2.17482e-11	11.1124	2050.96	7.52799	3.05692e-102
BS7D1TRINITY_DN9035_c0_g2_i1	65.011	3145.11	5.59628	1.37132e-11	87.0693	4269.85	5.61588	4.08379e-67
AS4DTRINITY_DN11268_c1_g2_i2	13.6985	666.638	5.60481	4.16842e-10	41.1938	474.801	3.52683	8.4618e-29
CB7DTRINITY_DN17143_c3_g8_i1	4.30353	209.726	5.60684	1.12625e-06	1.06368	155.497	7.19167	4.23034e-39
AS7DTRINITY_DN11080_c0_g4_i5	12.4285	606.199	5.60807	3.01601e-10	11.6203	362.653	4.96387	1.04278e-41
CB7DTRINITY_DN10358_c0_g1_i2	4.04163	197.471	5.61056	8.65301e-07	0.366561	646.671	10.7848	2.71509e-88
BS7DTRINITY_DN9887_c0_g1_i1	2.49296	121.857	5.61118	6.00229e-05	1.08548	214.47	7.6263	6.80926e-47
AS7DTRINITY_DN8482_c0_g2_i1	14.8798	729.614	5.61571	1.43231e-10	5.7332	2125.83	8.53447	7.51434e-110
AS7DTRINITY_DN10810_c2_g1_i2	197.967	9709.35	5.61605	4.38661e-09	57.3019	19665.8	8.42289	1.49638e-70
BB7DTRINITY_DN16641_c2_g1_i2	2.217	109.158	5.62167	9.13917e-05	0.22555	35.5553	7.30047	5.89636e-12
AS7DTRINITY_DN10876_c0_g1_i2	354.532	17466.6	5.62254	3.47681e-07	128.569	28173.5	7.77565	1.05365e-52
BS7DTRINITY_DN11071_c0_g1_i5	2.78204	137.092	5.62286	2.13472e-05	2.08642	343.768	7.36426	3.67977e-59
BB7DTRINITY_DN12873_c0_g1_i3	2.36154	116.669	5.62655	5.1532e-05	0.22555	283.95	10.298	4.36286e-61
BB7DTRINITY_DN14242_c0_g2_i1	2.2963	113.536	5.6277	5.26589e-05	0.817661	164.427	7.65173	8.89627e-39
BB7DTRINITY_DN14306_c0_g1_i1	6.40317	319.006	5.63865	2.78356e-08	1.84535	889.199	8.91247	2.07935e-95
BS7D1TRINITY_DN10222_c2_g6_i5	36.6006	1844.94	5.65556	6.02042e-12	15.0101	5970.28	8.63572	3.96905e-108
BS7DTRINITY_DN11830_c5_g3_i1	8.75207	441.552	5.65681	5.71082e-09	3.87233	1700.57	8.7786	1.68775e-112
BS7DTRINITY_DN11665_c0_g2_i1	2.78204	140.606	5.65937	1.46387e-05	0.697124	225.814	8.33951	2.72904e-49
BS7DTRINITY_DN11318_c0_g1_i2	14.7202	744.656	5.66071	7.18741e-11	4.36107	1049.76	7.91116	1.95743e-95
CB7DTRINITY_DN24674_c0_g1_i1	1.52149	76.9975	5.66125	0.000664642	1.57885	50.4031	4.99657	6.38585e-13
BS7DTRINITY_DN12091_c3_g1_i2	297.164	15069.6	5.66424	1.63989e-07	206.673	48835.7	7.88444	5.72593e-38
AB7DTRINITY_DN28294_c1_g1_i2	0.550972	28.1216	5.67355	0.0450694	1.26876	12.0297	3.2451	0.00230722
CB7DTRINITY_DN15794_c0_g3_i1	0.550972	28.2022	5.67769	0.046979	0.366561	31.3341	6.41754	5.74722e-11
BB7DTRINITY_DN15027_c0_g1_i7	69.4624	3566.04	5.68195	1.42693e-11	19.4244	2921.08	7.23249	2.78581e-99
CB7DTRINITY_DN17476_c0_g1_i3	5.11592	265.573	5.69797	2.10469e-07	3.29739	366.811	6.79757	4.31373e-58
BS7D1TRINITY_DN10523_c3_g9_i4	185.868	9655	5.69893	3.3897e-09	87.985	14203.7	7.33479	2.58889e-68
CB7DTRINITY_DN16853_c3_g1_i1	764.317	39779.4	5.70171	0.000123154	332.726	154260	8.85682	2.1769e-17
BB7DTRINITY_DN17153_c4_g1_i1	34.7971	1814.74	5.70466	6.73842e-12	13.1146	6373.26	8.92471	2.34947e-113
AB7DTRINITY_DN22566_c0_g1_i2	0.840047	43.874	5.70675	0.00935101	0.733122	20.2845	4.79018	5.88823e-06
CB7DTRINITY_DN13681_c0_g1_i3	0.840047	43.9251	5.70843	0.0071539	0.954046	90.0804	6.56101	6.28688e-25
AS7DTRINITY_DN10692_c0_g1_i1	1.52149	79.6716	5.71051	0.000509809	0.817661	298.368	8.51138	4.12558e-57
BB7DTRINITY_DN12443_c0_g1_i1	1.10194	57.905	5.71557	0.00486415	1.00094	213.206	7.73475	2.07616e-44
CB7DTRINITY_DN8487_c0_g1_i1	6.82367	358.942	5.71706	1.69796e-08	1.46624	139.506	6.57206	3.69e-32
BS7D1TRINITY_DN11155_c1_g8_i1	198.187	10431	5.71788	3.67852e-09	62.239	13973.8	7.81069	6.3037e-74
BS7DTRINITY_DN17088_c0_g1_i1	3.59395	189.257	5.71863	1.41552e-06	3.90997	100.572	4.68492	3.87336e-20
AS4DTRINITY_DN12085_c0_g6_i2	3.96281	209.434	5.72383	7.83147e-07	9.63194	408.37	5.40591	1.27027e-47
CB7DTRINITY_DN17497_c2_g1_i13	451.568	23866.5	5.7239	3.26643e-06	146.723	29712	7.6618	8.24024e-50
AB7DTRINITY_DN20094_c0_g1_i2	2.36154	125.089	5.72709	2.41039e-05	0.18328	150.268	9.67927	3.33838e-40
CB7DTRINITY_DN16758_c2_g2_i3	1.23241	65.8586	5.73981	0.00202797	0.592111	32.7312	5.78865	1.55291e-10
BS7DTRINITY_DN11997_c2_g2_i2	14.8009	797.516	5.75175	7.47765e-11	10.3717	1844.06	7.4741	2.53062e-100
AS7DTRINITY_DN8755_c0_g1_i1	0.840047	45.4756	5.75848	0.0058777	0.964944	156.106	7.33786	1.01701e-36
BS7DTRINITY_DN5580_c0_g2_i1	21.6481	1183.15	5.77224	8.73887e-12	14.6277	1435.43	6.61663	2.54056e-85
AS4DTRINITY_DN12050_c0_g6_i3	811.737	44682.1	5.78254	0.000201727	2221.03	80725.5	5.18372	3.71229e-14
AB7DTRINITY_DN26509_c0_g1_i1	326.315	18005.9	5.78606	3.01314e-07	98.7843	18157.7	7.52208	3.00551e-64
BB7DTRINITY_DN16712_c6_g3_i5	18.6277	1029.79	5.78876	1.75479e-11	10.0837	2116.26	7.71335	5.67926e-105
BS7D1TRINITY_DN9520_c0_g2_i1	1.79698	99.5425	5.79167	0.000114136	1.95499	143.129	6.19401	4.43015e-32
CB7DTRINITY_DN6036_c0_g1_i2	3.91116	217.231	5.79549	4.28237e-07	0.592111	276.49	8.86714	7.39771e-58
AS7DTRINITY_DN11134_c4_g1_i3	45.555	2547.7	5.80544	4.22277e-12	20.6462	8802.52	8.73589	1.12523e-102
BS7D1TRINITY_DN1114_c0_g1_i1	18.9631	1067.82	5.81533	1.32555e-11	10.1633	689.457	6.08402	1.69807e-66
AS7DTRINITY_DN11585_c0_g1_i1	1.79698	101.883	5.8252	0.000104965	1.91734	151.211	6.30131	7.14501e-33
AS7DTRINITY_DN11042_c3_g10_i1	6.06245	345.439	5.83239	7.92509e-09	0.733122	723.026	9.94578	4.84167e-94
BB4DTRINITY_DN11986_c0_g2_i1	45.0297	2570.35	5.83494	2.27399e-12	17.3991	8131.64	8.86839	1.30108e-103
BB7DTRINITY_DN14747_c0_g1_i3	17.4787	1000.58	5.83909	1.38649e-11	30.264	690.358	4.51167	7.30627e-47
BS7DTRINITY_DN11133_c0_g1_i4	1.37743	78.9226	5.84039	0.000938173	6.07797	82.1994	3.75747	9.74396e-14
CB4DTRINITY_DN9614_c0_g2_i3	60.9644	3496.73	5.8419	6.20391e-12	33.0713	3033.75	6.51938	1.55249e-86
CB7DTRINITY_DN16959_c1_g1_i10	0.550972	31.6531	5.84422	0.0281395	2.0709	73.9496	5.15821	1.53992e-16
AS7DTRINITY_DN4904_c0_g1_i1	2.88533	168.375	5.86679	4.99752e-06	3.67815	87.5164	4.5725	3.84457e-17
BS7D1TRINITY_DN9863_c0_g1_i2	23.0324	1345.47	5.8683	1.84242e-12	11.7738	2988.57	7.98773	1.94524e-111
AS7DTRINITY_DN8721_c0_g1_i3	13.755	805.88	5.87254	3.83819e-11	5.9386	1628.56	8.09926	8.06998e-107
CB7DTRINITY_DN17510_c1_g1_i1	5.30218	311.076	5.87454	1.71161e-08	0.733122	191.532	8.02932	3.60833e-45
BB7DTRINITY_DN15519_c0_g1_i6	0.956929	56.4603	5.88268	0.00344579	2.90408	93.3105	5.00589	8.17674e-20
AB7DTRINITY_DN14429_c0_g1_i1	0.681443	40.2177	5.8831	0.010919	0.366561	16.4337	5.48646	1.12715e-05
BS7D1TRINITY_DN10626_c2_g10_i1	17.5857	1040.16	5.88626	4.19601e-12	9.89383	2575.53	8.02413	8.51727e-107
BB7DTRINITY_DN15310_c0_g1_i3	10.5209	622.84	5.88753	1.946e-10	4.73391	1195.5	7.98037	2.98684e-98
BS7D1TRINITY_DN10825_c5_g19_i1	21.6283	1282.78	5.89021	1.8131e-12	17.8799	1754.76	6.6168	9.81343e-88
CB7DTRINITY_DN15952_c0_g3_i1	2.36154	140.395	5.89362	5.553e-06	2.19937	39.788	4.17717	1.25498e-08
CS4DTRINITY_DN8449_c0_g1_i2	16.3392	973.759	5.89716	3.87628e-12	6.64498	1562.34	7.87723	8.62283e-101
BS7DTRINITY_DN9952_c0_g1_i3	0.840047	50.1156	5.89865	0.0039542	0.366561	159.511	8.76539	1.88702e-40
BS7D1TRINITY_DN9897_c0_g1_i1	2.91251	174.703	5.9065	2.12985e-06	3.11411	449.751	7.17416	6.75899e-66
BS7D1TRINITY_DN8085_c0_g1_i3	63.9073	3848.49	5.91217	3.994e-12	40.0631	5943.37	7.21286	2.01128e-90
CS4DTRINITY_DN7512_c0_g1_i1	3.36019	202.538	5.91351	5.07313e-07	10.2667	192.189	4.22648	2.35997e-26
BS7D1TRINITY_DN9089_c0_g2_i1	5.56408	336.87	5.91991	1.96344e-08	8.46523	390.78	5.52866	2.15066e-49
AS7DTRINITY_DN5903_c0_g1_i3	0.681443	41.4897	5.92802	0.0102549	3.27064	85.5857	4.70972	1.29383e-16
AB7DTRINITY_DN29657_c0_g2_i2	12.284	750.999	5.93396	1.89678e-11	4.83265	1525.35	8.30211	3.52201e-106
CB7DTRINITY_DN17373_c2_g14_i1	1.79698	109.929	5.93486	5.05278e-05	2.522	37.0917	3.87846	2.4725e-08
BB7DTRINITY_DN469_c0_g1_i1	18.2395	1142.23	5.96864	1.9084e-12	7.50359	3569.08	8.89376	2.68814e-115
CB7DTRINITY_DN17238_c4_g1_i8	3.36019	211.552	5.97632	2.5192e-07	0.366561	316.364	9.75332	3.93893e-64
CB7DTRINITY_DN14281_c0_g1_i9	4.20024	264.944	5.97907	3.40604e-08	1.09968	642.151	9.18968	3.95992e-85
BS7D1TRINITY_DN8474_c0_g1_i5	4.6959	296.542	5.98069	4.00114e-08	1.22187	381.09	8.2849	3.43829e-68
CB4DTRINITY_DN14025_c4_g1_i1	0.681443	43.6005	5.99961	0.00852891	2.79775	44.6477	3.99625	2.61257e-09
CB7DTRINITY_DN16784_c1_g1_i1	2.92658	187.754	6.00348	9.23638e-07	1.06368	621.94	9.19156	3.64369e-86
BS7DTRINITY_DN12216_c0_g1_i1	15.0937	968.772	6.00414	3.29965e-12	4.45519	398.382	6.48252	4.57655e-59
CB7DTRINITY_DN16975_c5_g1_i2	19.4724	1257.08	6.01251	1.98903e-12	9.99884	4123.84	8.68801	2.30434e-113
BS7D1TRINITY_DN6391_c0_g1_i1	34.3595	2223.5	6.01598	4.42765e-13	13.182	4151.07	8.29877	1.82063e-110
BS7DTRINITY_DN9343_c0_g2_i1	1.53556	99.9732	6.02471	7.63645e-05	1.72944	241.155	7.12352	3.67624e-48
AS7DTRINITY_DN7588_c0_g1_i1	1.23241	80.8907	6.03641	0.00050403	4.08236	167.678	5.36015	7.88816e-30
BS7D1TRINITY_DN10799_c0_g21_i1	228.106	15079.2	6.04672	3.41129e-08	78.9643	48142.2	9.25188	4.75072e-47
CB7DTRINITY_DN16557_c1_g3_i4	106.661	7069	6.0504	5.88839e-11	31.3845	6317.61	7.65318	1.12923e-95
BB7DTRINITY_DN14823_c0_g1_i1	3.36019	223.247	6.05395	9.13044e-08	0.817661	179.117	7.77518	1.05148e-42
BS7D1TRINITY_DN10653_c1_g2_i3	10.9545	748.995	6.09536	2.8476e-11	5.61729	386.471	6.10434	5.56044e-54
BS7D1TRINITY_DN8480_c0_g1_i1	2.23107	152.738	6.09718	3.27728e-06	2.70528	249.962	6.52979	4.55187e-46
BB4DTRINITY_DN19300_c0_g1_i1	1.52149	105.192	6.1114	4.78599e-05	0.366561	176.308	8.90983	2.8198e-44
CB7DTRINITY_DN13994_c0_g1_i2	1.11553	77.5147	6.11866	0.000381769	0.366561	88.2726	7.91177	3.20408e-26
AB4DTRINITY_DN11302_c1_g1_i3	987.179	69277.8	6.13294	0.00158771	359.312	196930	9.09823	4.4057e-14
BS7DTRINITY_DN22162_c0_g1_i1	3.75256	265.275	6.14347	3.79527e-08	1.63532	418.94	8.00102	1.16028e-66
BS7D1TRINITY_DN5090_c0_g1_i1	9.24052	655.038	6.14746	1.60613e-11	2.46718	1090.9	8.78843	3.32519e-100
AS4DTRINITY_DN10214_c0_g1_i2	1.31172	93.5254	6.15583	0.00012498	1.31103	313.166	7.90008	8.4287e-59
BB7DTRINITY_DN16927_c4_g9_i1	2.23107	159.786	6.16226	2.0193e-06	1.30013	385.727	8.21278	3.76349e-67
[truncated: 94 more rows]

## Sheet: common_DEGs_B5_S5 & B10_S10
Table S2 (B): List of 850 DEGs common between the contrasting genotypes at each timpoint i.e, B5_S5 and B10_S10
Trannscript ID	Expression in B5_S5				Expression in B10_S10
	B5	S5	log2FoldChange	pval	B10	S10	log2FoldChange	pval
AB4DTRINITY_DN10062_c0_g2_i1	148.409	4.52459	-5.03565	1.92166e-13	98.6667	9.33333	-3.18712	0.0236025
AB4DTRINITY_DN10106_c0_g2_i2	387.274	89.7643	-2.10914	5.74209e-06	311.667	36.3333	-2.47676	0.00683913
AB4DTRINITY_DN10141_c0_g3_i1	79.7961	2.05451	-5.27945	1.10458e-11	66.3333	1.66667	-4.66153	0.0140232
AB4DTRINITY_DN10181_c2_g5_i1	62.2177	3.03208	-4.35895	1.29301e-08	46	1.33333	-4.63875	0.025958
AB4DTRINITY_DN10217_c0_g9_i2	957.641	2.21376	-8.75684	7.40826e-43	572	0.666667	-8.90743	1.56205e-14
AB4DTRINITY_DN10244_c0_g1_i6	148.465	3.32558	-5.48038	3.30172e-16	144.333	4	-4.73799	0.000725763
AB4DTRINITY_DN10255_c1_g3_i7	366.497	69.3904	-2.40099	9.47197e-07	351.333	55.3333	-2.10181	0.0191918
AB4DTRINITY_DN10280_c2_g1_i2	113.168	24.342	-2.21694	0.000152815	194	9	-3.79698	0.00139223
AB4DTRINITY_DN10286_c2_g3_i2	735.282	9.46343	-6.27979	2.84671e-29	381.333	9	-4.96788	7.94689e-07
AB4DTRINITY_DN10299_c3_g7_i2	404.31	76.0742	-2.40998	1.08754e-07	900	129.333	-2.02917	0.00445246
AB4DTRINITY_DN10321_c0_g3_i4	245.254	0.415903	-9.20381	2.25776e-28	252.667	1	-7.50317	6.88074e-08
AB4DTRINITY_DN10338_c0_g8_i4	335.962	44.855	-2.90496	4.32002e-09	155	22.3333	-2.42497	0.0327443
AB4DTRINITY_DN10344_c3_g1_i2	48.7503	2.00391	-4.60452	7.20066e-08	41.3333	0.666667	-5.54891	0.0358407
AB4DTRINITY_DN10344_c7_g2_i1	42.2519	1.96896	-4.42351	2.58913e-07	38.6667	0.666667	-5.52352	0.0393744
AB4DTRINITY_DN10366_c3_g1_i2	792.059	71.8499	-3.46255	2.19354e-13	583	61	-2.6331	0.00119939
AB4DTRINITY_DN10410_c0_g9_i1	173.837	0.513132	-8.40419	1.39465e-23	53.6667	0.666667	-6.06873	0.00883338
AB4DTRINITY_DN10429_c4_g2_i3	1177.99	18.3129	-6.00733	8.53509e-30	1272	14	-5.9875	4.08993e-12
AB4DTRINITY_DN10456_c2_g2_i6	371.749	77.2169	-2.26734	1.28615e-06	154.667	14.6667	-3.21323	0.00607553
AB4DTRINITY_DN10463_c2_g1_i2	45.2685	0.415903	-6.76612	7.46129e-10	34.6667	0.333333	-6.23045	0.0477612
AB4DTRINITY_DN10482_c0_g3_i1	215.49	4.65875	-5.53153	2.35751e-18	124	3.66667	-4.32156	0.00142178
AB4DTRINITY_DN10522_c1_g7_i1	99.1338	16.2468	-2.60922	1.79774e-05	93.3333	8	-3.01931	0.0432299
AB4DTRINITY_DN10526_c2_g9_i1	356.624	49.1275	-2.8598	2.63954e-09	413.667	53.3333	-2.36442	0.00676503
AB4DTRINITY_DN10561_c0_g1_i5	238.091	1.76084	-7.07911	1.08865e-23	136.333	1.33333	-6.31164	5.29311e-05
AB4DTRINITY_DN10594_c3_g1_i1	3355.03	392.113	-3.09698	3.3936e-10	967.667	93.3333	-3.19759	9.63675e-05
AB4DTRINITY_DN10616_c0_g16_i3	602.889	75.2082	-3.00293	2.3683e-10	318	24.6667	-3.31083	0.000923125
AB4DTRINITY_DN10616_c0_g2_i1	165.805	1.88341	-6.46	5.69642e-20	162.333	0.666667	-7.06772	1.06338e-06
AB4DTRINITY_DN10628_c0_g2_i2	161.919	18.5712	-3.12414	1.84823e-08	140.667	9.66667	-3.44243	0.00895018
AB4DTRINITY_DN10632_c4_g7_i3	146.829	28.585	-2.36081	8.20225e-06	129	8	-3.53035	0.00899239
AB4DTRINITY_DN10638_c2_g11_i2	24.673	1.82122	-3.75996	0.000164279	62	0.333333	-6.53655	0.00336547
AB4DTRINITY_DN10675_c1_g8_i2	121.308	1.45566	-6.38085	1.34152e-15	64.6667	3	-3.80927	0.0350123
AB4DTRINITY_DN10704_c0_g1_i2	1299.11	3.47332	-8.54699	4.28394e-44	398.333	3.33333	-6.60391	4.08557e-09
AB4DTRINITY_DN10720_c2_g3_i2	1097.2	258.256	-2.08695	9.18595e-07	910.667	107.333	-2.61925	0.000746568
AB4DTRINITY_DN10724_c0_g2_i8	228.569	6.79873	-5.07122	5.02561e-17	118.667	5.33333	-4.08773	0.00233848
AB4DTRINITY_DN10814_c3_g2_i3	183.562	11.4576	-4.00189	7.37139e-12	136.667	6.66667	-3.84492	0.00434632
AB4DTRINITY_DN10837_c1_g1_i3	127.01	7.80172	-4.025	7.37757e-10	98.3333	8.66667	-3.46844	0.0108935
AB4DTRINITY_DN10838_c0_g5_i2	355.706	78.7041	-2.17617	1.54373e-05	203.333	35	-2.17824	0.0374785
AB4DTRINITY_DN10842_c1_g2_i4	1251.69	292.725	-2.09626	1.3873e-06	394.667	63.6667	-2.41468	0.00830608
AB4DTRINITY_DN10848_c2_g4_i1	3346.06	646.498	-2.37175	4.04981e-07	1763.67	206	-2.65041	0.00034892
AB4DTRINITY_DN10851_c2_g24_i1	520.208	18.7729	-4.79237	1.247e-19	127.333	13.6667	-3.08803	0.0154559
AB4DTRINITY_DN10864_c0_g3_i3	54.9063	5.17197	-3.40819	8.84165e-06	146.333	2.66667	-5.00381	0.000451798
AB4DTRINITY_DN10879_c0_g1_i3	260.123	23.6092	-3.46177	5.05289e-11	126	6.66667	-3.81758	0.00448627
AB4DTRINITY_DN10885_c1_g3_i2	279.972	39.5762	-2.82258	2.82869e-08	326	44.6667	-2.26774	0.0117063
AB4DTRINITY_DN10892_c0_g1_i5	114.5	3.4363	-5.05835	8.6155e-13	51.3333	1.33333	-4.65017	0.0228657
AB4DTRINITY_DN10907_c1_g1_i2	184.536	25.3952	-2.86128	1.40552e-07	199.667	22	-2.54639	0.0168153
AB4DTRINITY_DN10920_c0_g2_i1	363.171	14.9812	-4.59942	7.762e-17	163.333	14	-3.44952	0.00378466
AB4DTRINITY_DN10926_c0_g1_i1	2112.37	279.726	-2.91678	1.02293e-10	2611.33	307.667	-2.47294	0.000434891
AB4DTRINITY_DN10937_c2_g1_i1	5174.39	731.172	-2.82311	9.94105e-08	1517	250.667	-2.37966	0.00171423
AB4DTRINITY_DN10993_c3_g1_i3	53.5237	8.48603	-2.65701	0.000165663	90	5.33333	-3.35645	0.0301563
AB4DTRINITY_DN10999_c1_g3_i8	251.951	8.27783	-4.92775	3.82601e-17	197.667	1.66667	-5.89559	4.48686e-06
AB4DTRINITY_DN10999_c1_g6_i1	874.093	24.8081	-5.1389	1.44088e-23	864.667	14	-5.36808	1.08138e-09
AB4DTRINITY_DN11015_c0_g1_i2	344.188	21.0571	-4.03082	2.76636e-14	175.667	8.66667	-4.17821	0.00067018
AB4DTRINITY_DN11015_c0_g2_i8	105.963	1.50436	-6.13827	3.4206e-15	46.6667	2	-4.38614	0.0441709
AB4DTRINITY_DN11031_c0_g4_i2	384.047	20.6122	-4.21971	7.95626e-16	166.667	22	-2.65758	0.0196915
AB4DTRINITY_DN11053_c0_g1_i14	268.346	0.709404	-8.56327	2.40774e-28	85	2	-5.07629	0.00180733
AB4DTRINITY_DN11070_c1_g6_i2	74.3572	3.89892	-4.25333	1.79143e-08	63.3333	3.66667	-3.4928	0.0480616
AB4DTRINITY_DN11076_c0_g19_i1	3311.42	364.71	-3.18263	8.66196e-12	2230.67	121.667	-3.67824	8.5303e-07
AB4DTRINITY_DN11080_c0_g1_i2	665.701	104.227	-2.67514	5.97293e-09	705.333	93.6667	-2.33914	0.00302002
AB4DTRINITY_DN11080_c1_g6_i2	2125.94	206.317	-3.36517	1.1089e-12	979.333	101	-2.74717	0.000321942
AB4DTRINITY_DN11083_c1_g4_i3	190.042	4.54811	-5.38491	2.32117e-17	66.3333	2	-4.61263	0.0111898
AB4DTRINITY_DN11091_c2_g3_i1	101.753	0.415903	-7.9346	2.89605e-17	86	1.33333	-5.13906	0.00374773
AB4DTRINITY_DN11110_c1_g4_i7	370.259	0.709404	-9.02771	3.29498e-33	359.667	3.66667	-6.1145	8.84162e-08
AB4DTRINITY_DN11114_c3_g6_i10	134.581	5.23235	-4.68487	4.5344e-13	71.6667	3.33333	-4.25135	0.0171124
AB4DTRINITY_DN11136_c1_g1_i5	14.5071	3.24003	-2.16269	0.0210116	67	3.33333	-3.77528	0.036472
AB4DTRINITY_DN11163_c0_g14_i2	579.276	40.1766	-3.84982	4.67716e-15	284.667	35.3333	-2.49687	0.0109423
AB4DTRINITY_DN11186_c0_g6_i2	168.285	5.12327	-5.0377	6.48384e-15	190.667	4.66667	-4.7966	5.41349e-05
AB4DTRINITY_DN11283_c0_g5_i2	115.594	1.93194	-5.90288	4.39554e-15	37.6667	0.666667	-5.03495	0.0308246
AB4DTRINITY_DN11292_c1_g1_i4	169.451	3.58214	-5.5639	1.78134e-17	56	0.666667	-6.32878	0.00419765
AB4DTRINITY_DN11299_c3_g3_i3	1499.98	5.20882	-8.16978	2.70873e-42	740	4.66667	-7.06604	2.38092e-12
AB4DTRINITY_DN11304_c3_g1_i5	290.673	39.3466	-2.88509	1.85708e-08	170.333	20	-2.55489	0.0229623
AB4DTRINITY_DN11306_c2_g3_i1	473.591	10.0991	-5.55134	6.86e-24	412.667	10.3333	-4.90022	1.32245e-06
AB4DTRINITY_DN11318_c1_g3_i3	186.82	15.7591	-3.5674	1.74615e-10	170.333	8	-3.90607	0.00135025
AB4DTRINITY_DN11323_c1_g14_i2	413.119	37.057	-3.47874	3.16485e-12	450.667	47.6667	-2.75764	0.00167194
AB4DTRINITY_DN11342_c0_g1_i1	824.796	60.4332	-3.77062	3.04672e-15	299.667	19.3333	-3.54995	0.000345005
AB4DTRINITY_DN11342_c0_g2_i7	450.882	57.8171	-2.96318	8.34653e-10	189.667	10	-3.83518	0.000735987
AB4DTRINITY_DN11360_c2_g2_i8	146.688	9.51205	-3.94686	2.01088e-10	75.3333	4	-4.06307	0.014961
AB4DTRINITY_DN11374_c1_g1_i1	892.356	10.6861	-6.38381	1.23348e-31	1484.67	19	-5.75463	2.02068e-11
AB4DTRINITY_DN11374_c1_g3_i1	1137.85	14.9541	-6.24962	2.28969e-31	2714.67	35	-5.71622	3.95123e-12
AB4DTRINITY_DN11374_c1_g4_i2	562.039	139.077	-2.01479	7.50171e-06	611.667	61	-2.70539	0.000824174
AB4DTRINITY_DN11378_c0_g1_i3	811.625	150.728	-2.42887	8.30398e-08	865.333	127.333	-2.19304	0.00403376
AB4DTRINITY_DN11378_c0_g2_i3	63.9719	4.68219	-3.77218	5.92671e-07	51.3333	2	-3.84259	0.0454068
AB4DTRINITY_DN11386_c1_g3_i2	169661	2630.76	-6.01103	2.8822e-07	14351.3	1097	-3.33164	0.00033794
AB4DTRINITY_DN11387_c8_g2_i3	196.762	47.2165	-2.05909	8.45528e-05	645.667	91	-2.34753	0.00353278
AB4DTRINITY_DN16164_c0_g1_i1	144.641	13.693	-3.40096	3.88077e-09	86.3333	2.66667	-4.58198	0.00510987
AB4DTRINITY_DN2422_c0_g1_i1	378.343	15.9532	-4.56778	2.23855e-17	524.333	25.6667	-3.86818	2.61944e-05
AB4DTRINITY_DN3625_c0_g1_i1	78.5884	0.513132	-7.25884	1.4282e-14	85.3333	1	-6.05455	0.00146166
AB4DTRINITY_DN4246_c0_g1_i1	85.7139	10.2936	-3.05778	1.78125e-06	98	6.66667	-3.41241	0.027743
AB4DTRINITY_DN5220_c0_g1_i1	102.229	12.9601	-2.97966	1.86912e-06	111.333	7.66667	-3.10981	0.0208825
AB4DTRINITY_DN5465_c0_g1_i2	156.234	31.3604	-2.3167	2.12269e-05	233.667	32.3333	-2.18841	0.0224677
AB4DTRINITY_DN5878_c0_g1_i2	300.148	59.8502	-2.32625	2.25724e-06	128.333	12	-2.92454	0.0167528
AB4DTRINITY_DN6587_c0_g1_i1	1403.07	101.146	-3.79408	9.99445e-16	1101	77	-3.252	2.07533e-05
AB4DTRINITY_DN6786_c0_g1_i2	83.62	460.897	2.46252	3.19732e-07	35	191.333	3.20857	0.00267804
AB4DTRINITY_DN6970_c0_g1_i1	279.833	4.74422	-5.88225	4.74156e-21	179.333	10.6667	-3.4694	0.00259432
AB4DTRINITY_DN6971_c0_g3_i1	91.3735	3.71614	-4.6199	1.59443e-10	47.6667	1.33333	-4.95187	0.0286076
AB4DTRINITY_DN7111_c0_g1_i2	330.959	42.4021	-2.96445	2.685e-09	245.667	9.33333	-4.18716	0.000167122
AB4DTRINITY_DN7378_c0_g1_i4	21.7771	2.01741	-3.43224	0.00144953	92.6667	5.33333	-3.8505	0.0156755
AB4DTRINITY_DN7434_c0_g1_i1	197.426	18.2041	-3.43897	3.09298e-10	91	7.66667	-3.32277	0.0313088
AB4DTRINITY_DN7583_c0_g1_i3	467.581	45.7097	-3.35464	8.04537e-12	411.667	34	-2.91939	0.000872261
AB4DTRINITY_DN7930_c0_g1_i2	3837.32	332.322	-3.52945	1.55185e-13	4819.67	545.333	-2.50338	0.000494062
AB4DTRINITY_DN8023_c0_g1_i1	475.326	86.6586	-2.4555	2.73425e-07	245	34	-2.46057	0.014518
AB4DTRINITY_DN8028_c0_g3_i1	93.4632	19.7437	-2.24301	0.000135413	76.6667	5.33333	-3.47304	0.0448339
AB4DTRINITY_DN8250_c0_g1_i2	268.05	20.54	-3.70599	1.06916e-11	77.3333	6.33333	-3.59626	0.0267357
AB4DTRINITY_DN8300_c0_g1_i4	139.939	12.0463	-3.53814	2.74726e-09	101	2.66667	-4.58579	0.0032436
AB4DTRINITY_DN8706_c0_g1_i1	1389.14	212.788	-2.7067	8.9147e-10	732.667	105	-2.25998	0.003407
AB4DTRINITY_DN9200_c0_g1_i4	88.9695	15.905	-2.48383	3.69328e-05	127	13.6667	-2.62366	0.039438
AB4DTRINITY_DN9660_c0_g1_i1	478.733	8.80074	-5.76545	5.64862e-25	189.333	2	-6.26266	4.71789e-06
AB4DTRINITY_DN9669_c0_g1_i5	901.525	3.28864	-8.09873	9.45562e-40	406.667	1.33333	-7.91895	8.36728e-11
AB4DTRINITY_DN9709_c0_g1_i2	347.769	1652.38	2.24835	2.1185e-07	153	2034.33	4.52798	4.98713e-08
AB7DTRINITY_DN22009_c0_g1_i2	84.9171	1.94362	-5.44924	2.49525e-12	77.3333	1	-5.64288	0.00318064
AB7DTRINITY_DN23332_c0_g1_i1	893.573	15.8834	-5.81399	1.10915e-28	1425.67	23	-5.3131	1.19138e-10
AB7DTRINITY_DN23340_c0_g1_i2	95.6898	20.2718	-2.23889	0.000216794	104.667	10.3333	-2.58637	0.0455159
AB7DTRINITY_DN23949_c1_g1_i2	264.358	33.2624	-2.99053	1.92761e-07	190.667	22	-2.9082	0.00879741
AB7DTRINITY_DN23996_c0_g1_i1	349.414	50.3457	-2.795	1.37377e-08	265	15.6667	-3.51402	0.000533882
AB7DTRINITY_DN24103_c0_g1_i2	14.709	2.92317	-2.3311	0.0459592	75.3333	3.33333	-4.05063	0.0126294
AB7DTRINITY_DN24559_c0_g1_i3	636.966	55.1069	-3.53091	4.43494e-13	840.333	59.3333	-3.15602	4.79433e-05
AB7DTRINITY_DN24869_c0_g1_i1	193.849	33.3896	-2.53746	1.45658e-06	132.333	9.33333	-3.35882	0.00848796
AB7DTRINITY_DN24956_c0_g1_i2	181.591	42.033	-2.1111	5.59856e-05	150.333	10	-3.53257	0.00521196
AB7DTRINITY_DN2523_c0_g1_i1	285.602	53.7946	-2.40847	7.21066e-07	368	36	-2.73346	0.00224834
AB7DTRINITY_DN26010_c0_g1_i1	106.393	15.4907	-2.77993	2.36738e-05	179	25.6667	-2.40403	0.0317103
AB7DTRINITY_DN27305_c2_g1_i1	2306.33	318.99	-2.85402	2.59922e-10	6680.33	722.667	-2.56478	0.000547325
AB7DTRINITY_DN28600_c0_g1_i2	313.853	57.3852	-2.45134	5.03587e-07	235	33	-2.27642	0.0230108
AB7DTRINITY_DN28705_c0_g1_i3	11.1863	1.79786	-2.63738	0.0384515	42.3333	1.33333	-4.52526	0.0349317
AB7DTRINITY_DN28737_c0_g2_i1	234.885	2.70164	-6.44198	1.68388e-22	217.667	0.666667	-7.2009	2.37473e-07
AB7DTRINITY_DN28784_c0_g1_i1	10.7611	1.10013	-3.29007	0.0213707	31.3333	0.333333	-6.7912	0.0189142
AB7DTRINITY_DN28854_c0_g3_i1	224.646	27.0975	-3.05142	1.32923e-07	72	4.66667	-3.98028	0.0111561
AB7DTRINITY_DN29295_c0_g1_i3	24.3682	1.67537	-3.86244	0.000223803	85.3333	2	-4.64326	0.00733673
AB7DTRINITY_DN29515_c0_g1_i1	2823.43	119.24	-4.56551	1.93966e-20	2885	141.667	-3.76015	4.30513e-07
AB7DTRINITY_DN29734_c1_g1_i3	14.6329	2.29931	-2.66994	0.034802	59.6667	3	-4.01829	0.015036
AB7DTRINITY_DN29874_c2_g1_i2	613.754	88.581	-2.79259	3.28566e-09	633.333	76.6667	-2.59036	0.00160817
AB7DTRINITY_DN29996_c0_g1_i2	189.436	44.9893	-2.07405	5.09364e-05	143.667	18.6667	-2.49692	0.0393051
AB7DTRINITY_DN30029_c11_g1_i5	62.1254	2.53062	-4.61762	9.61634e-09	41.3333	0.666667	-5.7171	0.0254626
AB7DTRINITY_DN30059_c0_g1_i2	497.232	64.5953	-2.94442	4.94318e-08	137.667	14.3333	-3.34874	0.00560194
AB7DTRINITY_DN30083_c0_g6_i6	5583.66	888.318	-2.65206	3.93783e-09	2344.67	238	-2.7772	0.00015622
AB7DTRINITY_DN30229_c11_g3_i1	22.6074	3.03216	-2.89838	0.00336743	74.6667	4.66667	-3.72732	0.0263817
AB7DTRINITY_DN30230_c0_g1_i3	18.3356	2.76392	-2.72986	0.01294	62.6667	4	-4.02314	0.0199297
AB7DTRINITY_DN30235_c2_g3_i1	505.972	5.98025	-6.40271	9.87946e-27	117	7.66667	-3.51441	0.00681934
AB7DTRINITY_DN30249_c0_g6_i1	661.579	56.4719	-3.55031	2.02643e-13	349.667	21	-3.61847	0.000173697
AB7DTRINITY_DN30299_c6_g3_i1	11.7995	1.89501	-2.63846	0.0434789	58	3.66667	-3.89562	0.0397998
AB7DTRINITY_DN30310_c3_g3_i1	51.852	5.514	-3.23323	1.97036e-05	57.6667	1	-6.23505	0.00172277
AB7DTRINITY_DN30349_c3_g1_i3	135.444	21.9979	-2.62226	1.52307e-06	282.333	6.66667	-5.56227	2.89804e-07
AB7DTRINITY_DN30349_c6_g2_i3	886.032	174.02	-2.34811	1.80041e-07	384.333	62.6667	-2.35352	0.00937897
AB7DTRINITY_DN30353_c1_g16_i1	124.685	3.03208	-5.36183	1.80132e-14	139.333	2.33333	-5.35437	0.00023051
AB7DTRINITY_DN30359_c0_g14_i2	201.405	4.73072	-5.41189	1.15228e-17	263.667	1.33333	-7.26149	5.22822e-08
AB7DTRINITY_DN30379_c2_g2_i2	1789.65	344.881	-2.3755	8.22571e-08	2405.33	340.667	-2.23273	0.00155424
AB7DTRINITY_DN30463_c0_g1_i1	271.691	3.22843	-6.39499	6.56928e-23	77.6667	1.33333	-5.90227	0.00109925
AB7DTRINITY_DN30514_c4_g1_i5	15.8581	2.10304	-2.91467	0.0131231	50.6667	1.66667	-4.65215	0.0101292
AB7DTRINITY_DN30518_c3_g9_i1	684.395	114.298	-2.58202	5.81721e-08	248.333	25.3333	-3.13052	0.00201256
AB7DTRINITY_DN30540_c1_g1_i3	10.9166	0.207951	-5.71413	0.00198034	37	0.666667	-5.28761	0.0184146
AB7DTRINITY_DN30599_c0_g4_i1	9.69073	1.46751	-2.72324	0.0498473	34.3333	1	-5.40393	0.0274488
AB7DTRINITY_DN30605_c0_g2_i3	124.896	2.10304	-5.8921	4.88147e-16	42.3333	1.66667	-4.45325	0.0338802
AB7DTRINITY_DN30701_c16_g4_i1	15.9159	1.21086	-3.71636	0.00219845	47.6667	2.33333	-4.28242	0.044716
AB7DTRINITY_DN30718_c1_g3_i1	72.3278	0.929035	-6.28267	2.03615e-12	35.3333	0.666667	-5.63675	0.0339088
AB7DTRINITY_DN30750_c4_g1_i5	126.246	20.0296	-2.65604	9.13971e-06	140	10.3333	-3.26131	0.00417455
AB7DTRINITY_DN30781_c2_g1_i3	175.358	4.52294	-5.2769	9.16638e-17	292.333	3.66667	-5.81564	1.08353e-06
AB7DTRINITY_DN30840_c0_g2_i5	100.572	7.05538	-3.83336	5.64348e-09	93.6667	5.33333	-3.7748	0.01693
AB7DTRINITY_DN30847_c2_g5_i3	38.8532	7.11723	-2.44865	0.0102988	102.333	5	-4.4637	0.00168076
AB7DTRINITY_DN30849_c1_g1_i10	26.7618	6.05256	-2.14456	0.019608	86	3.33333	-4.61037	0.00352047
AB7DTRINITY_DN30874_c5_g16_i1	428.892	3.15448	-7.08707	2.53351e-29	445.333	2	-7.18954	1.5984e-10
AB7DTRINITY_DN30884_c3_g1_i2	75.3024	4.20591	-4.16221	1.62228e-08	42.6667	0.666667	-5.88335	0.0170748
AB7DTRINITY_DN30907_c1_g2_i1	111.26	15.8232	-2.81382	1.151e-06	124.333	7	-3.99134	0.00169062
AB7DTRINITY_DN30972_c1_g1_i8	237.747	49.3919	-2.26708	8.15642e-05	319	36	-3.06657	0.00148602
AB7DTRINITY_DN30975_c2_g1_i16	44.3803	5.06323	-3.13179	0.00013712	119.667	7	-4.08704	0.00142225
AB7DTRINITY_DN30995_c0_g3_i1	22.2129	2.09128	-3.40894	0.00260312	64.6667	4	-4.11301	0.00962108
AB7DTRINITY_DN31018_c0_g1_i2	41.6017	0.587003	-6.14713	2.84404e-08	64.6667	2.33333	-4.93673	0.00334051
AB7DTRINITY_DN31018_c1_g5_i3	203.259	4.47614	-5.50492	2.7734e-16	102.333	3.33333	-4.78153	0.000734706
AB7DTRINITY_DN31027_c5_g1_i2	32.5047	8.03121	-2.01696	0.00822284	88	4.66667	-3.76313	0.0104678
AB7DTRINITY_DN31031_c1_g3_i4	1072.7	6.44312	-7.37927	5.82198e-38	522	3	-7.01069	4.49586e-11
AB7DTRINITY_DN31034_c4_g1_i11	2040.5	54.4179	-5.2287	2.46221e-25	3966.67	66.6667	-5.31313	4.30435e-11
AB7DTRINITY_DN31039_c2_g5_i2	67.813	4.08351	-4.05368	2.07792e-07	46.6667	2.33333	-4.01756	0.0348609
AB7DTRINITY_DN31042_c3_g3_i1	391.273	26.4802	-3.88519	1.25737e-12	171.667	32.3333	-2.23408	0.0457199
AB7DTRINITY_DN31066_c0_g2_i2	15.5097	0.769698	-4.33273	0.00131406	34.6667	1.33333	-4.27264	0.03987
AB7DTRINITY_DN31086_c2_g1_i9	114.594	25.2652	-2.1813	0.00114646	141.667	20	-2.3803	0.0462169
AB7DTRINITY_DN31092_c2_g1_i7	199.748	23.1585	-3.10857	6.67055e-09	143	15	-2.61001	0.020397
AB7DTRINITY_DN31093_c0_g1_i3	67.7191	14.7504	-2.19881	0.00197082	85.6667	10.3333	-3.02693	0.0315975
AB7DTRINITY_DN31109_c1_g2_i3	159.979	8.47039	-4.23931	3.15996e-12	198.333	12.6667	-3.28585	0.00399139
AB7DTRINITY_DN31146_c1_g5_i1	263.954	21.0904	-3.64563	1.153e-11	128	10	-3.45526	0.00963699
AB7DTRINITY_DN31148_c4_g1_i1	18.3873	0.709404	-4.69595	0.000253711	49.6667	2	-4.44178	0.0392383
AB7DTRINITY_DN31153_c1_g1_i13	31.4733	7.38392	-2.09167	0.0133477	93.3333	9.66667	-3.00613	0.0342684
AB7DTRINITY_DN31167_c0_g1_i2	95.1562	0.550067	-7.43455	2.68665e-16	54	1.33333	-5.16147	0.0165282
AB7DTRINITY_DN31189_c4_g5_i1	43.5148	6.68809	-2.70184	0.000708683	96.3333	1.66667	-6.08034	6.58822e-05
AB7DTRINITY_DN31210_c2_g3_i2	1935.21	80.3142	-4.59069	9.40407e-21	3398.67	81.6667	-4.83298	6.9412e-10
AB7DTRINITY_DN31217_c0_g2_i1	52.1771	8.72704	-2.57985	0.000765193	191	15	-2.96723	0.00647135
AB7DTRINITY_DN31225_c4_g4_i7	215.843	11.8717	-4.18439	3.13172e-13	108	3.66667	-4.42309	0.00157539
AB7DTRINITY_DN31227_c0_g1_i8	266.259	31.7644	-3.06735	5.5165e-08	155.333	30	-2.09767	0.0390055
AB7DTRINITY_DN31247_c2_g6_i4	10.1295	1.17401	-3.10905	0.0266521	38	1	-5.30132	0.0187187
AB7DTRINITY_DN31265_c3_g1_i9	809.925	34.9795	-4.53321	6.34578e-20	769.667	64	-2.94914	0.00017825
AB7DTRINITY_DN31276_c1_g2_i4	40.7243	2.99522	-3.76515	3.96274e-05	49	2	-4.69392	0.0136613
AB7DTRINITY_DN31286_c4_g1_i4	17.7808	2.00581	-3.14806	0.00568808	56	2.33333	-4.38384	0.0125282
AB7DTRINITY_DN31312_c5_g5_i4	61.1755	8.80619	-2.79636	0.000783787	134.333	11.6667	-3.57155	0.0043388
AB7DTRINITY_DN31315_c1_g1_i3	83.7839	20.832	-2.00787	0.000349618	78.6667	3.33333	-3.98034	0.0140065
AB7DTRINITY_DN31317_c1_g1_i10	19.7299	2.26238	-3.12447	0.00579933	71	4.66667	-3.92757	0.0134507
AB7DTRINITY_DN31318_c1_g1_i11	249.976	4.13221	-5.91873	2.93129e-21	74	3	-4.39259	0.00918278
AB7DTRINITY_DN31321_c4_g1_i9	5776.89	824.38	-2.80891	2.43124e-07	1446.33	258.333	-2.36284	0.00234138
AB7DTRINITY_DN31322_c1_g7_i3	444.49	2.12821	-7.70636	9.06137e-32	304.333	4	-5.90074	3.71273e-07
AB7DTRINITY_DN31324_c4_g3_i3	40.7685	8.51268	-2.25977	0.0123017	105	2.66667	-5.12729	0.000253913
AB7DTRINITY_DN31341_c0_g2_i6	160.001	17.9222	-3.15826	2.19365e-08	147.667	6	-4.14017	0.00138444
AB7DTRINITY_DN31368_c4_g1_i1	431.286	66.9306	-2.68791	1.08698e-07	345.667	57.3333	-2.29905	0.0117783
AB7DTRINITY_DN31376_c1_g5_i4	62.3104	8.49919	-2.87408	0.000221634	77.6667	7.66667	-3.28413	0.0250708
AB7DTRINITY_DN31376_c2_g1_i3	108.491	21.5975	-2.32864	0.000276001	244.333	29.6667	-2.83204	0.00581837
AB7DTRINITY_DN31376_c2_g2_i9	90.7062	13.8794	-2.70826	6.2134e-05	156	14	-3.45057	0.00327306
AB7DTRINITY_DN31383_c2_g1_i2	53412.1	3659.25	-3.86755	1.49013e-06	36819.3	1511	-4.05647	0.000458018
AB7DTRINITY_DN31394_c3_g1_i6	787.513	33.623	-4.54978	8.32631e-20	340	13.3333	-4.4307	1.36121e-05
AB7DTRINITY_DN31406_c17_g1_i3	16.4646	0.672469	-4.61375	0.000710924	65.6667	3.66667	-4.04108	0.0274474
AB7DTRINITY_DN7384_c0_g1_i2	76.3409	2.37302	-5.00766	2.75443e-10	76.3333	0.333333	-7.42942	0.00104192
AS4DTRINITY_DN10068_c0_g3_i4	32.0005	156.229	2.2875	1.82657e-05	27.3333	126	2.90291	0.0124201
AS4DTRINITY_DN10440_c1_g2_i1	49.1794	289.26	2.55624	5.52735e-07	64	202.333	2.28435	0.0172444
AS4DTRINITY_DN10652_c0_g1_i6	20.0203	153.128	2.93521	2.90202e-07	65.6667	171.333	2.16008	0.041116
AS4DTRINITY_DN10680_c1_g6_i2	17.9718	84.2541	2.22902	0.000242389	19	88.6667	2.83083	0.0255181
AS4DTRINITY_DN10721_c0_g1_i1	64.9911	293.503	2.17506	1.79955e-05	156.333	690.333	2.9415	0.000409268
AS4DTRINITY_DN10779_c0_g2_i1	12.8858	98.1263	2.92886	5.7272e-06	36	139.333	2.79127	0.017237
AS4DTRINITY_DN10926_c1_g10_i1	44.8868	816.739	4.18551	1.04298e-17	50	178	2.18607	0.0144335
AS4DTRINITY_DN10989_c0_g1_i1	52.9049	870.326	4.04008	5.31986e-17	72	431.667	3.10389	0.000187613
AS4DTRINITY_DN11069_c1_g15_i1	3.17432	211.949	6.06113	2.3706e-19	16	98.6667	3.36221	0.0104736
AS4DTRINITY_DN11142_c1_g16_i1	2.99304	150.241	5.64953	4.37206e-15	1.33333	55	6.57545	0.00235464
AS4DTRINITY_DN11179_c1_g1_i1	175.159	2070.73	3.56341	2.60789e-14	491.667	1657.33	2.63492	0.00116847
AS4DTRINITY_DN11186_c1_g13_i1	52.4053	910.071	4.1182	2.31988e-17	49	520.667	4.02155	3.5741e-06
AS4DTRINITY_DN11257_c2_g1_i6	81.2672	490.584	2.59376	2.39668e-08	46.6667	148	2.22111	0.0283901
AS4DTRINITY_DN11311_c3_g8_i3	1.41813	48.0602	5.08278	3.34115e-07	2.66667	53	4.21007	0.00807756
AS4DTRINITY_DN11393_c3_g1_i3	36.0791	286.749	2.99055	8.26915e-09	23	178.667	3.43668	0.000857728
AS4DTRINITY_DN11401_c0_g16_i1	11.6244	117.371	3.33585	6.42742e-08	16	100.333	2.99346	0.0090644
AS4DTRINITY_DN11411_c2_g1_i8	13.2177	329.386	4.63924	7.17e-17	16.3333	212.333	4.12005	5.40677e-05
AS4DTRINITY_DN11411_c2_g2_i1	3.61242	117.757	5.0267	3.02501e-12	16.6667	84	2.75458	0.02469
AS4DTRINITY_DN11468_c0_g4_i11	18.8518	182.009	3.27124	1.19926e-09	15.6667	80	2.97497	0.0276737
AS4DTRINITY_DN11485_c3_g2_i5	0.877459	440.66	8.97212	1.57423e-31	3	128.667	5.96483	1.34452e-05
AS4DTRINITY_DN11493_c3_g5_i3	12.2609	138.098	3.49356	1.20131e-08	14.6667	73.3333	2.83638	0.0344321
AS4DTRINITY_DN11502_c0_g7_i2	32.9238	369.665	3.48902	1.72674e-11	59.3333	194.667	2.25829	0.0161857
AS4DTRINITY_DN11594_c2_g1_i3	7.21258	334.784	5.53657	1.83358e-20	16	136	3.83696	0.00154111
AS4DTRINITY_DN11611_c3_g7_i3	12.5061	427.555	5.09541	2.47358e-19	16.6667	113	3.29249	0.00497
AS4DTRINITY_DN11649_c2_g1_i3	14.0207	218.468	3.9618	1.50586e-11	61.3333	218.333	2.61631	0.00972288
AS4DTRINITY_DN11753_c0_g2_i9	3.79307	189.016	5.639	5.0313e-17	5	44.6667	3.24979	0.0449316
AS4DTRINITY_DN11816_c1_g12_i5	95.2658	447.869	2.23305	8.48567e-07	24	97	2.12991	0.0292559
AS4DTRINITY_DN11825_c0_g12_i1	2.11622	79.2163	5.22624	1.20556e-10	0.666667	33.3333	6.15098	0.013971
AS4DTRINITY_DN11853_c1_g1_i10	8.64361	213.573	4.62695	1.31811e-14	3	49	3.84499	0.0140115
AS4DTRINITY_DN11874_c2_g10_i1	2.29623	250.119	6.7672	8.88662e-22	4.66667	138.333	5.59159	2.15788e-05
AS4DTRINITY_DN11882_c2_g2_i4	40.5444	453.768	3.48438	3.70332e-12	49.6667	332	3.4342	0.000221613
AS4DTRINITY_DN11921_c2_g11_i2	25.9818	199.795	2.94295	6.6334e-08	15.6667	157.333	4.11763	0.000513333
AS4DTRINITY_DN11926_c3_g6_i4	110.867	590.395	2.41285	1.49866e-07	95.3333	249	2.05548	0.0253975
AS4DTRINITY_DN11957_c0_g3_i6	1.05811	83.615	6.3042	2.79683e-12	2.66667	53.6667	4.55048	0.0081182
AS4DTRINITY_DN11965_c0_g1_i2	0.877459	72.2044	6.36261	5.05744e-11	1.33333	57.3333	6.21464	0.00188253
AS4DTRINITY_DN11967_c0_g2_i1	1.77267	613.813	8.43573	1.86472e-33	1.33333	122	7.64832	2.78097e-06
AS4DTRINITY_DN12025_c1_g2_i10	7.57388	108.482	3.84028	3.73989e-09	5.66667	74	4.24241	0.00529977
AS4DTRINITY_DN12051_c1_g15_i4	308.937	3094.26	3.32421	1.24433e-12	192.667	1027	2.94283	7.32351e-05
AS4DTRINITY_DN12061_c0_g3_i3	1.93557	131.867	6.09018	2.4705e-15	10	77.6667	3.54517	0.0120501
AS4DTRINITY_DN12092_c4_g7_i1	12.1541	263.492	4.43825	3.52965e-15	8.33333	165.667	5.18132	3.34793e-05
AS4DTRINITY_DN12123_c0_g2_i10	27.9603	552.266	4.30391	4.63261e-17	12	148.667	4.01882	0.000307469
AS4DTRINITY_DN12192_c0_g6_i3	13.7461	339.664	4.62702	8.32706e-17	7	80.6667	3.87523	0.00428368
AS4DTRINITY_DN12193_c0_g1_i1	4.68215	309.5	6.04662	2.07872e-21	7	74.6667	3.702	0.00769597
AS4DTRINITY_DN12239_c1_g3_i3	1.93557	127.676	6.04359	5.44673e-15	1.66667	54	6.32749	0.00297888
AS4DTRINITY_DN12267_c1_g1_i3	16.733	92.5671	2.4678	4.05775e-05	46.6667	187.667	2.93756	0.00848756
AS4DTRINITY_DN12276_c0_g7_i10	3.53984	183.014	5.69212	3.38968e-16	13.6667	72.3333	3.22732	0.0337488
AS4DTRINITY_DN12329_c1_g2_i1	676.595	10335.2	3.93314	3.56695e-13	575.333	3110.33	2.91278	6.31147e-05
AS4DTRINITY_DN12649_c0_g1_i1	8.09553	89.0278	3.45906	4.03878e-07	14.3333	102.333	3.26119	0.00636063
AS4DTRINITY_DN3113_c0_g1_i2	12.417	414.423	5.06071	1.70225e-19	89.3333	427	3.23615	0.000643203
AS4DTRINITY_DN3156_c0_g1_i2	58.4798	360.974	2.62589	8.00533e-08	63	179	2.30474	0.029755
AS4DTRINITY_DN3285_c0_g1_i1	20.9525	841.369	5.32754	1.87379e-24	7.33333	147	4.68951	5.98469e-05
AS4DTRINITY_DN4453_c0_g1_i1	14.6823	79.9788	2.44554	0.00030994	8.33333	58	3.20233	0.0327323
AS4DTRINITY_DN5135_c0_g1_i3	9.68882	193.047	4.31649	6.38195e-13	7	147.333	4.7121	4.98039e-05
AS4DTRINITY_DN5321_c0_g1_i1	14.7323	295.032	4.32382	7.14756e-15	18	146.667	3.51405	0.00128042
AS4DTRINITY_DN6063_c0_g1_i2	28.3916	126.479	2.15536	0.00016613	33	114.667	2.47455	0.0330051
AS4DTRINITY_DN6775_c0_g2_i1	0.438729	44.1122	6.6517	1.72145e-08	1.66667	35.6667	5.00135	0.0265297
AS4DTRINITY_DN7817_c0_g1_i3	60.2798	308.418	2.35514	9.66646e-07	91	298.333	2.60221	0.00774515
AS4DTRINITY_DN7822_c0_g1_i3	15.9765	82.9442	2.37619	0.000137331	14	66	2.81551	0.0484041
AS4DTRINITY_DN9706_c0_g1_i3	40.6722	208.602	2.35864	5.96133e-06	57	164	2.19125	0.0326367
AS4DTRINITY_DN9740_c0_g1_i4	6.17286	57.4265	3.21771	1.88777e-05	2.66667	41.6667	4.70564	0.0265375
AS7DTRINITY_DN10113_c0_g1_i3	133.016	664.541	2.32076	4.10833e-07	62	194	2.09682	0.0192383
AS7DTRINITY_DN10604_c0_g1_i1	5.55284	95.7974	4.10869	1.23309e-08	9.33333	70.6667	3.74288	0.0157189
AS7DTRINITY_DN10672_c5_g1_i2	0.354534	180.333	8.99052	4.8608e-21	1.33333	56.3333	5.54411	0.00226089
AS7DTRINITY_DN10698_c7_g4_i3	17.4818	1607.5	6.52282	5.76922e-32	42.6667	2356.33	6.63973	3.37668e-13
AS7DTRINITY_DN10741_c0_g2_i4	2.11558	62.2326	4.87855	1.9919e-08	5.66667	53.3333	3.48941	0.0253199
AS7DTRINITY_DN10829_c2_g1_i9	4.49537	67.2514	3.90305	5.5621e-07	13	88.6667	3.52243	0.0102425
AS7DTRINITY_DN10840_c1_g2_i2	32.3366	236.222	2.86891	3.09718e-08	38.6667	175.333	2.7567	0.0064346
AS7DTRINITY_DN10862_c0_g1_i1	1.05811	37.4264	5.1445	6.7651e-07	0.666667	45.6667	6.57126	0.00325472
AS7DTRINITY_DN10887_c4_g1_i4	33.9915	6.98332	-2.28319	0.00832378	112	12.6667	-2.64422	0.0322539
AS7DTRINITY_DN10893_c0_g4_i3	1.41813	120.933	6.41407	2.4956e-14	13.3333	88.6667	3.24489	0.0114746
AS7DTRINITY_DN10910_c1_g1_i2	44.0901	449.064	3.34839	4.46245e-11	27.6667	128	2.88614	0.0120871
AS7DTRINITY_DN10941_c2_g4_i2	24.8507	247.77	3.31764	1.12194e-10	25.3333	94.6667	2.47335	0.0382716
AS7DTRINITY_DN10950_c0_g2_i1	2.11558	143.171	6.08055	1.47014e-15	1	132.333	7.6444	4.02297e-07
AS7DTRINITY_DN10959_c1_g5_i7	26.3744	141.117	2.41968	1.20542e-05	13.3333	93.6667	3.30367	0.00834295
AS7DTRINITY_DN11027_c1_g2_i17	61.426	769.268	3.64656	3.04796e-14	34.6667	358.333	3.73529	1.74202e-05
AS7DTRINITY_DN11030_c3_g1_i2	42.6661	189.835	2.15358	4.76394e-05	51.6667	218.667	2.66004	0.00507553
AS7DTRINITY_DN11030_c3_g6_i3	11.467	97.2094	3.08361	3.10328e-06	16.6667	98	3.17961	0.0115853
AS7DTRINITY_DN11123_c2_g5_i2	40.3054	174.92	2.11765	7.23804e-05	48.3333	166.333	2.32952	0.0181121
AS7DTRINITY_DN6485_c0_g2_i1	2.65013	20.5171	2.95269	0.00770977	2.33333	45.6667	5.22754	0.0148562
AS7DTRINITY_DN6948_c0_g1_i1	1.05811	79.1112	6.22432	5.01664e-12	0.666667	56.6667	7.67383	0.000680606
AS7DTRINITY_DN6989_c0_g1_i2	44.6036	282.517	2.66311	9.98344e-08	63	198	2.39766	0.0181614
AS7DTRINITY_DN7182_c0_g1_i1	0.877459	45.1114	5.68402	6.32204e-08	0.666667	30.6667	6.84286	0.017319
AS7DTRINITY_DN8441_c0_g1_i2	275.816	36.4857	-2.91831	1.1846e-08	292.667	24.3333	-3.13856	0.00128579
AS7DTRINITY_DN8797_c0_g1_i2	54.597	469.033	3.1028	2.19351e-10	48.6667	387	3.59829	5.46117e-05
AS7DTRINITY_DN8920_c0_g1_i2	100.876	590.059	2.54827	2.10166e-08	113	530.333	2.88295	0.00048271
AS7DTRINITY_DN9412_c0_g1_i2	7.82519	49.4974	2.66115	0.000310632	14.6667	110.667	3.54355	0.00440849
AS7DTRINITY_DN9682_c0_g1_i4	2.46398	257.748	6.70882	1.29527e-21	3.33333	202.667	6.74211	1.09527e-07
AS7DTRINITY_DN9758_c0_g1_i2	0.877459	52.2385	5.89564	7.68798e-09	5.33333	63	3.90525	0.00964953
BB4DTRINITY_DN10132_c0_g1_i2	618.08	107.46	-2.524	2.28376e-08	557.333	87	-2.10915	0.00916583
BB4DTRINITY_DN10299_c0_g2_i2	123.547	18.4	-2.74728	1.02269e-05	161.333	6.66667	-3.92353	0.00124047
BB4DTRINITY_DN10582_c0_g1_i2	1242.18	142.376	-3.1251	1.66847e-10	476	68.6667	-2.52183	0.0032705
BB4DTRINITY_DN10663_c0_g1_i2	580.972	18.0932	-5.00495	1.28893e-21	560.667	25	-3.89232	1.09247e-05
BB4DTRINITY_DN11005_c0_g1_i3	153.857	14.2195	-3.43564	2.95711e-09	184	20.6667	-2.5214	0.0219231
BB4DTRINITY_DN11077_c0_g1_i2	212.057	33.1427	-2.67769	3.56279e-07	230	26.6667	-2.47349	0.013123
BB4DTRINITY_DN11080_c0_g1_i2	240.76	29.8293	-3.01279	1.77084e-09	218	31.3333	-2.13157	0.0368298
BB4DTRINITY_DN11182_c0_g2_i2	28.8755	0.207951	-7.11745	1.97082e-07	52.6667	0.666667	-5.72144	0.0210862
BB4DTRINITY_DN11230_c0_g1_i2	899.092	134.227	-2.74379	4.32248e-09	448	43	-2.96676	0.000747398
BB4DTRINITY_DN11473_c0_g1_i2	305.445	66.1206	-2.20774	2.42763e-06	252.333	21	-3.01953	0.0032239
BB4DTRINITY_DN11508_c1_g1_i3	148.753	11.1001	-3.74428	8.59699e-10	87	7.66667	-3.0858	0.0369508
BB4DTRINITY_DN11540_c0_g2_i2	738.391	24.9542	-4.88703	1.2021e-21	936	26	-4.60029	4.51018e-08
BB4DTRINITY_DN11860_c0_g1_i4	204.356	22.6452	-3.17381	2.99086e-09	326.333	16	-3.65693	0.000191049
BB4DTRINITY_DN12361_c0_g1_i2	133.61	3.60723	-5.21099	4.02253e-14	92	5.66667	-3.49474	0.024853
BB4DTRINITY_DN12368_c2_g1_i1	26.9553	3.59555	-2.90629	0.00535902	80.3333	4.33333	-3.88041	0.0177446
BB4DTRINITY_DN12391_c0_g1_i2	1228.77	105.942	-3.53587	3.60737e-14	963.333	58.3333	-3.50147	1.07197e-05
BB4DTRINITY_DN12426_c0_g5_i1	61.13	5.37992	-3.50622	1.26774e-05	97.6667	5.33333	-3.82117	0.0116211
BB4DTRINITY_DN12554_c0_g1_i2	958.807	109.406	-3.13155	2.51873e-11	629.333	51.3333	-3.09982	0.000186803
BB4DTRINITY_DN12560_c0_g1_i7	194.461	36.6685	-2.40687	2.68032e-06	233.333	33.6667	-2.15409	0.0286353
BB4DTRINITY_DN12730_c0_g13_i2	527.522	1.73567	-8.2476	1.82397e-35	402.667	3	-6.64087	1.81676e-09
BB4DTRINITY_DN12748_c2_g1_i1	284.08	0.415903	-9.41584	1.5861e-30	160.667	0.666667	-6.96983	1.96201e-06
BB4DTRINITY_DN12771_c2_g8_i2	1998.73	102.41	-4.28665	5.14885e-19	2125.33	94.6667	-3.96353	1.51823e-07
BB4DTRINITY_DN12792_c0_g3_i1	638.046	86.9988	-2.87459	7.57389e-10	297.333	15.6667	-3.85655	0.000115049
BB4DTRINITY_DN12805_c0_g2_i5	155.825	20.0173	-2.96061	1.45585e-07	122.333	7.66667	-3.46485	0.0130979
BB4DTRINITY_DN12811_c4_g1_i3	829.407	49.1232	-4.0776	2.35435e-17	362.333	30	-3.33824	0.000478183
BB4DTRINITY_DN12858_c2_g1_i5	19.5486	2.44507	-2.99911	0.00700403	67	4.33333	-3.72726	0.0207438
BB4DTRINITY_DN12858_c2_g4_i3	11.716	0.88042	-3.73414	0.0115099	48.3333	1.33333	-4.64853	0.0184637
BB4DTRINITY_DN12876_c0_g1_i3	185.778	28.402	-2.70952	6.63077e-07	264.667	21	-3.00726	0.00307124
BB4DTRINITY_DN12878_c0_g7_i4	240.06	16.4112	-3.87064	2.33054e-10	75	6.66667	-3.53651	0.0164718
BB4DTRINITY_DN12910_c2_g6_i1	2081.44	348.662	-2.57768	8.08683e-09	2241.33	253.333	-2.6476	0.000302143
BB4DTRINITY_DN12937_c1_g1_i3	296.881	16.443	-4.17433	1.26867e-14	172.667	19.6667	-2.66156	0.0184985
BB4DTRINITY_DN12948_c3_g2_i2	141.224	5.34298	-4.72419	3.88513e-13	114.667	9	-3.14621	0.0184307
BB4DTRINITY_DN12964_c1_g1_i1	165.759	0.415903	-8.63863	3.94473e-23	145	2.33333	-5.55951	9.43354e-05
BB4DTRINITY_DN12971_c1_g4_i5	179.258	17.238	-3.37837	3.78842e-09	142.333	4.33333	-4.58867	0.00114923
BB4DTRINITY_DN12977_c3_g1_i2	230.095	38.0311	-2.59698	5.13605e-06	77	10	-2.74681	0.0427858
BB4DTRINITY_DN12990_c1_g1_i2	23.3558	1.88341	-3.63236	0.000904853	39	0.666667	-6.09022	0.0117926
BB4DTRINITY_DN12998_c4_g4_i3	289.492	18.8045	-3.94438	4.33007e-13	188	4	-5.00378	4.74533e-05
BB4DTRINITY_DN13023_c1_g1_i18	224.891	35.3401	-2.66985	6.63127e-07	287.667	24.6667	-2.88062	0.0027818
BB4DTRINITY_DN13036_c1_g4_i3	108.964	8.80454	-3.62946	1.72781e-08	94	9	-2.84921	0.0470537
BB4DTRINITY_DN13040_c5_g1_i3	206.741	43.461	-2.25003	5.81768e-07	125.667	11.3333	-3.11383	0.0132382
BB4DTRINITY_DN13049_c0_g3_i1	261.183	57.2667	-2.18929	7.4453e-06	359.667	52	-2.21999	0.0122896
BB4DTRINITY_DN13051_c3_g2_i1	221.231	35.1151	-2.65539	5.8923e-07	327.667	35.6667	-2.3452	0.00855753
BB4DTRINITY_DN13084_c3_g1_i3	58.2505	10.9058	-2.41718	0.00153123	140.333	16.6667	-2.63878	0.0251804
BB4DTRINITY_DN13087_c1_g2_i1	415.381	66.7999	-2.63652	4.22422e-08	436.333	60.6667	-2.18367	0.00902204
BB4DTRINITY_DN13124_c1_g6_i8	23626.6	1662.52	-3.82896	1.18282e-09	5893	343.333	-3.98003	3.5559e-06
BB4DTRINITY_DN13132_c0_g1_i25	104.872	19.4772	-2.42877	0.000134206	299.667	35.6667	-2.5103	0.00791679
BB4DTRINITY_DN13137_c0_g1_i2	514.348	1.17401	-8.77516	9.33389e-36	120.333	0.666667	-7.71884	1.86664e-06
BB4DTRINITY_DN13170_c1_g1_i13	43.1686	9.038	-2.25591	0.00576084	110.667	9	-3.14182	0.0146577
BB4DTRINITY_DN13172_c0_g3_i1	294.614	13.0105	-4.50108	2.89745e-15	51.6667	2.33333	-4.59781	0.0170201
BB4DTRINITY_DN13184_c4_g1_i5	100.772	17.2246	-2.54855	9.51555e-05	90.6667	9	-2.9904	0.0322289
BB4DTRINITY_DN13201_c0_g5_i2	85.2987	2.53071	-5.07491	1.60059e-10	58	1.33333	-5.2659	0.011192
BB4DTRINITY_DN13234_c2_g1_i4	108.637	3.52185	-4.94704	4.58744e-11	67.6667	2.66667	-4.71966	0.00669532
BB4DTRINITY_DN13243_c0_g2_i3	539.573	22.8882	-4.55914	1.291e-18	242.333	17	-3.54591	0.000847746
BB4DTRINITY_DN13246_c2_g1_i1	63.8916	1.71231	-5.22161	7.54553e-10	47.3333	1.33333	-4.50311	0.033149
BB4DTRINITY_DN13247_c2_g3_i8	167.253	1.45566	-6.84421	1.84108e-19	117.333	1.66667	-5.9236	0.000213893
BB4DTRINITY_DN13249_c5_g1_i4	116.355	5.82116	-4.32108	9.49716e-11	52.6667	2	-4.55683	0.0278859
BB4DTRINITY_DN13271_c0_g1_i6	299.429	1.99223	-7.23168	9.05582e-27	302	6	-5.04597	6.44434e-06
BB4DTRINITY_DN13290_c4_g2_i1	81.9995	9.66004	-3.08551	9.85505e-07	99.6667	13.3333	-3.10603	0.0227799
BB4DTRINITY_DN13294_c0_g1_i1	118.504	9.31594	-3.66909	3.87188e-08	97.6667	6	-3.59015	0.0126437
BB4DTRINITY_DN13300_c2_g3_i8	198.07	5.59947	-5.14457	3.62736e-16	59	0.666667	-5.96854	0.0045041
BB4DTRINITY_DN13321_c0_g1_i9	74.1377	9.32555	-2.99095	5.29814e-05	129.667	9.66667	-3.4099	0.00497695
BB4DTRINITY_DN13321_c0_g2_i4	86.7378	4.74439	-4.19237	4.40788e-08	163.333	9	-3.069	0.00555145
BB4DTRINITY_DN13334_c2_g2_i14	598.029	17.7178	-5.07694	3.38501e-22	1471	15	-6.00814	3.84425e-12
BB4DTRINITY_DN13346_c0_g3_i5	174.919	12.7754	-3.77524	3.87006e-11	174.667	14.3333	-2.92975	0.0111314
BB4DTRINITY_DN13350_c0_g3_i10	153.345	3.64417	-5.39504	1.87626e-15	78	1.66667	-5.1447	0.00617272
BB4DTRINITY_DN13354_c1_g1_i1	398.498	7.01853	-5.82726	6.11061e-24	125.333	2.33333	-5.48108	0.000111765
BB4DTRINITY_DN13358_c0_g1_i8	159.275	5.58795	-4.83306	3.40488e-14	66.3333	1.66667	-5.01211	0.0116468
BB4DTRINITY_DN13384_c0_g3_i4	170.561	7.89705	-4.43283	4.50466e-13	86	3	-4.28196	0.00644872
BB4DTRINITY_DN13386_c3_g2_i1	142.118	6.7367	-4.3989	1.92171e-12	49.3333	2.33333	-4.25814	0.0450065
BB4DTRINITY_DN13390_c2_g1_i18	218.543	18.915	-3.53032	3.32188e-10	69.3333	4.66667	-3.46312	0.0308991
BB4DTRINITY_DN13415_c0_g8_i1	557.064	37.3175	-3.89992	2.91485e-15	655	34.3333	-3.58907	2.21016e-05
BB4DTRINITY_DN13435_c0_g3_i2	19.484	2.33616	-3.06008	0.00948548	64.6667	1.33333	-5.59737	0.00117393
BB4DTRINITY_DN13440_c5_g1_i18	97.8739	8.5677	-3.51394	2.74386e-07	157	4	-5.21779	2.37366e-05
BB4DTRINITY_DN13451_c0_g2_i5	430.609	59.8402	-2.84719	3.75893e-09	487	50	-2.84269	0.00107145
BB4DTRINITY_DN13454_c0_g1_i2	82.4382	6.13802	-3.74747	7.94351e-08	48	1.66667	-4.6335	0.0351463
BB4DTRINITY_DN13460_c0_g4_i9	137.475	17.926	-2.93904	3.46678e-07	259.333	20	-3.18479	0.00260651
BB4DTRINITY_DN13487_c3_g3_i2	244.141	24.5967	-3.31117	1.93266e-10	99	8	-3.26205	0.0242827
BB4DTRINITY_DN13521_c0_g1_i10	1433.95	31.3487	-5.51544	4.79321e-27	566.333	16.3333	-4.74724	2.93131e-07
BB4DTRINITY_DN13524_c2_g1_i8	596.956	53.1019	-3.49079	2.94638e-13	366	38	-2.83842	0.00203072
BB4DTRINITY_DN13525_c2_g2_i3	327.049	61.0536	-2.42136	2.42702e-07	183.667	25.6667	-2.34518	0.0280148
BB4DTRINITY_DN13536_c0_g1_i11	232.596	19.0611	-3.60912	6.54579e-11	92	5	-3.74444	0.01236
BB4DTRINITY_DN13549_c1_g16_i1	70829.4	1273.76	-5.79718	2.02241e-10	38393.7	497.667	-5.86626	6.5911e-06
BB4DTRINITY_DN13549_c1_g8_i1	55405.2	1731.63	-4.99982	1.07422e-09	25868	801.667	-4.71084	3.70608e-05
BB4DTRINITY_DN13551_c0_g4_i2	1232.88	83.4105	-3.88566	3.58672e-16	1601.33	123.333	-3.12119	2.74692e-05
BB4DTRINITY_DN13551_c0_g5_i2	432.387	24.6121	-4.13488	5.94312e-16	380.667	10.6667	-4.69431	4.60874e-06
BB4DTRINITY_DN13555_c3_g1_i6	149.54	16.4564	-3.1838	1.23406e-07	234	30	-2.12837	0.0169872
BB4DTRINITY_DN13559_c1_g1_i4	284.728	14.2062	-4.32499	4.8507e-15	114	6	-4.02444	0.00444846
BB4DTRINITY_DN13562_c4_g1_i2	224.319	42.9583	-2.38455	3.06682e-05	215.333	28.6667	-2.60161	0.00748103
BB4DTRINITY_DN149_c0_g1_i2	50.4636	0.513132	-6.61977	1.40568e-10	39.3333	0.666667	-5.45047	0.0447282
BB4DTRINITY_DN16653_c0_g1_i1	1408.2	228.202	-2.62547	1.12281e-08	749	107.333	-2.33163	0.0026884
BB4DTRINITY_DN21483_c0_g1_i1	183.231	23.448	-2.96613	7.43614e-08	170.667	23	-2.16709	0.0397284
BB4DTRINITY_DN4459_c0_g1_i1	579.876	138.39	-2.06701	0.000207003	214.667	22	-3.08221	0.00208073
BB4DTRINITY_DN6630_c0_g1_i2	606.75	15.5078	-5.29004	6.69015e-23	181	18	-3.15181	0.00715237
BB4DTRINITY_DN7414_c1_g1_i1	9.34232	1.00291	-3.2196	0.0413452	46.6667	2.33333	-4.24433	0.0478572
BB4DTRINITY_DN742_c0_g1_i2	1178.12	240.53	-2.29219	1.01738e-05	1377.67	202	-2.19387	0.00218896
BB4DTRINITY_DN7715_c0_g1_i1	249.69	34.2094	-2.86767	3.3749e-06	62.3333	6	-3.49359	0.0303322
BB4DTRINITY_DN7921_c1_g1_i1	130.023	15.7239	-3.04774	1.93797e-07	182	25	-2.32219	0.0375844
BB4DTRINITY_DN8292_c0_g1_i1	282.466	1.92026	-7.20063	3.89239e-26	408	2.33333	-6.76728	4.34983e-09
BB4DTRINITY_DN9555_c0_g1_i1	67.285	2.73857	-4.61879	3.14226e-09	44.3333	1.33333	-4.80125	0.0437676
BB7DTRINITY_DN10760_c0_g1_i2	1.05811	28.4218	4.74744	1.36889e-05	3	35.3333	4.07742	0.0491935
BB7DTRINITY_DN11048_c0_g1_i2	123.145	28.3985	-2.11647	0.000141502	109	11.3333	-2.76346	0.0374976
BB7DTRINITY_DN11416_c0_g1_i1	223.92	22.8414	-3.29326	5.87492e-10	112.667	8	-3.52707	0.00991468
BB7DTRINITY_DN11708_c0_g2_i1	67.8189	11.3217	-2.5826	7.4784e-05	92.6667	3.33333	-4.07394	0.0125895
BB7DTRINITY_DN11893_c0_g1_i1	47.4392	2.05443	-4.52927	1.18331e-07	41.3333	0.666667	-5.56706	0.0345825
BB7DTRINITY_DN12412_c0_g1_i1	77.1157	4.10877	-4.23025	1.09054e-08	43.3333	0.666667	-5.66027	0.0276627
BB7DTRINITY_DN12971_c0_g1_i2	330.976	70.2776	-2.23559	3.46791e-06	337	48	-2.13834	0.0147967
BB7DTRINITY_DN12984_c0_g1_i1	36.9233	6.53853	-2.49749	0.0012446	104.333	8.33333	-2.90203	0.027407
BB7DTRINITY_DN13174_c1_g1_i1	483.368	27.6811	-4.12615	8.38293e-16	346.667	27.3333	-3.0453	0.000901236
BB7DTRINITY_DN13254_c0_g2_i2	129.449	18.1807	-2.83191	1.35886e-06	148	19	-2.49289	0.0414535
BB7DTRINITY_DN13573_c0_g1_i2	19.8957	3.00872	-2.72524	0.00821009	82.6667	4.66667	-4.14332	0.0106507
BB7DTRINITY_DN13902_c0_g1_i1	24.9241	4.03498	-2.6269	0.0022204	60.3333	1.33333	-4.99002	0.0216086
BB7DTRINITY_DN14050_c0_g1_i2	2346.62	489.835	-2.26022	1.81356e-07	1786.67	238	-2.32436	0.00107186
BB7DTRINITY_DN14182_c0_g1_i2	369.596	25.1973	-3.87461	4.77075e-14	375	12.6667	-4.37508	1.38055e-05
BB7DTRINITY_DN14371_c0_g1_i2	936.808	1.00291	-9.86742	2.78104e-45	307	2	-6.98184	1.51629e-08
BB7DTRINITY_DN14439_c0_g1_i3	429.958	53.8155	-2.9981	4.71864e-10	447	29.6667	-3.40252	0.000211245
BB7DTRINITY_DN14707_c0_g1_i6	340.474	58.2094	-2.54822	1.16047e-06	720.333	49.6667	-3.11737	8.42265e-05
BB7DTRINITY_DN14909_c0_g2_i1	1004.35	198.296	-2.34053	1.22715e-08	401	49.6667	-2.40801	0.00583352
BB7DTRINITY_DN14915_c0_g2_i1	231.4	11.3099	-4.35473	1.22323e-14	309	12.3333	-4.00845	0.000113399
BB7DTRINITY_DN15123_c0_g1_i1	60.7827	8.69382	-2.8056	5.48597e-05	132.667	11	-2.86772	0.0149361
BB7DTRINITY_DN15159_c0_g2_i2	598.993	52.0284	-3.52517	4.39434e-13	651.667	42.6667	-3.29081	6.18939e-05
BB7DTRINITY_DN15462_c1_g1_i2	51.121	1.62676	-4.97384	2.30203e-08	134.667	3.66667	-4.42311	0.00142298
BB7DTRINITY_DN15785_c0_g1_i1	606.672	136.584	-2.15113	3.27814e-06	489.667	64	-2.21844	0.00551451
BB7DTRINITY_DN16327_c4_g1_i4	51.9902	1.46742	-5.14688	2.36517e-09	68.3333	2	-4.33927	0.0205263
BB7DTRINITY_DN16334_c1_g1_i3	37.6532	1.9553	-4.26731	9.12114e-06	87.3333	5	-3.49133	0.0231726
BB7DTRINITY_DN16451_c2_g2_i10	7.12289	0.513132	-3.79506	0.0315033	37.3333	1	-4.68802	0.0393494
BB7DTRINITY_DN16451_c2_g3_i6	23.4965	4.10868	-2.5157	0.0135496	93	6.66667	-3.45636	0.0143084
BB7DTRINITY_DN16496_c9_g2_i2	19.7857	3.11763	-2.66594	0.00619537	77.3333	4.66667	-3.85578	0.0178659
BB7DTRINITY_DN16496_c9_g8_i1	17.2266	2.70164	-2.67273	0.01495	79.3333	5.33333	-3.62553	0.0281384
BB7DTRINITY_DN16517_c1_g6_i4	49.6093	2.82421	-4.13469	1.94364e-07	37	0.333333	-6.59635	0.0219384
BB7DTRINITY_DN16529_c0_g1_i3	477.529	108.451	-2.13855	4.0512e-06	413.333	70.3333	-2.07256	0.016548
BB7DTRINITY_DN16534_c0_g1_i6	10.2472	132.037	3.68764	5.73176e-09	42.6667	132	2.38593	0.0363457
BB7DTRINITY_DN16568_c0_g1_i4	166.455	13.0354	-3.67463	8.1478e-10	111.667	7	-3.56544	0.0136306
BB7DTRINITY_DN16575_c1_g3_i1	160.537	3.84035	-5.38552	1.48019e-15	85	4.66667	-3.86453	0.016649
BB7DTRINITY_DN16577_c3_g5_i3	329.352	34.5462	-3.25303	5.11241e-11	308.333	19.3333	-3.40032	0.000784585
BB7DTRINITY_DN16621_c0_g2_i2	462.286	3.88914	-6.89319	3.43074e-29	289	6	-5.18139	5.20961e-06
BB7DTRINITY_DN16630_c4_g4_i1	293.65	4.48774	-6.03197	1.99732e-22	136.667	2.66667	-5.08887	0.000368478
BB7DTRINITY_DN16631_c5_g2_i1	256.843	48.1191	-2.4162	3.21291e-06	384.667	33.3333	-2.82457	0.0019224
BB7DTRINITY_DN16665_c3_g8_i3	542.822	7.96097	-6.09139	2.21733e-26	173.667	9.33333	-3.78609	0.00187542
BB7DTRINITY_DN16680_c2_g1_i7	190.78	16.8475	-3.5013	2.34371e-10	153	5.33333	-4.2472	0.000902447
BB7DTRINITY_DN16702_c5_g5_i6	20.4138	2.01741	-3.33897	0.00363808	81.3333	4.33333	-4.01938	0.0167428
BB7DTRINITY_DN16711_c3_g1_i1	2978.32	75.8204	-5.29577	3.20624e-25	4876	96	-5.08138	2.74757e-10
BB7DTRINITY_DN16735_c8_g2_i1	18.0511	1.10013	-4.03633	0.000643113	65.3333	4.33333	-3.66996	0.0356744
BB7DTRINITY_DN16744_c0_g1_i1	262.639	9.07278	-4.85539	4.64394e-17	191.333	12.6667	-3.4382	0.00239479
BB7DTRINITY_DN16752_c0_g1_i2	43.4658	6.49182	-2.74319	0.000282212	48	0.333333	-6.60942	0.0204582
BB7DTRINITY_DN16780_c0_g1_i6	90.4671	15.3196	-2.56201	0.000160238	138	16.6667	-2.59246	0.0270574
BB7DTRINITY_DN16811_c0_g1_i3	278.501	43.5896	-2.67563	7.53232e-08	221.667	14.3333	-3.3715	0.00171851
BB7DTRINITY_DN16859_c2_g8_i1	362.763	4.52294	-6.32562	2.00818e-24	288.333	4.33333	-5.56174	1.15593e-06
BB7DTRINITY_DN16865_c1_g1_i15	91.1725	14.7696	-2.62596	1.77803e-05	213.333	14.3333	-3.37221	0.00139974
BB7DTRINITY_DN16894_c0_g1_i5	233.497	34.2855	-2.76773	8.51396e-08	147.333	10.3333	-3.29455	0.00632463
BB7DTRINITY_DN16895_c0_g1_i8	163.77	23.871	-2.77834	3.23639e-06	365.667	49.3333	-2.38791	0.00545859
BB7DTRINITY_DN16929_c0_g2_i1	13.6522	1.93194	-2.82101	0.0307957	30.3333	0.333333	-6.39562	0.0425752
BB7DTRINITY_DN16949_c1_g4_i7	283.385	52.4992	-2.43239	6.26771e-07	343.667	38.6667	-2.49601	0.00531183
BB7DTRINITY_DN16954_c2_g4_i1	1731.53	4.77934	-8.50102	8.56772e-45	746	2	-8.40006	8.26763e-15
BB7DTRINITY_DN16986_c0_g3_i1	1119.89	110.449	-3.34191	4.61957e-13	1140.33	61.6667	-3.60488	3.8908e-06
BB7DTRINITY_DN16990_c3_g4_i7	39.1605	3.39928	-3.5261	2.48901e-05	52	1	-5.1986	0.0279059
BB7DTRINITY_DN16995_c1_g3_i1	37.1235	0.843569	-5.45968	4.68576e-07	97	1.66667	-6.1794	9.96632e-05
BB7DTRINITY_DN17012_c0_g4_i2	142.969	18.8919	-2.91986	3.69797e-07	114	6	-3.61867	0.00620209
BB7DTRINITY_DN17045_c1_g2_i3	15.6256	2.86114	-2.44924	0.00839356	84	1.33333	-5.34018	0.00215663
BB7DTRINITY_DN17049_c1_g1_i9	1723.16	250.98	-2.77941	4.66057e-08	478.333	102	-2.13264	0.0134426
BB7DTRINITY_DN17069_c1_g1_i13	98.4366	21.2612	-2.21097	0.000318009	213.667	25.6667	-2.45202	0.0137788
BB7DTRINITY_DN17076_c5_g6_i3	130.137	1.43049	-6.50738	2.36775e-17	101	3	-4.36747	0.0030539
BB7DTRINITY_DN17089_c0_g6_i2	10.595	0.513132	-4.36791	0.00188073	66	0.666667	-5.69909	0.00359945
BB7DTRINITY_DN17091_c1_g1_i14	11.1186	0.929035	-3.5811	0.00670342	62.6667	2.33333	-3.78926	0.0234292
BB7DTRINITY_DN17102_c1_g3_i7	763.8	170.004	-2.16763	1.24637e-06	534.667	73.6667	-2.22902	0.00473839
BB7DTRINITY_DN17112_c1_g1_i9	227.452	46.7235	-2.28334	6.30673e-05	522.667	33.3333	-3.63894	2.93928e-05
BB7DTRINITY_DN17125_c2_g1_i4	311.657	0.587003	-9.05237	7.13884e-32	165.667	1	-7.09265	3.41727e-06
BB7DTRINITY_DN17136_c0_g1_i2	412.734	47.0611	-3.1326	1.3033e-10	448	33.3333	-3.35659	0.000253863
BB7DTRINITY_DN17151_c7_g3_i4	15.1478	1.76101	-3.10463	0.00609033	74.3333	3.66667	-3.7616	0.0129589
BB7DTRINITY_DN17154_c4_g3_i3	166.548	20.6142	-3.01423	7.98527e-08	91	9.33333	-2.88563	0.0449568
BB7DTRINITY_DN17159_c1_g1_i8	65.1007	2.00391	-5.02178	5.81472e-10	51	0.666667	-5.78618	0.0213832
BB7DTRINITY_DN17159_c1_g3_i3	96.4672	8.21581	-3.55356	4.94166e-08	65	3.33333	-3.85843	0.0316415
BB7DTRINITY_DN17163_c2_g2_i2	5.1325	0.293502	-4.12822	0.0310734	53.6667	2	-3.93068	0.0450186
BB7DTRINITY_DN17171_c2_g3_i11	1801.18	231.763	-2.95821	9.61114e-11	2142	265.333	-2.4486	0.000684978
BB7DTRINITY_DN17174_c2_g2_i9	361.196	14.1477	-4.67414	6.87558e-18	174.333	5.66667	-4.65196	0.000111057
BB7DTRINITY_DN17174_c2_g3_i1	407.332	1.76101	-7.85366	4.12696e-32	179.667	3.33333	-5.37104	5.01178e-05
BB7DTRINITY_DN2200_c0_g1_i1	139.481	19.5411	-2.83549	5.25091e-07	89	3.33333	-4.30599	0.0110737
BB7DTRINITY_DN2546_c0_g1_i1	413.457	50.0911	-3.04511	2.18298e-10	298.333	32.6667	-2.73188	0.00471786
BB7DTRINITY_DN3549_c0_g1_i2	50.2933	0.843569	-5.89772	3.9502e-10	70	0.666667	-6.31579	0.00413925
BB7DTRINITY_DN6127_c0_g1_i2	160.036	27.9979	-2.51501	1.94975e-06	181.667	16.6667	-2.82226	0.0124303
BB7DTRINITY_DN6727_c0_g1_i2	83.9106	0.721083	-6.86254	2.88644e-14	102	0.333333	-7.89205	9.34268e-05
BB7DTRINITY_DN724_c0_g1_i2	413.659	78.8102	-2.39199	4.51353e-07	404.333	65.6667	-2.09697	0.0165264
BB7DTRINITY_DN9349_c0_g1_i2	89.4808	20.7364	-2.10941	0.000392598	126.667	11.3333	-2.78647	0.0341689
BB7DTRINITY_DN9602_c1_g1_i1	1.05811	173.847	7.36019	9.49685e-20	1.33333	71.6667	6.18088	0.000424837
BS4DTRINITY_DN10080_c0_g1_i1	4.13471	90.9152	4.45866	2.53271e-09	1.33333	40.3333	5.83225	0.0136729
BS4DTRINITY_DN10553_c1_g1_i1	21.0771	282.721	3.74563	7.6448e-12	24.3333	157.667	3.09868	0.00237926
BS4DTRINITY_DN10973_c0_g1_i2	25.9983	167.21	2.68518	2.33337e-06	14	81	3.16492	0.0201149
BS4DTRINITY_DN11298_c0_g3_i2	5.11411	162.059	4.98589	1.53132e-13	4.33333	78.3333	5.08086	0.00187835
BS4DTRINITY_DN11326_c0_g2_i1	9.68946	262.334	4.75884	2.7783e-16	43	139.333	2.29146	0.0292902
BS4DTRINITY_DN11500_c1_g2_i1	3.08336	71.7098	4.53959	1.29726e-08	19	82.6667	2.85257	0.0357709
BS4DTRINITY_DN11568_c0_g3_i1	34.6677	486.611	3.8111	4.83459e-14	30.3333	271	3.71802	0.000106171
BS4DTRINITY_DN11747_c1_g3_i1	37.031	216.989	2.55082	8.01839e-07	52.6667	164.333	2.25839	0.0252628
BS4DTRINITY_DN11838_c0_g1_i4	51.3042	308.088	2.58619	1.83708e-07	77.3333	200.333	2.13949	0.0340077
BS4DTRINITY_DN11928_c3_g11_i2	830.772	4083.58	2.29731	5.60023e-07	871.333	6195.33	3.59959	4.76274e-05
BS4DTRINITY_DN12079_c0_g2_i11	27.3238	158.433	2.53564	3.24775e-06	8.33333	61.3333	3.14938	0.026474
BS4DTRINITY_DN12309_c3_g1_i2	14.4619	1734.72	6.9063	1.60959e-35	70.3333	494.333	3.92847	5.25487e-05
BS4DTRINITY_DN12318_c0_g10_i1	136.633	582.118	2.091	3.72923e-06	141.333	672	3.0711	0.000284972
BS4DTRINITY_DN12348_c0_g15_i2	60.1789	364.152	2.59721	1.35636e-07	95.6667	394	2.71019	0.00169127
BS4DTRINITY_DN12424_c3_g7_i1	11.0824	112.088	3.33829	1.37217e-07	5	48.3333	4.32387	0.0340479
BS4DTRINITY_DN12433_c1_g1_i7	25.6641	333.978	3.70193	2.32868e-12	38	227.667	3.09202	0.00112973
BS4DTRINITY_DN12434_c1_g6_i1	2.47011	293.04	6.89038	4.24133e-23	1.33333	93	6.85148	4.4972e-05
BS4DTRINITY_DN12471_c2_g1_i5	151.923	863.556	2.50695	3.08734e-08	197.333	888.333	2.81644	0.000252669
BS4DTRINITY_DN12503_c0_g1_i22	42.4703	177.995	2.06731	5.41051e-05	27.3333	101	2.28799	0.0349875
BS4DTRINITY_DN12570_c1_g9_i1	36.4899	6.9097	-2.4008	0.00524097	94	11.6667	-2.97357	0.0342068
BS4DTRINITY_DN12581_c2_g2_i1	28.3494	196.772	2.79514	2.62887e-07	64.6667	310	2.97737	0.00135079
BS4DTRINITY_DN12586_c1_g4_i13	91.3961	392.513	2.10253	1.12541e-05	79.3333	283.667	2.48272	0.00585729
BS4DTRINITY_DN12645_c0_g4_i2	42.6481	191.086	2.16367	2.3814e-05	20.6667	122	3.16249	0.00665843
BS4DTRINITY_DN12704_c4_g3_i1	34.9522	347.772	3.31468	6.58501e-11	9.66667	86	3.40894	0.00631949
BS4DTRINITY_DN12731_c0_g1_i2	10.1521	47.7721	2.2344	0.00188473	6.66667	67.3333	3.51562	0.0103038
BS4DTRINITY_DN12731_c0_g10_i1	1.58653	67.2613	5.40583	2.43391e-09	3.66667	40.3333	3.3926	0.0406947
BS4DTRINITY_DN12778_c0_g12_i2	75.0324	369.342	2.29937	2.00078e-06	233.667	625.333	2.19026	0.00781171
BS4DTRINITY_DN12793_c6_g9_i4	327.774	38.2935	-3.09753	6.06068e-10	350.333	31	-3.11197	0.0011297
BS4DTRINITY_DN12874_c0_g2_i14	118.153	1137.82	3.26755	1.61784e-12	109	644.333	3.15441	8.07129e-05
BS4DTRINITY_DN12879_c0_g1_i4	2.63238	174.517	6.05085	4.24802e-17	4.66667	70.6667	4.34733	0.00459247
BS4DTRINITY_DN12978_c3_g1_i1	0.709067	185.759	8.03329	1.81617e-20	13.3333	94	3.99	0.00892486
BS4DTRINITY_DN12978_c3_g2_i3	3.17305	146.866	5.53248	2.22846e-14	3.33333	118.333	5.90288	4.02747e-05
BS4DTRINITY_DN13000_c1_g1_i1	16.0375	128.8	3.00561	2.18039e-07	6.33333	135	4.30781	7.12499e-05
BS4DTRINITY_DN13074_c4_g17_i1	110.186	648.479	2.55712	2.64969e-08	61.6667	186.667	2.08456	0.0231051
BS4DTRINITY_DN13081_c0_g1_i27	6.77934	439.85	6.01972	8.65759e-24	8.66667	103.333	3.80811	0.00157398
BS4DTRINITY_DN13089_c0_g6_i2	1401.12	17036.8	3.604	4.34431e-10	3144.33	15270.7	3.29154	0.00317888
BS4DTRINITY_DN13107_c2_g2_i18	26.7344	499.932	4.22496	2.47525e-16	14	194	4.25936	6.63545e-05
BS4DTRINITY_DN13122_c0_g1_i10	35.7594	560.53	3.9704	8.04945e-15	21.6667	176.333	3.40905	0.000757796
BS4DTRINITY_DN13123_c3_g2_i1	12564.2	300228	4.57867	0.00190541	7248.33	84182.3	3.96486	0.0419356
BS4DTRINITY_DN13132_c2_g4_i16	2010.89	11451.7	2.50965	2.65146e-06	858	2872.67	2.173	0.001754
BS4DTRINITY_DN17111_c0_g1_i1	1.77267	65.708	5.21208	9.65623e-09	0.666667	34	6.79258	0.015323
BS4DTRINITY_DN21159_c0_g1_i2	362.121	77.2105	-2.2296	4.38163e-06	665.333	58.6667	-2.76672	0.000503511
BS4DTRINITY_DN2913_c0_g1_i1	22.2913	129.877	2.54259	1.24214e-05	57.3333	152	2.27335	0.0460121
BS4DTRINITY_DN3839_c0_g1_i1	67.5953	568.766	3.07284	1.59514e-10	102.333	439	2.69838	0.00108686
BS4DTRINITY_DN5648_c0_g1_i1	12.6567	61.2622	2.27509	0.000869213	9.33333	138.333	4.41615	0.00020486
BS4DTRINITY_DN5965_c0_g1_i1	131.592	10.5034	-3.64713	2.34134e-09	67	5.33333	-3.46856	0.0358444
BS4DTRINITY_DN6450_c0_g1_i2	198.557	1282.01	2.69078	3.17776e-09	205	1134	3.10832	5.76336e-05
BS4DTRINITY_DN7878_c0_g1_i4	30.592	142.018	2.21485	6.11127e-05	9.66667	59	3.21409	0.0420841
BS4DTRINITY_DN8863_c0_g1_i1	607.833	122.069	-2.31598	1.87562e-07	571	45.6667	-3.00322	0.000307053
BS4DTRINITY_DN8868_c0_g1_i1	6.09479	170.716	4.80788	9.42201e-14	13.3333	133.667	4.02069	0.000915606
BS4DTRINITY_DN9443_c0_g1_i1	0.354534	112.866	8.31447	5.32138e-16	1.33333	88.6667	6.8591	5.42528e-05
BS4DTRINITY_DN9610_c0_g1_i2	110.772	675.948	2.60931	1.92842e-08	141.667	417.667	2.17963	0.00755478
BS4DTRINITY_DN9857_c0_g1_i2	236.538	994.908	2.07249	2.61852e-06	535.667	1562.33	2.3091	0.00320438
BS4DTRINITY_DN9965_c0_g1_i3	59.997	246.791	2.04033	5.66132e-05	35.6667	155	2.84447	0.00969577
BS7D1TRINITY_DN10308_c11_g5_i2	21.0319	3.55879	-2.56312	0.0104999	83.3333	6.66667	-3.36445	0.0277894
BS7D1TRINITY_DN10371_c2_g1_i6	69.749	437.511	2.64908	3.66892e-08	112.667	498.333	2.71371	0.000742563
BS7D1TRINITY_DN10371_c2_g8_i1	1.05811	114.804	6.76154	2.87272e-15	1.33333	94.6667	5.92915	2.79667e-05
BS7D1TRINITY_DN10531_c0_g8_i2	29.9923	145.992	2.28322	3.04874e-05	35	113.667	2.41275	0.0400728
BS7D1TRINITY_DN10546_c0_g5_i1	5.48703	108.75	4.30884	1.29619e-09	9.33333	64.6667	3.29591	0.0265837
BS7D1TRINITY_DN10604_c1_g4_i1	2.2059	156.009	6.14411	1.76864e-16	1	54.6667	6.43452	0.00175992
BS7D1TRINITY_DN10752_c3_g1_i1	1.40651	44.6509	4.98849	2.65357e-07	2.33333	35	4.03571	0.0362348
BS7D1TRINITY_DN10754_c6_g1_i2	2.82528	121.251	5.42345	2.03281e-13	0.666667	126.667	8.76284	3.44638e-07
BS7D1TRINITY_DN10754_c6_g2_i4	2.82465	237.496	6.39369	4.92574e-20	21.3333	223.667	3.8436	0.00011069
BS7D1TRINITY_DN10764_c1_g2_i7	1.93557	142.883	6.20594	3.7821e-16	6	99	4.40118	0.000777122
BS7D1TRINITY_DN10782_c3_g5_i5	64.4197	622.117	3.27161	8.06707e-12	125.667	286.333	2.03276	0.0354134
BS7D1TRINITY_DN10833_c1_g1_i2	73.164	326.094	2.15608	1.65483e-05	94.6667	350	2.59019	0.00339758
BS7D1TRINITY_DN10875_c0_g1_i6	70.3322	297.216	2.07925	1.69215e-05	85.6667	243.333	2.02964	0.0194029
BS7D1TRINITY_DN10940_c2_g1_i7	0.709067	74.8409	6.72176	2.17671e-11	12.3333	79.3333	3.55448	0.0182551
BS7D1TRINITY_DN10940_c2_g2_i3	1.93557	227.769	6.87867	2.17632e-21	1.33333	65.6667	5.97976	0.000808024
BS7D1TRINITY_DN10974_c1_g1_i5	565.03	96.548	-2.54901	3.92925e-07	297.667	52	-2.34603	0.0162286
BS7D1TRINITY_DN10987_c0_g1_i1	0.354534	139.797	8.6232	3.23509e-18	2	47.6667	4.87252	0.0104842
BS7D1TRINITY_DN11039_c3_g2_i2	130.596	1101.88	3.07678	3.92753e-11	54	296.333	2.82965	0.000799996
BS7D1TRINITY_DN11052_c2_g1_i1	4132.29	597.998	-2.78873	1.57197e-07	1258	193.667	-2.60547	0.00102423
BS7D1TRINITY_DN11118_c5_g2_i5	246.615	2378.52	3.26973	7.04212e-12	246	2263.67	3.94184	1.01028e-06
BS7D1TRINITY_DN11166_c0_g1_i7	2.82528	68.5945	4.60162	1.10222e-08	5	59.6667	4.03055	0.0121626
BS7D1TRINITY_DN11183_c2_g8_i2	5.71574	34.6409	2.59947	0.00157403	4.66667	43	4.04139	0.0482744
BS7D1TRINITY_DN11206_c1_g3_i3	168.813	17.8306	-3.24299	5.51952e-10	281.667	21	-3.21748	0.00131324
BS7D1TRINITY_DN20399_c0_g1_i1	39.1853	241.083	2.62115	4.79094e-07	66.6667	167.333	2.03653	0.048081
BS7D1TRINITY_DN25490_c0_g1_i1	14.8129	0.880505	-4.07238	0.0019968	49.6667	3	-4.16842	0.0236842
BS7D1TRINITY_DN3382_c0_g1_i2	4.94023	34.0385	2.78452	0.00131493	5	56.3333	3.88618	0.0172053
BS7D1TRINITY_DN5743_c0_g1_i2	239.312	2097.46	3.13168	7.89819e-12	221	1216.67	3.03315	5.40057e-05
BS7D1TRINITY_DN6996_c0_g1_i5	0.438729	37.7046	6.42526	1.53105e-07	0.333333	28	7.5447	0.0203777
BS7D1TRINITY_DN7834_c0_g1_i2	39.3734	177.96	2.17626	3.12167e-05	46	138.333	2.17518	0.036687
BS7D1TRINITY_DN8556_c0_g1_i3	2.99917	58.6622	4.2898	2.5518e-07	5.66667	84.3333	4.51068	0.00214507
BS7D1TRINITY_DN933_c0_g1_i2	15.0752	588.378	5.2865	9.76108e-23	23.3333	535.333	4.95002	2.10247e-08
BS7D1TRINITY_DN9531_c0_g1_i3	116.241	623.204	2.42259	1.27266e-07	396.333	1109.67	2.28523	0.00417117
BS7D1TRINITY_DN9817_c0_g1_i1	9.17752	126.128	3.78064	4.64443e-09	15.3333	167.333	3.8533	0.000283989
BS7DTRINITY_DN10278_c0_g1_i2	12.3512	227.809	4.2051	5.4275e-13	28	196	3.49008	0.000931675
BS7DTRINITY_DN10836_c0_g1_i2	15.5188	159.669	3.363	9.34531e-09	12.3333	80.3333	2.82494	0.0161837
BS7DTRINITY_DN11243_c0_g2_i2	6.85804	128.742	4.23054	7.43463e-11	14	76.3333	3.18768	0.0267088
BS7DTRINITY_DN11361_c0_g2_i3	618.482	3168.88	2.35717	1.36673e-07	271	3830.67	4.56969	8.26487e-08
BS7DTRINITY_DN11500_c5_g2_i12	6.35351	208.287	5.03487	8.95218e-16	2	153.333	6.66165	4.89748e-07
BS7DTRINITY_DN11551_c2_g1_i1	4.57956	143.426	4.96895	5.53331e-13	1.33333	187.333	7.42933	1.67925e-08
BS7DTRINITY_DN11576_c0_g2_i2	34.6058	361.824	3.38621	3.80215e-11	32.3333	305.667	3.97526	5.14944e-05
BS7DTRINITY_DN11623_c0_g1_i4	9.70108	147.965	3.93097	2.14731e-10	6	71.6667	3.87242	0.00631276
BS7DTRINITY_DN11709_c1_g2_i8	84.7887	415.136	2.29164	2.58647e-06	74.3333	295.667	2.72781	0.00341969
BS7DTRINITY_DN11731_c1_g1_i1	5.11411	68.8702	3.75132	1.15832e-06	19	104	3.30407	0.0123476
BS7DTRINITY_DN11867_c1_g2_i3	1.75492	53.7453	4.93666	6.86954e-08	4.66667	44	3.59395	0.0441235
BS7DTRINITY_DN11948_c5_g2_i1	66.8695	591.825	3.14575	7.43727e-11	39.3333	175.667	2.58565	0.00670618
BS7DTRINITY_DN11963_c1_g12_i2	1.93557	246.282	6.99141	2.48961e-22	6	60.6667	3.44322	0.0159955
BS7DTRINITY_DN11963_c1_g7_i2	2.29559	239.431	6.7046	1.26004e-20	4.66667	42.6667	3.87111	0.0476515
BS7DTRINITY_DN11976_c4_g2_i2	13.1932	198.835	3.91371	1.19849e-11	14	201.667	4.13131	4.64077e-05
BS7DTRINITY_DN11989_c2_g1_i6	8.46168	206.948	4.61218	1.07183e-13	6	66.3333	4.06247	0.0105464
BS7DTRINITY_DN11989_c3_g5_i5	0.709067	75.521	6.73481	1.7607e-11	1.33333	44.6667	6.26743	0.00785129
BS7DTRINITY_DN11994_c1_g5_i2	905.38	9914.74	3.45298	1.86301e-11	503.333	3233	3.16617	1.87327e-05
BS7DTRINITY_DN12046_c0_g1_i3	104.481	2256.98	4.43309	3.38368e-20	48	425.333	3.41448	2.16638e-05
BS7DTRINITY_DN12065_c1_g2_i15	6191.9	876.647	-2.82031	2.45045e-07	1424	313	-2.10815	0.0082709
BS7DTRINITY_DN12099_c0_g1_i12	30.1065	367.829	3.61089	2.52944e-12	18.3333	172.333	3.57106	0.000493101
BS7DTRINITY_DN12102_c1_g2_i14	10.8427	288.901	4.73577	2.34453e-16	26.6667	122.667	3.19697	0.0135614
BS7DTRINITY_DN12154_c2_g1_i1	2.99368	118.581	5.30781	3.53102e-13	3.33333	57	4.84193	0.00686604
BS7DTRINITY_DN12160_c2_g6_i1	1.93557	66.0701	5.09317	3.16921e-09	2.66667	79.6667	5.20903	0.000723886
BS7DTRINITY_DN12201_c2_g4_i14	1068.38	84.2893	-3.66393	2.93215e-15	2414.67	133	-3.57671	1.72602e-06
BS7DTRINITY_DN12227_c0_g1_i5	151.723	33.8107	-2.16589	0.000236278	336.667	47.3333	-2.27434	0.0108718
BS7DTRINITY_DN18185_c0_g1_i1	27.4838	1.54121	-4.15644	0.00015088	81	4.66667	-4.27715	0.00377855
BS7DTRINITY_DN4268_c0_g1_i1	2.29559	161.654	6.1379	2.271e-16	3.33333	66.3333	5.04214	0.00375206
BS7DTRINITY_DN7412_c0_g1_i1	19.8219	98.8723	2.31847	0.000119186	11.6667	84.6667	3.34602	0.0109802
BS7DTRINITY_DN8696_c0_g1_i1	34.5322	289.111	3.06561	1.01738e-09	35.6667	227.667	3.2375	0.000874028
BS7DTRINITY_DN9267_c0_g1_i1	28.6736	119.21	2.05571	0.000417928	43	132.667	2.24334	0.0362536
BS7DTRINITY_DN9819_c0_g1_i1	59.4691	408.972	2.78179	6.38734e-09	22	82.6667	2.41918	0.0483367
CB4DTRINITY_DN10175_c0_g1_i2	324.456	34.4627	-3.23492	1.60274e-10	428	52.3333	-2.44187	0.00499647
CB4DTRINITY_DN10979_c0_g1_i2	114.555	10.9443	-3.38778	3.92029e-08	178.667	13.3333	-3.13819	0.00721998
CB4DTRINITY_DN11547_c0_g1_i3	230.085	26.2371	-3.13249	1.37181e-09	200	26.6667	-2.33073	0.0250432
CB4DTRINITY_DN11895_c0_g1_i1	231.126	20.9677	-3.46244	1.32274e-10	270	29	-2.568	0.00706496
CB4DTRINITY_DN12407_c1_g1_i4	150.566	4.26629	-5.14127	3.01211e-15	52.3333	1.33333	-4.40399	0.0207641
CB4DTRINITY_DN12758_c0_g1_i7	1097.49	116.46	-3.2363	2.6798e-12	796.667	56.3333	-3.18194	5.65776e-05
CB4DTRINITY_DN13074_c1_g2_i1	80.7259	11.2225	-2.84664	1.58203e-05	110	12	-2.58591	0.0396691
CB4DTRINITY_DN13168_c0_g1_i4	261.294	42.4857	-2.62063	1.76179e-07	187.667	19.3333	-2.6659	0.0129082
CB4DTRINITY_DN13326_c0_g1_i3	1922.18	322.145	-2.57696	1.03757e-08	2667.67	144.667	-3.53559	1.34221e-06
CB4DTRINITY_DN13438_c1_g1_i4	387.318	1.79786	-7.75109	3.03056e-31	223.333	1	-7.61135	5.4085e-08
CB4DTRINITY_DN13574_c0_g1_i2	110.698	2.53071	-5.45094	1.35279e-13	110	1	-6.4691	0.000163397
CB4DTRINITY_DN13608_c0_g2_i1	55.3886	1.33326	-5.37656	4.38421e-09	44	0.666667	-5.6597	0.0273908
CB4DTRINITY_DN13648_c2_g1_i4	146.854	18.2156	-3.01113	1.1047e-07	135.333	11.6667	-2.73704	0.0210388
CB4DTRINITY_DN13661_c5_g1_i4	1378	3.69278	-8.54366	3.20966e-43	310.667	2.33333	-7.06982	4.60525e-10
CB4DTRINITY_DN13665_c1_g2_i5	515.164	39.308	-3.71214	1.05163e-14	266.667	11.3333	-3.86407	0.000190488
CB4DTRINITY_DN13715_c1_g1_i2	101.357	14.3537	-2.81995	1.1111e-05	139.667	19	-2.919	0.0151921
CB4DTRINITY_DN13743_c0_g3_i1	111.179	1.7726	-5.97087	5.77125e-15	43	1	-5.18691	0.0317427
CB4DTRINITY_DN13770_c2_g4_i2	8293	1933.62	-2.10059	6.42688e-05	3893.67	518.667	-2.45094	0.00104565
CB4DTRINITY_DN13781_c1_g1_i4	327.441	3.05725	-6.74286	4.43414e-26	295.667	2.66667	-6.21828	2.33405e-07
CB4DTRINITY_DN13800_c3_g2_i1	151.28	7.30996	-4.37121	2.70549e-12	229.333	13.3333	-3.43087	0.00174969
CB4DTRINITY_DN13801_c0_g1_i4	294.167	36.0559	-3.02833	2.27507e-09	247.667	31.6667	-2.37086	0.0151966
CB4DTRINITY_DN13832_c0_g1_i2	1015.24	135.23	-2.90834	1.43672e-10	1097	94	-2.81287	0.000122817
CB4DTRINITY_DN13913_c2_g5_i2	170.217	21.9203	-2.95704	5.86682e-08	215.667	9.66667	-3.92774	0.00062918
CB4DTRINITY_DN13950_c0_g1_i2	476.184	69.8047	-2.77012	6.51553e-09	586.667	93.3333	-2.05129	0.00959434
CB4DTRINITY_DN14023_c2_g1_i2	174.827	34.0717	-2.35928	1.26882e-05	145.667	10.6667	-3.15807	0.00998287
CB4DTRINITY_DN14038_c0_g4_i1	422.559	78.1944	-2.43402	1.37432e-07	470	58.3333	-2.32918	0.00395832
CB4DTRINITY_DN14071_c0_g2_i3	129.64	4.81644	-4.7504	5.87952e-13	60.6667	1.33333	-5.15192	0.0150621
CB4DTRINITY_DN14107_c0_g1_i2	234.225	38.8821	-2.59071	5.99676e-07	728.667	50.3333	-3.18073	9.75614e-05
CB4DTRINITY_DN14109_c2_g8_i4	1682.13	78.122	-4.42842	1.34603e-19	2469	95.3333	-4.06456	6.1464e-08
CB4DTRINITY_DN14133_c0_g1_i2	1885.31	142.144	-3.72938	3.79903e-15	1994.67	132	-3.2974	6.61679e-06
CB4DTRINITY_DN14138_c2_g9_i2	2745.48	123.466	-4.47487	4.23155e-20	2653	132	-3.68914	4.73281e-07
CB4DTRINITY_DN14141_c1_g4_i2	115.032	976.719	3.0859	6.26825e-11	34.6667	223.333	3.04022	0.000880535
CB4DTRINITY_DN14141_c1_g5_i1	832.739	2.67828	-8.28041	3.69505e-40	405.667	1.33333	-8.00544	5.38532e-11
CB4DTRINITY_DN14145_c0_g2_i3	81.1972	3.33726	-4.6047	3.57782e-10	90.6667	0.666667	-6.59044	0.000937065
CB4DTRINITY_DN14152_c0_g1_i3	689.143	67.4111	-3.35374	4.17489e-11	240	36	-2.75138	0.0072794
CB4DTRINITY_DN14165_c0_g1_i2	56.6584	2.62967	-4.42934	4.25364e-08	47.3333	1	-5.1005	0.0350303
CB4DTRINITY_DN14184_c9_g2_i1	16.6969	1.33326	-3.64655	0.00252905	57.3333	3.33333	-3.42333	0.0437581
CB4DTRINITY_DN14189_c2_g3_i5	1968	318.542	-2.62717	4.09995e-09	1376	197.667	-2.24707	0.00157844
CB4DTRINITY_DN14196_c1_g2_i2	2576.7	196.577	-3.71236	2.6118e-15	739.333	32	-4.29904	6.50405e-07
CB4DTRINITY_DN14206_c1_g2_i4	347.69	57.4986	-2.5962	5.52589e-08	284.667	25.3333	-2.99576	0.00234141
CB4DTRINITY_DN14210_c5_g1_i1	20.5102	4.08343	-2.32849	0.0354857	38.3333	1.66667	-4.59353	0.0355736
CB4DTRINITY_DN14219_c0_g2_i1	130.747	3.28864	-5.31314	1.35202e-14	58.3333	2.66667	-4.13439	0.0402332
CB4DTRINITY_DN14230_c1_g6_i1	120.828	10.3087	-3.55102	2.05653e-08	66.6667	4.33333	-3.41124	0.0454429
CB4DTRINITY_DN14259_c2_g1_i4	67.9182	9.79404	-2.79382	5.66223e-05	202.667	23.3333	-2.3332	0.0252609
CB4DTRINITY_DN14271_c1_g3_i2	151.088	7.22656	-4.38594	7.65583e-13	53.3333	2.33333	-4.06673	0.0382986
CB4DTRINITY_DN14289_c0_g2_i5	111.955	0.831806	-7.07246	4.3226e-17	87	1.66667	-5.14857	0.00540443
CB4DTRINITY_DN14290_c0_g1_i1	373.085	62.3011	-2.58218	1.08138e-07	178	26.3333	-2.5122	0.0261555
CB4DTRINITY_DN14310_c0_g5_i2	147.963	1.50436	-6.61994	1.54215e-19	285.333	1.33333	-6.88459	5.21713e-08
CB4DTRINITY_DN14341_c0_g4_i4	135.41	1.02626	-7.04379	3.7349e-19	112.333	0.333333	-7.97477	5.16095e-05
CB4DTRINITY_DN14355_c1_g1_i6	53.7817	3.26537	-4.0418	4.63195e-07	108.667	2.33333	-4.87972	0.000615751
CB4DTRINITY_DN14363_c2_g1_i2	268.666	31.8247	-3.07759	1.842e-09	140	19	-2.27527	0.04953
CB4DTRINITY_DN14400_c0_g1_i10	346.133	12.4217	-4.80039	7.06499e-18	124.333	17	-2.90436	0.0172107
CB4DTRINITY_DN14407_c0_g1_i17	4089.53	396.97	-3.36484	1.29495e-10	967	167.667	-2.4061	0.00233099
CB4DTRINITY_DN14449_c0_g1_i5	3227.74	94.5912	-5.09268	1.93205e-23	4024.33	95.3333	-4.74919	1.09826e-09
CB4DTRINITY_DN14458_c1_g1_i2	265.756	15.8446	-4.06804	6.12332e-14	267	14.3333	-3.7065	0.000559327
CB4DTRINITY_DN14492_c0_g1_i10	462.395	44.0756	-3.39107	3.96636e-12	243	35.3333	-2.36719	0.0195337
CB4DTRINITY_DN14531_c1_g2_i4	181.9	24.8958	-2.86917	9.1365e-08	83.3333	3.66667	-3.87515	0.00949606
CB4DTRINITY_DN14549_c2_g1_i35	181.193	42.1049	-2.10546	0.000104595	486.667	74	-2.12294	0.0081852
CB4DTRINITY_DN14562_c1_g1_i5	1934.86	293.898	-2.71884	1.91207e-09	2596	255	-2.76427	0.00012313
CB4DTRINITY_DN14565_c1_g1_i16	837.902	45.7607	-4.1946	7.09863e-18	381.333	47.3333	-2.66559	0.00476419
CB4DTRINITY_DN14569_c1_g2_i3	105.075	18.7565	-2.48596	4.665e-05	93.3333	4	-4.32169	0.00129686
CB4DTRINITY_DN14571_c4_g4_i1	100.211	4.93686	-4.3433	6.06885e-10	59.3333	3.33333	-3.99218	0.0172754
CB4DTRINITY_DN14572_c6_g2_i2	656.034	6.36925	-6.6865	6.13464e-31	332.333	9.66667	-4.78103	4.99493e-06
CB4DTRINITY_DN14573_c4_g2_i1	17559.1	1487.24	-3.56151	3.03501e-09	8022.67	505	-3.73899	1.56794e-05
CB4DTRINITY_DN1589_c0_g1_i1	65.9631	15.7773	-2.06381	0.00180856	81.6667	5.33333	-3.0865	0.0479638
CB4DTRINITY_DN2725_c0_g1_i1	234.549	8.75411	-4.74379	9.04135e-16	126.333	1.33333	-6.3666	5.84126e-05
CB4DTRINITY_DN30005_c0_g1_i1	899.255	101.382	-3.14893	1.47626e-11	850	111.333	-2.25576	0.00237782
CB4DTRINITY_DN3056_c0_g1_i1	245.067	54.373	-2.17221	1.06042e-05	365.333	59.3333	-2.00462	0.0197661
CB4DTRINITY_DN34230_c0_g1_i1	646.948	70.1474	-3.20519	1.24665e-11	541.667	54.6667	-2.71173	0.00116934
CB4DTRINITY_DN3891_c0_g1_i1	57.0164	0.513132	-6.7959	2.60549e-11	92	0.666667	-6.63888	0.000764204
CB4DTRINITY_DN4385_c0_g1_i1	76.7877	4.659	-4.04278	8.32754e-09	138.667	4.33333	-4.08809	0.00142545
CB4DTRINITY_DN4543_c0_g1_i1	919.162	41.337	-4.47481	1.12679e-19	895	58	-3.3317	2.15337e-05
CB4DTRINITY_DN6661_c0_g1_i1	2332.98	428.951	-2.44329	6.89579e-08	1344	208.667	-2.13153	0.00326292
CB4DTRINITY_DN6901_c0_g1_i2	373.279	46.6918	-2.99901	1.18042e-09	268	28.3333	-2.73444	0.00606786
CB4DTRINITY_DN8192_c0_g1_i1	308.299	35.16	-3.13232	2.98226e-10	155.667	20.3333	-2.46164	0.0339491
CB4DTRINITY_DN9000_c0_g1_i2	698.445	138.773	-2.33142	1.52646e-07	324	37	-2.70949	0.00448726
CB4DTRINITY_DN9074_c0_g1_i3	83.1853	7.2982	-3.51072	5.67178e-07	111.333	10	-2.95861	0.0344546
CB4DTRINITY_DN9321_c0_g1_i2	161.366	29.8607	-2.43402	9.97955e-05	166	22.3333	-2.4297	0.0264951
CB4DTRINITY_DN9398_c0_g2_i1	426.81	70.023	-2.60769	5.24106e-08	222.667	25.6667	-2.66915	0.00839821
CB4DTRINITY_DN9504_c0_g2_i1	95.1234	6.05049	-3.97468	4.56642e-08	138.667	2	-5.59517	0.000269664
CB7DTRINITY_DN1028_c0_g1_i2	109.174	25.3252	-2.10799	0.000179168	138.333	13.3333	-2.53244	0.0349919
CB7DTRINITY_DN10643_c0_g1_i1	889.065	221.931	-2.00218	0.000154128	1059.67	148.333	-2.29387	0.00186125
CB7DTRINITY_DN11151_c0_g1_i1	10.7714	1.02626	-3.39174	0.0119162	40.3333	0.666667	-5.4908	0.0458382
CB7DTRINITY_DN11364_c0_g1_i1	148.155	1.00291	-7.20678	3.48155e-20	143.333	1.66667	-5.39766	6.8652e-05
CB7DTRINITY_DN11414_c0_g1_i2	80.2959	1.24771	-6.00797	3.90989e-12	100.333	4.33333	-3.63178	0.0156632
CB7DTRINITY_DN11698_c0_g2_i1	1698.11	205.861	-3.04419	2.96929e-11	1715.33	163	-2.75854	0.000109558
CB7DTRINITY_DN11812_c0_g1_i3	196.441	46.9616	-2.06454	5.99114e-05	224	36	-2.06846	0.0356388
CB7DTRINITY_DN11874_c0_g1_i1	431.736	21.4927	-4.32823	2.92579e-17	535.333	26.3333	-3.85027	2.11726e-05
CB7DTRINITY_DN12149_c0_g1_i4	231.549	54.7267	-2.081	3.04765e-05	185	28.6667	-2.15534	0.0428892
CB7DTRINITY_DN12546_c0_g2_i1	107.779	12.2624	-3.13577	7.28751e-08	408.667	19.6667	-3.52181	0.000123964
CB7DTRINITY_DN13082_c0_g1_i1	65.1942	3.71622	-4.13284	6.13127e-08	72.6667	3.33333	-3.90962	0.0309142
CB7DTRINITY_DN13297_c0_g2_i1	167.752	10.6104	-3.98278	1.42797e-11	220	14.3333	-3.37144	0.00209904
CB7DTRINITY_DN13759_c0_g1_i5	152.132	15.9918	-3.24991	4.9411e-08	316.667	14.6667	-3.79937	0.00016085
CB7DTRINITY_DN13841_c0_g1_i1	72.8915	6.81032	-3.41996	7.06626e-06	243.333	10	-4.02577	0.000209617
CB7DTRINITY_DN14041_c0_g1_i4	87.3778	14.5517	-2.58607	3.8317e-05	88.3333	4	-4.01456	0.012158
CB7DTRINITY_DN14672_c0_g1_i3	76.5605	3.96111	-4.27262	7.54075e-09	90.6667	2.66667	-4.49868	0.0109621
CB7DTRINITY_DN14674_c0_g1_i3	71.12	3.70627	-4.26221	3.34985e-08	61.6667	2.33333	-4.0584	0.023686
CB7DTRINITY_DN14686_c0_g2_i1	1572.6	179.798	-3.12871	1.22374e-11	2872.33	377	-2.23813	0.00114981
CB7DTRINITY_DN14877_c0_g1_i1	23.792	2.55588	-3.21858	0.0015262	50	0.666667	-5.80275	0.0181505
CB7DTRINITY_DN14921_c0_g1_i1	11.2895	1.90677	-2.56578	0.0457299	40.6667	1.33333	-4.78695	0.0302537
CB7DTRINITY_DN15346_c0_g1_i4	52.4151	8.09332	-2.69518	0.000925167	148	7.66667	-3.91115	0.00125566
CB7DTRINITY_DN15448_c0_g1_i1	232.822	17.1175	-3.76569	5.40467e-12	201	18	-2.96653	0.00629329
CB7DTRINITY_DN15931_c1_g1_i3	204.87	32.2213	-2.66862	5.8669e-07	244.667	41.3333	-2.02312	0.0387307
CB7DTRINITY_DN16010_c1_g1_i3	9.52297	1.17401	-3.01997	0.0408834	50	2.33333	-4.53506	0.0271753
CB7DTRINITY_DN16143_c0_g2_i1	161.2	26.591	-2.59984	1.46126e-06	168	24.3333	-2.09026	0.0472951
CB7DTRINITY_DN16167_c0_g2_i1	917.462	136.649	-2.74718	2.07346e-09	362.667	45	-2.67901	0.00306551
CB7DTRINITY_DN16235_c6_g1_i1	13.4458	1.55289	-3.11412	0.0158821	55.3333	2.33333	-4.23919	0.0326842
CB7DTRINITY_DN16311_c0_g1_i1	1593.45	11.139	-7.16039	1.70926e-37	793.667	6.66667	-6.62668	4.15925e-12
CB7DTRINITY_DN16370_c0_g1_i4	427.901	55.6694	-2.94232	4.48193e-10	383.667	65.3333	-2.03581	0.0193694
CB7DTRINITY_DN16387_c0_g4_i1	85.2551	0.207951	-8.6794	5.43609e-16	101.667	1.66667	-5.27297	0.00196703
CB7DTRINITY_DN16398_c6_g19_i3	24.9005	5.77246	-2.10891	0.0177608	112.667	6.33333	-3.32841	0.0166612
CB7DTRINITY_DN16408_c0_g2_i1	855.845	118.597	-2.85128	4.64899e-10	826.667	107.333	-2.217	0.00245324
CB7DTRINITY_DN16479_c0_g1_i2	196.651	1.51604	-7.01919	1.74121e-22	147.333	4.66667	-4.24693	0.000882085
CB7DTRINITY_DN16542_c7_g1_i5	15.4833	3.52185	-2.1363	0.0456859	65.6667	3.33333	-3.76321	0.0289805
CB7DTRINITY_DN16553_c6_g7_i6	15.7297	1.50436	-3.38627	0.0042881	51.6667	3	-3.86847	0.0472803
CB7DTRINITY_DN16604_c0_g1_i1	488.385	26.7114	-4.19249	1.63287e-16	222	14	-3.74025	0.000768485
CB7DTRINITY_DN16620_c0_g1_i3	1694.95	267.577	-2.66322	2.17273e-08	584	63	-2.92517	0.000614866
CB7DTRINITY_DN16655_c3_g1_i5	26.7673	4.01154	-2.73824	0.00530524	97	7.33333	-3.48028	0.0153909
CB7DTRINITY_DN16678_c0_g3_i2	9572.81	19.9048	-8.90968	3.14249e-40	4864.33	16.3333	-7.92461	3.73833e-17
CB7DTRINITY_DN16691_c1_g1_i1	200.599	23.1542	-3.11496	1.57418e-08	218	19.6667	-2.82783	0.00543483
CB7DTRINITY_DN16699_c0_g1_i3	224.481	18.8279	-3.57565	6.62103e-11	252.667	15.6667	-3.31246	0.00110182
CB7DTRINITY_DN16715_c1_g3_i1	160.288	2.90967	-5.78366	8.33521e-18	72	0.666667	-6.45146	0.00255092
CB7DTRINITY_DN16760_c7_g1_i4	8.88943	0.587003	-3.92065	0.00905353	37	0.333333	-6.64445	0.0225356
CB7DTRINITY_DN16808_c6_g10_i1	736.065	2.29931	-8.32249	4.54756e-39	423.333	1.66667	-7.48369	4.56701e-11
CB7DTRINITY_DN16828_c2_g2_i1	1137.23	283.757	-2.0028	6.70865e-07	475.333	62	-2.38779	0.00559141
CB7DTRINITY_DN16847_c3_g2_i1	366.756	83.0257	-2.14319	4.94957e-06	476.333	74	-2.04835	0.0111895
CB7DTRINITY_DN16868_c0_g1_i7	281.912	51.9962	-2.43877	4.96574e-07	508.333	71	-2.21354	0.007607
CB7DTRINITY_DN16879_c4_g5_i1	648.384	21.6635	-4.90351	3.42302e-21	848.667	18.6667	-4.82041	3.13281e-08
CB7DTRINITY_DN16885_c0_g3_i1	136.506	15.4535	-3.14296	1.19788e-07	216.333	22	-2.58196	0.0111518
CB7DTRINITY_DN16897_c3_g3_i2	91.6887	22.1554	-2.04909	0.000520211	147.667	16.3333	-2.39618	0.0360225
CB7DTRINITY_DN16914_c2_g14_i1	97.6544	14.0505	-2.79707	3.83614e-06	82	4	-3.9518	0.0211315
CB7DTRINITY_DN16929_c1_g5_i1	213.948	37.8503	-2.49888	1.1212e-06	237.333	34	-2.25614	0.0201066
CB7DTRINITY_DN16964_c1_g4_i2	91.6254	8.88811	-3.3658	5.75487e-07	120.667	3.33333	-4.58619	0.00336186
CB7DTRINITY_DN16998_c2_g2_i11	395.753	39.2023	-3.33559	3.74295e-10	249.667	40.3333	-2.15451	0.0208071
CB7DTRINITY_DN17032_c2_g1_i1	62.8315	1.00291	-5.96923	3.82004e-11	73.3333	2.66667	-4.33824	0.0192124
CB7DTRINITY_DN17032_c2_g5_i1	17.8095	0.587003	-4.92314	8.76021e-05	39.6667	0.666667	-5.41036	0.0479804
CB7DTRINITY_DN17044_c0_g1_i1	358.996	54.0403	-2.73186	1.90236e-08	449.667	50	-2.51742	0.00328657
CB7DTRINITY_DN17065_c0_g5_i3	101.007	16.9934	-2.5714	8.07528e-06	71.3333	4.33333	-3.51799	0.0442207
CB7DTRINITY_DN17070_c0_g9_i2	301.719	46.4991	-2.69793	5.74712e-08	291.333	31.6667	-2.67984	0.00647741
CB7DTRINITY_DN17093_c0_g2_i17	65.3711	1.1856	-5.78496	2.19281e-11	37.6667	0.333333	-5.72052	0.0370229
CB7DTRINITY_DN17095_c0_g3_i1	45.4971	10.3071	-2.14214	0.00530815	125.667	9.33333	-3.1009	0.0201554
CB7DTRINITY_DN17107_c0_g4_i2	446.592	21.714	-4.36226	2.46352e-17	521.333	17.3333	-4.30635	2.84571e-06
CB7DTRINITY_DN17130_c1_g7_i1	173.926	4.67051	-5.21875	3.19855e-16	213.667	7.66667	-4.19967	0.000374319
CB7DTRINITY_DN17154_c1_g1_i5	103.428	19.794	-2.38549	3.32288e-05	83.6667	3.66667	-4.0506	0.0200457
CB7DTRINITY_DN17187_c0_g2_i4	10632.4	1606.41	-2.72655	2.03775e-07	15215.7	1629	-2.56545	0.00252314
CB7DTRINITY_DN17192_c5_g1_i8	3063.96	196.071	-3.96595	9.14493e-17	11009.3	374.667	-4.20364	4.92817e-07
CB7DTRINITY_DN17214_c1_g3_i8	144.72	3.16797	-5.51356	2.11299e-15	87.3333	2.66667	-4.29877	0.00567679
CB7DTRINITY_DN17302_c1_g7_i5	161.999	16.5054	-3.29497	4.59458e-09	141.333	10.6667	-3.02992	0.0106639
CB7DTRINITY_DN17316_c2_g1_i4	89.1431	5.18365	-4.10408	2.53516e-09	59.3333	1.66667	-4.81121	0.021458
CB7DTRINITY_DN17325_c0_g1_i2	221.896	2.7269	-6.34648	1.1545e-21	102	0.666667	-7.00114	0.000124826
CB7DTRINITY_DN17351_c1_g1_i1	781.364	119.636	-2.70734	2.70064e-08	1921.33	169	-2.77145	7.31671e-05
CB7DTRINITY_DN17406_c2_g6_i2	52.4114	1.58991	-5.04286	6.90522e-09	36.3333	0.666667	-5.54702	0.039348
CB7DTRINITY_DN17406_c2_g9_i1	42.6022	1.41881	-4.90818	1.56628e-07	56.6667	2	-4.50217	0.028788
CB7DTRINITY_DN17412_c0_g3_i1	10.8263	1.33326	-3.02151	0.0398969	53	2.66667	-4.042	0.0355459
CB7DTRINITY_DN17423_c5_g1_i7	299.895	43.836	-2.77427	2.76947e-08	196.667	11.6667	-3.58692	0.00110962
CB7DTRINITY_DN17431_c0_g1_i2	334.067	73.0974	-2.19225	0.000196617	150	17.3333	-2.98778	0.00832179
CB7DTRINITY_DN17437_c1_g7_i2	66.1923	0.293502	-7.81715	1.28706e-13	35	0.666667	-5.50429	0.0437314
CB7DTRINITY_DN17448_c2_g2_i2	35.0189	4.54811	-2.9448	0.000713078	72	6.33333	-3.28158	0.0409616
CB7DTRINITY_DN17456_c0_g5_i6	432.646	3.06901	-7.13927	9.6948e-29	399.667	6.66667	-5.51388	1.30065e-07
CB7DTRINITY_DN17459_c4_g6_i2	1125.86	6.89414	-7.35144	2.3344e-38	541.667	4.66667	-6.53633	1.91415e-10
CB7DTRINITY_DN17474_c2_g4_i3	208.611	37.306	-2.48333	1.90432e-06	588	78	-2.15192	0.00546695
CB7DTRINITY_DN17484_c5_g4_i1	82.4108	2.38469	-5.11096	7.65398e-11	132	2.66667	-4.82965	0.00115297
CB7DTRINITY_DN17484_c5_g5_i2	378.865	37.8405	-3.32368	2.70364e-11	382.667	31	-3.18387	0.000569349
CB7DTRINITY_DN17486_c1_g1_i2	160.964	30.3631	-2.40635	1.02065e-05	159	22.6667	-2.27714	0.0485224
CB7DTRINITY_DN17492_c3_g1_i3	23.4252	4.91532	-2.25271	0.0264806	79.6667	5.66667	-3.59365	0.0223569
CB7DTRINITY_DN17594_c1_g2_i2	341.285	14.3888	-4.56796	2.8408e-17	341.667	12.6667	-4.16179	5.16333e-05
CB7DTRINITY_DN17595_c1_g4_i2	332.411	2.35952	-7.13833	2.47941e-27	369.667	5.66667	-5.49293	4.94221e-07
CB7DTRINITY_DN17598_c2_g1_i14	304.913	62.5326	-2.28572	1.38988e-05	540.333	86	-2.5654	0.00370342
CB7DTRINITY_DN17609_c0_g1_i10	236.887	27.4734	-3.10809	1.80238e-09	123.333	12.6667	-2.82765	0.0232364
CB7DTRINITY_DN17650_c0_g1_i20	40.1241	0.207951	-7.59208	8.50476e-10	52.3333	0.333333	-6.83376	0.0111789
CB7DTRINITY_DN17657_c0_g4_i1	657.034	1.02626	-9.32242	4.19355e-40	182	1.33333	-6.85137	2.07339e-07
CB7DTRINITY_DN17672_c3_g2_i2	84.7432	12.6063	-2.74895	1.37805e-05	62.3333	3.33333	-3.76786	0.0351949
CB7DTRINITY_DN17685_c0_g1_i5	444.502	29.8794	-3.89497	2.18464e-14	172	13.6667	-3.2218	0.00453633
CB7DTRINITY_DN17717_c1_g1_i1	331.425	63.9534	-2.37359	2.86031e-07	204	27	-2.33381	0.0236779
CB7DTRINITY_DN17718_c2_g1_i1	1341.42	114.497	-3.55039	3.21663e-14	1730.33	146	-2.99058	4.63033e-05
CB7DTRINITY_DN17721_c5_g1_i6	1672.35	64.3827	-4.69906	1.54598e-21	905	43.6667	-3.98613	1.42483e-06
CB7DTRINITY_DN20990_c0_g1_i1	97.3524	0.415903	-7.87083	2.19152e-16	101.667	1.66667	-5.56143	0.00103096
CB7DTRINITY_DN5934_c0_g1_i2	15.7684	2.32267	-2.76318	0.0213221	46	1.33333	-4.90718	0.0159271
CB7DTRINITY_DN6552_c0_g1_i1	45.5989	1.85807	-4.61712	1.59911e-07	39	0.666667	-5.58504	0.0347716
CB7DTRINITY_DN9127_c0_g1_i1	237.554	6.37106	-5.22058	6.94211e-18	107	3.33333	-4.26387	0.00260435
CB7DTRINITY_DN9549_c0_g1_i1	273.518	19.1935	-3.83295	8.31983e-13	284.333	16.6667	-3.62211	0.000468896
CS4DTRINITY_DN10060_c0_g2_i3	26.8948	341.958	3.66842	4.038e-12	34.6667	310	3.78144	6.47141e-05
CS4DTRINITY_DN10462_c0_g1_i2	38.3389	186.265	2.28048	2.39935e-05	42	160.667	2.56085	0.0136767
CS4DTRINITY_DN10537_c0_g1_i4	35.8258	168.675	2.23518	4.60558e-05	13.6667	94.6667	3.34702	0.00886634
CS4DTRINITY_DN10638_c0_g1_i10	72.31	295.975	2.03321	2.77472e-05	44.3333	159	2.29158	0.0171606
CS4DTRINITY_DN10659_c0_g2_i1	101.52	973.947	3.26208	3.32429e-12	128	774.333	3.21663	4.94625e-05
CS4DTRINITY_DN10690_c0_g1_i7	68.9102	544.45	2.98201	3.34518e-10	86	494.667	3.1788	0.00017101
CS4DTRINITY_DN10751_c1_g4_i1	15.5065	6122.61	8.62513	2.80428e-42	31.6667	3205.67	7.28833	3.77508e-15
CS4DTRINITY_DN10782_c3_g3_i2	25.9589	176.656	2.76664	5.37614e-07	19	86	2.30624	0.0301636
CS4DTRINITY_DN10923_c0_g1_i1	0.709067	45.9223	6.01713	5.89171e-08	1	27.3333	5.3736	0.0408457
CS4DTRINITY_DN10923_c1_g9_i3	2.99917	901.52	8.23165	3.18542e-37	4	176	5.81615	1.21802e-06
CS4DTRINITY_DN10949_c0_g1_i2	19.4847	106.086	2.44481	1.34327e-05	2.66667	59.6667	4.59213	0.00554931
CS4DTRINITY_DN10998_c0_g1_i6	67.9579	353.064	2.37722	7.35051e-07	87.3333	256.667	2.22095	0.0153376
CS4DTRINITY_DN11019_c5_g4_i1	2.55495	285.979	6.80647	1.50007e-23	11.3333	109.667	3.72859	0.00226029
CS4DTRINITY_DN11129_c1_g2_i1	41.0606	599.767	3.86858	1.07127e-14	22	682.333	5.49271	8.22108e-10
CS4DTRINITY_DN11213_c0_g1_i1	2.90948	174.19	5.90376	5.23989e-17	0.666667	28.3333	5.87336	0.0286014
CS4DTRINITY_DN11230_c1_g7_i1	1.05811	31.5936	4.90008	4.59579e-06	1.33333	48	5.44666	0.00570097
CS4DTRINITY_DN11265_c0_g6_i1	317.846	47.6052	-2.73913	1.30922e-06	108.333	10.3333	-3.34576	0.00827813
CS4DTRINITY_DN11324_c3_g3_i2	199.905	1148.81	2.52276	1.70146e-08	162.667	616.333	2.57091	0.00122041
CS4DTRINITY_DN11332_c0_g1_i2	5.29476	169.722	5.00247	5.20385e-14	2.66667	38.6667	4.39106	0.0327372
CS4DTRINITY_DN11358_c3_g6_i2	39.6709	275.329	2.79501	1.63302e-07	65.6667	232.667	2.3994	0.00891771
CS4DTRINITY_DN11399_c5_g4_i1	79.3068	867.159	3.45078	2.44955e-13	70.6667	479.333	3.22902	6.99065e-05
CS4DTRINITY_DN11416_c1_g5_i1	140.709	662.869	2.23601	7.84863e-07	157	523	2.27398	0.00318311
CS4DTRINITY_DN11476_c1_g7_i1	286.405	1225.54	2.09729	3.29527e-06	266	728.333	2.07567	0.00611896
CS4DTRINITY_DN11530_c0_g1_i2	38.2001	298.524	2.9662	1.0462e-08	24.6667	202.333	3.77816	0.000457111
CS4DTRINITY_DN11565_c2_g3_i1	76.5289	521.377	2.76825	4.80446e-09	75.6667	324.333	2.80715	0.00205181
CS4DTRINITY_DN11575_c4_g2_i3	11.8222	84.6158	2.83943	1.71807e-05	27	175	3.25699	0.00184754
CS4DTRINITY_DN11621_c1_g11_i1	1055.04	5157.51	2.28938	2.33189e-06	1190	3420.33	2.08227	0.00477085
CS4DTRINITY_DN11673_c1_g6_i4	102.293	513.952	2.32893	2.34803e-07	95.3333	504.333	3.02687	0.000254783
CS4DTRINITY_DN11714_c1_g7_i1	10.2308	372.186	5.18504	5.90491e-20	15.6667	222.667	4.37043	2.79743e-05
CS4DTRINITY_DN11719_c2_g1_i1	37.9385	806.452	4.40985	7.73899e-19	29	456	4.60304	5.20988e-07
CS4DTRINITY_DN11765_c0_g2_i3	131.399	856.483	2.70447	1.87707e-09	373	955	2.04752	0.00742981
CS4DTRINITY_DN11780_c0_g1_i3	1710.59	151.095	-3.50097	5.61491e-14	2124.67	295.333	-2.16969	0.00158461
CS4DTRINITY_DN11845_c0_g2_i8	12.2438	112.967	3.20578	1.5418e-07	12.6667	82.3333	3.41465	0.0152056
CS4DTRINITY_DN11914_c0_g2_i5	2406.81	402.018	-2.58179	4.46381e-07	566.333	118	-2.1486	0.00968003
CS4DTRINITY_DN11951_c6_g2_i2	111.732	485.446	2.11927	2.80205e-06	214.667	595.333	2.30706	0.00668004
CS4DTRINITY_DN11958_c0_g2_i12	16.3065	135.05	3.04997	1.64083e-07	16.3333	84.3333	2.76045	0.0231846
CS4DTRINITY_DN12020_c1_g1_i2	1705.41	246.709	-2.78924	3.22066e-08	322.333	56.3333	-2.40298	0.00769616
CS4DTRINITY_DN12098_c2_g1_i6	173.673	16.1669	-3.42525	1.92868e-09	262.333	35.3333	-2.09281	0.0212911
CS4DTRINITY_DN12099_c1_g1_i10	2.46398	151.149	5.93883	1.16306e-15	10	73.3333	3.21919	0.0172479
CS4DTRINITY_DN12130_c1_g1_i6	10.9263	75.8516	2.79537	3.71276e-05	3.66667	49.6667	4.84854	0.0216186
CS4DTRINITY_DN12151_c0_g1_i7	76.8021	391.115	2.34838	4.79762e-07	60.3333	208	2.35464	0.0121165
CS4DTRINITY_DN12187_c1_g8_i2	83.6415	451.973	2.43394	1.73798e-07	120.333	427	2.65433	0.00301806
CS4DTRINITY_DN12198_c0_g1_i1	23.8714	0.709404	-5.07253	5.63285e-06	93	3	-4.36614	0.0108032
CS4DTRINITY_DN12225_c2_g2_i3	0.354534	133.553	8.55728	8.94988e-18	1.33333	31.3333	4.97201	0.0368383
CS4DTRINITY_DN12237_c0_g2_i1	23.1756	236.756	3.35273	6.3231e-10	8.33333	53	3.33912	0.0498461
CS4DTRINITY_DN12239_c0_g4_i3	1.40651	105.096	6.22344	1.22438e-13	2.66667	72.6667	4.51731	0.00115994
CS4DTRINITY_DN12256_c0_g4_i3	109.071	927.415	3.08795	1.92483e-11	75.6667	271.333	2.31764	0.00635822
CS4DTRINITY_DN12259_c2_g11_i6	6.52675	2240.81	8.42344	8.83804e-43	48.3333	475	4.41916	8.00072e-06
CS4DTRINITY_DN12265_c2_g5_i1	260.768	1277.09	2.29201	1.24592e-07	71.6667	396.667	2.60853	0.000362252
CS4DTRINITY_DN12273_c1_g1_i7	0.529054	99.9632	7.56184	1.05403e-14	14	75.6667	3.30577	0.0277471
CS4DTRINITY_DN12273_c1_g5_i12	42.9216	210.95	2.29713	8.2026e-06	23	110	2.60242	0.0150138
CS4DTRINITY_DN12360_c2_g1_i13	7.49517	126.088	4.07233	3.62855e-10	2	45.3333	5.20841	0.0116795
CS4DTRINITY_DN12368_c3_g8_i1	110.298	1390.18	3.65579	3.51391e-15	118.333	658	2.98296	0.00011189
CS4DTRINITY_DN12392_c1_g1_i7	71.6881	398.857	2.47607	1.66023e-07	28	146	2.61158	0.00610342
CS4DTRINITY_DN12396_c0_g3_i1	186.422	977.79	2.39095	1.13997e-07	154.667	750.667	2.98897	0.000214205
CS4DTRINITY_DN12449_c0_g3_i11	7.05031	96.3533	3.77257	2.88782e-08	5.66667	60.6667	3.5328	0.0138414
CS4DTRINITY_DN12463_c1_g4_i9	17.1053	562.91	5.04039	8.10158e-21	15.3333	95	3.08188	0.0104418
CS4DTRINITY_DN12467_c3_g1_i19	28.8945	404.963	3.80892	4.08318e-14	10	222	4.6185	4.08847e-06
CS4DTRINITY_DN12486_c4_g1_i1	21.2406	293.486	3.78839	2.85762e-12	2.66667	95	5.86776	0.000147089
CS4DTRINITY_DN21779_c0_g1_i1	1.93557	86.7456	5.48596	2.09857e-11	18.6667	100.667	3.4425	0.0146565
CS4DTRINITY_DN2581_c0_g1_i1	2.63238	46.5742	4.14509	2.03827e-06	2	33.6667	4.50197	0.03613
CS4DTRINITY_DN2620_c0_g1_i1	10.3247	84.7263	3.03671	9.57301e-06	20.3333	118	2.89423	0.00756505
CS4DTRINITY_DN3007_c0_g1_i2	3.00466	40.8301	3.76436	4.80928e-05	3.33333	43.6667	4.36037	0.0277471
CS4DTRINITY_DN3246_c0_g1_i1	8.01133	70.5883	3.13932	1.0364e-05	2.33333	44.6667	5.1344	0.016199
CS4DTRINITY_DN4151_c0_g1_i2	3.16756	125.127	5.30388	3.19462e-13	4.66667	199.333	5.99821	5.65821e-07
CS4DTRINITY_DN4584_c0_g1_i1	94.663	14.3676	-2.71998	4.43657e-05	155.667	19	-3.10277	0.00961782
CS4DTRINITY_DN5537_c0_g1_i1	68.5421	283.365	2.0476	2.79439e-05	71.6667	236.667	2.40498	0.0112826
CS4DTRINITY_DN6176_c0_g1_i3	80.171	475.525	2.56837	4.58392e-08	105	635.667	3.3034	7.30502e-05
CS4DTRINITY_DN7571_c0_g1_i1	28.6932	412.314	3.84496	1.17159e-13	12.6667	82.6667	3.18993	0.0144906
CS4DTRINITY_DN7612_c0_g1_i2	5.63704	79.669	3.82101	2.30791e-07	14.3333	75.6667	3.19049	0.0293808
CS4DTRINITY_DN7710_c0_g1_i1	49.8184	272.577	2.45191	1.14884e-06	67.6667	206	2.38594	0.0190408
CS4DTRINITY_DN7794_c0_g1_i1	1.31619	158.592	6.91281	6.43466e-18	4.33333	61.6667	3.87472	0.00868365
CS4DTRINITY_DN8062_c0_g1_i1	65.7233	328.059	2.31948	1.51044e-06	70.6667	213	2.15713	0.0190435
CS4DTRINITY_DN8373_c0_g1_i1	91.7767	424.13	2.2083	2.55551e-06	136.333	612	2.82096	0.000479058
CS4DTRINITY_DN8975_c0_g1_i1	21.8471	103.807	2.24839	0.000150123	25.3333	110.333	2.92082	0.0192555
CS4DTRINITY_DN9097_c0_g1_i1	100.48	561.504	2.48239	4.78616e-08	110	307	2.11582	0.0148338
