# Supplementary material for: Transcriptome Analysis Reveals Key Pathways and Candidate Genes Controlling Seed Development and Size in Ricebean (Vigna umbellata)
Source: Front Genet. 2022 Jan 21;12:791355. doi: 10.3389/fgene.2021.791355 (PMC8815620; doi:10.3389/fgene.2021.791355)
Supplement: Supplementary file 3 [file Table3.xlsx]

## Sheet: B5_B10
Table S3(A): GO annotation of DEGs acroos the timepoints (5 DPA and 10 DPA) in bold genotype
Transcript ID	Biological Process	Cellular Component	Molecular function
AB4DTRINITY_DN10033_c0_g1_i6	-	-	-
AB4DTRINITY_DN10091_c0_g4_i1	cellular amino acid metabolic process [GO:0006520]	-	nucleotide binding [GO:0000166]; oxidoreductase activity, acting on the CH-NH2 group of donors, NAD or NADP as acceptor [GO:0016639]
AB4DTRINITY_DN10103_c4_g5_i1	-	integral component of membrane [GO:0016021]	electron transfer activity [GO:0009055]
AB4DTRINITY_DN10106_c0_g1_i2	-	integral component of membrane [GO:0016021]	ATP binding [GO:0005524]; protein kinase activity [GO:0004672]
AB4DTRINITY_DN10125_c0_g3_i1	-	nucleus [GO:0005634]	DNA binding [GO:0003677]
AB4DTRINITY_DN10141_c2_g3_i2	-	-	transferase activity [GO:0016740]
AB4DTRINITY_DN10158_c1_g5_i1	-	-	-
AB4DTRINITY_DN10165_c2_g4_i2	-	cytoplasm [GO:0005737]	Rho GDP-dissociation inhibitor activity [GO:0005094]
AB4DTRINITY_DN10166_c0_g1_i1	-	-	catalytic activity [GO:0003824]
AB4DTRINITY_DN10166_c0_g5_i2	-	-	catalytic activity [GO:0003824]
AB4DTRINITY_DN10174_c0_g1_i2	-	-	-
AB4DTRINITY_DN10176_c0_g4_i6	-	-	UDP-glycosyltransferase activity [GO:0008194]
AB4DTRINITY_DN10242_c0_g1_i2	-	-	-
AB4DTRINITY_DN10260_c1_g9_i2	-	-	-
AB4DTRINITY_DN10267_c2_g6_i8	cytokinin biosynthetic process [GO:0009691]	-	hydrolase activity [GO:0016787]
AB4DTRINITY_DN10282_c2_g9_i2	-	-	ATP binding [GO:0005524]
AB4DTRINITY_DN10290_c0_g5_i1	cellulose microfibril organization [GO:0010215]	anchored component of membrane [GO:0031225]	-
AB4DTRINITY_DN10301_c0_g11_i1	-	-	heme binding [GO:0020037]; iron ion binding [GO:0005506]; monooxygenase activity [GO:0004497]; oxidoreductase activity, acting on paired donors, with incorporation or reduction of molecular oxygen [GO:0016705]
AB4DTRINITY_DN10313_c1_g6_i1	-	-	-
AB4DTRINITY_DN10330_c5_g12_i1	-	-	-
AB4DTRINITY_DN10337_c2_g6_i3	-	-	-
AB4DTRINITY_DN10338_c0_g5_i1	-	integral component of membrane [GO:0016021]	-
AB4DTRINITY_DN10347_c2_g1_i4	-	-	-
AB4DTRINITY_DN10374_c1_g4_i2	oxylipin biosynthetic process [GO:0031408]	-	metal ion binding [GO:0046872]; oxidoreductase activity, acting on single donors with incorporation of molecular oxygen, incorporation of two atoms of oxygen [GO:0016702]
AB4DTRINITY_DN10386_c0_g8_i2	-	-	-
AB4DTRINITY_DN10386_c1_g1_i1	translation [GO:0006412]	ribosome [GO:0005840]	structural constituent of ribosome [GO:0003735]
AB4DTRINITY_DN10392_c1_g12_i2	-	-	metal ion binding [GO:0046872]; oxidoreductase activity [GO:0016491]
AB4DTRINITY_DN10402_c1_g8_i1	-	integral component of membrane [GO:0016021]	-
AB4DTRINITY_DN10451_c0_g2_i1	-	integral component of membrane [GO:0016021]	heme binding [GO:0020037]; iron ion binding [GO:0005506]; monooxygenase activity [GO:0004497]; oxidoreductase activity, acting on paired donors, with incorporation or reduction of molecular oxygen [GO:0016705]
AB4DTRINITY_DN10461_c0_g5_i3	lipid transport [GO:0006869]	-	-
AB4DTRINITY_DN10466_c0_g5_i6	-	-	-
AB4DTRINITY_DN10469_c0_g5_i2	-	-	hydrolase activity, acting on ester bonds [GO:0016788]
AB4DTRINITY_DN10471_c0_g1_i4	glycogen biosynthetic process [GO:0005978]; starch biosynthetic process [GO:0019252]	chloroplast [GO:0009507]	ATP binding [GO:0005524]; glucose-1-phosphate adenylyltransferase activity [GO:0008878]
AB4DTRINITY_DN10477_c2_g1_i3	-	-	-
AB4DTRINITY_DN10480_c0_g2_i1	microtubule-based movement [GO:0007018]	microtubule [GO:0005874]	ATP binding [GO:0005524]; microtubule binding [GO:0008017]; microtubule motor activity [GO:0003777]
AB4DTRINITY_DN10493_c1_g1_i14	-	-	-
AB4DTRINITY_DN10494_c1_g2_i1	-	-	-
AB4DTRINITY_DN10504_c5_g2_i2	-	integral component of membrane [GO:0016021]	-
AB4DTRINITY_DN10512_c2_g5_i1	regulation of transcription, DNA-templated [GO:0006355]	nucleus [GO:0005634]	protein heterodimerization activity [GO:0046982]; sequence-specific DNA binding [GO:0043565]
AB4DTRINITY_DN10517_c1_g2_i1	methylation [GO:0032259]	-	O-methyltransferase activity [GO:0008171]; protein dimerization activity [GO:0046983]
AB4DTRINITY_DN10524_c2_g13_i2	-	-	cysteine-type peptidase activity [GO:0008234]
AB4DTRINITY_DN10536_c1_g14_i1	-	nucleus [GO:0005634]	DNA binding [GO:0003677]
AB4DTRINITY_DN10540_c3_g4_i3	-	-	catalytic activity [GO:0003824]
AB4DTRINITY_DN10548_c0_g1_i1	-	-	endopeptidase inhibitor activity [GO:0004866]
AB4DTRINITY_DN10552_c2_g8_i2	-	integral component of membrane [GO:0016021]	antiporter activity [GO:0015297]; xenobiotic transmembrane transporter activity [GO:0042910]
AB4DTRINITY_DN10555_c0_g12_i3	-	-	-
AB4DTRINITY_DN10556_c1_g10_i1	-	-	transferase activity, transferring acyl groups other than amino-acyl groups [GO:0016747]
AB4DTRINITY_DN10595_c2_g16_i1	-	-	-
AB4DTRINITY_DN10598_c1_g6_i1	plant-type cell wall organization [GO:0009664]	cell wall [GO:0005618]; extracellular region [GO:0005576]; membrane [GO:0016020]	-
AB4DTRINITY_DN10599_c3_g1_i2	-	integral component of membrane [GO:0016021]	ATP binding [GO:0005524]; protein serine/threonine kinase activity [GO:0004674]
AB4DTRINITY_DN10599_c3_g2_i2	-	-	-
AB4DTRINITY_DN10604_c1_g1_i2	-	-	-
AB4DTRINITY_DN10608_c3_g3_i2	-	-	-
AB4DTRINITY_DN10619_c0_g1_i3	-	-	-
AB4DTRINITY_DN10630_c0_g3_i1	-	-	-
AB4DTRINITY_DN10664_c0_g2_i4	-	integral component of membrane [GO:0016021]	-
AB4DTRINITY_DN10684_c2_g12_i1	carbohydrate metabolic process [GO:0005975]	-	glycogen phosphorylase activity [GO:0008184]; linear malto-oligosaccharide phosphorylase activity [GO:0102250]; pyridoxal phosphate binding [GO:0030170]; SHG alpha-glucan phosphorylase activity [GO:0102499]
AB4DTRINITY_DN10697_c6_g6_i2	-	-	-
AB4DTRINITY_DN10717_c1_g1_i4	-	-	-
AB4DTRINITY_DN10719_c3_g7_i4	-	-	catalytic activity [GO:0003824]
AB4DTRINITY_DN10729_c1_g1_i1	methylation [GO:0032259]	-	O-methyltransferase activity [GO:0008171]; protein dimerization activity [GO:0046983]
AB4DTRINITY_DN10729_c1_g3_i5	lipid transport [GO:0006869]	-	lipid binding [GO:0008289]
AB4DTRINITY_DN10737_c2_g10_i1	-	integral component of membrane [GO:0016021]	-
AB4DTRINITY_DN10740_c2_g5_i1	-	-	-
AB4DTRINITY_DN10748_c2_g3_i3	-	-	serine-type endopeptidase activity [GO:0004252]
AB4DTRINITY_DN10764_c0_g14_i1	-	-	-
AB4DTRINITY_DN10781_c1_g11_i1	tetrahydrofolate biosynthetic process [GO:0046654]	-	GTP cyclohydrolase I activity [GO:0003934]
AB4DTRINITY_DN10799_c3_g4_i1	-	-	-
AB4DTRINITY_DN10799_c4_g1_i11	DNA integration [GO:0015074]	-	methylmalonate-semialdehyde dehydrogenase (acylating) activity [GO:0004491]; nucleic acid binding [GO:0003676]; zinc ion binding [GO:0008270]
AB4DTRINITY_DN10808_c3_g2_i1	-	integral component of membrane [GO:0016021]	channel activity [GO:0015267]
AB4DTRINITY_DN10821_c2_g9_i1	carbohydrate metabolic process [GO:0005975]	-	hydrolase activity, hydrolyzing O-glycosyl compounds [GO:0004553]
AB4DTRINITY_DN10825_c0_g1_i1	-	-	heme binding [GO:0020037]; iron ion binding [GO:0005506]; monooxygenase activity [GO:0004497]; oxidoreductase activity, acting on paired donors, with incorporation or reduction of molecular oxygen [GO:0016705]
AB4DTRINITY_DN10835_c4_g9_i1	-	-	ATP binding [GO:0005524]; protein kinase activity [GO:0004672]
AB4DTRINITY_DN10837_c0_g4_i2	-	-	-
AB4DTRINITY_DN10845_c0_g2_i1	-	-	GTP binding [GO:0005525]
AB4DTRINITY_DN10849_c2_g1_i1	-	-	-
AB4DTRINITY_DN10853_c0_g8_i3	-	nucleus [GO:0005634]	DNA-binding transcription factor activity [GO:0003700]; sequence-specific DNA binding [GO:0043565]
AB4DTRINITY_DN10872_c2_g2_i1	-	integral component of membrane [GO:0016021]	transferase activity, transferring acyl groups [GO:0016746]
AB4DTRINITY_DN10883_c2_g1_i4	-	-	-
AB4DTRINITY_DN10885_c1_g1_i3	-	-	-
AB4DTRINITY_DN10886_c1_g6_i1	-	integral component of membrane [GO:0016021]	-
AB4DTRINITY_DN10893_c3_g3_i1	-	-	-
AB4DTRINITY_DN10896_c3_g4_i1	-	-	-
AB4DTRINITY_DN10907_c0_g2_i1	-	-	-
AB4DTRINITY_DN10907_c1_g3_i4	-	-	-
AB4DTRINITY_DN10928_c1_g2_i4	-	-	-
AB4DTRINITY_DN10934_c0_g1_i7	lipid biosynthetic process [GO:0008610]	-	-
AB4DTRINITY_DN10937_c2_g3_i1	-	-	-
AB4DTRINITY_DN10949_c1_g1_i2	actin filament organization [GO:0007015]; carbohydrate metabolic process [GO:0005975]	-	actin filament binding [GO:0051015]; hydrolase activity, hydrolyzing O-glycosyl compounds [GO:0004553]
AB4DTRINITY_DN10953_c5_g5_i1	-	-	-
AB4DTRINITY_DN10957_c0_g1_i9	-	-	-
AB4DTRINITY_DN10963_c1_g11_i2	regulation of transcription, DNA-templated [GO:0006355]	nucleus [GO:0005634]	DNA binding [GO:0003677]
AB4DTRINITY_DN10978_c0_g1_i3	-	-	-
AB4DTRINITY_DN10995_c1_g11_i1	phloem development [GO:0010088]	integral component of membrane [GO:0016021]	-
AB4DTRINITY_DN11006_c0_g1_i15	-	-	-
AB4DTRINITY_DN11006_c0_g2_i5	-	-	-
AB4DTRINITY_DN11007_c1_g3_i3	protein glycosylation [GO:0006486]	-	transferase activity, transferring glycosyl groups [GO:0016757]
AB4DTRINITY_DN11007_c1_g7_i1	-	-	hydrolase activity, acting on ester bonds [GO:0016788]
AB4DTRINITY_DN11015_c1_g1_i2	-	-	enzyme inhibitor activity [GO:0004857]
AB4DTRINITY_DN11025_c6_g2_i7	-	-	-
AB4DTRINITY_DN11033_c2_g11_i2	-	-	-
AB4DTRINITY_DN11060_c0_g1_i4	-	-	-
AB4DTRINITY_DN11061_c1_g4_i1	-	-	-
AB4DTRINITY_DN11066_c1_g1_i15	-	-	-
AB4DTRINITY_DN11099_c1_g1_i7	-	-	-
AB4DTRINITY_DN11101_c3_g3_i1	-	-	-
AB4DTRINITY_DN11108_c0_g1_i3	-	integral component of membrane [GO:0016021]	-
AB4DTRINITY_DN11109_c1_g1_i1	-	-	nucleic acid binding [GO:0003676]
AB4DTRINITY_DN11109_c4_g1_i1	-	-	-
AB4DTRINITY_DN11117_c2_g13_i1	lignin catabolic process [GO:0046274]	apoplast [GO:0048046]	copper ion binding [GO:0005507]; hydroquinone:oxygen oxidoreductase activity [GO:0052716]
AB4DTRINITY_DN11132_c6_g3_i2	-	-	-
AB4DTRINITY_DN11148_c0_g16_i1	-	integral component of membrane [GO:0016021]; plasma membrane [GO:0005886]	-
AB4DTRINITY_DN11163_c0_g10_i2	-	-	metal ion binding [GO:0046872]; oxidoreductase activity [GO:0016491]
AB4DTRINITY_DN11164_c1_g2_i2	-	-	-
AB4DTRINITY_DN11166_c0_g4_i1	-	-	-
AB4DTRINITY_DN11168_c0_g3_i2	-	-	-
AB4DTRINITY_DN11179_c3_g1_i1	-	-	-
AB4DTRINITY_DN11181_c1_g1_i10	-	-	-
AB4DTRINITY_DN11183_c1_g5_i1	-	-	-
AB4DTRINITY_DN11224_c0_g4_i1	fatty acid biosynthetic process [GO:0006633]	membrane [GO:0016020]	transferase activity, transferring acyl groups other than amino-acyl groups [GO:0016747]
AB4DTRINITY_DN11239_c2_g5_i1	cell wall biogenesis [GO:0042546]; cell wall organization [GO:0071555]; xyloglucan metabolic process [GO:0010411]	apoplast [GO:0048046]; cell wall [GO:0005618]	hydrolase activity, hydrolyzing O-glycosyl compounds [GO:0004553]; xyloglucan:xyloglucosyl transferase activity [GO:0016762]
AB4DTRINITY_DN11240_c0_g2_i4	-	-	-
AB4DTRINITY_DN11242_c1_g1_i9	-	-	-
AB4DTRINITY_DN11242_c1_g2_i11	-	-	-
AB4DTRINITY_DN11245_c0_g2_i1	-	-	-
AB4DTRINITY_DN11267_c1_g4_i3	-	-	oxidoreductase activity [GO:0016491]; zinc ion binding [GO:0008270]
AB4DTRINITY_DN11269_c1_g1_i4	-	-	transferase activity, transferring acyl groups other than amino-acyl groups [GO:0016747]
AB4DTRINITY_DN11281_c3_g2_i3	DNA repair [GO:0006281]	-	class I DNA-(apurinic or apyrimidinic site) endonuclease activity [GO:0140078]; metal ion binding [GO:0046872]; nuclease activity [GO:0004518]
AB4DTRINITY_DN11297_c3_g3_i1	-	-	-
AB4DTRINITY_DN11302_c1_g1_i3	-	-	nutrient reservoir activity [GO:0045735]
AB4DTRINITY_DN11302_c2_g1_i1	transcription, DNA-templated [GO:0006351]	-	sequence-specific DNA binding [GO:0043565]
AB4DTRINITY_DN11309_c4_g5_i2	-	-	-
AB4DTRINITY_DN11316_c0_g3_i1	-	-	-
AB4DTRINITY_DN11334_c2_g1_i4	biosynthetic process [GO:0009058]	-	transferase activity, transferring acyl groups other than amino-acyl groups [GO:0016747]
AB4DTRINITY_DN11346_c2_g2_i3	-	-	-
AB4DTRINITY_DN11356_c1_g3_i1	-	integral component of membrane [GO:0016021]; mitochondrion [GO:0005739]	-
AB4DTRINITY_DN11377_c7_g23_i1	-	integral component of membrane [GO:0016021]	-
AB4DTRINITY_DN11381_c6_g2_i1	-	-	-
AB4DTRINITY_DN11387_c8_g1_i9	-	-	-
AB4DTRINITY_DN11555_c0_g1_i1	-	-	-
AB4DTRINITY_DN1578_c0_g1_i1	-	mitochondrion [GO:0005739]	-
AB4DTRINITY_DN1659_c0_g1_i1	carbohydrate metabolic process [GO:0005975]	-	hydrolase activity, hydrolyzing O-glycosyl compounds [GO:0004553]
AB4DTRINITY_DN18486_c0_g1_i1	-	integral component of membrane [GO:0016021]	-
AB4DTRINITY_DN1880_c0_g1_i1	oligopeptide transport [GO:0006857]	integral component of membrane [GO:0016021]	transmembrane transporter activity [GO:0022857]
AB4DTRINITY_DN2033_c0_g1_i1	-	-	methyltransferase activity [GO:0008168]
AB4DTRINITY_DN2051_c0_g1_i1	-	integral component of membrane [GO:0016021]	-
AB4DTRINITY_DN2166_c0_g1_i1	-	-	-
AB4DTRINITY_DN21800_c0_g1_i1	cellulose biosynthetic process [GO:0030244]; cell wall organization [GO:0071555]	integral component of membrane [GO:0016021]; plasma membrane [GO:0005886]	cellulose synthase (UDP-forming) activity [GO:0016760]; metal ion binding [GO:0046872]
AB4DTRINITY_DN22233_c0_g1_i1	-	integral component of membrane [GO:0016021]	-
AB4DTRINITY_DN22477_c0_g1_i1	-	-	-
AB4DTRINITY_DN22732_c0_g1_i1	-	-	-
AB4DTRINITY_DN23535_c0_g1_i1	-	-	-
AB4DTRINITY_DN23613_c0_g1_i1	-	-	-
AB4DTRINITY_DN24310_c0_g1_i1	-	-	-
AB4DTRINITY_DN2567_c0_g1_i1	carbon fixation [GO:0015977]; photorespiration [GO:0009853]; photosynthesis [GO:0015979]	chloroplast [GO:0009507]	monooxygenase activity [GO:0004497]; ribulose-bisphosphate carboxylase activity [GO:0016984]
AB4DTRINITY_DN26135_c0_g1_i1	-	-	-
AB4DTRINITY_DN26766_c0_g1_i1	-	-	-
AB4DTRINITY_DN2707_c0_g1_i1	-	-	-
AB4DTRINITY_DN27887_c0_g1_i1	-	-	transferase activity, transferring acyl groups other than amino-acyl groups [GO:0016747]
AB4DTRINITY_DN2818_c0_g1_i1	-	integral component of membrane [GO:0016021]	-
AB4DTRINITY_DN29101_c0_g1_i1	-	-	-
AB4DTRINITY_DN2951_c0_g1_i1	defense response [GO:0006952]	-	-
AB4DTRINITY_DN29789_c0_g1_i1	response to auxin [GO:0009733]	-	-
AB4DTRINITY_DN31396_c0_g1_i1	ATP synthesis coupled proton transport [GO:0015986]	mitochondrion [GO:0005739]; proton-transporting ATP synthase complex, catalytic core F(1) [GO:0045261]	ATP binding [GO:0005524]; proton-transporting ATP synthase activity, rotational mechanism [GO:0046933]
AB4DTRINITY_DN32166_c0_g1_i1	-	-	-
AB4DTRINITY_DN3544_c0_g1_i2	phosphorelay signal transduction system [GO:0000160]	-	-
AB4DTRINITY_DN3784_c0_g1_i1	-	-	-
AB4DTRINITY_DN4032_c0_g1_i1	-	-	ATP binding [GO:0005524]; protein kinase activity [GO:0004672]
AB4DTRINITY_DN4831_c0_g1_i1	-	-	serine-type peptidase activity [GO:0008236]
AB4DTRINITY_DN4925_c0_g1_i2	-	-	-
AB4DTRINITY_DN5040_c0_g1_i1	lipid metabolic process [GO:0006629]	-	phospholipase A1 activity [GO:0008970]
AB4DTRINITY_DN5080_c0_g1_i2	regulation of transcription, DNA-templated [GO:0006355]	nucleus [GO:0005634]	DNA binding [GO:0003677]
AB4DTRINITY_DN5249_c0_g1_i2	carbohydrate metabolic process [GO:0005975]; cell wall macromolecule catabolic process [GO:0016998]; chitin catabolic process [GO:0006032]	-	chitinase activity [GO:0004568]
AB4DTRINITY_DN5318_c0_g1_i1	-	-	ATP binding [GO:0005524]; protein kinase activity [GO:0004672]
AB4DTRINITY_DN5415_c0_g1_i1	-	integral component of membrane [GO:0016021]	heme binding [GO:0020037]; iron ion binding [GO:0005506]; oxidoreductase activity, acting on paired donors, with incorporation or reduction of molecular oxygen [GO:0016705]
AB4DTRINITY_DN5427_c0_g1_i3	carbohydrate transport [GO:0008643]	integral component of membrane [GO:0016021]; plasma membrane [GO:0005886]	-
AB4DTRINITY_DN5688_c0_g1_i1	-	-	transferase activity, transferring acyl groups other than amino-acyl groups [GO:0016747]
AB4DTRINITY_DN6054_c0_g1_i2	-	integral component of membrane [GO:0016021]	transmembrane transporter activity [GO:0022857]
AB4DTRINITY_DN6080_c0_g1_i2	-	-	-
AB4DTRINITY_DN6330_c0_g1_i1	phloem development [GO:0010088]	-	-
AB4DTRINITY_DN6333_c0_g1_i2	-	-	-
AB4DTRINITY_DN6470_c0_g1_i2	-	integral component of membrane [GO:0016021]	-
AB4DTRINITY_DN6501_c0_g1_i1	-	integral component of membrane [GO:0016021]	-
AB4DTRINITY_DN6888_c0_g1_i2	phloem development [GO:0010088]	-	-
AB4DTRINITY_DN7063_c0_g1_i1	gravitropism [GO:0009630]; regulation of auxin polar transport [GO:2000012]	-	-
AB4DTRINITY_DN7238_c0_g2_i1	-	integral component of membrane [GO:0016021]	-
AB4DTRINITY_DN7454_c0_g1_i3	-	integral component of membrane [GO:0016021]	-
AB4DTRINITY_DN7568_c0_g1_i3	-	-	hydrolase activity, acting on ester bonds [GO:0016788]
AB4DTRINITY_DN7572_c0_g2_i1	-	-	-
AB4DTRINITY_DN7657_c0_g1_i3	response to auxin [GO:0009733]	-	-
AB4DTRINITY_DN7838_c0_g1_i3	-	-	-
AB4DTRINITY_DN8067_c0_g2_i1	phloem development [GO:0010088]	-	-
AB4DTRINITY_DN8094_c0_g1_i1	-	-	-
AB4DTRINITY_DN8272_c0_g1_i1	-	-	-
AB4DTRINITY_DN8290_c0_g1_i1	-	integral component of membrane [GO:0016021]	-
AB4DTRINITY_DN8339_c0_g1_i3	-	integral component of membrane [GO:0016021]	-
AB4DTRINITY_DN842_c0_g1_i1	-	integral component of membrane [GO:0016021]	-
AB4DTRINITY_DN8440_c0_g1_i3	-	-	-
AB4DTRINITY_DN8473_c0_g1_i1	-	-	-
AB4DTRINITY_DN8507_c0_g1_i1	protein glycosylation [GO:0006486]	-	transferase activity, transferring glycosyl groups [GO:0016757]
AB4DTRINITY_DN8579_c0_g1_i2	-	integral component of membrane [GO:0016021]	-
AB4DTRINITY_DN8674_c0_g1_i1	rejection of self pollen [GO:0060320]	extracellular region [GO:0005576]; integral component of membrane [GO:0016021]	-
AB4DTRINITY_DN8690_c0_g2_i1	-	-	-
AB4DTRINITY_DN8698_c0_g3_i1	-	-	-
AB4DTRINITY_DN8733_c0_g1_i4	microtubule-based process [GO:0007017]	cytoplasm [GO:0005737]; dynein complex [GO:0030286]; microtubule [GO:0005874]	motor activity [GO:0003774]
AB4DTRINITY_DN8847_c0_g1_i2	phosphatidylinositol dephosphorylation [GO:0046856]	-	hydrolase activity [GO:0016787]
AB4DTRINITY_DN9145_c0_g1_i5	-	anchored component of plasma membrane [GO:0046658]	-
AB4DTRINITY_DN9205_c0_g1_i2	-	-	-
AB4DTRINITY_DN9350_c0_g3_i4	metal ion transport [GO:0030001]	integral component of membrane [GO:0016021]	ATPase-coupled cation transmembrane transporter activity [GO:0019829]; ATP binding [GO:0005524]; metal ion binding [GO:0046872]
AB4DTRINITY_DN9403_c0_g1_i1	-	-	-
AB4DTRINITY_DN9467_c0_g1_i3	-	integral component of membrane [GO:0016021]	transmembrane transporter activity [GO:0022857]
AB4DTRINITY_DN9544_c0_g2_i2	-	-	transcription coactivator activity [GO:0003713]
AB4DTRINITY_DN9616_c1_g2_i1	-	-	-
AB4DTRINITY_DN9686_c0_g1_i2	-	-	FAD binding [GO:0071949]; oxidoreductase activity [GO:0016491]
AB4DTRINITY_DN9728_c0_g2_i5	lipid metabolic process [GO:0006629]	-	aspartic-type endopeptidase activity [GO:0004190]
AB4DTRINITY_DN9760_c0_g2_i1	-	-	heme binding [GO:0020037]; iron ion binding [GO:0005506]; monooxygenase activity [GO:0004497]; oxidoreductase activity, acting on paired donors, with incorporation or reduction of molecular oxygen [GO:0016705]
AB4DTRINITY_DN9919_c0_g1_i1	-	-	-
AB4DTRINITY_DN9990_c0_g2_i2	-	integral component of membrane [GO:0016021]	-
AB4DTRINITY_DN9997_c0_g1_i1	-	integral component of membrane [GO:0016021]; vacuolar membrane [GO:0005774]	calcium:proton antiporter activity [GO:0015369]
AB4DTRINITY_DN9997_c0_g3_i5	-	integral component of membrane [GO:0016021]; vacuolar membrane [GO:0005774]	calcium:proton antiporter activity [GO:0015369]
AB7DTRINITY_DN10024_c0_g1_i1	-	integral component of membrane [GO:0016021]; plasma membrane [GO:0005886]	ATP binding [GO:0005524]; transmembrane receptor protein serine/threonine kinase activity [GO:0004675]
AB7DTRINITY_DN1013_c0_g2_i1	-	-	-
AB7DTRINITY_DN1028_c0_g1_i1	-	-	-
AB7DTRINITY_DN10339_c0_g1_i1	-	-	-
AB7DTRINITY_DN10348_c0_g1_i1	-	-	-
AB7DTRINITY_DN10467_c0_g1_i1	-	-	chaperone binding [GO:0051087]
AB7DTRINITY_DN1047_c0_g1_i1	-	-	aspartic-type endopeptidase activity [GO:0004190]
AB7DTRINITY_DN10526_c0_g1_i1	glycolytic process [GO:0006096]	-	triose-phosphate isomerase activity [GO:0004807]
AB7DTRINITY_DN10547_c0_g1_i1	-	-	ATP binding [GO:0005524]; protein kinase activity [GO:0004672]
AB7DTRINITY_DN10552_c0_g1_i1	-	-	-
AB7DTRINITY_DN10554_c0_g1_i1	metal ion transport [GO:0030001]	-	metal ion binding [GO:0046872]
AB7DTRINITY_DN10601_c0_g1_i1	nucleosome assembly [GO:0006334]; regulation of transcription, DNA-templated [GO:0006355]	host cell nucleus [GO:0042025]; nucleosome [GO:0000786]; nucleus [GO:0005634]	DNA binding [GO:0003677]
AB7DTRINITY_DN10603_c0_g1_i1	protein refolding [GO:0042026]	-	ATP binding [GO:0005524]
AB7DTRINITY_DN10630_c0_g1_i1	-	-	ATP binding [GO:0005524]; histone binding [GO:0042393]
AB7DTRINITY_DN10645_c0_g1_i1	-	-	-
AB7DTRINITY_DN10654_c0_g1_i1	aromatic amino acid family metabolic process [GO:0009072]	cytoplasm [GO:0005737]	transferase activity [GO:0016740]
AB7DTRINITY_DN10686_c0_g1_i1	-	-	-
AB7DTRINITY_DN10696_c0_g1_i1	-	-	-
AB7DTRINITY_DN10708_c0_g1_i1	-	-	-
AB7DTRINITY_DN10768_c0_g1_i1	-	Golgi apparatus [GO:0005794]; mitochondrion [GO:0005739]; plant-type cell wall [GO:0009505]	copper ion binding [GO:0005507]; cytochrome-b5 reductase activity, acting on NAD(P)H [GO:0004128]
AB7DTRINITY_DN10792_c0_g1_i1	response to endoplasmic reticulum stress [GO:0034976]	-	DNA-binding transcription factor activity [GO:0003700]
AB7DTRINITY_DN10831_c0_g1_i1	translational elongation [GO:0006414]	ribosome [GO:0005840]	structural constituent of ribosome [GO:0003735]
AB7DTRINITY_DN10841_c0_g1_i1	-	-	-
AB7DTRINITY_DN10867_c0_g1_i1	glycine catabolic process [GO:0006546]; methylation [GO:0032259]	mitochondrion [GO:0005739]	aminomethyltransferase activity [GO:0004047]; transaminase activity [GO:0008483]
AB7DTRINITY_DN10886_c0_g1_i2	cellular response to cold [GO:0070417]; defense response to bacterium [GO:0042742]; defense response to fungus [GO:0050832]; extracellular ATP signaling [GO:0106167]; leaf senescence [GO:0010150]; positive regulation of defense response to insect [GO:1900367]	nucleus [GO:0005634]	calmodulin binding [GO:0005516]; DNA-binding transcription factor activity [GO:0003700]; sequence-specific DNA binding [GO:0043565]
AB7DTRINITY_DN10915_c0_g1_i1	-	-	-
AB7DTRINITY_DN10932_c0_g1_i1	histidyl-tRNA aminoacylation [GO:0006427]	-	ATP binding [GO:0005524]; histidine-tRNA ligase activity [GO:0004821]
AB7DTRINITY_DN10975_c0_g1_i1	-	-	-
AB7DTRINITY_DN11006_c0_g1_i1	protein folding [GO:0006457]	apoplast [GO:0048046]; chloroplast [GO:0009507]; cytosol [GO:0005829]; Golgi apparatus [GO:0005794]; plasma membrane [GO:0005886]; vacuolar membrane [GO:0005774]	peptidyl-prolyl cis-trans isomerase activity [GO:0003755]
AB7DTRINITY_DN11019_c0_g1_i1	-	mitochondrial respiratory chain complex II, succinate dehydrogenase complex (ubiquinone) [GO:0005749]	-
AB7DTRINITY_DN11035_c0_g1_i1	signal transduction [GO:0007165]	-	ATP binding [GO:0005524]; protein serine/threonine kinase activity [GO:0004674]
AB7DTRINITY_DN11045_c0_g1_i1	protein N-linked glycosylation via asparagine [GO:0018279]	endoplasmic reticulum membrane [GO:0005789]; integral component of membrane [GO:0016021]	transferase activity [GO:0016740]
AB7DTRINITY_DN11081_c0_g1_i1	-	-	-
AB7DTRINITY_DN11084_c0_g1_i1	-	-	-
AB7DTRINITY_DN11093_c0_g1_i1	-	-	-
AB7DTRINITY_DN11291_c0_g1_i2	regulation of transcription, DNA-templated [GO:0006355]	nucleus [GO:0005634]	DNA binding [GO:0003677]
AB7DTRINITY_DN11339_c0_g1_i1	-	-	-
AB7DTRINITY_DN11348_c0_g1_i1	-	-	-
AB7DTRINITY_DN1144_c0_g1_i1	-	integral component of membrane [GO:0016021]	-
AB7DTRINITY_DN11442_c0_g1_i1	-	-	-
AB7DTRINITY_DN11479_c0_g1_i1	-	-	-
AB7DTRINITY_DN11507_c0_g1_i1	-	-	-
AB7DTRINITY_DN11511_c0_g1_i1	-	-	calcium ion binding [GO:0005509]
AB7DTRINITY_DN11612_c0_g1_i1	cellular oxidant detoxification [GO:0098869]	-	-
AB7DTRINITY_DN11742_c0_g1_i1	nucleosome assembly [GO:0006334]	host cell nucleus [GO:0042025]; nucleosome [GO:0000786]; nucleus [GO:0005634]	DNA binding [GO:0003677]
AB7DTRINITY_DN11750_c0_g1_i1	translation [GO:0006412]	ribosome [GO:0005840]	structural constituent of ribosome [GO:0003735]
AB7DTRINITY_DN11751_c0_g1_i1	-	-	-
AB7DTRINITY_DN11772_c0_g1_i2	exocytosis [GO:0006887]; protein transport [GO:0015031]	exocyst [GO:0000145]	-
AB7DTRINITY_DN11825_c0_g1_i1	-	-	-
AB7DTRINITY_DN11963_c0_g2_i1	-	-	-
AB7DTRINITY_DN12000_c0_g1_i1	-	-	-
AB7DTRINITY_DN12021_c0_g1_i1	-	-	hydrolase activity, acting on ester bonds [GO:0016788]
AB7DTRINITY_DN12080_c0_g1_i1	-	-	-
AB7DTRINITY_DN12103_c0_g1_i1	-	integral component of membrane [GO:0016021]	-
AB7DTRINITY_DN12112_c0_g1_i1	-	-	serine-type endopeptidase activity [GO:0004252]
AB7DTRINITY_DN12115_c0_g1_i1	-	integral component of membrane [GO:0016021]	channel activity [GO:0015267]
AB7DTRINITY_DN12127_c0_g1_i1	-	integral component of membrane [GO:0016021]	ATP binding [GO:0005524]; polysaccharide binding [GO:0030247]; protein kinase activity [GO:0004672]
AB7DTRINITY_DN12169_c0_g1_i1	-	-	-
AB7DTRINITY_DN12197_c0_g1_i1	-	-	-
AB7DTRINITY_DN12209_c0_g1_i1	actin cytoskeleton organization [GO:0030036]	cytoplasm [GO:0005737]; cytoskeleton [GO:0005856]	actin binding [GO:0003779]
AB7DTRINITY_DN12215_c0_g1_i1	-	-	-
AB7DTRINITY_DN12252_c0_g1_i1	-	-	-
AB7DTRINITY_DN12277_c0_g1_i1	-	-	-
AB7DTRINITY_DN12348_c0_g1_i1	-	-	-
AB7DTRINITY_DN12488_c0_g1_i1	-	integral component of membrane [GO:0016021]	-
AB7DTRINITY_DN12519_c0_g1_i1	-	-	-
AB7DTRINITY_DN12622_c0_g1_i1	-	-	-
AB7DTRINITY_DN12642_c0_g1_i1	-	-	-
AB7DTRINITY_DN12676_c0_g1_i1	-	-	-
AB7DTRINITY_DN12835_c0_g1_i1	-	-	-
AB7DTRINITY_DN1296_c0_g1_i1	-	-	-
AB7DTRINITY_DN12996_c0_g1_i1	-	-	-
AB7DTRINITY_DN1308_c0_g1_i1	-	-	-
AB7DTRINITY_DN13106_c0_g1_i1	-	-	-
AB7DTRINITY_DN1313_c0_g1_i1	-	integral component of membrane [GO:0016021]	-
AB7DTRINITY_DN13149_c0_g1_i2	-	-	-
AB7DTRINITY_DN13184_c0_g1_i1	-	-	serine-type endopeptidase activity [GO:0004252]
AB7DTRINITY_DN13202_c0_g1_i1	-	integral component of membrane [GO:0016021]	-
AB7DTRINITY_DN13302_c0_g1_i1	-	integral component of membrane [GO:0016021]	-
AB7DTRINITY_DN13339_c0_g1_i1	embryo development ending in seed dormancy [GO:0009793]; response to water deprivation [GO:0009414]	cytosol [GO:0005829]; NatA complex [GO:0031415]	N-acetyltransferase activity [GO:0008080]
AB7DTRINITY_DN13354_c0_g1_i1	translation [GO:0006412]	ribosome [GO:0005840]	structural constituent of ribosome [GO:0003735]
AB7DTRINITY_DN13367_c0_g1_i1	-	nucleus [GO:0005634]	metal ion binding [GO:0046872]
AB7DTRINITY_DN13389_c0_g1_i1	-	proton-transporting V-type ATPase, V0 domain [GO:0033179]	proton transmembrane transporter activity [GO:0015078]
AB7DTRINITY_DN13422_c0_g1_i1	-	-	-
AB7DTRINITY_DN13478_c0_g1_i1	-	-	-
AB7DTRINITY_DN13481_c0_g1_i1	-	-	-
AB7DTRINITY_DN13527_c0_g1_i2	D-xylose metabolic process [GO:0042732]	-	metal ion binding [GO:0046872]; xylose isomerase activity [GO:0009045]
AB7DTRINITY_DN13550_c0_g1_i1	cytokinin metabolic process [GO:0009690]	-	cytokinin dehydrogenase activity [GO:0019139]; FAD binding [GO:0071949]
AB7DTRINITY_DN13570_c0_g1_i1	-	-	-
AB7DTRINITY_DN13582_c0_g1_i1	-	-	fatty-acyl-CoA binding [GO:0000062]
AB7DTRINITY_DN13606_c0_g2_i1	-	-	ATP binding [GO:0005524]; helicase activity [GO:0004386]; nucleic acid binding [GO:0003676]
AB7DTRINITY_DN1373_c0_g1_i1	-	-	-
AB7DTRINITY_DN13731_c0_g1_i1	-	-	-
AB7DTRINITY_DN13733_c0_g1_i1	-	-	-
AB7DTRINITY_DN13790_c0_g1_i2	-	-	-
AB7DTRINITY_DN13821_c0_g1_i1	-	integral component of membrane [GO:0016021]	ATPase-coupled transmembrane transporter activity [GO:0042626]; ATP binding [GO:0005524]
AB7DTRINITY_DN13821_c0_g2_i1	fatty-acyl-CoA transport [GO:0015916]; positive regulation of seed germination [GO:0010030]; ubiquinone biosynthetic process [GO:0006744]	glyoxysomal membrane [GO:0046861]; integral component of membrane [GO:0016021]	ATPase activity [GO:0016887]; ATPase-coupled transmembrane transporter activity [GO:0042626]; ATP binding [GO:0005524]
AB7DTRINITY_DN13831_c0_g1_i1	phosphate-containing compound metabolic process [GO:0006796]	cytoplasm [GO:0005737]	inorganic diphosphatase activity [GO:0004427]; magnesium ion binding [GO:0000287]
AB7DTRINITY_DN13853_c0_g1_i1	-	integral component of membrane [GO:0016021]	-
AB7DTRINITY_DN13855_c0_g1_i1	-	-	-
AB7DTRINITY_DN13931_c0_g1_i2	cell redox homeostasis [GO:0045454]	-	electron transfer activity [GO:0009055]
AB7DTRINITY_DN13959_c0_g1_i1	-	-	ATP binding [GO:0005524]; protein serine/threonine kinase activity [GO:0004674]
AB7DTRINITY_DN14002_c0_g1_i1	-	-	catalytic activity [GO:0003824]
AB7DTRINITY_DN1404_c0_g1_i1	mature ribosome assembly [GO:0042256]; ribosomal large subunit biogenesis [GO:0042273]	cytoplasm [GO:0005737]; nucleolus [GO:0005730]	ribosomal large subunit binding [GO:0043023]; ribosome binding [GO:0043022]; translation initiation factor activity [GO:0003743]
AB7DTRINITY_DN14057_c0_g1_i1	-	-	-
AB7DTRINITY_DN14058_c0_g1_i1	-	-	-
AB7DTRINITY_DN14126_c0_g1_i2	-	-	protein dimerization activity [GO:0046983]
AB7DTRINITY_DN14201_c0_g1_i1	phloem development [GO:0010088]	-	-
AB7DTRINITY_DN14223_c0_g1_i1	-	-	RNA binding [GO:0003723]
AB7DTRINITY_DN14255_c0_g1_i1	-	ribosome [GO:0005840]	RNA binding [GO:0003723]
AB7DTRINITY_DN14309_c0_g1_i1	-	integral component of membrane [GO:0016021]	transmembrane transporter activity [GO:0022857]
AB7DTRINITY_DN14339_c0_g1_i2	-	-	-
AB7DTRINITY_DN14343_c0_g1_i1	-	-	-
AB7DTRINITY_DN14353_c0_g1_i1	translation [GO:0006412]	ribosome [GO:0005840]	structural constituent of ribosome [GO:0003735]
AB7DTRINITY_DN14371_c0_g1_i1	arginine biosynthetic process [GO:0006526]	cytoplasm [GO:0005737]	acetyl-CoA:L-glutamate N-acetyltransferase activity [GO:0004042]; acetylglutamate kinase activity [GO:0003991]
AB7DTRINITY_DN14390_c0_g1_i1	-	-	-
AB7DTRINITY_DN1442_c0_g1_i1	-	-	-
AB7DTRINITY_DN14423_c0_g1_i1	hydrogen peroxide catabolic process [GO:0042744]; response to oxidative stress [GO:0006979]	extracellular region [GO:0005576]	heme binding [GO:0020037]; metal ion binding [GO:0046872]; peroxidase activity [GO:0004601]
AB7DTRINITY_DN14429_c0_g1_i1	rejection of self pollen [GO:0060320]	extracellular region [GO:0005576]; integral component of membrane [GO:0016021]	-
AB7DTRINITY_DN14445_c0_g1_i1	carbohydrate metabolic process [GO:0005975]	-	hydrolase activity, hydrolyzing O-glycosyl compounds [GO:0004553]
AB7DTRINITY_DN14506_c0_g1_i1	-	-	-
AB7DTRINITY_DN14508_c0_g1_i2	-	-	-
AB7DTRINITY_DN14585_c0_g1_i2	-	-	transferase activity, transferring acyl groups [GO:0016746]
AB7DTRINITY_DN14632_c0_g1_i1	-	nucleus [GO:0005634]	DNA binding [GO:0003677]; DNA-binding transcription factor activity [GO:0003700]
AB7DTRINITY_DN14662_c0_g1_i1	regulation of flower development [GO:0009909]	-	-
AB7DTRINITY_DN14675_c0_g1_i1	-	-	-
AB7DTRINITY_DN1469_c0_g1_i2	-	integral component of membrane [GO:0016021]	transmembrane transporter activity [GO:0022857]
AB7DTRINITY_DN14784_c0_g1_i1	-	-	-
AB7DTRINITY_DN14809_c0_g1_i1	-	-	-
AB7DTRINITY_DN14850_c0_g2_i1	-	-	metal ion binding [GO:0046872]
AB7DTRINITY_DN14882_c0_g1_i1	-	integral component of membrane [GO:0016021]	heme binding [GO:0020037]; metal ion binding [GO:0046872]
AB7DTRINITY_DN15000_c0_g1_i1	-	-	-
AB7DTRINITY_DN15045_c0_g1_i1	lipid catabolic process [GO:0016042]	-	hydrolase activity [GO:0016787]
AB7DTRINITY_DN15047_c0_g1_i1	-	-	-
AB7DTRINITY_DN15051_c0_g1_i1	-	-	-
AB7DTRINITY_DN1508_c0_g1_i1	-	-	-
AB7DTRINITY_DN1516_c0_g1_i1	-	-	-
AB7DTRINITY_DN15189_c0_g1_i1	-	-	-
AB7DTRINITY_DN15332_c0_g1_i1	-	-	-
AB7DTRINITY_DN15384_c0_g1_i2	-	-	-
AB7DTRINITY_DN15388_c0_g1_i1	-	-	-
AB7DTRINITY_DN1543_c0_g1_i1	-	-	-
AB7DTRINITY_DN15443_c0_g1_i1	-	-	ubiquitin-protein transferase activity [GO:0004842]
AB7DTRINITY_DN15483_c0_g1_i1	-	-	-
AB7DTRINITY_DN15572_c0_g1_i2	intracellular protein transport [GO:0006886]; vesicle-mediated transport [GO:0016192]	clathrin adaptor complex [GO:0030131]	clathrin binding [GO:0030276]
AB7DTRINITY_DN15672_c0_g1_i4	-	-	-
AB7DTRINITY_DN15695_c0_g1_i2	7-methylguanosine mRNA capping [GO:0006370]	host cell nucleus [GO:0042025]	GTP binding [GO:0005525]; mRNA guanylyltransferase activity [GO:0004484]; polynucleotide 5'-phosphatase activity [GO:0004651]; protein tyrosine/serine/threonine phosphatase activity [GO:0008138]; protein tyrosine phosphatase activity [GO:0004725]
AB7DTRINITY_DN15834_c0_g1_i1	-	-	intramolecular lyase activity [GO:0016872]
AB7DTRINITY_DN1591_c0_g1_i1	carbohydrate metabolic process [GO:0005975]	-	ATP binding [GO:0005524]; phosphoribulokinase activity [GO:0008974]
AB7DTRINITY_DN16020_c0_g1_i2	-	-	-
AB7DTRINITY_DN16132_c0_g1_i1	-	integral component of membrane [GO:0016021]	transmembrane transporter activity [GO:0022857]
AB7DTRINITY_DN16154_c0_g1_i1	-	-	-
AB7DTRINITY_DN16166_c0_g1_i1	starch biosynthetic process [GO:0019252]	amyloplast [GO:0009501]; chloroplast [GO:0009507]	glycogen (starch) synthase activity [GO:0004373]
AB7DTRINITY_DN16300_c0_g1_i1	regulation of transcription, DNA-templated [GO:0006355]	-	protein dimerization activity [GO:0046983]
AB7DTRINITY_DN16310_c0_g1_i1	pectin catabolic process [GO:0045490]	-	metal ion binding [GO:0046872]; pectate lyase activity [GO:0030570]
AB7DTRINITY_DN16350_c0_g1_i1	-	-	-
AB7DTRINITY_DN16462_c0_g1_i2	translation [GO:0006412]	ribosome [GO:0005840]	structural constituent of ribosome [GO:0003735]
AB7DTRINITY_DN16634_c0_g2_i1	-	-	metal ion binding [GO:0046872]
AB7DTRINITY_DN16735_c0_g1_i1	chloroplast relocation [GO:0009902]	-	-
AB7DTRINITY_DN1676_c0_g1_i1	-	-	metal ion binding [GO:0046872]; phosphatase activity [GO:0016791]
AB7DTRINITY_DN16814_c0_g1_i1	-	integral component of membrane [GO:0016021]	heme binding [GO:0020037]; iron ion binding [GO:0005506]; monooxygenase activity [GO:0004497]; oxidoreductase activity, acting on paired donors, with incorporation or reduction of molecular oxygen [GO:0016705]
AB7DTRINITY_DN16987_c0_g2_i1	-	-	-
AB7DTRINITY_DN17023_c0_g1_i1	-	-	-
AB7DTRINITY_DN17120_c0_g1_i1	-	-	-
AB7DTRINITY_DN17168_c0_g1_i1	-	-	ubiquitin protein ligase activity [GO:0061630]
AB7DTRINITY_DN1726_c0_g1_i1	cellular response to oxidative stress [GO:0034599]; leaf senescence [GO:0010150]; reactive oxygen species metabolic process [GO:0072593]; vegetative to reproductive phase transition of meristem [GO:0010228]	chloroplast [GO:0009507]	-
AB7DTRINITY_DN17298_c0_g1_i1	-	-	-
AB7DTRINITY_DN17304_c0_g1_i1	-	integral component of membrane [GO:0016021]	-
AB7DTRINITY_DN17309_c0_g1_i1	-	-	-
AB7DTRINITY_DN17349_c0_g1_i1	-	-	ATP binding [GO:0005524]; protein serine/threonine kinase activity [GO:0004674]
AB7DTRINITY_DN17353_c0_g1_i1	-	-	-
AB7DTRINITY_DN17480_c0_g1_i1	-	-	-
AB7DTRINITY_DN17525_c0_g1_i1	-	-	-
AB7DTRINITY_DN1759_c0_g1_i1	lipid metabolic process [GO:0006629]	-	-
AB7DTRINITY_DN17591_c0_g1_i1	-	-	-
AB7DTRINITY_DN17624_c0_g1_i1	-	-	-
AB7DTRINITY_DN1764_c0_g1_i1	-	nucleus [GO:0005634]	DNA binding [GO:0003677]; DNA-binding transcription factor activity [GO:0003700]
AB7DTRINITY_DN1765_c0_g1_i1	-	-	-
AB7DTRINITY_DN17700_c0_g1_i1	nucleosome assembly [GO:0006334]	host cell nucleus [GO:0042025]; nucleosome [GO:0000786]; nucleus [GO:0005634]	DNA binding [GO:0003677]
AB7DTRINITY_DN17705_c0_g1_i1	-	-	-
AB7DTRINITY_DN17707_c0_g1_i1	intracellular protein transport [GO:0006886]	nucleus [GO:0005634]	nuclear export signal receptor activity [GO:0005049]; Ran GTPase binding [GO:0008536]
AB7DTRINITY_DN17805_c0_g1_i1	cellular response to anoxia [GO:0071454]; cellular response to heat [GO:0034605]; negative regulation of reductive pentose-phosphate cycle [GO:0080153]	chloroplast [GO:0009507]; protein-containing complex [GO:0032991]	-
AB7DTRINITY_DN17827_c0_g1_i1	-	-	ATP binding [GO:0005524]; histone binding [GO:0042393]
AB7DTRINITY_DN17995_c0_g1_i1	-	-	-
AB7DTRINITY_DN18013_c0_g1_i2	-	-	-
AB7DTRINITY_DN18067_c0_g1_i3	L-arabinose metabolic process [GO:0046373]	-	alpha-L-arabinofuranosidase activity [GO:0046556]
AB7DTRINITY_DN18087_c0_g1_i1	-	integral component of membrane [GO:0016021]	ATP binding [GO:0005524]; protein kinase activity [GO:0004672]
AB7DTRINITY_DN18097_c0_g1_i2	-	-	-
AB7DTRINITY_DN18099_c0_g1_i1	vesicle-mediated transport [GO:0016192]	integral component of membrane [GO:0016021]	-
AB7DTRINITY_DN18124_c0_g1_i1	-	-	-
AB7DTRINITY_DN18144_c0_g1_i2	-	-	-
AB7DTRINITY_DN18149_c0_g1_i1	-	-	-
AB7DTRINITY_DN18164_c0_g1_i1	-	-	-
AB7DTRINITY_DN18187_c0_g2_i1	-	-	-
AB7DTRINITY_DN18197_c0_g2_i2	-	-	-
AB7DTRINITY_DN18203_c0_g1_i1	phosphorelay signal transduction system [GO:0000160]	nucleus [GO:0005634]	-
AB7DTRINITY_DN18223_c0_g1_i1	-	-	-
AB7DTRINITY_DN18229_c0_g1_i1	-	integral component of membrane [GO:0016021]	-
AB7DTRINITY_DN18249_c0_g1_i2	potassium ion transport [GO:0006813]	integral component of membrane [GO:0016021]	solute:proton antiporter activity [GO:0015299]
AB7DTRINITY_DN18259_c0_g1_i3	-	-	-
AB7DTRINITY_DN1826_c0_g1_i1	-	-	GTPase activity [GO:0003924]; GTP binding [GO:0005525]; translation initiation factor activity [GO:0003743]
AB7DTRINITY_DN18313_c0_g1_i1	-	-	-
AB7DTRINITY_DN18350_c0_g1_i2	-	-	RNA binding [GO:0003723]
AB7DTRINITY_DN18377_c0_g2_i1	-	-	-
AB7DTRINITY_DN18382_c0_g1_i1	-	-	-
AB7DTRINITY_DN18474_c0_g1_i1	-	-	-
AB7DTRINITY_DN1848_c0_g1_i1	-	-	UDP-glycosyltransferase activity [GO:0008194]
AB7DTRINITY_DN18498_c0_g1_i1	innate immune response [GO:0045087]; protein autophosphorylation [GO:0046777]; response to oxidative stress [GO:0006979]; seed germination [GO:0009845]	integral component of membrane [GO:0016021]; plasma membrane [GO:0005886]	ATP binding [GO:0005524]; peptide receptor activity [GO:0001653]; protein serine/threonine kinase activity [GO:0004674]
AB7DTRINITY_DN18517_c0_g1_i1	-	-	-
AB7DTRINITY_DN18568_c0_g2_i1	-	-	-
AB7DTRINITY_DN18649_c0_g1_i1	spliceosomal complex assembly [GO:0000245]	-	mRNA binding [GO:0003729]
AB7DTRINITY_DN18748_c0_g1_i1	-	-	-
AB7DTRINITY_DN18761_c0_g1_i1	-	-	zinc ion binding [GO:0008270]
AB7DTRINITY_DN18837_c0_g1_i3	iron-sulfur cluster assembly [GO:0016226]	-	iron ion binding [GO:0005506]; iron-sulfur cluster binding [GO:0051536]
AB7DTRINITY_DN18929_c0_g2_i1	prolyl-tRNA aminoacylation [GO:0006433]	cytoplasm [GO:0005737]	ATP binding [GO:0005524]; proline-tRNA ligase activity [GO:0004827]
AB7DTRINITY_DN19039_c0_g1_i1	-	integral component of membrane [GO:0016021]	protein dimerization activity [GO:0046983]
AB7DTRINITY_DN19045_c0_g1_i1	cellular protein localization [GO:0034613]; response to salt stress [GO:0009651]	integral component of membrane [GO:0016021]; nucleus [GO:0005634]; plasma membrane [GO:0005886]	-
AB7DTRINITY_DN19050_c0_g1_i1	-	integral component of membrane [GO:0016021]	-
AB7DTRINITY_DN19062_c0_g1_i1	-	-	aspartic-type endopeptidase activity [GO:0004190]
AB7DTRINITY_DN19081_c0_g1_i2	plant-type cell wall organization [GO:0009664]	cell wall [GO:0005618]; extracellular region [GO:0005576]; membrane [GO:0016020]	-
AB7DTRINITY_DN19105_c0_g1_i1	oligosaccharide metabolic process [GO:0009311]	integral component of membrane [GO:0016021]	mannosyl-oligosaccharide glucosidase activity [GO:0004573]
AB7DTRINITY_DN19106_c0_g1_i2	-	-	-
AB7DTRINITY_DN19120_c0_g1_i1	-	-	-
AB7DTRINITY_DN19124_c0_g1_i4	cytoskeleton organization [GO:0007010]	-	actin filament binding [GO:0051015]
AB7DTRINITY_DN19132_c0_g1_i1	-	integral component of membrane [GO:0016021]	-
AB7DTRINITY_DN19150_c0_g1_i2	-	integral component of membrane [GO:0016021]	-
AB7DTRINITY_DN19199_c0_g1_i1	-	-	DNA binding [GO:0003677]
AB7DTRINITY_DN19200_c0_g1_i2	glucose catabolic process [GO:0006007]	cytoplasm [GO:0005737]	manganese ion binding [GO:0030145]; phosphoglycerate mutase activity [GO:0004619]
AB7DTRINITY_DN19247_c0_g1_i2	ATP synthesis coupled proton transport [GO:0015986]	mitochondrial proton-transporting ATP synthase complex, coupling factor F(o) [GO:0000276]	proton transmembrane transporter activity [GO:0015078]
AB7DTRINITY_DN19271_c0_g1_i1	regulation of transcription, DNA-templated [GO:0006355]	-	-
AB7DTRINITY_DN19278_c0_g1_i1	-	-	catalytic activity [GO:0003824]
AB7DTRINITY_DN19296_c0_g1_i1	base-excision repair [GO:0006284]	-	DNA-3-methyladenine glycosylase activity [GO:0008725]
AB7DTRINITY_DN19313_c0_g1_i1	-	-	-
AB7DTRINITY_DN19353_c0_g1_i1	-	-	-
AB7DTRINITY_DN19367_c0_g1_i1	DNA-templated transcription, initiation [GO:0006352]	-	DNA-binding transcription factor activity [GO:0003700]
AB7DTRINITY_DN19369_c0_g1_i3	fatty acid biosynthetic process [GO:0006633]	-	phosphopantetheine binding [GO:0031177]
AB7DTRINITY_DN19383_c0_g1_i1	-	-	-
AB7DTRINITY_DN19387_c0_g1_i3	-	nucleus [GO:0005634]	zinc ion binding [GO:0008270]
AB7DTRINITY_DN19388_c0_g1_i1	ATP synthesis coupled proton transport [GO:0015986]	proton-transporting ATP synthase complex, catalytic core F(1) [GO:0045261]	proton-transporting ATP synthase activity, rotational mechanism [GO:0046933]
AB7DTRINITY_DN19416_c0_g1_i1	-	extracellular region [GO:0005576]	-
AB7DTRINITY_DN19421_c0_g1_i1	-	-	DNA binding [GO:0003677]
AB7DTRINITY_DN19431_c0_g1_i1	-	-	-
AB7DTRINITY_DN19432_c0_g1_i1	tricarboxylic acid cycle [GO:0006099]	mitochondrial inner membrane [GO:0005743]	2 iron, 2 sulfur cluster binding [GO:0051537]; 3 iron, 4 sulfur cluster binding [GO:0051538]; 4 iron, 4 sulfur cluster binding [GO:0051539]; electron transfer activity [GO:0009055]; metal ion binding [GO:0046872]; succinate dehydrogenase (ubiquinone) activity [GO:0008177]
AB7DTRINITY_DN19444_c0_g1_i2	-	integral component of membrane [GO:0016021]	-
AB7DTRINITY_DN19458_c0_g1_i1	-	-	-
AB7DTRINITY_DN19476_c0_g1_i3	-	-	-
AB7DTRINITY_DN19490_c0_g1_i1	protein insertion into mitochondrial inner membrane [GO:0045039]	TIM22 mitochondrial import inner membrane insertion complex [GO:0042721]	-
AB7DTRINITY_DN19508_c0_g1_i1	-	-	-
AB7DTRINITY_DN19555_c0_g1_i2	translation [GO:0006412]	ribosome [GO:0005840]	structural constituent of ribosome [GO:0003735]
AB7DTRINITY_DN19596_c0_g1_i1	-	integral component of membrane [GO:0016021]	-
AB7DTRINITY_DN1963_c0_g1_i1	-	-	-
AB7DTRINITY_DN19631_c0_g1_i1	-	-	-
AB7DTRINITY_DN19632_c0_g1_i1	-	-	-
AB7DTRINITY_DN19657_c0_g1_i1	-	-	-
AB7DTRINITY_DN19665_c0_g1_i2	regulation of transcription, DNA-templated [GO:0006355]	-	ATP binding [GO:0005524]; protein kinase activity [GO:0004672]
AB7DTRINITY_DN19677_c0_g1_i2	-	-	heme binding [GO:0020037]; iron ion binding [GO:0005506]; monooxygenase activity [GO:0004497]; oxidoreductase activity, acting on paired donors, with incorporation or reduction of molecular oxygen [GO:0016705]
AB7DTRINITY_DN19683_c0_g1_i1	-	-	-
AB7DTRINITY_DN19697_c0_g1_i2	-	-	-
AB7DTRINITY_DN19742_c0_g1_i2	-	-	-
AB7DTRINITY_DN19750_c0_g1_i4	-	cytosol [GO:0005829]	metallopeptidase activity [GO:0008237]; zinc ion binding [GO:0008270]
AB7DTRINITY_DN19788_c0_g1_i2	-	-	metal ion binding [GO:0046872]
AB7DTRINITY_DN19794_c0_g1_i2	regulation of DNA-templated transcription, elongation [GO:0032784]; regulation of transcription by RNA polymerase II [GO:0006357]	-	-
AB7DTRINITY_DN19799_c0_g1_i2	photosynthesis [GO:0015979]	extrinsic component of membrane [GO:0019898]; photosystem II oxygen evolving complex [GO:0009654]	calcium ion binding [GO:0005509]
AB7DTRINITY_DN19801_c0_g2_i1	-	-	-
AB7DTRINITY_DN19804_c0_g1_i1	-	nucleus [GO:0005634]	chromatin binding [GO:0003682]
AB7DTRINITY_DN19813_c0_g1_i2	-	-	-
AB7DTRINITY_DN19839_c0_g1_i1	CTP biosynthetic process [GO:0006241]; GTP biosynthetic process [GO:0006183]; UTP biosynthetic process [GO:0006228]	-	ATP binding [GO:0005524]; nucleoside diphosphate kinase activity [GO:0004550]
AB7DTRINITY_DN19869_c0_g1_i1	-	-	copper ion binding [GO:0005507]; zinc ion binding [GO:0008270]
AB7DTRINITY_DN19885_c0_g1_i1	-	integral component of membrane [GO:0016021]; vacuolar membrane [GO:0005774]	calcium:proton antiporter activity [GO:0015369]
AB7DTRINITY_DN19892_c0_g1_i1	-	-	-
AB7DTRINITY_DN19896_c0_g1_i1	-	-	RNA binding [GO:0003723]
AB7DTRINITY_DN19918_c0_g1_i1	gene silencing by RNA [GO:0031047]	-	-
AB7DTRINITY_DN19920_c0_g1_i2	DNA repair [GO:0006281]; microsporogenesis [GO:0009556]; mitotic sister chromatid cohesion [GO:0007064]	cytosol [GO:0005829]	-
AB7DTRINITY_DN19937_c0_g1_i1	-	-	-
AB7DTRINITY_DN19947_c0_g1_i1	protein homooligomerization [GO:0051260]	-	-
AB7DTRINITY_DN19955_c0_g1_i2	-	-	-
AB7DTRINITY_DN19961_c0_g1_i1	-	integral component of membrane [GO:0016021]	-
AB7DTRINITY_DN19962_c0_g1_i3	-	membrane [GO:0016020]	hydrolase activity, acting on glycosyl bonds [GO:0016798]
AB7DTRINITY_DN19995_c0_g1_i2	regulation of phosphoprotein phosphatase activity [GO:0043666]	-	protein phosphatase binding [GO:0019903]
AB7DTRINITY_DN20028_c0_g2_i1	-	-	kinase activity [GO:0016301]
AB7DTRINITY_DN20079_c0_g1_i1	-	-	-
AB7DTRINITY_DN20094_c0_g1_i2	-	mitochondrion [GO:0005739]	-
AB7DTRINITY_DN20107_c0_g1_i2	-	-	ATP binding [GO:0005524]; protein-containing complex binding [GO:0044877]; protein serine/threonine kinase activity [GO:0004674]
AB7DTRINITY_DN20115_c0_g1_i2	-	-	-
AB7DTRINITY_DN20117_c0_g1_i2	metal ion transport [GO:0030001]	-	metal ion binding [GO:0046872]
AB7DTRINITY_DN20129_c0_g1_i1	-	-	-
AB7DTRINITY_DN20161_c0_g1_i1	clathrin coat assembly [GO:0048268]	clathrin-coated vesicle [GO:0030136]; plasma membrane [GO:0005886]	1-phosphatidylinositol binding [GO:0005545]; clathrin binding [GO:0030276]
AB7DTRINITY_DN20213_c0_g1_i2	isoleucine biosynthetic process [GO:0009097]	-	L-threonine ammonia-lyase activity [GO:0004794]; pyridoxal phosphate binding [GO:0030170]
AB7DTRINITY_DN20226_c0_g1_i1	-	-	-
AB7DTRINITY_DN20229_c0_g1_i1	-	-	ATP binding [GO:0005524]; translation initiation factor activity [GO:0003743]
AB7DTRINITY_DN20238_c0_g1_i2	-	integral component of membrane [GO:0016021]	-
AB7DTRINITY_DN20252_c0_g1_i2	-	-	-
AB7DTRINITY_DN20288_c0_g1_i1	-	-	-
AB7DTRINITY_DN20328_c0_g1_i1	-	-	-
AB7DTRINITY_DN20329_c0_g1_i1	-	-	-
AB7DTRINITY_DN20344_c0_g1_i1	-	-	hydrolase activity, acting on ester bonds [GO:0016788]
AB7DTRINITY_DN20346_c0_g1_i1	-	-	-
AB7DTRINITY_DN20348_c0_g1_i2	-	integral component of membrane [GO:0016021]	-
AB7DTRINITY_DN20355_c0_g1_i1	-	-	-
AB7DTRINITY_DN20374_c0_g1_i1	-	chloroplast [GO:0009507]	2 iron, 2 sulfur cluster binding [GO:0051537]; electron transfer activity [GO:0009055]; metal ion binding [GO:0046872]
AB7DTRINITY_DN20384_c0_g1_i1	-	integral component of membrane [GO:0016021]	-
AB7DTRINITY_DN20463_c0_g1_i1	-	-	-
AB7DTRINITY_DN2047_c0_g1_i1	-	integral component of membrane [GO:0016021]	ATP binding [GO:0005524]; protein serine/threonine kinase activity [GO:0004674]
AB7DTRINITY_DN20493_c0_g1_i1	-	-	-
AB7DTRINITY_DN20515_c0_g2_i1	-	vacuole [GO:0005773]	-
AB7DTRINITY_DN20517_c0_g1_i2	-	host cell nucleus [GO:0042025]	-
AB7DTRINITY_DN20521_c0_g1_i1	protein phosphorylation [GO:0006468]; riboflavin biosynthetic process [GO:0009231]	-	hydrolase activity [GO:0016787]; protein self-association [GO:0043621]
AB7DTRINITY_DN20563_c0_g1_i1	-	-	-
AB7DTRINITY_DN20601_c0_g1_i2	auxin-activated signaling pathway [GO:0009734]; regulation of transcription, DNA-templated [GO:0006355]	nucleus [GO:0005634]	DNA binding [GO:0003677]
AB7DTRINITY_DN20607_c0_g1_i1	cell redox homeostasis [GO:0045454]	chloroplast envelope [GO:0009941]; chloroplast stroma [GO:0009570]	-
AB7DTRINITY_DN20674_c0_g1_i1	-	-	-
AB7DTRINITY_DN20739_c0_g1_i1	protein import into nucleus [GO:0006606]	nucleus [GO:0005634]	Ran GTPase binding [GO:0008536]
AB7DTRINITY_DN20762_c0_g1_i1	protein glycosylation [GO:0006486]	integral component of membrane [GO:0016021]	transferase activity, transferring glycosyl groups [GO:0016757]
AB7DTRINITY_DN20780_c0_g1_i1	-	-	-
AB7DTRINITY_DN20791_c0_g1_i1	ATP synthesis coupled proton transport [GO:0015986]	membrane [GO:0016020]	proton-transporting ATP synthase activity, rotational mechanism [GO:0046933]
AB7DTRINITY_DN20798_c0_g1_i1	-	integral component of membrane [GO:0016021]	ATP binding [GO:0005524]; protein serine/threonine kinase activity [GO:0004674]
AB7DTRINITY_DN20821_c0_g1_i2	-	-	-
AB7DTRINITY_DN20829_c0_g1_i1	-	-	DNA binding [GO:0003677]
AB7DTRINITY_DN20833_c0_g1_i1	positive regulation of kinase activity [GO:0033674]; regulation of translation [GO:0006417]	-	protein kinase binding [GO:0019901]; protein kinase regulator activity [GO:0019887]; ribosome binding [GO:0043022]
AB7DTRINITY_DN20835_c0_g1_i1	-	nucleus [GO:0005634]	DNA binding [GO:0003677]
AB7DTRINITY_DN20847_c0_g2_i1	-	-	-
AB7DTRINITY_DN20857_c0_g1_i2	-	-	-
AB7DTRINITY_DN20874_c0_g1_i1	-	-	-
AB7DTRINITY_DN20899_c1_g1_i1	protein folding [GO:0006457]	mitochondrion [GO:0005739]	-
AB7DTRINITY_DN20923_c0_g1_i1	-	-	-
AB7DTRINITY_DN20933_c0_g1_i4	-	-	-
AB7DTRINITY_DN20945_c0_g1_i1	-	membrane [GO:0016020]	-
AB7DTRINITY_DN20956_c0_g2_i1	-	-	-
AB7DTRINITY_DN20962_c0_g1_i1	-	-	nucleic acid binding [GO:0003676]
AB7DTRINITY_DN20970_c0_g1_i1	-	-	-
AB7DTRINITY_DN20980_c0_g1_i1	-	-	-
AB7DTRINITY_DN20985_c0_g1_i3	-	-	-
AB7DTRINITY_DN21014_c0_g1_i1	-	-	-
AB7DTRINITY_DN21014_c0_g2_i1	-	-	-
AB7DTRINITY_DN21045_c0_g1_i1	-	-	-
AB7DTRINITY_DN21054_c0_g1_i1	-	-	-
AB7DTRINITY_DN21081_c0_g1_i1	-	-	RNA binding [GO:0003723]
AB7DTRINITY_DN2111_c1_g1_i1	-	-	-
AB7DTRINITY_DN21133_c0_g1_i2	-	-	-
AB7DTRINITY_DN21150_c0_g1_i1	-	chloroplast [GO:0009507]	acyl-[acyl-carrier-protein] hydrolase activity [GO:0016297]; acyl carrier activity [GO:0000036]
AB7DTRINITY_DN21155_c0_g1_i1	carbohydrate metabolic process [GO:0005975]; cell wall organization [GO:0071555]	extracellular region [GO:0005576]	polygalacturonase activity [GO:0004650]
AB7DTRINITY_DN21162_c0_g1_i1	-	-	UDP-glycosyltransferase activity [GO:0008194]
AB7DTRINITY_DN21172_c0_g1_i1	-	-	kinase activity [GO:0016301]; magnesium ion binding [GO:0000287]; potassium ion binding [GO:0030955]; pyruvate kinase activity [GO:0004743]
AB7DTRINITY_DN21202_c0_g1_i1	-	-	-
AB7DTRINITY_DN21276_c0_g1_i2	regulation of transcription, DNA-templated [GO:0006355]	nucleus [GO:0005634]	transcription corepressor activity [GO:0003714]
AB7DTRINITY_DN21277_c0_g1_i1	-	nucleus [GO:0005634]	DNA binding [GO:0003677]; DNA-binding transcription factor activity [GO:0003700]
AB7DTRINITY_DN21302_c0_g2_i2	cell wall organization [GO:0071555]	Golgi membrane [GO:0000139]; integral component of membrane [GO:0016021]	galactosylgalactosylxylosylprotein 3-beta-glucuronosyltransferase activity [GO:0015018]
AB7DTRINITY_DN21330_c0_g1_i1	-	-	-
AB7DTRINITY_DN21335_c0_g1_i1	-	-	-
AB7DTRINITY_DN21352_c0_g1_i1	-	-	-
AB7DTRINITY_DN21391_c0_g1_i2	-	-	-
AB7DTRINITY_DN21443_c0_g1_i1	-	-	-
AB7DTRINITY_DN21446_c0_g1_i2	response to karrikin [GO:0080167]; transcription, DNA-templated [GO:0006351]	-	sequence-specific DNA binding [GO:0043565]
AB7DTRINITY_DN21465_c0_g1_i1	-	-	-
AB7DTRINITY_DN21508_c0_g1_i1	-	-	-
AB7DTRINITY_DN21534_c0_g1_i3	response to light intensity [GO:0009642]	-	-
AB7DTRINITY_DN21560_c0_g1_i2	-	-	-
AB7DTRINITY_DN21614_c0_g1_i1	-	-	-
AB7DTRINITY_DN21621_c0_g1_i1	-	integral component of membrane [GO:0016021]	-
AB7DTRINITY_DN21677_c0_g1_i2	-	-	-
AB7DTRINITY_DN21716_c0_g1_i1	-	-	-
AB7DTRINITY_DN21733_c0_g1_i1	pigment biosynthetic process [GO:0046148]	-	catechol oxidase activity [GO:0004097]; metal ion binding [GO:0046872]
AB7DTRINITY_DN21739_c1_g1_i1	-	-	-
AB7DTRINITY_DN21755_c0_g1_i2	-	integral component of membrane [GO:0016021]	-
AB7DTRINITY_DN21760_c0_g1_i1	-	-	-
AB7DTRINITY_DN21784_c0_g2_i2	-	-	-
AB7DTRINITY_DN21789_c0_g1_i1	-	integral component of membrane [GO:0016021]	-
AB7DTRINITY_DN21829_c0_g1_i3	-	-	metal ion binding [GO:0046872]; ubiquitin-protein transferase activity [GO:0004842]
AB7DTRINITY_DN21831_c0_g1_i2	-	-	ATP binding [GO:0005524]; MAP kinase activity [GO:0004707]
AB7DTRINITY_DN21832_c0_g1_i1	oxidation-reduction process [GO:0055114]	-	-
AB7DTRINITY_DN21843_c0_g1_i2	-	integral component of membrane [GO:0016021]	ATP binding [GO:0005524]; protein serine/threonine kinase activity [GO:0004674]
AB7DTRINITY_DN21850_c0_g1_i1	-	-	-
AB7DTRINITY_DN21851_c0_g1_i1	-	integral component of membrane [GO:0016021]	-
AB7DTRINITY_DN21875_c0_g1_i2	-	-	-
AB7DTRINITY_DN21888_c0_g1_i1	-	-	-
AB7DTRINITY_DN21933_c0_g2_i1	-	nucleosome [GO:0000786]; nucleus [GO:0005634]	DNA binding [GO:0003677]; protein heterodimerization activity [GO:0046982]
AB7DTRINITY_DN21940_c0_g2_i1	-	nucleus [GO:0005634]	DNA binding [GO:0003677]
AB7DTRINITY_DN21975_c0_g1_i1	phototropism [GO:0009638]	cytoplasm [GO:0005737]; nucleus [GO:0005634]	-
AB7DTRINITY_DN21990_c0_g1_i1	-	-	RNA binding [GO:0003723]
AB7DTRINITY_DN22010_c0_g1_i1	-	-	-
AB7DTRINITY_DN22026_c0_g1_i1	-	integral component of membrane [GO:0016021]	ATP binding [GO:0005524]; protein kinase activity [GO:0004672]
AB7DTRINITY_DN22046_c0_g1_i2	-	-	-
AB7DTRINITY_DN22079_c0_g1_i1	-	-	-
AB7DTRINITY_DN22089_c0_g1_i1	-	-	-
AB7DTRINITY_DN22114_c0_g1_i3	-	-	-
AB7DTRINITY_DN22115_c0_g1_i2	-	-	serine-type peptidase activity [GO:0008236]
AB7DTRINITY_DN22146_c0_g1_i1	-	-	-
AB7DTRINITY_DN22234_c0_g1_i2	-	-	-
AB7DTRINITY_DN22258_c0_g1_i2	carbohydrate metabolic process [GO:0005975]	-	hydrolase activity, hydrolyzing O-glycosyl compounds [GO:0004553]
AB7DTRINITY_DN22305_c0_g1_i1	-	-	-
AB7DTRINITY_DN22340_c0_g2_i1	-	-	-
AB7DTRINITY_DN22352_c0_g1_i1	-	chloroplast [GO:0009507]	violaxanthin de-epoxidase activity [GO:0046422]
AB7DTRINITY_DN22375_c0_g1_i1	-	-	calcium ion binding [GO:0005509]; oxidoreductase activity [GO:0016491]
AB7DTRINITY_DN22407_c0_g1_i2	embryo development ending in seed dormancy [GO:0009793]	-	-
AB7DTRINITY_DN22412_c0_g1_i2	-	-	transferase activity [GO:0016740]
AB7DTRINITY_DN22425_c0_g1_i1	signal transduction [GO:0007165]	-	ADP binding [GO:0043531]
AB7DTRINITY_DN22426_c0_g1_i1	-	integral component of membrane [GO:0016021]	antiporter activity [GO:0015297]; xenobiotic transmembrane transporter activity [GO:0042910]
AB7DTRINITY_DN22466_c0_g1_i1	-	-	lactoylglutathione lyase activity [GO:0004462]; metal ion binding [GO:0046872]
AB7DTRINITY_DN22467_c0_g1_i2	-	-	-
AB7DTRINITY_DN22476_c0_g2_i1	methylation [GO:0032259]	integral component of membrane [GO:0016021]	methyltransferase activity [GO:0008168]
AB7DTRINITY_DN22496_c0_g1_i1	-	-	-
AB7DTRINITY_DN2250_c0_g1_i1	-	-	-
AB7DTRINITY_DN22502_c0_g1_i1	mitochondrial electron transport, NADH to ubiquinone [GO:0006120]	mitochondrion [GO:0005739]	-
AB7DTRINITY_DN22519_c0_g2_i2	-	-	-
AB7DTRINITY_DN22521_c0_g1_i1	-	-	-
AB7DTRINITY_DN22525_c0_g1_i1	photosynthesis [GO:0015979]	photosystem I [GO:0009522]	-
AB7DTRINITY_DN22527_c0_g1_i1	-	-	-
AB7DTRINITY_DN22566_c0_g1_i2	-	-	hydrolase activity, acting on ester bonds [GO:0016788]
AB7DTRINITY_DN22571_c0_g1_i2	-	-	metal ion binding [GO:0046872]; RNA binding [GO:0003723]
AB7DTRINITY_DN22572_c0_g1_i1	-	-	metal ion binding [GO:0046872]
AB7DTRINITY_DN22584_c0_g1_i1	signal transduction [GO:0007165]	-	ADP binding [GO:0043531]
AB7DTRINITY_DN22585_c0_g2_i1	-	-	-
AB7DTRINITY_DN22598_c0_g1_i2	-	integral component of membrane [GO:0016021]	ATPase activity [GO:0016887]; ATP binding [GO:0005524]
AB7DTRINITY_DN22615_c0_g1_i2	negative gravitropism [GO:0009959]; response to red or far red light [GO:0009639]	-	-
AB7DTRINITY_DN2262_c0_g1_i1	-	integral component of membrane [GO:0016021]	-
AB7DTRINITY_DN22633_c0_g1_i2	-	-	flavin adenine dinucleotide binding [GO:0050660]; oxidoreductase activity [GO:0016491]
AB7DTRINITY_DN22636_c0_g1_i1	-	cytoplasm [GO:0005737]	translation initiation factor activity [GO:0003743]
AB7DTRINITY_DN22638_c0_g1_i1	ATP synthesis coupled proton transport [GO:0015986]	proton-transporting ATP synthase complex, catalytic core F(1) [GO:0045261]	proton-transporting ATP synthase activity, rotational mechanism [GO:0046933]
AB7DTRINITY_DN22642_c0_g1_i1	inositol trisphosphate metabolic process [GO:0032957]	-	ATP binding [GO:0005524]; inositol-1,3,4-trisphosphate 5-kinase activity [GO:0052726]; inositol-1,3,4-trisphosphate 6-kinase activity [GO:0052725]; inositol tetrakisphosphate 1-kinase activity [GO:0047325]; magnesium ion binding [GO:0000287]
AB7DTRINITY_DN22643_c0_g1_i1	-	-	ubiquitin-protein transferase activity [GO:0004842]
AB7DTRINITY_DN22648_c0_g1_i1	-	-	-
AB7DTRINITY_DN22687_c0_g1_i1	-	-	ATP binding [GO:0005524]; protein serine/threonine kinase activity [GO:0004674]
AB7DTRINITY_DN22710_c0_g1_i1	protein import into nucleus [GO:0006606]	-	-
AB7DTRINITY_DN22712_c0_g1_i1	carbohydrate metabolic process [GO:0005975]; lignin biosynthetic process [GO:0009809]; pentose-phosphate shunt [GO:0006098]; response to cadmium ion [GO:0046686]; shikimate biosynthetic process [GO:0033587]	chloroplast stroma [GO:0009570]; mitochondrion [GO:0005739]	sedoheptulose-7-phosphate:D-glyceraldehyde-3-phosphate glyceronetransferase activity [GO:0004801]
AB7DTRINITY_DN22713_c0_g1_i1	-	-	-
AB7DTRINITY_DN22716_c0_g1_i1	-	integral component of membrane [GO:0016021]	heme binding [GO:0020037]; iron ion binding [GO:0005506]; monooxygenase activity [GO:0004497]; oxidoreductase activity, acting on paired donors, with incorporation or reduction of molecular oxygen [GO:0016705]
AB7DTRINITY_DN22724_c0_g1_i1	translation [GO:0006412]	ribosome [GO:0005840]	structural constituent of ribosome [GO:0003735]
AB7DTRINITY_DN22766_c0_g1_i1	lipid catabolic process [GO:0016042]	-	hydrolase activity [GO:0016787]
AB7DTRINITY_DN22798_c0_g1_i3	-	chloroplast [GO:0009507]	translation initiation factor activity [GO:0003743]
AB7DTRINITY_DN22803_c0_g1_i1	-	-	-
AB7DTRINITY_DN22803_c0_g2_i2	-	nucleus [GO:0005634]	DNA binding [GO:0003677]
AB7DTRINITY_DN22819_c0_g1_i1	response to salt stress [GO:0009651]	endosome [GO:0005768]; trans-Golgi network [GO:0005802]	-
AB7DTRINITY_DN22833_c0_g1_i1	-	-	-
AB7DTRINITY_DN2285_c0_g2_i1	-	-	RNA binding [GO:0003723]
AB7DTRINITY_DN22856_c0_g1_i1	protein deubiquitination [GO:0016579]	-	thiol-dependent ubiquitinyl hydrolase activity [GO:0036459]
AB7DTRINITY_DN22876_c0_g2_i1	-	-	-
AB7DTRINITY_DN22903_c0_g1_i2	-	-	oxidoreductase activity [GO:0016491]; zinc ion binding [GO:0008270]
AB7DTRINITY_DN22931_c0_g1_i2	-	-	ATP binding [GO:0005524]; helicase activity [GO:0004386]; nucleic acid binding [GO:0003676]
AB7DTRINITY_DN22932_c0_g1_i1	-	-	-
AB7DTRINITY_DN22934_c0_g1_i1	chloroplast organization [GO:0009658]; protein import into chloroplast stroma [GO:0045037]	chloroplast inner membrane [GO:0009706]; chloroplast thylakoid membrane [GO:0009535]	-
AB7DTRINITY_DN22947_c0_g1_i1	mitochondrial transport [GO:0006839]	integral component of membrane [GO:0016021]; mitochondrial membrane [GO:0031966]	-
AB7DTRINITY_DN22965_c0_g1_i2	-	-	-
AB7DTRINITY_DN22973_c0_g2_i1	deadenylation-dependent decapping of nuclear-transcribed mRNA [GO:0000290]	-	-
AB7DTRINITY_DN23003_c0_g1_i2	-	-	-
AB7DTRINITY_DN23030_c0_g1_i1	-	-	-
AB7DTRINITY_DN23075_c0_g2_i1	-	-	-
AB7DTRINITY_DN23085_c0_g1_i1	-	-	-
AB7DTRINITY_DN23100_c0_g1_i1	photosystem II repair [GO:0010206]	-	-
AB7DTRINITY_DN23134_c0_g1_i1	-	-	ATP binding [GO:0005524]; carbohydrate binding [GO:0030246]; protein serine/threonine kinase activity [GO:0004674]
AB7DTRINITY_DN23141_c0_g1_i2	protein folding [GO:0006457]	prefoldin complex [GO:0016272]	unfolded protein binding [GO:0051082]
AB7DTRINITY_DN23149_c1_g1_i1	lipid metabolic process [GO:0006629]	-	phospholipase A1 activity [GO:0008970]
AB7DTRINITY_DN23156_c0_g1_i1	-	-	-
AB7DTRINITY_DN23166_c0_g1_i3	-	-	DNA-binding transcription factor activity [GO:0003700]
AB7DTRINITY_DN23182_c0_g1_i3	-	nucleus [GO:0005634]	DNA binding [GO:0003677]; lipid binding [GO:0008289]
AB7DTRINITY_DN23206_c0_g1_i1	-	-	hydrolase activity, acting on ester bonds [GO:0016788]
AB7DTRINITY_DN23213_c0_g1_i1	oligopeptide transport [GO:0006857]	integral component of membrane [GO:0016021]	transmembrane transporter activity [GO:0022857]
AB7DTRINITY_DN23246_c0_g1_i2	fatty acid beta-oxidation [GO:0006635]	peroxisome [GO:0005777]	acyl-CoA oxidase activity [GO:0003997]; FAD binding [GO:0071949]
AB7DTRINITY_DN23257_c0_g1_i2	-	-	-
AB7DTRINITY_DN23260_c0_g1_i1	-	-	-
AB7DTRINITY_DN2330_c0_g1_i1	-	-	kinase activity [GO:0016301]; phosphotransferase activity, alcohol group as acceptor [GO:0016773]
AB7DTRINITY_DN23301_c0_g1_i1	-	-	-
AB7DTRINITY_DN23325_c0_g1_i2	carbohydrate metabolic process [GO:0005975]	-	fructose 1,6-bisphosphate 1-phosphatase activity [GO:0042132]
AB7DTRINITY_DN23341_c0_g1_i1	-	-	-
AB7DTRINITY_DN23353_c0_g1_i1	-	integral component of membrane [GO:0016021]	-
AB7DTRINITY_DN23367_c0_g1_i3	-	-	-
AB7DTRINITY_DN23382_c0_g1_i2	-	-	-
AB7DTRINITY_DN23400_c0_g1_i3	protein initiator methionine removal [GO:0070084]	cytoplasm [GO:0005737]	metal ion binding [GO:0046872]; metalloaminopeptidase activity [GO:0070006]
AB7DTRINITY_DN23417_c0_g1_i1	protein folding [GO:0006457]	-	ATP binding [GO:0005524]; unfolded protein binding [GO:0051082]
AB7DTRINITY_DN23450_c0_g1_i1	-	-	-
AB7DTRINITY_DN23453_c0_g1_i1	-	-	-
AB7DTRINITY_DN23493_c0_g2_i1	protein transport [GO:0015031]	-	-
AB7DTRINITY_DN23533_c0_g1_i3	-	-	-
AB7DTRINITY_DN23543_c0_g1_i1	ribosome biogenesis [GO:0042254]	ribosome [GO:0005840]	-
AB7DTRINITY_DN23553_c0_g1_i1	-	-	-
AB7DTRINITY_DN23566_c0_g1_i2	nucleobase-containing compound metabolic process [GO:0006139]; positive regulation of transcription elongation from RNA polymerase II promoter [GO:0032968]	nucleus [GO:0005634]	nucleic acid binding [GO:0003676]
AB7DTRINITY_DN23576_c0_g2_i1	protein transport [GO:0015031]; SNARE complex disassembly [GO:0035494]	cytoplasm [GO:0005737]	ATPase activity [GO:0016887]; ATP binding [GO:0005524]; metal ion binding [GO:0046872]
AB7DTRINITY_DN23584_c0_g1_i1	gene silencing by RNA [GO:0031047]	-	-
AB7DTRINITY_DN23588_c0_g2_i1	defense response to bacterium [GO:0042742]; starch biosynthetic process [GO:0019252]; sucrose biosynthetic process [GO:0005986]	apoplast [GO:0048046]; chloroplast envelope [GO:0009941]; chloroplast stroma [GO:0009570]; thylakoid [GO:0009579]	sedoheptulose-bisphosphatase activity [GO:0050278]
AB7DTRINITY_DN23602_c0_g1_i2	gene silencing by RNA-directed DNA methylation [GO:0080188]; histone H3-K14 acetylation [GO:0044154]; histone H3-K18 acetylation [GO:0043971]; histone H3-K23 acetylation [GO:0043972]; regulation of DNA methylation [GO:0044030]	nucleus [GO:0005634]; plasmodesma [GO:0009506]	double-stranded methylated DNA binding [GO:0010385]; histone acetyltransferase activity [GO:0004402]; histone binding [GO:0042393]; metal ion binding [GO:0046872]
AB7DTRINITY_DN23632_c0_g1_i1	-	integral component of membrane [GO:0016021]	-
AB7DTRINITY_DN23634_c0_g1_i2	-	-	-
AB7DTRINITY_DN23637_c0_g1_i2	-	-	metal ion binding [GO:0046872]; protein serine/threonine phosphatase activity [GO:0004722]
AB7DTRINITY_DN23663_c0_g1_i4	-	integral component of membrane [GO:0016021]	ion channel activity [GO:0005216]
AB7DTRINITY_DN23669_c0_g1_i1	carbohydrate metabolic process [GO:0005975]; cell wall macromolecule catabolic process [GO:0016998]; chitin catabolic process [GO:0006032]	-	chitinase activity [GO:0004568]
AB7DTRINITY_DN23672_c0_g1_i1	respiratory electron transport chain [GO:0022904]	mitochondrial respiratory chain complex I [GO:0005747]	-
AB7DTRINITY_DN23675_c0_g1_i2	carbohydrate metabolic process [GO:0005975]; malate metabolic process [GO:0006108]	-	malate dehydrogenase (NADP+) activity [GO:0046554]
AB7DTRINITY_DN23679_c0_g1_i1	-	-	nucleotidyltransferase activity [GO:0016779]
AB7DTRINITY_DN23686_c0_g1_i1	-	-	-
AB7DTRINITY_DN23694_c0_g1_i2	cell redox homeostasis [GO:0045454]	-	protein disulfide isomerase activity [GO:0003756]
AB7DTRINITY_DN23698_c0_g1_i3	-	-	-
AB7DTRINITY_DN23716_c0_g1_i2	-	nucleus [GO:0005634]	DNA binding [GO:0003677]; DNA-binding transcription factor activity [GO:0003700]
AB7DTRINITY_DN23717_c0_g1_i1	-	-	-
AB7DTRINITY_DN23725_c0_g1_i1	-	-	UDP-glycosyltransferase activity [GO:0008194]
AB7DTRINITY_DN23737_c0_g1_i5	-	integral component of membrane [GO:0016021]	-
AB7DTRINITY_DN23738_c0_g2_i2	-	-	-
AB7DTRINITY_DN23744_c0_g1_i2	-	integral component of membrane [GO:0016021]	oxidoreductase activity [GO:0016491]
AB7DTRINITY_DN23747_c0_g1_i2	-	-	protein dimerization activity [GO:0046983]
AB7DTRINITY_DN23770_c0_g1_i1	gene silencing by RNA [GO:0031047]	-	nucleic acid binding [GO:0003676]
AB7DTRINITY_DN23798_c0_g1_i1	-	-	-
AB7DTRINITY_DN23811_c0_g1_i1	-	-	ATP binding [GO:0005524]; transferase activity [GO:0016740]
AB7DTRINITY_DN23832_c0_g1_i1	-	-	-
AB7DTRINITY_DN23833_c0_g1_i1	small GTPase mediated signal transduction [GO:0007264]	-	GTPase activity [GO:0003924]; GTP binding [GO:0005525]
AB7DTRINITY_DN23834_c0_g1_i1	-	-	calcium ion binding [GO:0005509]
AB7DTRINITY_DN23837_c0_g1_i1	-	-	-
AB7DTRINITY_DN23850_c0_g1_i1	-	-	-
AB7DTRINITY_DN23853_c0_g1_i2	-	integral component of membrane [GO:0016021]	transferase activity, transferring acyl groups [GO:0016746]
AB7DTRINITY_DN23855_c0_g1_i1	-	integral component of membrane [GO:0016021]	-
AB7DTRINITY_DN23859_c0_g1_i2	detection of visible light [GO:0009584]; protein-chromophore linkage [GO:0018298]; protein-tetrapyrrole linkage [GO:0017006]; red, far-red light phototransduction [GO:0009585]; regulation of transcription, DNA-templated [GO:0006355]	-	phosphorelay sensor kinase activity [GO:0000155]; photoreceptor activity [GO:0009881]; protein homodimerization activity [GO:0042803]
AB7DTRINITY_DN23860_c0_g1_i3	-	integral component of membrane [GO:0016021]	transmembrane transporter activity [GO:0022857]
AB7DTRINITY_DN23861_c0_g1_i3	-	-	iron ion binding [GO:0005506]; L-ascorbic acid binding [GO:0031418]; oxidoreductase activity, acting on paired donors, with incorporation or reduction of molecular oxygen [GO:0016705]
AB7DTRINITY_DN23862_c1_g1_i1	-	-	calmodulin binding [GO:0005516]
AB7DTRINITY_DN23872_c0_g1_i1	-	-	kinase activity [GO:0016301]
AB7DTRINITY_DN23874_c0_g1_i1	actin cytoskeleton organization [GO:0030036]	cytoplasm [GO:0005737]; cytoskeleton [GO:0005856]	actin binding [GO:0003779]
AB7DTRINITY_DN23877_c0_g1_i5	-	nucleus [GO:0005634]	-
AB7DTRINITY_DN23914_c0_g2_i1	-	-	-
AB7DTRINITY_DN23934_c0_g1_i1	protein catabolic process [GO:0030163]	cytoplasm [GO:0005737]	ATP binding [GO:0005524]; peptidase activity [GO:0008233]
AB7DTRINITY_DN23939_c0_g1_i2	-	-	-
AB7DTRINITY_DN23959_c0_g1_i1	-	integral component of membrane [GO:0016021]	heme binding [GO:0020037]; metal ion binding [GO:0046872]
AB7DTRINITY_DN23960_c0_g1_i1	-	-	-
AB7DTRINITY_DN23963_c1_g1_i1	-	-	-
AB7DTRINITY_DN2397_c0_g1_i2	-	-	-
AB7DTRINITY_DN24000_c0_g2_i1	cortical microtubule organization [GO:0043622]; petal morphogenesis [GO:0048446]	-	microtubule binding [GO:0008017]
AB7DTRINITY_DN24012_c0_g2_i2	-	integral component of membrane [GO:0016021]	ATP binding [GO:0005524]; protein serine/threonine kinase activity [GO:0004674]
AB7DTRINITY_DN24013_c0_g1_i2	defense response [GO:0006952]	-	ADP binding [GO:0043531]
AB7DTRINITY_DN24028_c0_g1_i3	-	-	-
AB7DTRINITY_DN24058_c0_g1_i1	carbohydrate metabolic process [GO:0005975]	-	hydrolase activity, hydrolyzing O-glycosyl compounds [GO:0004553]
AB7DTRINITY_DN24063_c0_g1_i3	positive regulation of superoxide dismutase activity [GO:1901671]; protein folding [GO:0006457]	-	ATP binding [GO:0005524]; transition metal ion binding [GO:0046914]
AB7DTRINITY_DN24071_c0_g2_i2	actin filament organization [GO:0007015]	-	-
AB7DTRINITY_DN24080_c0_g1_i1	formation of cytoplasmic translation initiation complex [GO:0001732]; positive regulation of translational initiation [GO:0045948]; response to abscisic acid [GO:0009737]; response to auxin [GO:0009733]; response to glucose [GO:0009749]; response to maltose [GO:0034286]; response to sucrose [GO:0009744]	cytosol [GO:0005829]; eukaryotic 43S preinitiation complex [GO:0016282]; eukaryotic 48S preinitiation complex [GO:0033290]; eukaryotic translation initiation factor 3 complex [GO:0005852]; polysomal ribosome [GO:0042788]	translation initiation factor activity [GO:0003743]
AB7DTRINITY_DN24090_c0_g1_i1	-	-	-
AB7DTRINITY_DN24092_c0_g1_i2	vacuolar transport [GO:0007034]	-	-
AB7DTRINITY_DN24104_c0_g1_i2	asparagine biosynthetic process [GO:0006529]; glutamine metabolic process [GO:0006541]	-	asparagine synthase (glutamine-hydrolyzing) activity [GO:0004066]; ATP binding [GO:0005524]
AB7DTRINITY_DN24107_c0_g1_i1	lipid transport [GO:0006869]	-	lipid binding [GO:0008289]
AB7DTRINITY_DN24115_c0_g1_i1	positive regulation of transcription, DNA-templated [GO:0045893]	-	DNA-binding transcription factor activity [GO:0003700]
AB7DTRINITY_DN24157_c0_g1_i2	-	plasmodesma [GO:0009506]	chromatin binding [GO:0003682]
AB7DTRINITY_DN24174_c0_g1_i4	phosphatidylinositol dephosphorylation [GO:0046856]; response to salt stress [GO:0009651]	cytosol [GO:0005829]	phosphatidic acid binding [GO:0070300]; phosphatidylinositol phosphate phosphatase activity [GO:0052866]; protein tyrosine phosphatase activity [GO:0004725]
AB7DTRINITY_DN24176_c0_g1_i2	fatty acid metabolic process [GO:0006631]	-	3-hydroxyacyl-CoA dehydrogenase activity [GO:0003857]
AB7DTRINITY_DN24176_c0_g2_i1	fatty acid metabolic process [GO:0006631]	-	3-hydroxyacyl-CoA dehydrogenase activity [GO:0003857]
AB7DTRINITY_DN24183_c0_g1_i2	-	-	-
AB7DTRINITY_DN24185_c0_g2_i1	-	-	ATP binding [GO:0005524]; protein kinase activity [GO:0004672]
AB7DTRINITY_DN24195_c0_g1_i1	-	integral component of membrane [GO:0016021]	ATP binding [GO:0005524]
AB7DTRINITY_DN24216_c0_g1_i1	-	extracellular region [GO:0005576]	serine-type endopeptidase inhibitor activity [GO:0004867]
AB7DTRINITY_DN24239_c0_g1_i1	-	integral component of membrane [GO:0016021]	2 iron, 2 sulfur cluster binding [GO:0051537]; chlorophyllide a oxygenase [overall] activity [GO:0010277]
AB7DTRINITY_DN24251_c0_g1_i1	-	integral component of membrane [GO:0016021]	kinase activity [GO:0016301]
AB7DTRINITY_DN24260_c0_g1_i2	-	-	-
AB7DTRINITY_DN24265_c0_g1_i1	-	-	-
AB7DTRINITY_DN24266_c0_g1_i1	-	integral component of membrane [GO:0016021]	-
AB7DTRINITY_DN24268_c0_g1_i2	-	-	-
AB7DTRINITY_DN24278_c0_g2_i2	-	-	-
AB7DTRINITY_DN24292_c0_g1_i2	-	-	-
AB7DTRINITY_DN24298_c0_g1_i2	-	integral component of membrane [GO:0016021]	ATP binding [GO:0005524]; calcium transmembrane transporter activity, phosphorylative mechanism [GO:0005388]; calmodulin binding [GO:0005516]
AB7DTRINITY_DN24313_c0_g1_i1	-	integral component of membrane [GO:0016021]	-
AB7DTRINITY_DN24335_c0_g3_i1	regulation of transcription, DNA-templated [GO:0006355]	nucleus [GO:0005634]	DNA binding [GO:0003677]
AB7DTRINITY_DN24351_c0_g1_i1	-	integral component of membrane [GO:0016021]	-
AB7DTRINITY_DN24351_c0_g2_i1	-	integral component of membrane [GO:0016021]	-
AB7DTRINITY_DN24371_c0_g1_i1	-	-	metallopeptidase activity [GO:0008237]; zinc ion binding [GO:0008270]
AB7DTRINITY_DN24375_c0_g1_i1	protein folding [GO:0006457]	-	ATP binding [GO:0005524]; unfolded protein binding [GO:0051082]
AB7DTRINITY_DN24382_c0_g1_i3	-	-	-
AB7DTRINITY_DN24383_c0_g1_i1	-	integral component of membrane [GO:0016021]	calcium ion binding [GO:0005509]; ion channel activity [GO:0005216]
AB7DTRINITY_DN24388_c0_g2_i1	rejection of self pollen [GO:0060320]	extracellular region [GO:0005576]	-
AB7DTRINITY_DN24396_c0_g1_i1	-	-	-
AB7DTRINITY_DN24423_c0_g1_i1	-	-	-
AB7DTRINITY_DN24445_c0_g1_i1	-	-	-
AB7DTRINITY_DN24461_c0_g1_i1	mitochondrial alanyl-tRNA aminoacylation [GO:0070143]	mitochondrion [GO:0005739]	alanine-tRNA ligase activity [GO:0004813]; ATP binding [GO:0005524]; tRNA binding [GO:0000049]; zinc ion binding [GO:0008270]
AB7DTRINITY_DN24461_c0_g2_i1	mitochondrial alanyl-tRNA aminoacylation [GO:0070143]	mitochondrion [GO:0005739]	alanine-tRNA ligase activity [GO:0004813]; ATP binding [GO:0005524]; tRNA binding [GO:0000049]; zinc ion binding [GO:0008270]
AB7DTRINITY_DN24463_c0_g1_i1	-	-	-
AB7DTRINITY_DN24478_c1_g1_i1	-	-	-
AB7DTRINITY_DN2448_c0_g1_i1	-	-	-
AB7DTRINITY_DN24502_c0_g1_i1	-	-	-
AB7DTRINITY_DN24517_c0_g1_i3	-	-	serine-type endopeptidase activity [GO:0004252]
AB7DTRINITY_DN24519_c0_g1_i2	-	integral component of membrane [GO:0016021]	-
AB7DTRINITY_DN24533_c0_g1_i1	-	-	-
AB7DTRINITY_DN24552_c0_g1_i1	-	mitochondrion [GO:0005739]	-
AB7DTRINITY_DN24563_c0_g1_i2	-	-	-
AB7DTRINITY_DN24569_c0_g1_i1	-	integral component of membrane [GO:0016021]	-
AB7DTRINITY_DN24570_c0_g1_i3	-	-	-
AB7DTRINITY_DN24573_c0_g1_i1	-	-	-
AB7DTRINITY_DN24585_c1_g1_i1	-	-	-
AB7DTRINITY_DN24609_c0_g1_i3	-	-	nucleotidase activity [GO:0008252]
AB7DTRINITY_DN24622_c0_g2_i2	-	-	-
AB7DTRINITY_DN24625_c0_g1_i3	photosynthesis [GO:0015979]	extrinsic component of membrane [GO:0019898]; photosystem II oxygen evolving complex [GO:0009654]	calcium ion binding [GO:0005509]
AB7DTRINITY_DN24637_c0_g1_i1	-	-	calcium ion binding [GO:0005509]
AB7DTRINITY_DN24660_c1_g1_i1	-	-	-
AB7DTRINITY_DN24685_c0_g1_i1	-	-	-
AB7DTRINITY_DN24700_c0_g1_i1	SRP-dependent cotranslational protein targeting to membrane [GO:0006614]	signal recognition particle, endoplasmic reticulum targeting [GO:0005786]	7S RNA binding [GO:0008312]; GTPase activity [GO:0003924]; GTP binding [GO:0005525]
AB7DTRINITY_DN24740_c0_g1_i2	-	integral component of membrane [GO:0016021]	ion channel activity [GO:0005216]
AB7DTRINITY_DN24743_c0_g1_i2	-	host cell nucleus [GO:0042025]; nucleus [GO:0005634]	DNA-binding transcription factor activity [GO:0003700]; sequence-specific DNA binding [GO:0043565]
AB7DTRINITY_DN24766_c0_g1_i2	-	-	-
AB7DTRINITY_DN24779_c0_g1_i1	-	-	ATP binding [GO:0005524]; helicase activity [GO:0004386]; nucleic acid binding [GO:0003676]
AB7DTRINITY_DN24780_c0_g1_i1	-	-	heme binding [GO:0020037]; iron ion binding [GO:0005506]; monooxygenase activity [GO:0004497]; oxidoreductase activity, acting on paired donors, with incorporation or reduction of molecular oxygen [GO:0016705]
AB7DTRINITY_DN24813_c0_g1_i2	biosynthetic process [GO:0009058]; cellular amino acid metabolic process [GO:0006520]	-	L-aspartate:2-oxoglutarate aminotransferase activity [GO:0004069]; pyridoxal phosphate binding [GO:0030170]
AB7DTRINITY_DN24822_c0_g1_i1	-	-	-
AB7DTRINITY_DN24829_c0_g1_i2	-	-	UDP-glycosyltransferase activity [GO:0008194]
AB7DTRINITY_DN24829_c0_g2_i1	-	-	UDP-glycosyltransferase activity [GO:0008194]
AB7DTRINITY_DN24838_c0_g1_i2	-	-	-
AB7DTRINITY_DN24850_c0_g1_i5	-	-	-
AB7DTRINITY_DN24858_c0_g1_i1	lipid metabolic process [GO:0006629]	integral component of membrane [GO:0016021]	-
AB7DTRINITY_DN24871_c0_g1_i1	-	-	-
AB7DTRINITY_DN24878_c0_g1_i1	-	-	-
AB7DTRINITY_DN24890_c0_g1_i1	clathrin coat assembly [GO:0048268]	clathrin-coated vesicle [GO:0030136]	1-phosphatidylinositol binding [GO:0005545]; clathrin binding [GO:0030276]
AB7DTRINITY_DN24899_c0_g1_i1	-	-	peptidyl-prolyl cis-trans isomerase activity [GO:0003755]
AB7DTRINITY_DN24902_c0_g1_i1	carbohydrate metabolic process [GO:0005975]	-	hydrolase activity, hydrolyzing O-glycosyl compounds [GO:0004553]
AB7DTRINITY_DN24911_c0_g1_i2	-	integral component of membrane [GO:0016021]	ATPase activity [GO:0016887]; ATPase-coupled transmembrane transporter activity [GO:0042626]; ATP binding [GO:0005524]
AB7DTRINITY_DN24913_c0_g1_i2	-	-	-
AB7DTRINITY_DN24941_c0_g1_i1	-	-	transferase activity, transferring acyl groups [GO:0016746]
AB7DTRINITY_DN24947_c0_g1_i2	-	-	-
AB7DTRINITY_DN24951_c0_g1_i3	-	membrane [GO:0016020]	transmembrane transporter activity [GO:0022857]
AB7DTRINITY_DN24962_c0_g1_i1	response to oxidative stress [GO:0006979]	-	heme binding [GO:0020037]; peroxidase activity [GO:0004601]
AB7DTRINITY_DN24963_c0_g2_i1	-	-	-
AB7DTRINITY_DN24969_c0_g1_i1	protein folding [GO:0006457]	cytoplasm [GO:0005737]	ATP binding [GO:0005524]; unfolded protein binding [GO:0051082]
AB7DTRINITY_DN24974_c0_g1_i1	cell redox homeostasis [GO:0045454]; glycerol ether metabolic process [GO:0006662]	-	protein disulfide oxidoreductase activity [GO:0015035]
AB7DTRINITY_DN24974_c0_g2_i2	cell redox homeostasis [GO:0045454]; glycerol ether metabolic process [GO:0006662]	-	protein disulfide oxidoreductase activity [GO:0015035]
AB7DTRINITY_DN25000_c0_g1_i2	mRNA splicing, via spliceosome [GO:0000398]	spliceosomal complex [GO:0005681]	-
AB7DTRINITY_DN25018_c0_g1_i2	-	-	-
AB7DTRINITY_DN25031_c0_g1_i1	-	-	nucleic acid binding [GO:0003676]; zinc ion binding [GO:0008270]
AB7DTRINITY_DN25065_c0_g2_i2	-	-	oxidoreductase activity [GO:0016491]; zinc ion binding [GO:0008270]
AB7DTRINITY_DN25131_c0_g1_i5	-	-	-
AB7DTRINITY_DN25132_c0_g1_i4	-	integral component of membrane [GO:0016021]	-
AB7DTRINITY_DN25142_c0_g1_i1	protein transport [GO:0015031]	-	structural molecule activity [GO:0005198]
AB7DTRINITY_DN2515_c0_g1_i1	-	Ino80 complex [GO:0031011]	-
AB7DTRINITY_DN25165_c0_g1_i3	-	-	-
AB7DTRINITY_DN25173_c0_g2_i1	-	-	ribonuclease T2 activity [GO:0033897]; RNA binding [GO:0003723]
AB7DTRINITY_DN25173_c1_g1_i2	-	-	ATPase activity [GO:0016887]; ATP binding [GO:0005524]
AB7DTRINITY_DN25173_c1_g2_i1	-	-	metal ion binding [GO:0046872]
AB7DTRINITY_DN25196_c0_g2_i1	-	-	-
AB7DTRINITY_DN25197_c0_g1_i1	-	-	-
AB7DTRINITY_DN25203_c0_g1_i1	intracellular protein transport [GO:0006886]; vesicle-mediated transport [GO:0016192]	clathrin coat of coated pit [GO:0030132]; clathrin coat of trans-Golgi network vesicle [GO:0030130]	structural molecule activity [GO:0005198]
AB7DTRINITY_DN25207_c0_g1_i1	-	nucleolus [GO:0005730]	GTP binding [GO:0005525]; hydrolase activity [GO:0016787]
AB7DTRINITY_DN25211_c0_g1_i1	-	integral component of membrane [GO:0016021]	transferase activity, transferring acyl groups [GO:0016746]
AB7DTRINITY_DN25213_c0_g1_i2	-	integral component of membrane [GO:0016021]; vacuolar membrane [GO:0005774]	calcium:proton antiporter activity [GO:0015369]
AB7DTRINITY_DN25225_c0_g1_i1	-	nucleus [GO:0005634]	DNA binding [GO:0003677]
AB7DTRINITY_DN25226_c0_g1_i1	-	-	RNA binding [GO:0003723]
AB7DTRINITY_DN25228_c0_g1_i2	-	-	-
AB7DTRINITY_DN25236_c0_g1_i3	-	-	-
AB7DTRINITY_DN25252_c0_g1_i1	-	-	-
AB7DTRINITY_DN25254_c0_g1_i2	ATP synthesis coupled proton transport [GO:0015986]	mitochondrial proton-transporting ATP synthase complex, coupling factor F(o) [GO:0000276]	proton transmembrane transporter activity [GO:0015078]
AB7DTRINITY_DN25254_c0_g2_i1	ATP synthesis coupled proton transport [GO:0015986]	mitochondrial proton-transporting ATP synthase complex, coupling factor F(o) [GO:0000276]	proton transmembrane transporter activity [GO:0015078]
AB7DTRINITY_DN25282_c0_g1_i3	-	-	oxidoreductase activity [GO:0016491]
AB7DTRINITY_DN25284_c0_g1_i1	-	-	-
AB7DTRINITY_DN2529_c0_g1_i1	regulation of translation [GO:0006417]; response to cold [GO:0009409]; response to heat [GO:0009408]	mitochondrion [GO:0005739]; nucleus [GO:0005634]; pollen tube [GO:0090406]	-
AB7DTRINITY_DN25324_c0_g1_i5	-	-	-
AB7DTRINITY_DN25337_c0_g1_i1	-	-	-
AB7DTRINITY_DN25343_c0_g1_i1	-	-	-
AB7DTRINITY_DN25374_c0_g1_i2	-	chloroplast thylakoid membrane [GO:0009535]; endoplasmic reticulum [GO:0005783]; nucleus [GO:0005634]	protein domain specific binding [GO:0019904]
AB7DTRINITY_DN25377_c1_g2_i1	negative regulation of gluconeogenesis [GO:0045721]	-	-
AB7DTRINITY_DN25388_c0_g1_i1	cell redox homeostasis [GO:0045454]	-	peroxidase activity [GO:0004601]; peroxiredoxin activity [GO:0051920]
AB7DTRINITY_DN25395_c0_g2_i1	chlorophyll biosynthetic process [GO:0015995]; photosynthesis [GO:0015979]	chloroplast envelope [GO:0009941]; chloroplast thylakoid membrane [GO:0009535]	FAD binding [GO:0071949]; geranylgeranyl reductase activity [GO:0045550]; oxidoreductase activity, acting on the CH-CH group of donors, NAD or NADP as acceptor [GO:0016628]
AB7DTRINITY_DN25399_c0_g1_i1	regulation of transcription, DNA-templated [GO:0006355]	nucleus [GO:0005634]	transcription corepressor activity [GO:0003714]
AB7DTRINITY_DN25400_c0_g1_i1	-	-	galactinol-raffinose galactosyltransferase activity [GO:0047268]
AB7DTRINITY_DN25405_c0_g1_i1	-	host cell nucleus [GO:0042025]	DNA binding [GO:0003677]
AB7DTRINITY_DN25410_c0_g1_i1	-	integral component of membrane [GO:0016021]	iron ion binding [GO:0005506]; L-ascorbic acid binding [GO:0031418]; oxidoreductase activity, acting on paired donors, with incorporation or reduction of molecular oxygen [GO:0016705]
AB7DTRINITY_DN25423_c0_g1_i1	-	-	-
AB7DTRINITY_DN25440_c0_g1_i1	-	-	-
AB7DTRINITY_DN25465_c0_g1_i2	-	-	-
AB7DTRINITY_DN25470_c0_g2_i1	cellular response to nitrogen levels [GO:0043562]	chloroplast [GO:0009507]; nucleotide-activated protein kinase complex [GO:0031588]	maltose binding [GO:1901982]; protein kinase regulator activity [GO:0019887]
AB7DTRINITY_DN25471_c0_g1_i2	-	-	-
AB7DTRINITY_DN25484_c0_g1_i1	lignin biosynthetic process [GO:0009809]; methylation [GO:0032259]	-	caffeate O-methyltransferase activity [GO:0047763]; protein dimerization activity [GO:0046983]
AB7DTRINITY_DN25492_c0_g1_i4	positive regulation of transcription by RNA polymerase II [GO:0045944]	nucleus [GO:0005634]	DNA-binding transcription factor activity [GO:0003700]; protein dimerization activity [GO:0046983]; RNA polymerase II transcription regulatory region sequence-specific DNA binding [GO:0000977]
AB7DTRINITY_DN25496_c0_g1_i1	carotenoid biosynthetic process [GO:0016117]; farnesyl diphosphate biosynthetic process [GO:0045337]; geranyl diphosphate biosynthetic process [GO:0033384]; geranylgeranyl diphosphate biosynthetic process [GO:0033386]; isoprenoid metabolic process [GO:0006720]	chloroplast [GO:0009507]; plastid [GO:0009536]	dimethylallyltranstransferase activity [GO:0004161]; farnesyltranstransferase activity [GO:0004311]; geranyltranstransferase activity [GO:0004337]; metal ion binding [GO:0046872]
AB7DTRINITY_DN25506_c0_g1_i2	-	-	-
AB7DTRINITY_DN25512_c0_g2_i2	methylation [GO:0032259]	integral component of membrane [GO:0016021]	methyltransferase activity [GO:0008168]
AB7DTRINITY_DN25531_c0_g1_i2	-	-	-
AB7DTRINITY_DN25536_c0_g1_i1	-	-	-
AB7DTRINITY_DN2554_c0_g1_i1	glycolytic process [GO:0006096]	-	fructose-bisphosphate aldolase activity [GO:0004332]
AB7DTRINITY_DN25557_c0_g1_i2	fatty acid biosynthetic process [GO:0006633]; malonyl-CoA biosynthetic process [GO:2001295]	-	acetyl-CoA carboxylase activity [GO:0003989]; ATP binding [GO:0005524]; biotin carboxylase activity [GO:0004075]; metal ion binding [GO:0046872]
AB7DTRINITY_DN25559_c0_g1_i4	-	CCAAT-binding factor complex [GO:0016602]	DNA binding [GO:0003677]; DNA-binding transcription factor activity [GO:0003700]
AB7DTRINITY_DN25575_c0_g3_i1	-	-	-
AB7DTRINITY_DN25577_c0_g1_i3	-	mitochondrial inner membrane [GO:0005743]; respirasome [GO:0070469]	4 iron, 4 sulfur cluster binding [GO:0051539]; FMN binding [GO:0010181]; metal ion binding [GO:0046872]; NAD binding [GO:0051287]; NADH dehydrogenase (ubiquinone) activity [GO:0008137]
AB7DTRINITY_DN25581_c0_g1_i2	-	integral component of membrane [GO:0016021]	-
AB7DTRINITY_DN25588_c0_g1_i1	photosynthetic electron transport chain [GO:0009767]	chloroplast [GO:0009507]; photosystem I [GO:0009522]	-
AB7DTRINITY_DN25633_c0_g2_i1	-	-	-
AB7DTRINITY_DN25635_c0_g1_i1	regulation of DNA-templated transcription, elongation [GO:0032784]; regulation of transcription by RNA polymerase II [GO:0006357]	nucleus [GO:0005634]; ribosome [GO:0005840]	structural constituent of ribosome [GO:0003735]; translation elongation factor activity [GO:0003746]
AB7DTRINITY_DN25639_c0_g1_i9	-	-	ATPase activity [GO:0016887]; ATP binding [GO:0005524]
AB7DTRINITY_DN25644_c0_g1_i2	iron-sulfur cluster assembly [GO:0016226]; protein maturation by iron-sulfur cluster transfer [GO:0097428]	chloroplast stroma [GO:0009570]	iron-sulfur cluster binding [GO:0051536]; protein-macromolecule adaptor activity [GO:0030674]; structural molecule activity [GO:0005198]
AB7DTRINITY_DN25645_c0_g1_i1	calcium-mediated signaling [GO:0019722]; microtubule cytoskeleton organization [GO:0000226]	-	calcium ion binding [GO:0005509]; enzyme regulator activity [GO:0030234]
AB7DTRINITY_DN25648_c0_g1_i1	-	-	RNA binding [GO:0003723]
AB7DTRINITY_DN25665_c0_g1_i3	protein folding [GO:0006457]	-	-
AB7DTRINITY_DN25680_c0_g2_i1	-	-	peroxidase activity [GO:0004601]; peroxiredoxin activity [GO:0051920]
AB7DTRINITY_DN25681_c0_g1_i1	-	integral component of membrane [GO:0016021]	-
AB7DTRINITY_DN25692_c0_g1_i1	-	integral component of membrane [GO:0016021]	-
AB7DTRINITY_DN25699_c0_g1_i2	-	-	cysteine-type peptidase activity [GO:0008234]
AB7DTRINITY_DN25738_c1_g1_i1	proteasome-mediated ubiquitin-dependent protein catabolic process [GO:0043161]	cytoplasm [GO:0005737]; nucleus [GO:0005634]; proteasome core complex, beta-subunit complex [GO:0019774]	threonine-type endopeptidase activity [GO:0004298]
AB7DTRINITY_DN25757_c0_g1_i4	-	-	-
AB7DTRINITY_DN25765_c0_g1_i1	-	host cell nucleus [GO:0042025]	DNA binding [GO:0003677]
AB7DTRINITY_DN25766_c0_g1_i1	-	-	transferase activity [GO:0016740]
AB7DTRINITY_DN25777_c0_g1_i2	-	-	-
AB7DTRINITY_DN25781_c0_g1_i1	-	-	-
AB7DTRINITY_DN25784_c0_g2_i1	-	-	-
AB7DTRINITY_DN25789_c0_g1_i1	-	-	-
AB7DTRINITY_DN25799_c0_g1_i1	positive regulation of translation [GO:0045727]; translation [GO:0006412]	chloroplast [GO:0009507]	GTPase activity [GO:0003924]; GTP binding [GO:0005525]; protein domain specific binding [GO:0019904]
AB7DTRINITY_DN25825_c0_g1_i1	-	endoplasmic reticulum [GO:0005783]; integral component of membrane [GO:0016021]	-
AB7DTRINITY_DN25828_c0_g1_i2	-	-	GTPase activator activity [GO:0005096]; metal ion binding [GO:0046872]
AB7DTRINITY_DN2583_c0_g1_i1	-	-	-
AB7DTRINITY_DN25838_c0_g1_i1	translation [GO:0006412]	ribosome [GO:0005840]	structural constituent of ribosome [GO:0003735]
AB7DTRINITY_DN25845_c0_g1_i4	-	-	-
AB7DTRINITY_DN25854_c0_g1_i1	-	chloroplast [GO:0009507]	-
AB7DTRINITY_DN25891_c0_g2_i1	-	-	-
AB7DTRINITY_DN25901_c0_g1_i1	-	-	aspartic-type endopeptidase activity [GO:0004190]
AB7DTRINITY_DN25904_c0_g2_i1	-	-	-
AB7DTRINITY_DN25905_c0_g1_i2	-	-	protein serine/threonine phosphatase activity [GO:0004722]
AB7DTRINITY_DN25909_c0_g1_i1	-	chloroplast stroma [GO:0009570]; cytosol [GO:0005829]	-
AB7DTRINITY_DN25915_c0_g1_i4	-	-	-
AB7DTRINITY_DN25919_c0_g1_i2	intracellular protein transport [GO:0006886]; vesicle-mediated transport [GO:0016192]	AP-1 adaptor complex [GO:0030121]	-
AB7DTRINITY_DN25922_c0_g1_i1	-	-	-
AB7DTRINITY_DN25925_c0_g1_i1	-	-	-
AB7DTRINITY_DN25933_c0_g1_i1	-	-	-
AB7DTRINITY_DN25939_c0_g1_i1	regulation of gene expression [GO:0010468]	peroxisome [GO:0005777]	-
AB7DTRINITY_DN25943_c0_g2_i3	-	-	-
AB7DTRINITY_DN25947_c0_g2_i3	-	-	-
AB7DTRINITY_DN25977_c0_g1_i1	-	integral component of membrane [GO:0016021]	-
AB7DTRINITY_DN25989_c0_g1_i1	-	-	-
AB7DTRINITY_DN25992_c0_g1_i4	(1->3)-beta-D-glucan biosynthetic process [GO:0006075]	1,3-beta-D-glucan synthase complex [GO:0000148]; integral component of membrane [GO:0016021]	1,3-beta-D-glucan synthase activity [GO:0003843]
AB7DTRINITY_DN26004_c0_g1_i1	-	-	RNA binding [GO:0003723]
AB7DTRINITY_DN26006_c0_g1_i1	-	chloroplast [GO:0009507]	-
AB7DTRINITY_DN26011_c0_g1_i1	-	-	-
AB7DTRINITY_DN26015_c0_g1_i4	-	chloroplast envelope [GO:0009941]; chloroplast thylakoid membrane [GO:0009535]; plastoglobule [GO:0010287]	oxidoreductase activity [GO:0016491]
AB7DTRINITY_DN26016_c0_g1_i1	-	-	-
AB7DTRINITY_DN26024_c0_g1_i2	translation [GO:0006412]	small ribosomal subunit [GO:0015935]	RNA binding [GO:0003723]; structural constituent of ribosome [GO:0003735]
AB7DTRINITY_DN26026_c0_g1_i2	-	integral component of membrane [GO:0016021]	-
AB7DTRINITY_DN26031_c0_g2_i1	-	-	ATP binding [GO:0005524]; protein kinase activity [GO:0004672]
AB7DTRINITY_DN26052_c0_g1_i2	-	-	-
AB7DTRINITY_DN26105_c1_g1_i1	-	chloroplast [GO:0009507]	helicase activity [GO:0004386]
AB7DTRINITY_DN26112_c0_g1_i1	-	-	magnesium ion binding [GO:0000287]; terpene synthase activity [GO:0010333]
AB7DTRINITY_DN26120_c0_g1_i3	DNA replication [GO:0006260]	-	ATP binding [GO:0005524]; DNA helicase activity [GO:0003678]
AB7DTRINITY_DN26139_c0_g1_i2	-	-	-
AB7DTRINITY_DN26147_c0_g1_i1	carbon utilization [GO:0015976]	-	carbonate dehydratase activity [GO:0004089]; zinc ion binding [GO:0008270]
AB7DTRINITY_DN26163_c0_g1_i3	-	-	RNA binding [GO:0003723]
AB7DTRINITY_DN26198_c0_g1_i2	mRNA splicing, via spliceosome [GO:0000398]; nuclear-transcribed mRNA catabolic process [GO:0000956]	spliceosomal complex [GO:0005681]; U4/U6 x U5 tri-snRNP complex [GO:0046540]; U6 snRNP [GO:0005688]	RNA binding [GO:0003723]
AB7DTRINITY_DN26213_c0_g1_i2	-	-	-
AB7DTRINITY_DN26241_c0_g1_i1	-	-	translation initiation factor activity [GO:0003743]
AB7DTRINITY_DN26243_c0_g1_i2	-	integral component of membrane [GO:0016021]	transmembrane transporter activity [GO:0022857]
AB7DTRINITY_DN26274_c0_g1_i2	auxin-activated signaling pathway [GO:0009734]; regulation of transcription, DNA-templated [GO:0006355]	nucleus [GO:0005634]	-
AB7DTRINITY_DN26277_c0_g1_i3	nucleosome assembly [GO:0006334]	host cell nucleus [GO:0042025]; nucleosome [GO:0000786]	DNA binding [GO:0003677]
AB7DTRINITY_DN26286_c0_g1_i1	response to oxidative stress [GO:0006979]	integral component of membrane [GO:0016021]	heme binding [GO:0020037]; L-ascorbate peroxidase activity [GO:0016688]
AB7DTRINITY_DN26313_c0_g1_i1	-	integral component of membrane [GO:0016021]	-
AB7DTRINITY_DN26331_c0_g2_i2	-	integral component of membrane [GO:0016021]	ATP binding [GO:0005524]; protein serine/threonine kinase activity [GO:0004674]
AB7DTRINITY_DN26333_c0_g1_i4	-	-	-
AB7DTRINITY_DN26341_c0_g1_i1	-	-	-
AB7DTRINITY_DN26354_c0_g1_i1	phosphorelay signal transduction system [GO:0000160]	nucleus [GO:0005634]	-
AB7DTRINITY_DN26370_c0_g1_i2	transmembrane transport [GO:0055085]	integral component of membrane [GO:0016021]	-
AB7DTRINITY_DN26387_c0_g1_i2	microtubule cytoskeleton organization [GO:0000226]	-	microtubule binding [GO:0008017]
AB7DTRINITY_DN26390_c0_g2_i1	translation [GO:0006412]	ribosome [GO:0005840]	structural constituent of ribosome [GO:0003735]
AB7DTRINITY_DN26414_c0_g2_i3	-	integral component of membrane [GO:0016021]	-
AB7DTRINITY_DN26422_c0_g1_i2	-	-	-
AB7DTRINITY_DN26444_c0_g1_i6	-	-	protein tyrosine phosphatase activity [GO:0004725]
AB7DTRINITY_DN26447_c0_g1_i1	-	-	-
AB7DTRINITY_DN26448_c0_g1_i1	lipid metabolic process [GO:0006629]	integral component of membrane [GO:0016021]	phospholipase A1 activity [GO:0008970]
AB7DTRINITY_DN26466_c0_g1_i2	dolichol biosynthetic process [GO:0019408]; endoplasmic reticulum unfolded protein response [GO:0030968]; protein N-linked glycosylation [GO:0006487]; response to low light intensity stimulus [GO:0009645]; response to water deprivation [GO:0009414]	dehydrodolichyl diphosphate synthase complex [GO:1904423]	dehydrodolichyl diphosphate synthase activity [GO:0045547]
AB7DTRINITY_DN26474_c0_g2_i1	biosynthetic process [GO:0009058]	-	catalytic activity [GO:0003824]; pyridoxal phosphate binding [GO:0030170]
AB7DTRINITY_DN26478_c0_g1_i1	cell wall modification [GO:0042545]; pectin catabolic process [GO:0045490]	cell wall [GO:0005618]; extracellular region [GO:0005576]	aspartyl esterase activity [GO:0045330]; enzyme inhibitor activity [GO:0004857]; pectinesterase activity [GO:0030599]
AB7DTRINITY_DN26484_c0_g1_i3	-	-	-
AB7DTRINITY_DN26489_c0_g3_i1	positive regulation of kinase activity [GO:0033674]; regulation of translation [GO:0006417]	-	protein kinase binding [GO:0019901]; protein kinase regulator activity [GO:0019887]; ribosome binding [GO:0043022]
AB7DTRINITY_DN26497_c0_g1_i1	-	-	-
AB7DTRINITY_DN26498_c0_g1_i1	-	-	-
AB7DTRINITY_DN26503_c0_g1_i1	-	cytosolic large ribosomal subunit [GO:0022625]	RNA binding [GO:0003723]; structural constituent of ribosome [GO:0003735]
AB7DTRINITY_DN26509_c0_g1_i1	-	-	peroxidase activity [GO:0004601]; peroxiredoxin activity [GO:0051920]
AB7DTRINITY_DN26516_c0_g1_i1	-	-	translation release factor activity [GO:0003747]
AB7DTRINITY_DN26519_c0_g2_i2	glyoxylate cycle [GO:0006097]; tricarboxylic acid cycle [GO:0006099]	-	malate synthase activity [GO:0004474]
AB7DTRINITY_DN26523_c0_g1_i1	-	-	-
AB7DTRINITY_DN26525_c0_g1_i2	-	-	-
AB7DTRINITY_DN26527_c0_g1_i1	-	-	-
AB7DTRINITY_DN26528_c0_g1_i3	-	-	-
AB7DTRINITY_DN26542_c0_g3_i3	-	-	-
AB7DTRINITY_DN26543_c0_g1_i3	acetyl-CoA biosynthetic process from acetate [GO:0019427]	-	acetate-CoA ligase activity [GO:0003987]; AMP binding [GO:0016208]
AB7DTRINITY_DN26580_c0_g2_i1	translation [GO:0006412]	ribosome [GO:0005840]	metal ion binding [GO:0046872]; rRNA binding [GO:0019843]; structural constituent of ribosome [GO:0003735]
AB7DTRINITY_DN26582_c0_g1_i2	acetyl-CoA biosynthetic process from pyruvate [GO:0006086]	-	pyruvate dehydrogenase (acetyl-transferring) activity [GO:0004739]
AB7DTRINITY_DN26587_c0_g1_i2	-	-	ATP binding [GO:0005524]; protein kinase activity [GO:0004672]
AB7DTRINITY_DN26588_c0_g1_i1	-	-	-
AB7DTRINITY_DN26595_c0_g2_i2	-	-	DNA binding [GO:0003677]; metal ion binding [GO:0046872]
AB7DTRINITY_DN26597_c0_g1_i1	-	integral component of membrane [GO:0016021]	structural constituent of nuclear pore [GO:0017056]
AB7DTRINITY_DN26628_c0_g1_i4	cytokinin biosynthetic process [GO:0009691]	-	hydrolase activity [GO:0016787]
AB7DTRINITY_DN26658_c0_g1_i1	-	-	-
AB7DTRINITY_DN26661_c0_g1_i3	-	-	-
AB7DTRINITY_DN26709_c0_g1_i1	-	-	-
AB7DTRINITY_DN26721_c0_g1_i4	protein folding [GO:0006457]	cytoplasm [GO:0005737]	ATP binding [GO:0005524]; unfolded protein binding [GO:0051082]
AB7DTRINITY_DN26722_c0_g1_i1	-	-	-
AB7DTRINITY_DN26724_c0_g1_i1	-	-	-
AB7DTRINITY_DN26727_c0_g3_i1	-	-	-
AB7DTRINITY_DN26730_c0_g1_i1	-	-	metal ion binding [GO:0046872]; protein serine/threonine phosphatase activity [GO:0004722]
AB7DTRINITY_DN26734_c0_g2_i2	intracellular protein transport [GO:0006886]; vesicle-mediated transport [GO:0016192]	membrane [GO:0016020]	-
AB7DTRINITY_DN26737_c0_g2_i2	-	-	-
AB7DTRINITY_DN26748_c0_g1_i1	-	-	-
AB7DTRINITY_DN26755_c0_g1_i1	-	integral component of membrane [GO:0016021]	-
AB7DTRINITY_DN26757_c0_g2_i1	-	integral component of membrane [GO:0016021]	transferase activity [GO:0016740]
AB7DTRINITY_DN26763_c1_g1_i2	-	-	ATP binding [GO:0005524]; transferase activity [GO:0016740]
AB7DTRINITY_DN26765_c0_g1_i2	-	-	-
AB7DTRINITY_DN26780_c0_g1_i1	-	integral component of membrane [GO:0016021]	catalytic activity [GO:0003824]
AB7DTRINITY_DN26783_c0_g1_i1	-	-	-
AB7DTRINITY_DN26784_c0_g1_i2	-	integral component of membrane [GO:0016021]	ATP binding [GO:0005524]; protein kinase activity [GO:0004672]
AB7DTRINITY_DN26796_c0_g1_i2	-	integral component of membrane [GO:0016021]	-
AB7DTRINITY_DN26797_c0_g2_i2	-	-	enzyme inhibitor activity [GO:0004857]
AB7DTRINITY_DN26823_c0_g2_i1	-	-	-
AB7DTRINITY_DN26823_c0_g4_i1	-	-	-
AB7DTRINITY_DN26827_c0_g2_i1	-	-	-
AB7DTRINITY_DN26832_c0_g1_i1	-	-	-
AB7DTRINITY_DN26851_c0_g1_i2	-	integral component of membrane [GO:0016021]	calcium ion binding [GO:0005509]
AB7DTRINITY_DN26854_c0_g1_i1	-	integral component of plasma membrane [GO:0005887]	sucrose transmembrane transporter activity [GO:0008515]
AB7DTRINITY_DN26858_c1_g1_i4	-	-	metal ion binding [GO:0046872]; protein serine/threonine phosphatase activity [GO:0004722]
AB7DTRINITY_DN26864_c2_g1_i1	regulation of transcription, DNA-templated [GO:0006355]	-	-
AB7DTRINITY_DN26870_c0_g1_i1	translation [GO:0006412]	ribosome [GO:0005840]	structural constituent of ribosome [GO:0003735]
AB7DTRINITY_DN26874_c0_g1_i1	-	-	-
AB7DTRINITY_DN26876_c0_g1_i1	plant-type cell wall organization [GO:0009664]	cell wall [GO:0005618]; extracellular region [GO:0005576]; membrane [GO:0016020]	-
AB7DTRINITY_DN26897_c0_g1_i2	photosynthesis [GO:0015979]	chloroplast thylakoid membrane [GO:0009535]; extrinsic component of membrane [GO:0019898]; photosystem II oxygen evolving complex [GO:0009654]	calcium ion binding [GO:0005509]
AB7DTRINITY_DN26916_c0_g1_i1	translation [GO:0006412]	small ribosomal subunit [GO:0015935]	RNA binding [GO:0003723]; structural constituent of ribosome [GO:0003735]
AB7DTRINITY_DN26918_c0_g2_i1	translation [GO:0006412]	ribosome [GO:0005840]	structural constituent of ribosome [GO:0003735]
AB7DTRINITY_DN26920_c0_g1_i3	-	host cell nucleus [GO:0042025]; nucleus [GO:0005634]	DNA binding [GO:0003677]; metal ion binding [GO:0046872]
AB7DTRINITY_DN26922_c0_g1_i5	cytokinin biosynthetic process [GO:0009691]	-	hydrolase activity [GO:0016787]
AB7DTRINITY_DN26924_c0_g1_i2	biosynthetic process [GO:0009058]	-	pyridoxal phosphate binding [GO:0030170]; transaminase activity [GO:0008483]
AB7DTRINITY_DN26925_c0_g1_i3	lipid metabolic process [GO:0006629]	integral component of membrane [GO:0016021]	oxidoreductase activity, acting on paired donors, with oxidation of a pair of donors resulting in the reduction of molecular oxygen to two molecules of water [GO:0016717]
AB7DTRINITY_DN26935_c0_g1_i1	-	-	-
AB7DTRINITY_DN26944_c0_g2_i1	-	integral component of membrane [GO:0016021]	transmembrane transporter activity [GO:0022857]
AB7DTRINITY_DN26948_c1_g1_i1	-	-	protein dimerization activity [GO:0046983]
AB7DTRINITY_DN26954_c0_g1_i2	regulation of transcription, DNA-templated [GO:0006355]; transcription initiation from RNA polymerase II promoter [GO:0006367]	-	-
AB7DTRINITY_DN26963_c0_g1_i1	-	-	-
AB7DTRINITY_DN26966_c0_g1_i1	-	-	-
AB7DTRINITY_DN26987_c0_g1_i1	-	-	-
AB7DTRINITY_DN26994_c0_g1_i1	cell wall biogenesis [GO:0042546]; cell wall organization [GO:0071555]; xyloglucan metabolic process [GO:0010411]	apoplast [GO:0048046]; cell wall [GO:0005618]	hydrolase activity, hydrolyzing O-glycosyl compounds [GO:0004553]; xyloglucan:xyloglucosyl transferase activity [GO:0016762]
AB7DTRINITY_DN26997_c0_g1_i2	DNA integration [GO:0015074]	-	nucleic acid binding [GO:0003676]; zinc ion binding [GO:0008270]
AB7DTRINITY_DN27014_c0_g1_i3	-	integral component of membrane [GO:0016021]	-
AB7DTRINITY_DN27015_c0_g2_i1	-	-	-
AB7DTRINITY_DN27019_c0_g1_i3	-	-	-
AB7DTRINITY_DN27022_c0_g1_i1	-	-	nucleic acid binding [GO:0003676]; zinc ion binding [GO:0008270]
AB7DTRINITY_DN27032_c0_g1_i2	-	-	oxidoreductase activity [GO:0016491]
AB7DTRINITY_DN27032_c1_g3_i1	mitochondrial electron transport, ubiquinol to cytochrome c [GO:0006122]	mitochondrial respiratory chain complex III [GO:0005750]	-
AB7DTRINITY_DN27037_c0_g1_i1	-	endoplasmic reticulum membrane [GO:0005789]; integral component of membrane [GO:0016021]	GTPase activity [GO:0003924]; GTP binding [GO:0005525]
AB7DTRINITY_DN27053_c0_g1_i2	cellular carbohydrate metabolic process [GO:0044262]; glycolytic process [GO:0006096]; response to cadmium ion [GO:0046686]; response to zinc ion [GO:0010043]	apoplast [GO:0048046]; cell wall [GO:0005618]; chloroplast stroma [GO:0009570]; cytosol [GO:0005829]; mitochondrion [GO:0005739]; plasma membrane [GO:0005886]; plasmodesma [GO:0009506]; vacuolar membrane [GO:0005774]	copper ion binding [GO:0005507]; triose-phosphate isomerase activity [GO:0004807]
AB7DTRINITY_DN27069_c1_g1_i4	recognition of pollen [GO:0048544]	integral component of membrane [GO:0016021]	ATP binding [GO:0005524]; protein kinase activity [GO:0004672]
AB7DTRINITY_DN27077_c1_g2_i1	cell wall biogenesis [GO:0042546]; cell wall organization [GO:0071555]; xyloglucan metabolic process [GO:0010411]	apoplast [GO:0048046]; cell wall [GO:0005618]	hydrolase activity, hydrolyzing O-glycosyl compounds [GO:0004553]; xyloglucan:xyloglucosyl transferase activity [GO:0016762]
AB7DTRINITY_DN2708_c0_g1_i2	-	-	oxidoreductase activity [GO:0016491]; zinc ion binding [GO:0008270]
AB7DTRINITY_DN27084_c0_g2_i1	positive gravitropism [GO:0009958]	-	-
AB7DTRINITY_DN27091_c0_g1_i1	-	-	-
AB7DTRINITY_DN27098_c0_g1_i5	transcription initiation from RNA polymerase II promoter [GO:0006367]	transcription factor TFIIF complex [GO:0005674]	translation initiation factor activity [GO:0003743]
AB7DTRINITY_DN27104_c2_g1_i1	signal transduction [GO:0007165]	-	ADP binding [GO:0043531]
AB7DTRINITY_DN27112_c0_g1_i3	-	-	-
AB7DTRINITY_DN27112_c0_g2_i1	-	-	calcium ion binding [GO:0005509]
AB7DTRINITY_DN27117_c0_g1_i3	-	-	-
AB7DTRINITY_DN27133_c0_g1_i2	-	integral component of membrane [GO:0016021]	transferase activity, transferring acyl groups [GO:0016746]
AB7DTRINITY_DN27137_c0_g1_i2	-	integral component of membrane [GO:0016021]	lipid binding [GO:0008289]
AB7DTRINITY_DN27149_c0_g1_i1	-	-	-
AB7DTRINITY_DN27155_c0_g1_i1	-	-	-
AB7DTRINITY_DN27170_c0_g3_i1	L-serine biosynthetic process [GO:0006564]	-	NAD binding [GO:0051287]; phosphoglycerate dehydrogenase activity [GO:0004617]
AB7DTRINITY_DN27190_c0_g1_i3	cell division [GO:0051301]	-	DNA binding [GO:0003677]
AB7DTRINITY_DN27195_c0_g1_i1	-	integral component of membrane [GO:0016021]; mitochondrion [GO:0005739]	-
AB7DTRINITY_DN27196_c0_g1_i3	-	-	-
AB7DTRINITY_DN27197_c0_g1_i4	-	integral component of membrane [GO:0016021]	oxidoreductase activity [GO:0016491]
AB7DTRINITY_DN27199_c0_g1_i1	protein transport [GO:0015031]; retrograde vesicle-mediated transport, Golgi to endoplasmic reticulum [GO:0006890]	COPI vesicle coat [GO:0030126]; cytosol [GO:0005829]; Golgi membrane [GO:0000139]; plasmodesma [GO:0009506]	-
AB7DTRINITY_DN27216_c0_g2_i2	carbohydrate transport [GO:0008643]; transmembrane transport [GO:0055085]	integral component of membrane [GO:0016021]	-
AB7DTRINITY_DN27224_c1_g1_i1	-	integral component of membrane [GO:0016021]	-
AB7DTRINITY_DN27230_c0_g1_i3	-	-	-
AB7DTRINITY_DN27239_c0_g1_i1	-	-	-
AB7DTRINITY_DN27242_c0_g1_i1	-	-	-
AB7DTRINITY_DN27249_c1_g2_i2	chlorophyll biosynthetic process [GO:0015995]; photosynthesis [GO:0015979]	chloroplast [GO:0009507]	protochlorophyllide reductase activity [GO:0016630]
AB7DTRINITY_DN27250_c0_g1_i4	nitrate assimilation [GO:0042128]; nitric oxide biosynthetic process [GO:0006809]	-	heme binding [GO:0020037]; molybdenum ion binding [GO:0030151]; molybdopterin cofactor binding [GO:0043546]; nitrate reductase (NADPH) activity [GO:0050464]
AB7DTRINITY_DN27254_c0_g1_i2	-	-	-
AB7DTRINITY_DN27267_c0_g1_i1	-	-	-
AB7DTRINITY_DN27269_c0_g2_i1	signal transduction [GO:0007165]	-	-
AB7DTRINITY_DN27270_c0_g1_i1	auxin homeostasis [GO:0010252]; lignin biosynthetic process [GO:0009809]; positive regulation of flavonoid biosynthetic process [GO:0009963]	cytosol [GO:0005829]; membrane [GO:0016020]	quinate O-hydroxycinnamoyltransferase activity [GO:0047205]; shikimate O-hydroxycinnamoyltransferase activity [GO:0047172]
AB7DTRINITY_DN27273_c0_g1_i1	-	-	-
AB7DTRINITY_DN27274_c0_g1_i1	-	-	-
AB7DTRINITY_DN27278_c0_g2_i1	-	-	-
AB7DTRINITY_DN27313_c0_g1_i1	-	-	-
AB7DTRINITY_DN27316_c0_g1_i1	-	-	-
AB7DTRINITY_DN27333_c0_g1_i1	-	-	-
AB7DTRINITY_DN27334_c0_g1_i1	tryptophan metabolic process [GO:0006568]	-	indole-3-glycerol-phosphate synthase activity [GO:0004425]
AB7DTRINITY_DN27334_c0_g2_i1	tryptophan metabolic process [GO:0006568]	-	indole-3-glycerol-phosphate synthase activity [GO:0004425]
AB7DTRINITY_DN27362_c0_g1_i1	-	-	ubiquitin-protein transferase activity [GO:0004842]
AB7DTRINITY_DN27366_c0_g1_i1	-	-	-
AB7DTRINITY_DN27373_c1_g1_i2	-	-	peroxidase activity [GO:0004601]; peroxiredoxin activity [GO:0051920]
AB7DTRINITY_DN27394_c0_g1_i3	-	-	-
AB7DTRINITY_DN27395_c0_g1_i2	-	-	-
AB7DTRINITY_DN27417_c0_g1_i1	-	-	-
AB7DTRINITY_DN27436_c0_g1_i1	-	-	RNA-directed DNA polymerase activity [GO:0003964]
AB7DTRINITY_DN27440_c2_g1_i2	-	-	-
AB7DTRINITY_DN27444_c0_g1_i1	-	-	protein tyrosine phosphatase activity [GO:0004725]
AB7DTRINITY_DN27457_c0_g3_i2	-	endoplasmic reticulum membrane [GO:0005789]; integral component of membrane [GO:0016021]	-
AB7DTRINITY_DN27475_c0_g1_i2	-	nucleus [GO:0005634]	DNA binding [GO:0003677]; zinc ion binding [GO:0008270]
AB7DTRINITY_DN27478_c0_g3_i1	deadenylation-dependent decapping of nuclear-transcribed mRNA [GO:0000290]	-	-
AB7DTRINITY_DN27488_c0_g1_i2	-	-	ligase activity [GO:0016874]
AB7DTRINITY_DN27503_c0_g1_i1	-	-	-
AB7DTRINITY_DN27520_c0_g1_i1	-	-	-
AB7DTRINITY_DN27523_c0_g1_i2	-	-	-
AB7DTRINITY_DN27523_c0_g2_i1	-	-	-
AB7DTRINITY_DN27538_c0_g1_i4	-	-	-
AB7DTRINITY_DN27547_c0_g1_i6	-	-	ATP binding [GO:0005524]
AB7DTRINITY_DN27559_c0_g2_i1	-	integral component of membrane [GO:0016021]	-
AB7DTRINITY_DN27561_c0_g1_i2	maturation of LSU-rRNA from tricistronic rRNA transcript (SSU-rRNA, 5.8S rRNA, LSU-rRNA) [GO:0000463]	cytosolic large ribosomal subunit [GO:0022625]	structural constituent of ribosome [GO:0003735]
AB7DTRINITY_DN27561_c0_g2_i1	-	-	-
AB7DTRINITY_DN27563_c0_g1_i1	-	-	-
AB7DTRINITY_DN27584_c0_g1_i1	-	-	-
AB7DTRINITY_DN27585_c0_g1_i2	defense response by callose deposition [GO:0052542]; plant-type hypersensitive response [GO:0009626]; regulation of salicylic acid metabolic process [GO:0010337]	-	-
AB7DTRINITY_DN27587_c0_g2_i1	translation [GO:0006412]	ribosome [GO:0005840]	structural constituent of ribosome [GO:0003735]
AB7DTRINITY_DN27588_c0_g1_i1	-	-	DNA-binding transcription factor activity [GO:0003700]
AB7DTRINITY_DN27588_c1_g1_i1	-	-	-
AB7DTRINITY_DN27591_c1_g1_i1	-	-	GTPase activity [GO:0003924]; GTP binding [GO:0005525]; translation elongation factor activity [GO:0003746]
AB7DTRINITY_DN27597_c0_g1_i4	-	-	-
AB7DTRINITY_DN27626_c0_g1_i1	regulation of protein complex stability [GO:0061635]	chloroplast thylakoid membrane [GO:0009535]	-
AB7DTRINITY_DN27644_c0_g1_i2	-	integral component of membrane [GO:0016021]	ATP binding [GO:0005524]; protein kinase activity [GO:0004672]
AB7DTRINITY_DN27654_c0_g1_i1	-	nucleosome [GO:0000786]; nucleus [GO:0005634]	DNA binding [GO:0003677]; protein heterodimerization activity [GO:0046982]
AB7DTRINITY_DN27654_c0_g2_i1	-	nucleosome [GO:0000786]; nucleus [GO:0005634]	DNA binding [GO:0003677]; protein heterodimerization activity [GO:0046982]
AB7DTRINITY_DN27656_c0_g1_i3	carbohydrate metabolic process [GO:0005975]	-	hydrolase activity, hydrolyzing O-glycosyl compounds [GO:0004553]
AB7DTRINITY_DN27657_c1_g1_i1	'de novo' IMP biosynthetic process [GO:0006189]; nucleoside metabolic process [GO:0009116]; purine nucleobase biosynthetic process [GO:0009113]	-	amidophosphoribosyltransferase activity [GO:0004044]; iron-sulfur cluster binding [GO:0051536]; metal ion binding [GO:0046872]
AB7DTRINITY_DN27661_c0_g1_i2	carboxylic acid metabolic process [GO:0019752]	-	carboxy-lyase activity [GO:0016831]; pyridoxal phosphate binding [GO:0030170]
AB7DTRINITY_DN27669_c0_g1_i2	-	integral component of membrane [GO:0016021]	aspartic-type endopeptidase activity [GO:0004190]
AB7DTRINITY_DN27669_c0_g2_i2	-	integral component of membrane [GO:0016021]	aspartic-type endopeptidase activity [GO:0004190]
AB7DTRINITY_DN27674_c0_g1_i1	-	nucleus [GO:0005634]	DNA-binding transcription factor activity [GO:0003700]; sequence-specific DNA binding [GO:0043565]
AB7DTRINITY_DN27679_c0_g1_i1	translation [GO:0006412]	ribosome [GO:0005840]	structural constituent of ribosome [GO:0003735]
AB7DTRINITY_DN27679_c0_g2_i2	translation [GO:0006412]	ribosome [GO:0005840]	structural constituent of ribosome [GO:0003735]
AB7DTRINITY_DN27681_c0_g1_i3	-	-	oxidoreductase activity [GO:0016491]
AB7DTRINITY_DN27685_c0_g2_i2	-	-	-
AB7DTRINITY_DN27689_c0_g1_i5	protein O-linked glycosylation [GO:0006493]	-	transferase activity, transferring glycosyl groups [GO:0016757]
AB7DTRINITY_DN27691_c0_g2_i1	-	-	-
AB7DTRINITY_DN27694_c0_g2_i1	-	integral component of membrane [GO:0016021]	ATP binding [GO:0005524]; protein kinase activity [GO:0004672]
AB7DTRINITY_DN27694_c1_g1_i2	-	integral component of membrane [GO:0016021]	ATP binding [GO:0005524]; protein kinase activity [GO:0004672]
AB7DTRINITY_DN27703_c0_g1_i1	-	-	-
AB7DTRINITY_DN27710_c0_g1_i1	-	-	-
AB7DTRINITY_DN27721_c0_g1_i3	protoporphyrinogen IX biosynthetic process [GO:0006782]; uroporphyrinogen III biosynthetic process [GO:0006780]	chloroplast [GO:0009507]	uroporphyrinogen-III synthase activity [GO:0004852]
AB7DTRINITY_DN27723_c0_g2_i1	-	-	-
AB7DTRINITY_DN27723_c0_g3_i1	-	-	-
AB7DTRINITY_DN27727_c0_g1_i1	-	-	-
AB7DTRINITY_DN27739_c1_g2_i1	-	-	serine-type carboxypeptidase activity [GO:0004185]
AB7DTRINITY_DN27744_c0_g1_i1	lipid transport [GO:0006869]	-	lipid binding [GO:0008289]
AB7DTRINITY_DN27757_c0_g1_i1	positive regulation of translational elongation [GO:0045901]; positive regulation of translational termination [GO:0045905]; translational frameshifting [GO:0006452]	-	ribosome binding [GO:0043022]; translation elongation factor activity [GO:0003746]; translation initiation factor activity [GO:0003743]
AB7DTRINITY_DN27770_c0_g1_i1	phosphatidylinositol dephosphorylation [GO:0046856]	-	hydrolase activity [GO:0016787]
AB7DTRINITY_DN27776_c0_g1_i1	lipid metabolic process [GO:0006629]	-	phospholipase A1 activity [GO:0008970]
AB7DTRINITY_DN27794_c2_g2_i1	-	-	-
AB7DTRINITY_DN27797_c0_g1_i2	-	integral component of membrane [GO:0016021]	-
AB7DTRINITY_DN27804_c0_g1_i1	-	-	-
AB7DTRINITY_DN27810_c0_g1_i1	-	-	-
AB7DTRINITY_DN27813_c0_g1_i1	-	-	-
AB7DTRINITY_DN27826_c0_g4_i1	-	-	-
AB7DTRINITY_DN27831_c0_g1_i6	-	integral component of membrane [GO:0016021]	-
AB7DTRINITY_DN27835_c0_g1_i1	-	-	-
AB7DTRINITY_DN27851_c0_g2_i1	-	-	ATP binding [GO:0005524]; protein kinase activity [GO:0004672]
AB7DTRINITY_DN27861_c0_g1_i1	-	-	-
AB7DTRINITY_DN27867_c0_g1_i1	-	integral component of membrane [GO:0016021]	ion channel activity [GO:0005216]
AB7DTRINITY_DN27872_c0_g1_i2	protein heterotrimerization [GO:0070208]; protein import into chloroplast thylakoid membrane [GO:0045038]; regulation of cell aging [GO:0090342]; thylakoid membrane organization [GO:0010027]	chloroplast thylakoid membrane [GO:0009535]; integral component of membrane [GO:0016021]; protein-containing complex [GO:0032991]	identical protein binding [GO:0042802]; membrane insertase activity [GO:0032977]; protein domain specific binding [GO:0019904]
AB7DTRINITY_DN27875_c0_g2_i1	-	-	-
AB7DTRINITY_DN27879_c0_g1_i2	-	-	RNA binding [GO:0003723]
AB7DTRINITY_DN27881_c0_g1_i2	-	-	-
AB7DTRINITY_DN27883_c1_g1_i1	-	-	ATP binding [GO:0005524]; protein serine/threonine kinase activity [GO:0004674]
AB7DTRINITY_DN27886_c0_g1_i3	-	integral component of membrane [GO:0016021]	electron transfer activity [GO:0009055]
AB7DTRINITY_DN27898_c0_g3_i1	-	integral component of membrane [GO:0016021]	ATPase activity [GO:0016887]; ATPase-coupled transmembrane transporter activity [GO:0042626]; ATP binding [GO:0005524]
AB7DTRINITY_DN27906_c0_g1_i1	cell redox homeostasis [GO:0045454]	-	peroxidase activity [GO:0004601]; peroxiredoxin activity [GO:0051920]
AB7DTRINITY_DN27925_c1_g1_i1	-	-	-
AB7DTRINITY_DN27925_c1_g2_i1	-	-	-
AB7DTRINITY_DN27947_c0_g2_i1	translation [GO:0006412]	large ribosomal subunit [GO:0015934]	structural constituent of ribosome [GO:0003735]
AB7DTRINITY_DN27949_c0_g1_i1	(1->3)-beta-D-glucan biosynthetic process [GO:0006075]	1,3-beta-D-glucan synthase complex [GO:0000148]; integral component of membrane [GO:0016021]	1,3-beta-D-glucan synthase activity [GO:0003843]
AB7DTRINITY_DN27952_c0_g1_i1	chlorophyll biosynthetic process [GO:0015995]	-	magnesium chelatase activity [GO:0016851]
AB7DTRINITY_DN27956_c0_g1_i2	-	-	-
AB7DTRINITY_DN27965_c0_g1_i2	sulfate assimilation [GO:0000103]	-	sulfate adenylyltransferase (ATP) activity [GO:0004781]
AB7DTRINITY_DN27965_c1_g1_i1	-	-	-
AB7DTRINITY_DN27993_c0_g1_i1	-	-	-
AB7DTRINITY_DN28001_c0_g2_i2	response to oxidative stress [GO:0006979]	-	glutathione peroxidase activity [GO:0004602]
AB7DTRINITY_DN28004_c2_g1_i2	-	-	-
AB7DTRINITY_DN28018_c0_g1_i1	-	-	RNA binding [GO:0003723]
AB7DTRINITY_DN28019_c0_g1_i1	developmental process [GO:0032502]; regulation of circadian rhythm [GO:0042752]; response to abscisic acid [GO:0009737]; response to oxidative stress [GO:0006979]; response to water deprivation [GO:0009414]; starch metabolic process [GO:0005982]	integral component of membrane [GO:0016021]; nucleus [GO:0005634]	-
AB7DTRINITY_DN28031_c0_g1_i1	-	-	-
AB7DTRINITY_DN28037_c0_g1_i3	-	-	-
AB7DTRINITY_DN28039_c0_g2_i3	cellular response to iron ion starvation [GO:0010106]; multicellular organismal iron ion homeostasis [GO:0060586]	nucleus [GO:0005634]	iron ion binding [GO:0005506]; ubiquitin protein ligase activity [GO:0061630]; zinc ion binding [GO:0008270]
AB7DTRINITY_DN28040_c0_g3_i1	cell morphogenesis [GO:0000902]; cytoskeleton organization [GO:0007010]	-	actin binding [GO:0003779]
AB7DTRINITY_DN28049_c1_g2_i1	-	integral component of membrane [GO:0016021]	-
AB7DTRINITY_DN28063_c0_g2_i2	starch biosynthetic process [GO:0019252]	amyloplast [GO:0009501]; chloroplast [GO:0009507]	glycogen (starch) synthase activity [GO:0004373]
AB7DTRINITY_DN28065_c0_g1_i3	cell division [GO:0051301]; DNA replication initiation [GO:0006270]	-	-
AB7DTRINITY_DN28071_c0_g1_i2	regulation of vasoconstriction [GO:0019229]	extracellular region [GO:0005576]; integral component of membrane [GO:0016021]	-
AB7DTRINITY_DN28078_c0_g1_i1	translation [GO:0006412]	ribosome [GO:0005840]	structural constituent of ribosome [GO:0003735]
AB7DTRINITY_DN28082_c0_g1_i1	-	-	-
AB7DTRINITY_DN28085_c0_g2_i1	-	-	-
AB7DTRINITY_DN28110_c0_g1_i1	-	-	-
AB7DTRINITY_DN28118_c0_g3_i1	-	-	-
AB7DTRINITY_DN28120_c0_g1_i2	-	-	-
AB7DTRINITY_DN28126_c0_g1_i4	-	endoplasmic reticulum membrane [GO:0005789]; integral component of membrane [GO:0016021]	-
AB7DTRINITY_DN28130_c0_g1_i5	-	-	-
AB7DTRINITY_DN28131_c0_g1_i3	-	-	protein-arginine N-methyltransferase activity [GO:0016274]
AB7DTRINITY_DN28132_c0_g1_i1	-	-	-
AB7DTRINITY_DN28134_c0_g1_i2	-	-	ubiquitin-protein transferase activity [GO:0004842]
AB7DTRINITY_DN28139_c0_g1_i1	microtubule-based movement [GO:0007018]	microtubule [GO:0005874]	ATP binding [GO:0005524]; microtubule binding [GO:0008017]; microtubule motor activity [GO:0003777]
AB7DTRINITY_DN28150_c0_g1_i2	fatty acid biosynthetic process [GO:0006633]	membrane [GO:0016020]	transferase activity, transferring acyl groups other than amino-acyl groups [GO:0016747]
AB7DTRINITY_DN28153_c0_g1_i1	-	integral component of membrane [GO:0016021]	inorganic anion exchanger activity [GO:0005452]
AB7DTRINITY_DN28156_c0_g1_i2	-	-	-
AB7DTRINITY_DN28157_c0_g1_i4	-	endoplasmic reticulum membrane [GO:0005789]; integral component of membrane [GO:0016021]; plasma membrane [GO:0005886]	-
AB7DTRINITY_DN28158_c0_g2_i1	-	-	-
AB7DTRINITY_DN28165_c0_g1_i4	-	cytosol [GO:0005829]	-
AB7DTRINITY_DN28166_c0_g2_i2	-	-	-
AB7DTRINITY_DN28168_c0_g1_i1	-	-	-
AB7DTRINITY_DN28173_c0_g1_i3	-	-	-
AB7DTRINITY_DN28180_c0_g1_i1	polysaccharide catabolic process [GO:0000272]	-	amylopectin maltohydrolase activity [GO:0102229]; beta-amylase activity [GO:0016161]
AB7DTRINITY_DN28187_c0_g1_i3	metal ion transport [GO:0030001]	-	metal ion binding [GO:0046872]
AB7DTRINITY_DN28189_c0_g1_i2	-	-	-
AB7DTRINITY_DN28203_c0_g1_i3	-	-	-
AB7DTRINITY_DN28204_c0_g2_i1	-	-	-
AB7DTRINITY_DN28205_c0_g2_i2	-	-	-
AB7DTRINITY_DN2821_c0_g1_i1	purine nucleotide biosynthetic process [GO:0006164]	-	IMP cyclohydrolase activity [GO:0003937]; phosphoribosylaminoimidazolecarboxamide formyltransferase activity [GO:0004643]
AB7DTRINITY_DN28221_c0_g1_i1	-	-	UDP-glycosyltransferase activity [GO:0008194]
AB7DTRINITY_DN28235_c0_g1_i1	-	-	-
AB7DTRINITY_DN28235_c0_g2_i1	-	-	-
AB7DTRINITY_DN28242_c1_g1_i1	DNA integration [GO:0015074]	-	nucleic acid binding [GO:0003676]; zinc ion binding [GO:0008270]
AB7DTRINITY_DN28255_c1_g2_i2	-	-	protein serine/threonine phosphatase activity [GO:0004722]
AB7DTRINITY_DN28266_c0_g1_i1	-	-	-
AB7DTRINITY_DN28283_c0_g1_i1	-	-	-
AB7DTRINITY_DN28288_c0_g1_i1	cell cycle arrest [GO:0007050]	nucleus [GO:0005634]	cyclin-dependent protein serine/threonine kinase inhibitor activity [GO:0004861]; kinase activity [GO:0016301]
AB7DTRINITY_DN28288_c1_g1_i1	-	-	metal ion binding [GO:0046872]; RNA binding [GO:0003723]
AB7DTRINITY_DN28290_c0_g1_i2	-	-	-
AB7DTRINITY_DN28292_c0_g2_i1	-	-	-
AB7DTRINITY_DN28294_c1_g1_i2	lignin catabolic process [GO:0046274]	apoplast [GO:0048046]	copper ion binding [GO:0005507]; hydroquinone:oxygen oxidoreductase activity [GO:0052716]
AB7DTRINITY_DN28299_c0_g1_i1	-	-	aspartic-type endopeptidase activity [GO:0004190]
AB7DTRINITY_DN28300_c0_g1_i1	-	integral component of membrane [GO:0016021]	transferase activity, transferring glycosyl groups [GO:0016757]
AB7DTRINITY_DN28302_c0_g1_i1	-	-	-
AB7DTRINITY_DN28304_c0_g1_i1	carbohydrate metabolic process [GO:0005975]; cell wall organization [GO:0071555]	extracellular region [GO:0005576]	polygalacturonase activity [GO:0004650]
AB7DTRINITY_DN28312_c0_g1_i2	-	-	metal ion binding [GO:0046872]; protein serine/threonine phosphatase activity [GO:0004722]
AB7DTRINITY_DN28317_c0_g3_i1	-	-	-
AB7DTRINITY_DN28322_c0_g1_i4	-	-	-
AB7DTRINITY_DN28323_c0_g1_i1	chlorophyll metabolic process [GO:0015994]; response to sulfur dioxide [GO:0010477]; sulfur compound metabolic process [GO:0006790]	mitochondrion [GO:0005739]; peroxisome [GO:0005777]	molybdenum ion binding [GO:0030151]; sulfite oxidase activity [GO:0008482]
AB7DTRINITY_DN28336_c0_g1_i1	-	-	-
AB7DTRINITY_DN28337_c0_g1_i2	-	-	-
AB7DTRINITY_DN28346_c0_g1_i1	-	-	-
AB7DTRINITY_DN28348_c2_g1_i1	-	-	-
AB7DTRINITY_DN28350_c0_g2_i2	carbohydrate metabolic process [GO:0005975]; pentose-phosphate shunt [GO:0006098]	cytoplasm [GO:0005737]	sedoheptulose-7-phosphate:D-glyceraldehyde-3-phosphate glyceronetransferase activity [GO:0004801]
AB7DTRINITY_DN28357_c0_g1_i3	-	nucleus [GO:0005634]	DNA-binding transcription factor activity [GO:0003700]; sequence-specific DNA binding [GO:0043565]
AB7DTRINITY_DN28361_c1_g1_i1	carbohydrate metabolic process [GO:0005975]	-	intramolecular transferase activity, phosphotransferases [GO:0016868]; magnesium ion binding [GO:0000287]
AB7DTRINITY_DN28368_c0_g1_i1	ATP synthesis coupled electron transport [GO:0042773]	membrane [GO:0016020]	iron-sulfur cluster binding [GO:0051536]; NADH dehydrogenase (ubiquinone) activity [GO:0008137]
AB7DTRINITY_DN28369_c0_g1_i1	regulation of transcription, DNA-templated [GO:0006355]	nucleus [GO:0005634]	lipid binding [GO:0008289]; sequence-specific DNA binding [GO:0043565]
AB7DTRINITY_DN28370_c0_g1_i7	intracellular distribution of mitochondria [GO:0048312]	cytoplasm [GO:0005737]	RNA binding [GO:0003723]
AB7DTRINITY_DN28377_c0_g1_i2	-	-	-
AB7DTRINITY_DN28385_c0_g2_i1	-	-	ATP binding [GO:0005524]; protein serine/threonine kinase activity [GO:0004674]
AB7DTRINITY_DN28386_c0_g1_i1	-	integral component of membrane [GO:0016021]	heme binding [GO:0020037]; iron ion binding [GO:0005506]; monooxygenase activity [GO:0004497]; oxidoreductase activity, acting on paired donors, with incorporation or reduction of molecular oxygen [GO:0016705]
AB7DTRINITY_DN28392_c0_g1_i1	-	-	-
AB7DTRINITY_DN28393_c0_g1_i3	-	-	-
AB7DTRINITY_DN28408_c1_g2_i1	-	-	ATP binding [GO:0005524]; protein kinase activity [GO:0004672]
AB7DTRINITY_DN28411_c0_g1_i1	-	-	-
AB7DTRINITY_DN28427_c1_g1_i2	carbohydrate metabolic process [GO:0005975]; response to cold [GO:0009409]; response to nematode [GO:0009624]	apoplast [GO:0048046]; chloroplast envelope [GO:0009941]; chloroplast stroma [GO:0009570]; stromule [GO:0010319]; thylakoid [GO:0009579]	racemase and epimerase activity, acting on carbohydrates and derivatives [GO:0016857]
AB7DTRINITY_DN28429_c0_g1_i1	-	-	-
AB7DTRINITY_DN28431_c0_g1_i1	-	-	-
AB7DTRINITY_DN28431_c0_g3_i1	-	-	-
AB7DTRINITY_DN28442_c1_g1_i1	-	-	-
AB7DTRINITY_DN28442_c1_g2_i5	-	-	cysteine-type endopeptidase inhibitor activity [GO:0004869]
AB7DTRINITY_DN28443_c0_g1_i4	-	-	-
AB7DTRINITY_DN28456_c0_g1_i1	defense response to bacterium [GO:0042742]; G protein-coupled receptor signaling pathway [GO:0007186]	nucleus [GO:0005634]	G-protein beta/gamma-subunit complex binding [GO:0031683]; GTPase activity [GO:0003924]; GTP binding [GO:0005525]
AB7DTRINITY_DN28458_c0_g1_i2	-	-	-
AB7DTRINITY_DN28462_c0_g1_i3	-	-	-
AB7DTRINITY_DN28465_c0_g1_i2	-	-	-
AB7DTRINITY_DN28468_c0_g1_i2	-	cytosol [GO:0005829]; nucleus [GO:0005634]	-
AB7DTRINITY_DN28481_c0_g1_i2	-	integral component of membrane [GO:0016021]	secondary active sulfate transmembrane transporter activity [GO:0008271]
AB7DTRINITY_DN28485_c0_g1_i3	-	mitochondrial envelope [GO:0005740]	cytochrome-c oxidase activity [GO:0004129]
AB7DTRINITY_DN28486_c0_g1_i1	-	nucleus [GO:0005634]	DNA binding [GO:0003677]
AB7DTRINITY_DN28492_c0_g1_i1	-	nucleus [GO:0005634]	DNA binding [GO:0003677]; DNA-binding transcription factor activity [GO:0003700]
AB7DTRINITY_DN28493_c0_g1_i4	-	-	zinc ion binding [GO:0008270]
AB7DTRINITY_DN28501_c1_g1_i3	-	-	-
AB7DTRINITY_DN28501_c1_g3_i1	-	-	-
AB7DTRINITY_DN28502_c0_g1_i3	-	-	-
AB7DTRINITY_DN28508_c0_g1_i4	-	-	-
AB7DTRINITY_DN28510_c0_g2_i1	-	-	-
AB7DTRINITY_DN28511_c0_g2_i3	-	-	-
AB7DTRINITY_DN28514_c1_g2_i2	-	cytoplasm [GO:0005737]	RNA binding [GO:0003723]
AB7DTRINITY_DN28522_c0_g1_i5	-	-	-
AB7DTRINITY_DN28526_c0_g1_i4	-	-	transferase activity [GO:0016740]
AB7DTRINITY_DN28527_c0_g1_i1	-	-	-
AB7DTRINITY_DN28527_c1_g2_i1	-	-	protein dimerization activity [GO:0046983]
AB7DTRINITY_DN28530_c0_g1_i3	phosphatidylinositol dephosphorylation [GO:0046856]	-	hydrolase activity [GO:0016787]
AB7DTRINITY_DN28539_c0_g1_i3	carbohydrate transport [GO:0008643]	integral component of membrane [GO:0016021]; plasma membrane [GO:0005886]	-
AB7DTRINITY_DN28540_c0_g1_i2	-	-	-
AB7DTRINITY_DN28541_c0_g1_i2	-	-	-
AB7DTRINITY_DN28542_c0_g3_i1	intracellular protein transport [GO:0006886]; vesicle-mediated transport [GO:0016192]	Golgi apparatus [GO:0005794]; membrane [GO:0016020]	SNAP receptor activity [GO:0005484]
AB7DTRINITY_DN28556_c0_g1_i3	protein folding [GO:0006457]	endoplasmic reticulum [GO:0005783]; integral component of membrane [GO:0016021]	calcium ion binding [GO:0005509]; unfolded protein binding [GO:0051082]
AB7DTRINITY_DN28558_c0_g1_i1	-	-	-
AB7DTRINITY_DN28559_c0_g2_i3	-	-	-
AB7DTRINITY_DN28563_c0_g1_i6	-	integral component of membrane [GO:0016021]	isomerase activity [GO:0016853]
AB7DTRINITY_DN28565_c0_g1_i2	protein transport [GO:0015031]; retrograde vesicle-mediated transport, Golgi to endoplasmic reticulum [GO:0006890]	cytoplasmic vesicle [GO:0031410]; Golgi membrane [GO:0000139]	structural molecule activity [GO:0005198]
AB7DTRINITY_DN28573_c0_g1_i1	-	-	-
AB7DTRINITY_DN28573_c0_g3_i1	-	-	3'-5' exonuclease activity [GO:0008408]; nucleic acid binding [GO:0003676]
AB7DTRINITY_DN28576_c1_g1_i1	translation [GO:0006412]	large ribosomal subunit [GO:0015934]	RNA binding [GO:0003723]; structural constituent of ribosome [GO:0003735]
AB7DTRINITY_DN28576_c1_g2_i1	translation [GO:0006412]	large ribosomal subunit [GO:0015934]	RNA binding [GO:0003723]; structural constituent of ribosome [GO:0003735]
AB7DTRINITY_DN28579_c0_g2_i2	-	-	-
AB7DTRINITY_DN28592_c0_g1_i3	-	-	-
AB7DTRINITY_DN28596_c0_g1_i2	fatty acid biosynthetic process [GO:0006633]	acetyl-CoA carboxylase complex [GO:0009317]	acetyl-CoA carboxylase activity [GO:0003989]; transferase activity [GO:0016740]
AB7DTRINITY_DN28598_c0_g1_i5	-	nucleus [GO:0005634]	zinc ion binding [GO:0008270]
AB7DTRINITY_DN28599_c0_g1_i3	-	integral component of membrane [GO:0016021]	-
AB7DTRINITY_DN28616_c0_g1_i3	-	-	-
AB7DTRINITY_DN28618_c1_g1_i1	TOR signaling [GO:0031929]	TORC1 complex [GO:0031931]	-
AB7DTRINITY_DN28619_c0_g1_i1	-	-	-
AB7DTRINITY_DN28624_c0_g1_i4	fructose 6-phosphate metabolic process [GO:0006002]	cytoplasm [GO:0005737]	6-phosphofructokinase activity [GO:0003872]; ATP binding [GO:0005524]; metal ion binding [GO:0046872]
AB7DTRINITY_DN28637_c4_g2_i2	-	-	ATP binding [GO:0005524]; transferase activity [GO:0016740]
AB7DTRINITY_DN28647_c0_g1_i1	-	-	-
AB7DTRINITY_DN28655_c0_g1_i8	-	-	-
AB7DTRINITY_DN28656_c0_g1_i1	-	-	catalytic activity [GO:0003824]
AB7DTRINITY_DN28677_c0_g1_i1	-	-	-
AB7DTRINITY_DN28680_c0_g1_i2	carbohydrate metabolic process [GO:0005975]	-	chitin binding [GO:0008061]; hydrolase activity, hydrolyzing O-glycosyl compounds [GO:0004553]
AB7DTRINITY_DN28683_c0_g1_i4	-	-	-
AB7DTRINITY_DN28688_c0_g1_i1	defense response [GO:0006952]	-	ADP binding [GO:0043531]
AB7DTRINITY_DN28698_c1_g1_i9	-	-	-
AB7DTRINITY_DN28707_c0_g1_i6	-	-	protein serine/threonine phosphatase activity [GO:0004722]
AB7DTRINITY_DN28712_c0_g1_i1	-	integral component of membrane [GO:0016021]	transferase activity [GO:0016740]
AB7DTRINITY_DN28713_c1_g1_i1	-	-	hydrolase activity [GO:0016787]
AB7DTRINITY_DN28715_c0_g1_i2	-	-	-
AB7DTRINITY_DN28716_c0_g1_i2	-	integral component of membrane [GO:0016021]	aspartic-type endopeptidase activity [GO:0004190]
AB7DTRINITY_DN28721_c0_g3_i1	-	-	-
AB7DTRINITY_DN28728_c0_g1_i1	-	-	-
AB7DTRINITY_DN28731_c1_g1_i2	-	-	-
AB7DTRINITY_DN28738_c0_g2_i1	-	-	hydrolase activity [GO:0016787]
AB7DTRINITY_DN28741_c0_g1_i1	-	-	translation elongation factor activity [GO:0003746]
AB7DTRINITY_DN28748_c0_g1_i1	-	-	-
AB7DTRINITY_DN28757_c0_g1_i1	-	-	aminopeptidase activity [GO:0004177]; metallopeptidase activity [GO:0008237]; zinc ion binding [GO:0008270]
AB7DTRINITY_DN28768_c0_g1_i2	-	-	-
AB7DTRINITY_DN28774_c0_g1_i3	malate metabolic process [GO:0006108]	mitochondrion [GO:0005739]	ATP binding [GO:0005524]; cobalt ion binding [GO:0050897]; malate dehydrogenase (decarboxylating) (NAD+) activity [GO:0004471]; NAD binding [GO:0051287]; protein homodimerization activity [GO:0042803]; zinc ion binding [GO:0008270]
AB7DTRINITY_DN28776_c0_g1_i2	metal ion transport [GO:0030001]	-	metal ion binding [GO:0046872]
AB7DTRINITY_DN28778_c0_g1_i6	-	integral component of membrane [GO:0016021]	-
AB7DTRINITY_DN28783_c0_g1_i2	cell redox homeostasis [GO:0045454]	-	protein disulfide isomerase activity [GO:0003756]
AB7DTRINITY_DN28786_c0_g1_i4	oxidation-reduction process [GO:0055114]	integral component of membrane [GO:0016021]	metal ion binding [GO:0046872]
AB7DTRINITY_DN28791_c1_g3_i2	-	integral component of membrane [GO:0016021]	voltage-gated chloride channel activity [GO:0005247]
AB7DTRINITY_DN28798_c1_g1_i3	-	-	NAD+ ADP-ribosyltransferase activity [GO:0003950]
AB7DTRINITY_DN28803_c0_g1_i2	-	-	-
AB7DTRINITY_DN28810_c0_g1_i1	-	-	-
AB7DTRINITY_DN28813_c0_g1_i1	-	-	electron transfer activity [GO:0009055]; protein disulfide oxidoreductase activity [GO:0015035]
AB7DTRINITY_DN28814_c0_g1_i3	-	-	-
AB7DTRINITY_DN28815_c0_g1_i2	-	-	-
AB7DTRINITY_DN28820_c0_g1_i1	-	-	-
AB7DTRINITY_DN28820_c0_g2_i1	-	-	-
AB7DTRINITY_DN28828_c0_g1_i3	-	-	-
AB7DTRINITY_DN28829_c0_g1_i1	translational elongation [GO:0006414]	ribosome [GO:0005840]	structural constituent of ribosome [GO:0003735]
AB7DTRINITY_DN28831_c1_g2_i1	-	-	-
AB7DTRINITY_DN28836_c0_g1_i4	regulation of transcription, DNA-templated [GO:0006355]	host cell nucleus [GO:0042025]	histone acetyltransferase activity [GO:0004402]; transcription coregulator activity [GO:0003712]; zinc ion binding [GO:0008270]
AB7DTRINITY_DN28847_c0_g1_i1	-	-	-
AB7DTRINITY_DN28851_c1_g2_i1	-	-	metal ion binding [GO:0046872]; protein serine/threonine phosphatase activity [GO:0004722]
AB7DTRINITY_DN28853_c0_g1_i2	glycolytic process [GO:0006096]	phosphopyruvate hydratase complex [GO:0000015]	magnesium ion binding [GO:0000287]; phosphopyruvate hydratase activity [GO:0004634]
AB7DTRINITY_DN28854_c0_g1_i3	-	-	UDP-glycosyltransferase activity [GO:0008194]
AB7DTRINITY_DN28857_c0_g2_i1	-	-	-
AB7DTRINITY_DN28859_c0_g1_i2	-	-	-
AB7DTRINITY_DN28863_c0_g2_i1	intracellular protein transport [GO:0006886]; vesicle-mediated transport [GO:0016192]	-	-
AB7DTRINITY_DN28866_c0_g1_i1	-	-	RNA binding [GO:0003723]
AB7DTRINITY_DN28878_c0_g2_i1	-	-	ATP binding [GO:0005524]
AB7DTRINITY_DN28889_c0_g1_i1	rRNA processing [GO:0006364]	-	-
AB7DTRINITY_DN28892_c0_g1_i3	-	-	-
AB7DTRINITY_DN28897_c0_g1_i2	-	-	ATP binding [GO:0005524]; protein kinase activity [GO:0004672]
AB7DTRINITY_DN28898_c0_g3_i2	translation [GO:0006412]	ribosome [GO:0005840]	structural constituent of ribosome [GO:0003735]
AB7DTRINITY_DN28905_c0_g1_i1	sucrose catabolic process [GO:0005987]	-	glycopeptide alpha-N-acetylgalactosaminidase activity [GO:0033926]; sucrose alpha-glucosidase activity [GO:0004575]
AB7DTRINITY_DN28905_c1_g2_i2	sucrose catabolic process [GO:0005987]	-	glycopeptide alpha-N-acetylgalactosaminidase activity [GO:0033926]; sucrose alpha-glucosidase activity [GO:0004575]
AB7DTRINITY_DN28910_c0_g1_i4	-	-	-
AB7DTRINITY_DN28911_c2_g3_i2	-	-	-
AB7DTRINITY_DN28912_c0_g1_i2	-	-	-
AB7DTRINITY_DN28913_c0_g1_i1	flower development [GO:0009908]	host cell nucleus [GO:0042025]; nucleus [GO:0005634]	DNA binding [GO:0003677]; DNA-binding transcription factor activity [GO:0003700]; metal ion binding [GO:0046872]
AB7DTRINITY_DN28915_c0_g1_i1	-	-	-
AB7DTRINITY_DN28916_c0_g1_i2	-	-	-
AB7DTRINITY_DN28917_c0_g1_i1	-	-	ATP binding [GO:0005524]; protein kinase activity [GO:0004672]
AB7DTRINITY_DN28920_c0_g1_i1	thiamine biosynthetic process [GO:0009228]; thiazole biosynthetic process [GO:0052837]	chloroplast stroma [GO:0009570]; cytosol [GO:0005829]	iron ion binding [GO:0005506]; transferase activity, transferring pentosyl groups [GO:0016763]
AB7DTRINITY_DN28923_c0_g4_i1	photosystem II oxygen evolving complex assembly [GO:0010270]	chloroplast thylakoid membrane [GO:0009535]; integral component of membrane [GO:0016021]; photosystem II oxygen evolving complex [GO:0009654]	-
AB7DTRINITY_DN28929_c0_g1_i2	-	-	-
AB7DTRINITY_DN28931_c0_g1_i4	-	integral component of membrane [GO:0016021]	-
AB7DTRINITY_DN28939_c0_g1_i3	-	integral component of membrane [GO:0016021]	-
AB7DTRINITY_DN28946_c0_g1_i4	-	integral component of membrane [GO:0016021]	-
AB7DTRINITY_DN28951_c0_g1_i3	-	-	nucleic acid binding [GO:0003676]; zinc ion binding [GO:0008270]
AB7DTRINITY_DN28952_c1_g1_i1	-	-	-
AB7DTRINITY_DN28952_c1_g2_i1	-	integral component of membrane [GO:0016021]	-
AB7DTRINITY_DN28955_c0_g4_i1	-	-	-
AB7DTRINITY_DN28960_c0_g1_i1	-	integral component of membrane [GO:0016021]	ATP binding [GO:0005524]; protein kinase activity [GO:0004672]
AB7DTRINITY_DN28967_c0_g2_i1	DNA topological change [GO:0006265]	chromosome [GO:0005694]	DNA binding [GO:0003677]; DNA topoisomerase type I (single strand cut, ATP-independent) activity [GO:0003917]
AB7DTRINITY_DN28975_c0_g1_i1	nucleosome assembly [GO:0006334]	nucleus [GO:0005634]	-
AB7DTRINITY_DN28979_c0_g4_i1	methylation [GO:0032259]	integral component of membrane [GO:0016021]	methyltransferase activity [GO:0008168]
AB7DTRINITY_DN28982_c0_g1_i1	-	integral component of membrane [GO:0016021]	transmembrane transporter activity [GO:0022857]
AB7DTRINITY_DN28988_c0_g1_i1	-	anchored component of plasma membrane [GO:0046658]	-
AB7DTRINITY_DN28999_c0_g1_i1	lipid catabolic process [GO:0016042]	-	hydrolase activity [GO:0016787]
AB7DTRINITY_DN29000_c0_g1_i3	methylation [GO:0032259]	integral component of membrane [GO:0016021]	methyltransferase activity [GO:0008168]
AB7DTRINITY_DN29004_c1_g2_i1	-	-	-
AB7DTRINITY_DN29006_c0_g1_i1	cellular oxidant detoxification [GO:0098869]	-	-
AB7DTRINITY_DN29007_c0_g3_i2	-	-	-
AB7DTRINITY_DN29008_c0_g1_i1	-	nucleus [GO:0005634]	-
AB7DTRINITY_DN29011_c0_g1_i7	cytokinesis by cell plate formation [GO:0000911]	-	-
AB7DTRINITY_DN29016_c0_g1_i5	regulation of transcription, DNA-templated [GO:0006355]	-	protein dimerization activity [GO:0046983]
AB7DTRINITY_DN29021_c0_g1_i1	-	-	-
AB7DTRINITY_DN29024_c0_g2_i4	-	-	-
AB7DTRINITY_DN29025_c0_g1_i2	-	integral component of membrane [GO:0016021]	electron transfer activity [GO:0009055]
AB7DTRINITY_DN29025_c1_g5_i1	translational elongation [GO:0006414]	ribosome [GO:0005840]	structural constituent of ribosome [GO:0003735]
AB7DTRINITY_DN29025_c1_g6_i1	-	-	-
AB7DTRINITY_DN29027_c0_g1_i1	-	-	-
AB7DTRINITY_DN29027_c0_g3_i1	defense response [GO:0006952]	-	-
AB7DTRINITY_DN29033_c0_g1_i4	regulation of ion transmembrane transport [GO:0034765]	integral component of membrane [GO:0016021]	voltage-gated potassium channel activity [GO:0005249]
AB7DTRINITY_DN29035_c0_g2_i2	-	-	-
AB7DTRINITY_DN29036_c0_g1_i2	ribosome biogenesis [GO:0042254]	nucleolus [GO:0005730]	GTP binding [GO:0005525]
AB7DTRINITY_DN29039_c0_g1_i4	-	-	-
AB7DTRINITY_DN29041_c0_g1_i5	-	-	metal ion binding [GO:0046872]; superoxide dismutase activity [GO:0004784]
AB7DTRINITY_DN29042_c0_g1_i1	-	-	-
AB7DTRINITY_DN29042_c0_g2_i1	-	-	-
AB7DTRINITY_DN29042_c1_g1_i3	-	-	-
AB7DTRINITY_DN29043_c0_g1_i1	-	-	dioxygenase activity [GO:0051213]; metal ion binding [GO:0046872]
AB7DTRINITY_DN29045_c0_g1_i2	mRNA processing [GO:0006397]	-	RNA binding [GO:0003723]
AB7DTRINITY_DN29048_c1_g1_i1	-	-	-
AB7DTRINITY_DN29051_c0_g1_i1	glycine biosynthetic process from serine [GO:0019264]; methylation [GO:0032259]; tetrahydrofolate interconversion [GO:0035999]	-	glycine hydroxymethyltransferase activity [GO:0004372]; methyltransferase activity [GO:0008168]; pyridoxal phosphate binding [GO:0030170]
AB7DTRINITY_DN29053_c0_g2_i6	-	-	DNA binding [GO:0003677]
AB7DTRINITY_DN29054_c1_g1_i2	signal transduction [GO:0007165]	-	ATP binding [GO:0005524]; protein serine/threonine kinase activity [GO:0004674]
AB7DTRINITY_DN29057_c0_g1_i1	mitotic sister chromatid cohesion [GO:0007064]	cohesin complex [GO:0008278]; nucleus [GO:0005634]	ATP binding [GO:0005524]; chromatin binding [GO:0003682]; protein heterodimerization activity [GO:0046982]
AB7DTRINITY_DN29073_c0_g3_i2	-	-	RNA binding [GO:0003723]
AB7DTRINITY_DN29077_c0_g2_i1	methionine metabolic process [GO:0006555]; tetrahydrofolate interconversion [GO:0035999]	-	methylenetetrahydrofolate reductase (NAD(P)H) activity [GO:0004489]
AB7DTRINITY_DN29087_c0_g3_i3	-	-	ATP binding [GO:0005524]; protein kinase activity [GO:0004672]
AB7DTRINITY_DN29089_c0_g1_i5	-	-	metal ion binding [GO:0046872]; RNA binding [GO:0003723]
AB7DTRINITY_DN29091_c1_g1_i4	-	-	-
AB7DTRINITY_DN29099_c0_g1_i1	cysteine biosynthetic process from serine [GO:0006535]	-	cysteine synthase activity [GO:0004124]
AB7DTRINITY_DN29101_c0_g1_i3	-	integral component of membrane [GO:0016021]	-
AB7DTRINITY_DN29103_c2_g2_i4	-	-	-
AB7DTRINITY_DN29108_c0_g1_i3	glycolytic process [GO:0006096]	-	fructose-bisphosphate aldolase activity [GO:0004332]
AB7DTRINITY_DN29108_c0_g2_i1	glycolytic process [GO:0006096]	-	fructose-bisphosphate aldolase activity [GO:0004332]
AB7DTRINITY_DN29116_c0_g1_i3	-	-	-
AB7DTRINITY_DN29119_c0_g1_i3	-	-	-
AB7DTRINITY_DN29120_c0_g2_i1	-	-	GTPase activity [GO:0003924]; GTP binding [GO:0005525]; translation initiation factor activity [GO:0003743]
AB7DTRINITY_DN29122_c0_g3_i1	positive regulation of translational elongation [GO:0045901]; positive regulation of translational termination [GO:0045905]; translational frameshifting [GO:0006452]	-	ribosome binding [GO:0043022]; translation elongation factor activity [GO:0003746]; translation initiation factor activity [GO:0003743]
AB7DTRINITY_DN29135_c1_g2_i6	-	integral component of membrane [GO:0016021]	-
AB7DTRINITY_DN29136_c0_g1_i1	-	-	ubiquitin-protein transferase activity [GO:0004842]
AB7DTRINITY_DN29137_c0_g1_i2	-	-	peptidyl-prolyl cis-trans isomerase activity [GO:0003755]
AB7DTRINITY_DN29146_c0_g2_i12	-	-	RNA binding [GO:0003723]
AB7DTRINITY_DN29153_c0_g2_i6	-	-	-
AB7DTRINITY_DN29155_c0_g1_i3	-	-	GTP binding [GO:0005525]
AB7DTRINITY_DN29172_c0_g1_i1	-	-	-
AB7DTRINITY_DN29173_c0_g2_i1	biosynthetic process [GO:0009058]	integral component of membrane [GO:0016021]	pyridoxal phosphate binding [GO:0030170]; transferase activity [GO:0016740]
AB7DTRINITY_DN29178_c0_g2_i6	-	integral component of membrane [GO:0016021]	transferase activity, transferring glycosyl groups [GO:0016757]
AB7DTRINITY_DN29182_c0_g1_i1	-	integral component of membrane [GO:0016021]	-
AB7DTRINITY_DN29198_c0_g1_i2	-	plastid [GO:0009536]	-
AB7DTRINITY_DN29199_c0_g2_i1	transcription preinitiation complex assembly [GO:0070897]	-	TBP-class protein binding [GO:0017025]; translation initiation factor activity [GO:0003743]
AB7DTRINITY_DN29217_c0_g3_i1	transmembrane transport [GO:0055085]	integral component of membrane [GO:0016021]	-
AB7DTRINITY_DN29218_c0_g3_i1	-	-	-
AB7DTRINITY_DN29219_c0_g3_i1	-	-	-
AB7DTRINITY_DN29227_c1_g1_i2	-	integral component of membrane [GO:0016021]	-
AB7DTRINITY_DN29229_c1_g1_i2	carbohydrate metabolic process [GO:0005975]	-	hydrolase activity, hydrolyzing O-glycosyl compounds [GO:0004553]
AB7DTRINITY_DN29237_c0_g2_i1	-	-	-
AB7DTRINITY_DN29240_c0_g1_i2	guanosine tetraphosphate metabolic process [GO:0015969]	-	kinase activity [GO:0016301]
AB7DTRINITY_DN29240_c0_g2_i1	guanosine tetraphosphate metabolic process [GO:0015969]	-	kinase activity [GO:0016301]
AB7DTRINITY_DN29242_c0_g2_i2	-	-	-
AB7DTRINITY_DN29244_c0_g1_i2	-	-	-
AB7DTRINITY_DN29246_c0_g1_i7	-	cytosol [GO:0005829]; plasmodesma [GO:0009506]	ATP binding [GO:0005524]; galactose binding [GO:0005534]; L-arabinokinase activity [GO:0009702]
AB7DTRINITY_DN29246_c0_g4_i1	-	cytosol [GO:0005829]; plasmodesma [GO:0009506]	ATP binding [GO:0005524]; galactose binding [GO:0005534]; L-arabinokinase activity [GO:0009702]
AB7DTRINITY_DN29247_c0_g1_i2	-	protein phosphatase type 2A complex [GO:0000159]	protein phosphatase regulator activity [GO:0019888]
AB7DTRINITY_DN29249_c1_g3_i1	-	-	GTPase activity [GO:0003924]; GTP binding [GO:0005525]
AB7DTRINITY_DN29250_c0_g1_i2	-	-	phosphatidic acid binding [GO:0070300]
AB7DTRINITY_DN29269_c0_g1_i2	-	-	-
AB7DTRINITY_DN29276_c0_g2_i1	-	host cell nucleus [GO:0042025]	-
AB7DTRINITY_DN29279_c0_g2_i1	-	-	-
AB7DTRINITY_DN29281_c0_g1_i3	polysaccharide catabolic process [GO:0000272]	-	amylopectin maltohydrolase activity [GO:0102229]; beta-amylase activity [GO:0016161]
AB7DTRINITY_DN29285_c0_g1_i1	cell wall organization [GO:0071555]; pectin biosynthetic process [GO:0045489]	Golgi membrane [GO:0000139]; integral component of membrane [GO:0016021]	polygalacturonate 4-alpha-galacturonosyltransferase activity [GO:0047262]
AB7DTRINITY_DN29294_c0_g3_i1	-	-	-
AB7DTRINITY_DN29300_c0_g1_i1	-	-	-
AB7DTRINITY_DN29302_c0_g1_i1	-	-	-
AB7DTRINITY_DN29306_c0_g4_i3	-	-	-
AB7DTRINITY_DN29311_c0_g1_i1	-	-	-
AB7DTRINITY_DN29319_c0_g1_i5	-	integral component of membrane [GO:0016021]	antiporter activity [GO:0015297]; xenobiotic transmembrane transporter activity [GO:0042910]
AB7DTRINITY_DN29320_c1_g3_i3	-	-	GTP binding [GO:0005525]
AB7DTRINITY_DN29324_c0_g1_i1	-	-	-
AB7DTRINITY_DN29326_c0_g2_i1	translation [GO:0006412]	ribosome [GO:0005840]	structural constituent of ribosome [GO:0003735]
AB7DTRINITY_DN29332_c0_g2_i1	-	integral component of membrane [GO:0016021]	ATP binding [GO:0005524]; calcium transmembrane transporter activity, phosphorylative mechanism [GO:0005388]
AB7DTRINITY_DN29333_c2_g1_i1	-	eukaryotic translation elongation factor 1 complex [GO:0005853]	translation elongation factor activity [GO:0003746]
AB7DTRINITY_DN29335_c0_g1_i1	-	-	-
AB7DTRINITY_DN29337_c0_g1_i1	-	-	-
AB7DTRINITY_DN29338_c0_g2_i4	-	-	ADP binding [GO:0043531]
AB7DTRINITY_DN29339_c0_g1_i2	-	-	-
AB7DTRINITY_DN29340_c1_g1_i4	-	-	-
AB7DTRINITY_DN29340_c1_g2_i1	translation [GO:0006412]	ribosome [GO:0005840]	rRNA binding [GO:0019843]; structural constituent of ribosome [GO:0003735]
AB7DTRINITY_DN29343_c0_g1_i1	-	-	enzyme inhibitor activity [GO:0004857]
AB7DTRINITY_DN29344_c0_g2_i6	-	-	-
AB7DTRINITY_DN29347_c0_g1_i3	(1->3)-beta-D-glucan biosynthetic process [GO:0006075]	1,3-beta-D-glucan synthase complex [GO:0000148]; integral component of membrane [GO:0016021]	1,3-beta-D-glucan synthase activity [GO:0003843]
AB7DTRINITY_DN29348_c0_g3_i2	acetyl-CoA biosynthetic process from pyruvate [GO:0006086]	intracellular membrane-bounded organelle [GO:0043231]	pyruvate dehydrogenase (acetyl-transferring) activity [GO:0004739]
AB7DTRINITY_DN29351_c0_g1_i2	-	-	GTPase activity [GO:0003924]; GTP binding [GO:0005525]
AB7DTRINITY_DN29353_c0_g7_i1	-	integral component of membrane [GO:0016021]; proton-transporting V-type ATPase, V0 domain [GO:0033179]; vacuolar membrane [GO:0005774]	proton transmembrane transporter activity [GO:0015078]
AB7DTRINITY_DN29357_c0_g1_i5	-	-	-
AB7DTRINITY_DN29358_c0_g1_i4	-	-	-
AB7DTRINITY_DN29361_c0_g1_i1	-	-	metal ion binding [GO:0046872]; oxidoreductase activity, acting on single donors with incorporation of molecular oxygen, incorporation of two atoms of oxygen [GO:0016702]
AB7DTRINITY_DN29369_c0_g1_i3	-	-	-
AB7DTRINITY_DN29371_c0_g1_i8	-	-	-
AB7DTRINITY_DN29380_c4_g1_i2	-	-	-
AB7DTRINITY_DN29385_c1_g1_i3	-	-	metal ion binding [GO:0046872]; protein serine/threonine phosphatase activity [GO:0004722]
AB7DTRINITY_DN29390_c0_g1_i1	-	-	ATPase activity [GO:0016887]; ATP binding [GO:0005524]
AB7DTRINITY_DN29390_c0_g2_i3	-	chloroplast [GO:0009507]	2 iron, 2 sulfur cluster binding [GO:0051537]; electron transfer activity [GO:0009055]; metal ion binding [GO:0046872]
AB7DTRINITY_DN29395_c0_g1_i3	asparaginyl-tRNA aminoacylation [GO:0006421]	-	asparagine-tRNA ligase activity [GO:0004816]; ATP binding [GO:0005524]; nucleic acid binding [GO:0003676]
AB7DTRINITY_DN29397_c0_g3_i2	translation [GO:0006412]	ribosome [GO:0005840]	structural constituent of ribosome [GO:0003735]
AB7DTRINITY_DN29404_c0_g2_i3	-	-	-
AB7DTRINITY_DN29409_c0_g2_i1	-	-	-
AB7DTRINITY_DN29412_c0_g3_i1	-	-	-
AB7DTRINITY_DN29413_c1_g1_i1	-	-	-
AB7DTRINITY_DN29418_c0_g1_i3	-	-	-
AB7DTRINITY_DN29421_c0_g1_i2	cuticle development [GO:0042335]; cutin biosynthetic process [GO:0010143]; isoprenoid biosynthetic process [GO:0008299]; positive regulation of hydroxymethylglutaryl-CoA reductase (NADPH) activity [GO:1900490]; response to water deprivation [GO:0009414]; suberin biosynthetic process [GO:0010345]; wax biosynthetic process [GO:0010025]	integral component of membrane [GO:0016021]	ligase activity [GO:0016874]; zinc ion binding [GO:0008270]
AB7DTRINITY_DN29422_c0_g1_i1	-	-	-
AB7DTRINITY_DN29423_c0_g2_i3	-	-	transferase activity, transferring acyl groups other than amino-acyl groups [GO:0016747]
AB7DTRINITY_DN29424_c1_g1_i2	-	-	-
AB7DTRINITY_DN29425_c0_g1_i1	cell wall modification [GO:0042545]; pectin catabolic process [GO:0045490]	cell wall [GO:0005618]; extracellular region [GO:0005576]; integral component of membrane [GO:0016021]	aspartyl esterase activity [GO:0045330]; enzyme inhibitor activity [GO:0004857]; pectinesterase activity [GO:0030599]
AB7DTRINITY_DN29426_c0_g1_i2	-	-	ATP binding [GO:0005524]; protein tyrosine kinase activity [GO:0004713]
AB7DTRINITY_DN29426_c0_g2_i4	-	integral component of membrane [GO:0016021]	ATP binding [GO:0005524]; protein kinase activity [GO:0004672]
AB7DTRINITY_DN29427_c0_g1_i2	-	-	-
AB7DTRINITY_DN29429_c1_g1_i1	-	integral component of membrane [GO:0016021]	channel activity [GO:0015267]
AB7DTRINITY_DN29431_c0_g1_i6	NAD metabolic process [GO:0019674]; NADP biosynthetic process [GO:0006741]	-	NAD+ kinase activity [GO:0003951]
AB7DTRINITY_DN2944_c0_g1_i1	-	-	-
AB7DTRINITY_DN29440_c0_g2_i4	-	-	-
AB7DTRINITY_DN29447_c0_g1_i1	-	-	metal ion binding [GO:0046872]; oxidoreductase activity [GO:0016491]
AB7DTRINITY_DN29448_c0_g5_i1	-	-	-
AB7DTRINITY_DN29450_c0_g1_i4	-	-	NAD+ ADP-ribosyltransferase activity [GO:0003950]
AB7DTRINITY_DN29450_c0_g2_i1	-	-	-
AB7DTRINITY_DN29458_c0_g3_i6	-	-	ATP binding [GO:0005524]; protein kinase activity [GO:0004672]
AB7DTRINITY_DN29463_c0_g1_i3	-	-	oxidoreductase activity [GO:0016491]
AB7DTRINITY_DN29463_c0_g2_i1	-	-	-
AB7DTRINITY_DN29464_c0_g1_i1	-	integral component of membrane [GO:0016021]	phosphorelay sensor kinase activity [GO:0000155]
AB7DTRINITY_DN29466_c0_g1_i3	chlorophyll biosynthetic process [GO:0015995]; photosynthesis [GO:0015979]	-	magnesium-protoporphyrin IX monomethyl ester (oxidative) cyclase activity [GO:0048529]; metal ion binding [GO:0046872]
AB7DTRINITY_DN29467_c0_g1_i3	-	cytosol [GO:0005829]; plasmodesma [GO:0009506]	ATP binding [GO:0005524]; galactose binding [GO:0005534]; L-arabinokinase activity [GO:0009702]
AB7DTRINITY_DN29473_c0_g5_i1	translation [GO:0006412]	ribosome [GO:0005840]	structural constituent of ribosome [GO:0003735]
AB7DTRINITY_DN29478_c0_g1_i1	defense response to bacterium [GO:0042742]; defense response to fungus [GO:0050832]	-	chitin binding [GO:0008061]
AB7DTRINITY_DN29485_c0_g1_i1	-	chloroplast inner membrane [GO:0009706]; mitochondrion [GO:0005739]	-
AB7DTRINITY_DN29485_c1_g3_i1	protein catabolic process [GO:0030163]	cytoplasm [GO:0005737]	ATP binding [GO:0005524]; peptidase activity [GO:0008233]; proteasome-activating ATPase activity [GO:0036402]
AB7DTRINITY_DN29485_c1_g8_i1	protein catabolic process [GO:0030163]	cytoplasm [GO:0005737]	ATP binding [GO:0005524]; peptidase activity [GO:0008233]
AB7DTRINITY_DN29489_c0_g1_i1	-	-	RNA binding [GO:0003723]
AB7DTRINITY_DN29489_c0_g2_i2	-	-	-
AB7DTRINITY_DN29489_c0_g3_i3	-	-	RNA binding [GO:0003723]
AB7DTRINITY_DN29492_c0_g1_i2	-	-	-
AB7DTRINITY_DN29499_c0_g1_i2	-	-	-
AB7DTRINITY_DN29501_c0_g3_i2	photosynthesis [GO:0015979]	extrinsic component of membrane [GO:0019898]; photosystem II oxygen evolving complex [GO:0009654]	calcium ion binding [GO:0005509]
AB7DTRINITY_DN29503_c0_g1_i1	-	host cell nucleus [GO:0042025]	DNA binding [GO:0003677]
AB7DTRINITY_DN29504_c0_g2_i2	regulation of catalytic activity [GO:0050790]	-	cysteine-type endopeptidase activity [GO:0004197]
AB7DTRINITY_DN29505_c0_g1_i4	-	-	-
AB7DTRINITY_DN29507_c0_g2_i2	-	-	-
AB7DTRINITY_DN29510_c0_g1_i9	-	-	-
AB7DTRINITY_DN29524_c1_g2_i1	nucleotide-excision repair [GO:0006289]; proteasome-mediated ubiquitin-dependent protein catabolic process [GO:0043161]	cytosol [GO:0005829]; host cell nucleus [GO:0042025]; nucleoplasm [GO:0005654]	damaged DNA binding [GO:0003684]; polyubiquitin modification-dependent protein binding [GO:0031593]; ubiquitin binding [GO:0043130]
AB7DTRINITY_DN29526_c2_g2_i1	-	integral component of membrane [GO:0016021]	ATP binding [GO:0005524]; protein kinase activity [GO:0004672]
AB7DTRINITY_DN29526_c3_g1_i1	-	-	-
AB7DTRINITY_DN29528_c0_g1_i3	-	-	-
AB7DTRINITY_DN29534_c0_g1_i1	-	-	-
AB7DTRINITY_DN29536_c0_g1_i1	-	-	-
AB7DTRINITY_DN29540_c0_g1_i2	-	-	-
AB7DTRINITY_DN29542_c0_g1_i9	carbon utilization [GO:0015976]	-	carbonate dehydratase activity [GO:0004089]; zinc ion binding [GO:0008270]
AB7DTRINITY_DN29555_c1_g2_i1	protein glycosylation [GO:0006486]	Golgi membrane [GO:0000139]; integral component of membrane [GO:0016021]	transferase activity, transferring glycosyl groups [GO:0016757]
AB7DTRINITY_DN29558_c0_g1_i10	-	-	-
AB7DTRINITY_DN29560_c0_g1_i3	-	-	kinase activity [GO:0016301]
AB7DTRINITY_DN29562_c0_g4_i1	-	integral component of membrane [GO:0016021]	ion channel activity [GO:0005216]
AB7DTRINITY_DN29570_c0_g1_i5	-	-	-
AB7DTRINITY_DN29576_c2_g1_i1	cellulose catabolic process [GO:0030245]	integral component of membrane [GO:0016021]	cellulase activity [GO:0008810]
AB7DTRINITY_DN29577_c0_g1_i3	-	-	-
AB7DTRINITY_DN29578_c0_g3_i1	purine nucleobase catabolic process [GO:0006145]; ureide catabolic process [GO:0010136]	endoplasmic reticulum [GO:0005783]; integral component of membrane [GO:0016021]	allantoate deiminase activity [GO:0047652]; metallopeptidase activity [GO:0008237]
AB7DTRINITY_DN29580_c0_g2_i1	-	-	cysteine-type peptidase activity [GO:0008234]
AB7DTRINITY_DN29581_c0_g1_i2	D-gluconate metabolic process [GO:0019521]; pentose-phosphate shunt [GO:0006098]	-	NADP binding [GO:0050661]; phosphogluconate dehydrogenase (decarboxylating) activity [GO:0004616]
AB7DTRINITY_DN29583_c2_g3_i1	-	-	-
AB7DTRINITY_DN29590_c0_g3_i4	-	-	-
AB7DTRINITY_DN29593_c0_g1_i1	-	-	-
AB7DTRINITY_DN29597_c0_g1_i2	-	-	-
AB7DTRINITY_DN29597_c0_g2_i1	ATP synthesis coupled proton transport [GO:0015986]	chloroplast thylakoid membrane [GO:0009535]; integral component of membrane [GO:0016021]; plasma membrane [GO:0005886]; proton-transporting ATP synthase complex, coupling factor F(o) [GO:0045263]	proton-transporting ATP synthase activity, rotational mechanism [GO:0046933]
AB7DTRINITY_DN29602_c0_g2_i3	-	-	GTPase activity [GO:0003924]; GTP binding [GO:0005525]
AB7DTRINITY_DN29606_c0_g1_i3	-	integral component of membrane [GO:0016021]	transmembrane transporter activity [GO:0022857]
AB7DTRINITY_DN29611_c0_g1_i2	-	integral component of membrane [GO:0016021]	ATP binding [GO:0005524]; protein kinase activity [GO:0004672]
AB7DTRINITY_DN29612_c0_g3_i1	-	-	ATP binding [GO:0005524]; RNA binding [GO:0003723]; RNA helicase activity [GO:0003724]
AB7DTRINITY_DN29614_c0_g1_i1	-	nucleus [GO:0005634]	-
AB7DTRINITY_DN29614_c1_g3_i2	photosynthetic electron transport in photosystem I [GO:0009773]	chloroplast thylakoid membrane [GO:0009535]; integral component of membrane [GO:0016021]	oxidoreductase activity, acting on iron-sulfur proteins as donors [GO:0016730]
AB7DTRINITY_DN29614_c1_g4_i1	-	-	-
AB7DTRINITY_DN29615_c0_g1_i1	-	-	-
AB7DTRINITY_DN29616_c0_g1_i4	-	-	-
AB7DTRINITY_DN29623_c0_g2_i1	-	-	-
AB7DTRINITY_DN29625_c0_g2_i3	-	-	-
AB7DTRINITY_DN29626_c0_g1_i2	-	-	-
AB7DTRINITY_DN29628_c0_g1_i1	-	-	-
AB7DTRINITY_DN29628_c3_g3_i4	-	-	-
AB7DTRINITY_DN29630_c0_g3_i1	-	-	-
AB7DTRINITY_DN29630_c0_g5_i1	-	-	GDP-mannose 3,5-epimerase activity [GO:0047918]; NAD binding [GO:0051287]
AB7DTRINITY_DN29631_c1_g2_i2	translation [GO:0006412]	ribosome [GO:0005840]	structural constituent of ribosome [GO:0003735]
AB7DTRINITY_DN29632_c0_g1_i2	-	-	-
AB7DTRINITY_DN29634_c0_g1_i1	-	-	-
AB7DTRINITY_DN29634_c0_g2_i3	-	-	-
AB7DTRINITY_DN29641_c0_g2_i1	methylation [GO:0032259]	integral component of membrane [GO:0016021]	methyltransferase activity [GO:0008168]
AB7DTRINITY_DN29641_c0_g3_i2	methylation [GO:0032259]	integral component of membrane [GO:0016021]	methyltransferase activity [GO:0008168]
AB7DTRINITY_DN29645_c1_g1_i2	-	nucleus [GO:0005634]	DNA-binding transcription factor activity [GO:0003700]; sequence-specific DNA binding [GO:0043565]
AB7DTRINITY_DN29651_c1_g1_i6	-	-	ATP binding [GO:0005524]; protein kinase activity [GO:0004672]
AB7DTRINITY_DN29653_c0_g3_i2	-	-	-
AB7DTRINITY_DN29655_c0_g2_i1	cellular manganese ion homeostasis [GO:0030026]	integral component of membrane [GO:0016021]	manganese ion transmembrane transporter activity [GO:0005384]
AB7DTRINITY_DN29657_c0_g2_i2	positive regulation of transcription, DNA-templated [GO:0045893]; response to abscisic acid [GO:0009737]	nucleus [GO:0005634]	DNA-binding transcription factor activity [GO:0003700]
AB7DTRINITY_DN29659_c0_g1_i6	-	-	-
AB7DTRINITY_DN29662_c0_g2_i1	-	proton-transporting V-type ATPase, V1 domain [GO:0033180]	proton transmembrane transporter activity [GO:0015078]
AB7DTRINITY_DN29665_c0_g1_i1	nucleus organization [GO:0006997]	nucleus [GO:0005634]	-
AB7DTRINITY_DN29665_c0_g2_i1	nucleus organization [GO:0006997]	nucleus [GO:0005634]	-
AB7DTRINITY_DN29668_c0_g1_i1	-	-	N-acetyltransferase activity [GO:0008080]
AB7DTRINITY_DN29669_c0_g1_i2	-	-	oxidoreductase activity, acting on the aldehyde or oxo group of donors, NAD or NADP as acceptor [GO:0016620]
AB7DTRINITY_DN29669_c0_g2_i1	-	-	oxidoreductase activity, acting on the aldehyde or oxo group of donors, NAD or NADP as acceptor [GO:0016620]
AB7DTRINITY_DN29675_c0_g1_i3	-	-	-
AB7DTRINITY_DN29677_c0_g1_i1	vesicle docking involved in exocytosis [GO:0006904]	-	-
AB7DTRINITY_DN29679_c3_g2_i5	RNA processing [GO:0006396]	-	RNA binding [GO:0003723]
AB7DTRINITY_DN29679_c4_g1_i10	cell tip growth [GO:0009932]	endosome [GO:0005768]; integral component of membrane [GO:0016021]; trans-Golgi network [GO:0005802]	acyl binding [GO:0000035]; protein-cysteine S-palmitoyltransferase activity [GO:0019706]
AB7DTRINITY_DN29679_c4_g4_i2	-	-	-
AB7DTRINITY_DN29684_c0_g2_i3	negative regulation of transcription, DNA-templated [GO:0045892]	-	-
AB7DTRINITY_DN29705_c1_g3_i6	vacuolar transport [GO:0007034]	-	-
AB7DTRINITY_DN29706_c0_g1_i2	-	-	-
AB7DTRINITY_DN29718_c1_g1_i1	-	nucleus [GO:0005634]	DNA binding [GO:0003677]; DNA-binding transcription factor activity [GO:0003700]
AB7DTRINITY_DN29718_c1_g2_i3	-	cytoplasm [GO:0005737]; nucleus [GO:0005634]	-
AB7DTRINITY_DN29718_c1_g3_i2	cell wall biogenesis [GO:0042546]; cell wall organization [GO:0071555]; xyloglucan metabolic process [GO:0010411]	apoplast [GO:0048046]; cell wall [GO:0005618]	hydrolase activity, hydrolyzing O-glycosyl compounds [GO:0004553]; xyloglucan:xyloglucosyl transferase activity [GO:0016762]
AB7DTRINITY_DN29718_c1_g4_i1	-	endosome [GO:0005768]; plasma membrane [GO:0005886]; trans-Golgi network [GO:0005802]	protein homodimerization activity [GO:0042803]; transferase activity [GO:0016740]
AB7DTRINITY_DN29719_c1_g1_i1	-	-	-
AB7DTRINITY_DN29722_c1_g1_i1	-	-	-
AB7DTRINITY_DN29722_c1_g2_i1	-	-	protein dimerization activity [GO:0046983]
AB7DTRINITY_DN29728_c0_g1_i1	-	-	-
AB7DTRINITY_DN29738_c0_g2_i2	-	-	-
AB7DTRINITY_DN29738_c0_g3_i1	translation [GO:0006412]	small ribosomal subunit [GO:0015935]	RNA binding [GO:0003723]; structural constituent of ribosome [GO:0003735]
AB7DTRINITY_DN29739_c2_g1_i6	-	-	-
AB7DTRINITY_DN29743_c0_g3_i3	-	-	sulfotransferase activity [GO:0008146]
AB7DTRINITY_DN29746_c0_g4_i1	-	-	-
AB7DTRINITY_DN29746_c0_g5_i1	protein folding [GO:0006457]	cytoplasm [GO:0005737]	ATP binding [GO:0005524]; unfolded protein binding [GO:0051082]
AB7DTRINITY_DN29746_c0_g6_i1	-	-	-
AB7DTRINITY_DN29746_c1_g3_i2	-	integral component of membrane [GO:0016021]	-
AB7DTRINITY_DN29748_c1_g3_i1	-	-	-
AB7DTRINITY_DN29749_c0_g1_i2	-	-	-
AB7DTRINITY_DN29754_c0_g1_i2	-	-	-
AB7DTRINITY_DN29755_c0_g2_i3	-	-	-
AB7DTRINITY_DN29759_c0_g2_i4	-	-	-
AB7DTRINITY_DN29760_c0_g3_i9	-	integral component of membrane [GO:0016021]	ATP binding [GO:0005524]; calcium transmembrane transporter activity, phosphorylative mechanism [GO:0005388]; calmodulin binding [GO:0005516]
AB7DTRINITY_DN29762_c0_g1_i1	carbohydrate metabolic process [GO:0005975]; response to karrikin [GO:0080167]	-	beta-galactosidase activity [GO:0004565]; carbohydrate binding [GO:0030246]
AB7DTRINITY_DN29763_c0_g1_i6	-	-	-
AB7DTRINITY_DN29764_c0_g2_i2	cell division [GO:0051301]	-	ATP binding [GO:0005524]; protein kinase activity [GO:0004672]
AB7DTRINITY_DN29765_c0_g1_i2	response to oxidative stress [GO:0006979]	-	heme binding [GO:0020037]; peroxidase activity [GO:0004601]
AB7DTRINITY_DN29765_c0_g3_i2	response to oxidative stress [GO:0006979]	-	heme binding [GO:0020037]; peroxidase activity [GO:0004601]
AB7DTRINITY_DN29768_c1_g4_i2	-	-	ATP binding [GO:0005524]; protein kinase activity [GO:0004672]
AB7DTRINITY_DN29776_c0_g1_i1	embryo development ending in seed dormancy [GO:0009793]; histone H3-K4 trimethylation [GO:0080182]; simple leaf morphogenesis [GO:0060776]; vegetative to reproductive phase transition of meristem [GO:0010228]	Set1C/COMPASS complex [GO:0048188]	chromatin DNA binding [GO:0031490]
AB7DTRINITY_DN29780_c1_g1_i1	DNA integration [GO:0015074]	-	nucleic acid binding [GO:0003676]; zinc ion binding [GO:0008270]
AB7DTRINITY_DN29786_c0_g1_i7	signal transduction [GO:0007165]	integral component of membrane [GO:0016021]	ATP binding [GO:0005524]; protein serine/threonine kinase activity [GO:0004674]
AB7DTRINITY_DN29788_c0_g1_i17	-	-	magnesium ion binding [GO:0000287]; terpene synthase activity [GO:0010333]
AB7DTRINITY_DN29795_c0_g1_i2	translation [GO:0006412]	ribosome [GO:0005840]	structural constituent of ribosome [GO:0003735]
AB7DTRINITY_DN29796_c0_g3_i5	-	endoplasmic reticulum membrane [GO:0005789]	-
AB7DTRINITY_DN29796_c0_g4_i2	-	endoplasmic reticulum membrane [GO:0005789]	-
AB7DTRINITY_DN29799_c0_g2_i1	glycogen biosynthetic process [GO:0005978]; photoperiodism, flowering [GO:0048573]; starch biosynthetic process [GO:0019252]	apoplast [GO:0048046]; chloroplast stroma [GO:0009570]; heterotetrameric ADPG pyrophosphorylase complex [GO:0030931]	ATP binding [GO:0005524]; glucose-1-phosphate adenylyltransferase activity [GO:0008878]
AB7DTRINITY_DN29800_c0_g1_i1	-	-	-
AB7DTRINITY_DN29800_c0_g2_i1	-	-	-
AB7DTRINITY_DN29811_c0_g1_i6	nuclear-transcribed mRNA catabolic process, nonsense-mediated decay [GO:0000184]	cytoplasm [GO:0005737]	ATP binding [GO:0005524]; DNA binding [GO:0003677]; helicase activity [GO:0004386]; zinc ion binding [GO:0008270]
AB7DTRINITY_DN29817_c0_g1_i2	-	-	-
AB7DTRINITY_DN29818_c0_g2_i1	DNA integration [GO:0015074]	-	nucleic acid binding [GO:0003676]
AB7DTRINITY_DN29819_c0_g2_i5	DNA integration [GO:0015074]	-	nucleic acid binding [GO:0003676]; zinc ion binding [GO:0008270]
AB7DTRINITY_DN29838_c0_g2_i5	protein O-linked glycosylation [GO:0006493]	-	transferase activity, transferring glycosyl groups [GO:0016757]
AB7DTRINITY_DN29842_c0_g1_i3	-	-	-
AB7DTRINITY_DN29843_c0_g1_i2	-	-	hydrolase activity [GO:0016787]
AB7DTRINITY_DN29845_c0_g1_i3	-	-	-
AB7DTRINITY_DN29848_c6_g1_i10	-	-	-
AB7DTRINITY_DN29848_c6_g2_i3	-	-	-
AB7DTRINITY_DN29848_c7_g1_i1	-	-	-
AB7DTRINITY_DN29851_c1_g1_i6	-	-	-
AB7DTRINITY_DN29854_c1_g2_i3	-	-	-
AB7DTRINITY_DN29856_c0_g2_i1	-	-	-
AB7DTRINITY_DN29862_c0_g1_i2	-	-	-
AB7DTRINITY_DN29863_c0_g1_i3	translation [GO:0006412]	ribosome [GO:0005840]	structural constituent of ribosome [GO:0003735]
AB7DTRINITY_DN29866_c0_g1_i7	sulfate reduction [GO:0019419]	-	oxidoreductase activity, acting on a sulfur group of donors, disulfide as acceptor [GO:0016671]
AB7DTRINITY_DN29866_c0_g2_i2	cysteine biosynthetic process [GO:0019344]; sulfate reduction [GO:0019419]	-	phosphoadenylyl-sulfate reductase (thioredoxin) activity [GO:0004604]
AB7DTRINITY_DN29869_c0_g1_i3	-	-	-
AB7DTRINITY_DN29872_c0_g1_i1	-	-	-
AB7DTRINITY_DN29873_c0_g1_i1	protein import into nucleus [GO:0006606]	-	-
AB7DTRINITY_DN29876_c4_g1_i1	-	-	-
AB7DTRINITY_DN29881_c0_g1_i1	-	-	-
AB7DTRINITY_DN29882_c0_g2_i1	methylation [GO:0032259]	-	methyltransferase activity [GO:0008168]
AB7DTRINITY_DN29883_c3_g1_i2	vacuolar transport [GO:0007034]	-	-
AB7DTRINITY_DN29883_c3_g2_i1	vacuolar transport [GO:0007034]	-	-
AB7DTRINITY_DN29883_c4_g3_i2	-	-	-
AB7DTRINITY_DN29884_c1_g1_i1	chloroplast accumulation movement [GO:0009904]; chloroplast avoidance movement [GO:0009903]; circadian rhythm [GO:0007623]; negative regulation of anion channel activity by blue light [GO:0010362]; phototropism [GO:0009638]; protein autophosphorylation [GO:0046777]; regulation of proton transport [GO:0010155]; regulation of stomatal movement [GO:0010119]	cell surface [GO:0009986]; cytoplasmic side of plasma membrane [GO:0009898]; vacuole [GO:0005773]	ATP binding [GO:0005524]; blue light photoreceptor activity [GO:0009882]; FMN binding [GO:0010181]; identical protein binding [GO:0042802]; mRNA binding [GO:0003729]; protein serine/threonine kinase activity [GO:0004674]
AB7DTRINITY_DN29885_c1_g2_i2	-	-	ATP binding [GO:0005524]; MAP kinase activity [GO:0004707]
AB7DTRINITY_DN29892_c1_g1_i3	hydrogen peroxide catabolic process [GO:0042744]; response to oxidative stress [GO:0006979]	extracellular region [GO:0005576]	heme binding [GO:0020037]; metal ion binding [GO:0046872]; peroxidase activity [GO:0004601]
AB7DTRINITY_DN29893_c0_g5_i1	postreplication repair [GO:0006301]; protein K63-linked ubiquitination [GO:0070534]; protein polyubiquitination [GO:0000209]	nucleus [GO:0005634]	ATP binding [GO:0005524]; ubiquitin conjugating enzyme activity [GO:0061631]
AB7DTRINITY_DN29897_c0_g4_i5	-	-	peptidyl-prolyl cis-trans isomerase activity [GO:0003755]
AB7DTRINITY_DN29899_c0_g1_i1	-	-	-
AB7DTRINITY_DN29900_c0_g1_i1	-	-	-
AB7DTRINITY_DN29902_c1_g6_i1	translation [GO:0006412]	ribosome [GO:0005840]	structural constituent of ribosome [GO:0003735]
AB7DTRINITY_DN29903_c0_g1_i6	-	-	-
AB7DTRINITY_DN29907_c0_g1_i1	photoinhibition [GO:0010205]; unsaturated fatty acid biosynthetic process [GO:0006636]	integral component of membrane [GO:0016021]	oxidoreductase activity, acting on paired donors, with oxidation of a pair of donors resulting in the reduction of molecular oxygen to two molecules of water [GO:0016717]
AB7DTRINITY_DN29908_c1_g1_i9	-	-	-
AB7DTRINITY_DN29914_c0_g2_i1	-	-	-
AB7DTRINITY_DN29915_c6_g13_i1	-	-	-
AB7DTRINITY_DN29916_c1_g1_i1	-	-	ATP binding [GO:0005524]; calcium ion binding [GO:0005509]; protein kinase activity [GO:0004672]
AB7DTRINITY_DN29918_c0_g1_i1	intracellular protein transport [GO:0006886]; vesicle-mediated transport [GO:0016192]	clathrin adaptor complex [GO:0030131]	-
AB7DTRINITY_DN29919_c0_g2_i2	ATP metabolic process [GO:0046034]	proton-transporting V-type ATPase, V1 domain [GO:0033180]	ATP binding [GO:0005524]; proton-transporting ATPase activity, rotational mechanism [GO:0046961]
AB7DTRINITY_DN29919_c0_g3_i3	-	-	-
AB7DTRINITY_DN29928_c0_g1_i1	-	-	-
AB7DTRINITY_DN29928_c1_g1_i6	defense response [GO:0006952]; response to biotic stimulus [GO:0009607]	integral component of membrane [GO:0016021]	calmodulin binding [GO:0005516]
AB7DTRINITY_DN29932_c0_g1_i1	-	-	-
AB7DTRINITY_DN29932_c1_g1_i1	-	-	-
AB7DTRINITY_DN29933_c0_g1_i12	-	-	-
AB7DTRINITY_DN29934_c0_g1_i1	translation [GO:0006412]	ribosome [GO:0005840]	structural constituent of ribosome [GO:0003735]
AB7DTRINITY_DN29935_c0_g2_i2	-	-	-
AB7DTRINITY_DN29936_c0_g1_i7	mRNA cis splicing, via spliceosome [GO:0045292]	-	-
AB7DTRINITY_DN29937_c0_g6_i1	translation [GO:0006412]	cytosol [GO:0005829]; small ribosomal subunit [GO:0015935]	RNA binding [GO:0003723]; structural constituent of ribosome [GO:0003735]
AB7DTRINITY_DN29942_c0_g1_i1	-	-	metal ion binding [GO:0046872]
AB7DTRINITY_DN29947_c0_g2_i2	-	-	-
AB7DTRINITY_DN29948_c0_g2_i2	-	-	-
AB7DTRINITY_DN29956_c1_g1_i2	-	-	ubiquitin-protein transferase activity [GO:0004842]
AB7DTRINITY_DN29957_c6_g2_i1	vacuolar transport [GO:0007034]	-	-
AB7DTRINITY_DN29957_c8_g2_i3	methylation [GO:0032259]	integral component of membrane [GO:0016021]; nucleus [GO:0005634]	chromatin binding [GO:0003682]; methyltransferase activity [GO:0008168]
AB7DTRINITY_DN29961_c0_g1_i3	translation [GO:0006412]	ribosome [GO:0005840]	structural constituent of ribosome [GO:0003735]
AB7DTRINITY_DN29962_c0_g2_i1	-	-	-
AB7DTRINITY_DN29962_c0_g3_i1	-	-	-
AB7DTRINITY_DN29962_c0_g4_i1	cell division [GO:0051301]	-	ATP binding [GO:0005524]; hydrolase activity [GO:0016787]
AB7DTRINITY_DN29966_c0_g1_i5	-	-	-
AB7DTRINITY_DN29968_c0_g1_i2	-	-	-
AB7DTRINITY_DN29969_c0_g1_i1	photosynthesis [GO:0015979]	photosystem I reaction center [GO:0009538]	-
AB7DTRINITY_DN29969_c0_g3_i2	photosynthesis [GO:0015979]	photosystem I reaction center [GO:0009538]	-
AB7DTRINITY_DN29972_c0_g1_i4	-	integral component of membrane [GO:0016021]	-
AB7DTRINITY_DN29973_c0_g1_i2	lignin biosynthetic process [GO:0009809]; methylation [GO:0032259]	-	caffeoyl-CoA O-methyltransferase activity [GO:0042409]; metal ion binding [GO:0046872]
AB7DTRINITY_DN29980_c1_g1_i2	-	-	-
AB7DTRINITY_DN29981_c1_g1_i1	translation [GO:0006412]	small ribosomal subunit [GO:0015935]	structural constituent of ribosome [GO:0003735]
AB7DTRINITY_DN29981_c1_g4_i3	translation [GO:0006412]	small ribosomal subunit [GO:0015935]	structural constituent of ribosome [GO:0003735]
AB7DTRINITY_DN29981_c1_g5_i1	-	-	-
AB7DTRINITY_DN29984_c4_g1_i4	-	-	-
AB7DTRINITY_DN29986_c0_g1_i3	-	-	-
AB7DTRINITY_DN29988_c0_g1_i1	photosynthesis [GO:0015979]	photosystem I reaction center [GO:0009538]	-
AB7DTRINITY_DN29990_c0_g4_i1	ribosome biogenesis [GO:0042254]	cytosolic large ribosomal subunit [GO:0022625]	RNA binding [GO:0003723]
AB7DTRINITY_DN29991_c1_g1_i1	-	-	-
AB7DTRINITY_DN29997_c6_g1_i1	-	-	ATPase activity [GO:0016887]; ATP binding [GO:0005524]
AB7DTRINITY_DN29997_c6_g2_i4	RNA processing [GO:0006396]	-	ribonuclease III activity [GO:0004525]
AB7DTRINITY_DN29997_c6_g7_i1	-	-	-
AB7DTRINITY_DN29999_c1_g1_i1	fatty acid biosynthetic process [GO:0006633]	acetyl-CoA carboxylase complex [GO:0009317]; chloroplast [GO:0009507]	acetyl-CoA carboxylase activity [GO:0003989]
AB7DTRINITY_DN30003_c0_g1_i12	-	-	-
AB7DTRINITY_DN30004_c1_g5_i2	-	-	-
AB7DTRINITY_DN30004_c1_g6_i1	-	-	chaperone binding [GO:0051087]
AB7DTRINITY_DN30005_c2_g4_i3	-	-	-
AB7DTRINITY_DN30005_c2_g9_i3	-	-	-
AB7DTRINITY_DN30007_c10_g1_i1	-	-	zinc ion binding [GO:0008270]
AB7DTRINITY_DN30007_c3_g1_i2	-	-	-
AB7DTRINITY_DN30007_c8_g11_i1	-	-	-
AB7DTRINITY_DN30007_c8_g2_i7	-	integral component of membrane [GO:0016021]	-
AB7DTRINITY_DN30007_c8_g4_i1	-	-	-
AB7DTRINITY_DN30007_c8_g8_i1	-	integral component of membrane [GO:0016021]	-
AB7DTRINITY_DN30007_c9_g1_i6	regulation of transcription, DNA-templated [GO:0006355]	nucleus [GO:0005634]	DNA binding [GO:0003677]
AB7DTRINITY_DN30008_c1_g1_i3	-	-	UDP-glycosyltransferase activity [GO:0008194]
AB7DTRINITY_DN30009_c0_g5_i1	microtubule-based process [GO:0007017]	microtubule [GO:0005874]	-
AB7DTRINITY_DN30009_c1_g2_i3	-	-	oxidoreductase activity [GO:0016491]
AB7DTRINITY_DN30015_c0_g1_i3	-	integral component of membrane [GO:0016021]	-
AB7DTRINITY_DN30017_c0_g1_i3	-	-	-
AB7DTRINITY_DN30018_c0_g2_i2	photosynthesis [GO:0015979]	photosystem I reaction center [GO:0009538]	-
AB7DTRINITY_DN30023_c5_g1_i1	-	-	-
AB7DTRINITY_DN30025_c1_g1_i1	-	-	-
AB7DTRINITY_DN30026_c9_g1_i1	-	-	-
AB7DTRINITY_DN30026_c9_g2_i1	-	-	-
AB7DTRINITY_DN30027_c0_g1_i12	-	-	ATP binding [GO:0005524]; metal ion binding [GO:0046872]; phosphoprotein phosphatase activity [GO:0004721]; protein kinase activity [GO:0004672]
AB7DTRINITY_DN30028_c1_g1_i3	-	-	-
AB7DTRINITY_DN30029_c10_g1_i6	-	-	-
AB7DTRINITY_DN30029_c9_g1_i2	-	-	-
AB7DTRINITY_DN30031_c0_g1_i18	removal of superoxide radicals [GO:0019430]	extracellular region [GO:0005576]; extracellular space [GO:0005615]	copper ion binding [GO:0005507]; superoxide dismutase activity [GO:0004784]
AB7DTRINITY_DN30032_c0_g1_i5	-	-	copper ion binding [GO:0005507]; oxidoreductase activity [GO:0016491]
AB7DTRINITY_DN30036_c0_g2_i5	-	-	copper ion binding [GO:0005507]; oxidoreductase activity [GO:0016491]
AB7DTRINITY_DN30038_c0_g1_i1	glycolytic process [GO:0006096]	-	fructose-bisphosphate aldolase activity [GO:0004332]
AB7DTRINITY_DN30038_c0_g3_i1	glycolytic process [GO:0006096]	-	fructose-bisphosphate aldolase activity [GO:0004332]
AB7DTRINITY_DN30038_c0_g4_i1	glycolytic process [GO:0006096]	-	fructose-bisphosphate aldolase activity [GO:0004332]
AB7DTRINITY_DN30038_c1_g1_i1	glycolytic process [GO:0006096]	-	fructose-bisphosphate aldolase activity [GO:0004332]
AB7DTRINITY_DN30039_c2_g1_i2	-	-	-
AB7DTRINITY_DN30042_c0_g2_i2	-	-	-
AB7DTRINITY_DN30043_c0_g7_i1	carbohydrate metabolic process [GO:0005975]	-	polygalacturonase activity [GO:0004650]
AB7DTRINITY_DN30045_c1_g1_i8	-	-	translation initiation factor activity [GO:0003743]
AB7DTRINITY_DN30050_c0_g3_i1	-	-	electron transfer activity [GO:0009055]; heme binding [GO:0020037]; metal ion binding [GO:0046872]
AB7DTRINITY_DN30052_c0_g3_i1	defense response to fungus, incompatible interaction [GO:0009817]; gluconeogenesis [GO:0006094]; glycolytic process [GO:0006096]; response to cadmium ion [GO:0046686]	cytosol [GO:0005829]	glucose-6-phosphate isomerase activity [GO:0004347]
AB7DTRINITY_DN30053_c0_g1_i7	heme biosynthetic process [GO:0006783]	-	ferrochelatase activity [GO:0004325]
AB7DTRINITY_DN30055_c1_g2_i1	-	-	-
AB7DTRINITY_DN30056_c0_g1_i2	-	integral component of membrane [GO:0016021]	ATP binding [GO:0005524]; protein serine/threonine kinase activity [GO:0004674]
AB7DTRINITY_DN30069_c6_g3_i1	fatty acid biosynthetic process [GO:0006633]	membrane [GO:0016020]	transferase activity, transferring acyl groups other than amino-acyl groups [GO:0016747]
AB7DTRINITY_DN30069_c6_g5_i1	fatty acid biosynthetic process [GO:0006633]	integral component of membrane [GO:0016021]	transferase activity, transferring acyl groups other than amino-acyl groups [GO:0016747]
AB7DTRINITY_DN30069_c9_g5_i1	-	-	-
AB7DTRINITY_DN30070_c0_g1_i3	-	-	heme binding [GO:0020037]; iron ion binding [GO:0005506]; monooxygenase activity [GO:0004497]; oxidoreductase activity, acting on paired donors, with incorporation or reduction of molecular oxygen [GO:0016705]
AB7DTRINITY_DN30072_c1_g2_i8	defense response [GO:0006952]	-	ADP binding [GO:0043531]
AB7DTRINITY_DN30074_c0_g1_i1	-	-	-
AB7DTRINITY_DN30075_c0_g1_i1	-	-	-
AB7DTRINITY_DN30077_c2_g1_i2	-	-	-
AB7DTRINITY_DN30083_c0_g2_i1	-	-	-
AB7DTRINITY_DN30084_c1_g2_i3	terpenoid biosynthetic process [GO:0016114]	-	1-deoxy-D-xylulose-5-phosphate synthase activity [GO:0008661]
AB7DTRINITY_DN30085_c0_g2_i1	-	-	-
AB7DTRINITY_DN30085_c0_g3_i2	-	-	-
AB7DTRINITY_DN30086_c0_g2_i10	terpenoid biosynthetic process [GO:0016114]	-	4-hydroxy-3-methylbut-2-en-1-yl diphosphate synthase activity [GO:0046429]; iron ion binding [GO:0005506]
AB7DTRINITY_DN30087_c1_g2_i1	-	-	-
AB7DTRINITY_DN30087_c3_g1_i5	-	integral component of membrane [GO:0016021]	zinc ion binding [GO:0008270]
AB7DTRINITY_DN30088_c0_g2_i1	-	-	-
AB7DTRINITY_DN30091_c0_g1_i12	-	-	-
AB7DTRINITY_DN30091_c0_g2_i2	-	-	-
AB7DTRINITY_DN30091_c0_g3_i1	-	-	-
AB7DTRINITY_DN30092_c1_g1_i1	-	nucleus [GO:0005634]	calmodulin binding [GO:0005516]; DNA-binding transcription factor activity [GO:0003700]; sequence-specific DNA binding [GO:0043565]
AB7DTRINITY_DN30094_c2_g1_i2	-	-	GTPase activity [GO:0003924]; GTP binding [GO:0005525]; translation initiation factor activity [GO:0003743]
AB7DTRINITY_DN30094_c6_g2_i1	glycolytic process [GO:0006096]	-	phosphoglycerate kinase activity [GO:0004618]
AB7DTRINITY_DN30094_c7_g2_i1	-	-	-
AB7DTRINITY_DN30094_c8_g2_i9	intracellular protein transport [GO:0006886]; vesicle-mediated transport [GO:0016192]	-	-
AB7DTRINITY_DN30095_c0_g1_i3	-	-	ATP binding [GO:0005524]; helicase activity [GO:0004386]; nucleic acid binding [GO:0003676]
AB7DTRINITY_DN30096_c1_g1_i2	-	-	GTP binding [GO:0005525]
AB7DTRINITY_DN30099_c1_g1_i2	-	-	-
AB7DTRINITY_DN30099_c1_g3_i1	-	-	-
AB7DTRINITY_DN30103_c1_g1_i1	gene silencing by RNA [GO:0031047]	-	nucleic acid binding [GO:0003676]
AB7DTRINITY_DN30103_c1_g2_i1	-	-	-
AB7DTRINITY_DN30104_c2_g1_i2	regulation of transcription, DNA-templated [GO:0006355]	nucleus [GO:0005634]	DNA binding [GO:0003677]
AB7DTRINITY_DN30104_c2_g3_i1	-	-	oxidoreductase activity [GO:0016491]; zinc ion binding [GO:0008270]
AB7DTRINITY_DN30107_c2_g2_i1	-	-	-
AB7DTRINITY_DN30108_c1_g1_i18	-	integral component of membrane [GO:0016021]	hydrolase activity [GO:0016787]
AB7DTRINITY_DN30109_c1_g1_i4	-	-	DNA binding [GO:0003677]; protein dimerization activity [GO:0046983]
AB7DTRINITY_DN30111_c0_g1_i1	-	-	-
AB7DTRINITY_DN30112_c0_g3_i9	-	-	-
AB7DTRINITY_DN30113_c0_g1_i6	regulation of ARF protein signal transduction [GO:0032012]	-	ARF guanyl-nucleotide exchange factor activity [GO:0005086]
AB7DTRINITY_DN30115_c7_g3_i4	DNA integration [GO:0015074]	-	nucleic acid binding [GO:0003676]
AB7DTRINITY_DN30115_c7_g4_i1	trehalose biosynthetic process [GO:0005992]	-	catalytic activity [GO:0003824]
AB7DTRINITY_DN30116_c0_g3_i2	proline catabolic process [GO:0006562]	-	proline dehydrogenase activity [GO:0004657]
AB7DTRINITY_DN30120_c1_g1_i3	-	-	calcium-dependent phospholipid binding [GO:0005544]; calcium ion binding [GO:0005509]
AB7DTRINITY_DN30120_c1_g2_i1	-	-	calcium-dependent phospholipid binding [GO:0005544]; calcium ion binding [GO:0005509]
AB7DTRINITY_DN30120_c2_g1_i3	-	integral component of membrane [GO:0016021]	-
AB7DTRINITY_DN30122_c2_g3_i1	glucose metabolic process [GO:0006006]	-	NAD binding [GO:0051287]; NADP binding [GO:0050661]; oxidoreductase activity, acting on the aldehyde or oxo group of donors, NAD or NADP as acceptor [GO:0016620]
AB7DTRINITY_DN30122_c2_g4_i3	-	-	-
AB7DTRINITY_DN30122_c3_g5_i1	-	-	-
AB7DTRINITY_DN30122_c3_g6_i2	-	-	-
AB7DTRINITY_DN30122_c3_g7_i1	glucose metabolic process [GO:0006006]	-	NAD binding [GO:0051287]; NADP binding [GO:0050661]; oxidoreductase activity, acting on the aldehyde or oxo group of donors, NAD or NADP as acceptor [GO:0016620]
AB7DTRINITY_DN30126_c10_g6_i1	cell wall organization [GO:0071555]; pectin biosynthetic process [GO:0045489]	endosome [GO:0005768]; Golgi membrane [GO:0000139]; integral component of membrane [GO:0016021]; trans-Golgi network [GO:0005802]	polygalacturonate 4-alpha-galacturonosyltransferase activity [GO:0047262]
AB7DTRINITY_DN30126_c10_g8_i1	cell wall organization [GO:0071555]; pectin biosynthetic process [GO:0045489]	endosome [GO:0005768]; Golgi membrane [GO:0000139]; integral component of membrane [GO:0016021]; trans-Golgi network [GO:0005802]	polygalacturonate 4-alpha-galacturonosyltransferase activity [GO:0047262]
AB7DTRINITY_DN30128_c0_g1_i1	carbohydrate metabolic process [GO:0005975]; cell wall macromolecule catabolic process [GO:0016998]; chitin catabolic process [GO:0006032]	-	chitinase activity [GO:0004568]
AB7DTRINITY_DN30129_c3_g1_i1	-	integral component of membrane [GO:0016021]	transmembrane transporter activity [GO:0022857]
AB7DTRINITY_DN30129_c4_g11_i1	malate metabolic process [GO:0006108]; nitrogen compound metabolic process [GO:0006807]; oxaloacetate metabolic process [GO:0006107]	chloroplast stroma [GO:0009570]; cytosol [GO:0005829]	omega-amidase activity [GO:0050152]; zinc ion binding [GO:0008270]
AB7DTRINITY_DN30129_c4_g12_i2	-	integral component of membrane [GO:0016021]	-
AB7DTRINITY_DN30129_c4_g3_i3	-	-	oxidoreductase activity [GO:0016491]
AB7DTRINITY_DN30129_c4_g4_i2	-	-	-
AB7DTRINITY_DN30131_c1_g2_i1	-	-	-
AB7DTRINITY_DN30133_c0_g2_i3	-	-	-
AB7DTRINITY_DN30133_c1_g1_i4	-	-	-
AB7DTRINITY_DN30134_c1_g2_i7	-	-	-
AB7DTRINITY_DN30134_c1_g5_i2	-	-	ATP binding [GO:0005524]; protein serine/threonine kinase activity [GO:0004674]
AB7DTRINITY_DN30135_c0_g1_i2	protein transport [GO:0015031]; small GTPase mediated signal transduction [GO:0007264]	-	Rab GDP-dissociation inhibitor activity [GO:0005093]
AB7DTRINITY_DN30137_c0_g1_i1	dimethylallyl diphosphate biosynthetic process [GO:0050992]; isopentenyl diphosphate biosynthetic process, methylerythritol 4-phosphate pathway [GO:0019288]	-	4-hydroxy-3-methylbut-2-en-1-yl diphosphate reductase activity [GO:0051745]; metal ion binding [GO:0046872]
AB7DTRINITY_DN30139_c9_g11_i2	-	-	-
AB7DTRINITY_DN30140_c0_g1_i1	-	-	-
AB7DTRINITY_DN30143_c0_g2_i3	-	-	-
AB7DTRINITY_DN30144_c0_g1_i2	-	-	zinc ion binding [GO:0008270]
AB7DTRINITY_DN30144_c1_g1_i3	-	-	translation initiation factor activity [GO:0003743]
AB7DTRINITY_DN30144_c1_g2_i1	-	-	translation initiation factor activity [GO:0003743]
AB7DTRINITY_DN30147_c0_g1_i3	-	-	-
AB7DTRINITY_DN30149_c0_g2_i1	-	-	ligase activity [GO:0016874]
AB7DTRINITY_DN30150_c0_g3_i1	microtubule-based process [GO:0007017]	cytoplasm [GO:0005737]; microtubule [GO:0005874]	GTPase activity [GO:0003924]; GTP binding [GO:0005525]; structural constituent of cytoskeleton [GO:0005200]
AB7DTRINITY_DN30151_c2_g1_i2	-	-	-
AB7DTRINITY_DN30151_c2_g2_i4	-	-	protein serine/threonine phosphatase activity [GO:0004722]
AB7DTRINITY_DN30151_c2_g3_i2	-	-	-
AB7DTRINITY_DN30151_c2_g6_i1	-	-	-
AB7DTRINITY_DN30151_c2_g7_i1	-	-	-
AB7DTRINITY_DN30156_c12_g1_i1	-	-	electron transfer activity [GO:0009055]; protein disulfide oxidoreductase activity [GO:0015035]
AB7DTRINITY_DN30156_c15_g1_i1	regulation of transcription, DNA-templated [GO:0006355]	nucleus [GO:0005634]	DNA binding [GO:0003677]
AB7DTRINITY_DN30156_c16_g1_i1	-	-	-
AB7DTRINITY_DN30156_c17_g1_i12	-	-	-
AB7DTRINITY_DN30156_c9_g1_i4	embryo development ending in seed dormancy [GO:0009793]; positive regulation of leaf senescence [GO:1900057]; positive regulation of transcription, DNA-templated [GO:0045893]	nucleus [GO:0005634]	DNA binding [GO:0003677]
AB7DTRINITY_DN30159_c0_g3_i1	-	-	4 iron, 4 sulfur cluster binding [GO:0051539]; metal ion binding [GO:0046872]; NADH dehydrogenase (ubiquinone) activity [GO:0008137]; quinone binding [GO:0048038]
AB7DTRINITY_DN30160_c5_g5_i3	-	-	-
AB7DTRINITY_DN30161_c3_g1_i1	-	-	metal ion binding [GO:0046872]
AB7DTRINITY_DN30161_c4_g3_i1	-	-	catalytic activity [GO:0003824]
AB7DTRINITY_DN30161_c6_g1_i2	-	-	-
AB7DTRINITY_DN30165_c0_g4_i1	L-proline biosynthetic process [GO:0055129]	cytoplasm [GO:0005737]	ATP binding [GO:0005524]; glutamate 5-kinase activity [GO:0004349]; glutamate-5-semialdehyde dehydrogenase activity [GO:0004350]
AB7DTRINITY_DN30165_c0_g5_i1	L-proline biosynthetic process [GO:0055129]	cytoplasm [GO:0005737]	ATP binding [GO:0005524]; glutamate 5-kinase activity [GO:0004349]; glutamate-5-semialdehyde dehydrogenase activity [GO:0004350]
AB7DTRINITY_DN30167_c11_g1_i6	lipid metabolic process [GO:0006629]	-	phosphoric diester hydrolase activity [GO:0008081]
AB7DTRINITY_DN30171_c6_g2_i1	-	-	-
AB7DTRINITY_DN30171_c8_g1_i3	-	-	-
AB7DTRINITY_DN30171_c8_g2_i4	-	-	-
AB7DTRINITY_DN30173_c1_g4_i1	-	-	ubiquitin-protein transferase activity [GO:0004842]
AB7DTRINITY_DN30173_c1_g6_i2	tryptophan biosynthetic process [GO:0000162]	-	anthranilate synthase activity [GO:0004049]
AB7DTRINITY_DN30173_c1_g7_i2	-	-	-
AB7DTRINITY_DN30176_c0_g3_i1	protein glycosylation [GO:0006486]	integral component of membrane [GO:0016021]	transferase activity, transferring glycosyl groups [GO:0016757]
AB7DTRINITY_DN30177_c4_g1_i4	-	-	-
AB7DTRINITY_DN30177_c6_g1_i3	trehalose biosynthetic process [GO:0005992]	-	catalytic activity [GO:0003824]
AB7DTRINITY_DN30178_c8_g3_i1	-	-	-
AB7DTRINITY_DN30178_c8_g7_i1	-	-	-
AB7DTRINITY_DN30183_c1_g2_i4	intracellular protein transport [GO:0006886]; vesicle-mediated transport [GO:0016192]	clathrin adaptor complex [GO:0030131]	-
AB7DTRINITY_DN30184_c5_g2_i4	-	-	-
AB7DTRINITY_DN30184_c6_g1_i1	-	-	-
AB7DTRINITY_DN30185_c7_g1_i2	-	-	-
AB7DTRINITY_DN30185_c7_g3_i4	-	-	-
AB7DTRINITY_DN30187_c10_g1_i2	-	-	-
AB7DTRINITY_DN30187_c12_g2_i2	tRNA splicing, via endonucleolytic cleavage and ligation [GO:0006388]	-	RNA ligase (ATP) activity [GO:0003972]
AB7DTRINITY_DN30187_c13_g1_i1	-	-	-
AB7DTRINITY_DN30188_c0_g1_i7	-	-	-
AB7DTRINITY_DN30191_c0_g1_i1	-	-	-
AB7DTRINITY_DN30192_c0_g1_i2	-	-	UDP-glycosyltransferase activity [GO:0008194]
AB7DTRINITY_DN30196_c1_g3_i1	-	-	DNA binding [GO:0003677]
AB7DTRINITY_DN30200_c0_g1_i12	-	-	-
AB7DTRINITY_DN30201_c1_g2_i1	-	-	ATP binding [GO:0005524]; protein serine/threonine kinase activity [GO:0004674]
AB7DTRINITY_DN30202_c10_g1_i3	-	-	-
AB7DTRINITY_DN30202_c11_g3_i1	-	-	ATPase activator activity [GO:0001671]; chaperone binding [GO:0051087]; Hsp90 protein binding [GO:0051879]
AB7DTRINITY_DN30209_c0_g1_i1	-	ribosome [GO:0005840]	-
AB7DTRINITY_DN30215_c3_g1_i3	-	-	-
AB7DTRINITY_DN30215_c3_g4_i1	-	-	-
AB7DTRINITY_DN30218_c0_g1_i3	-	-	-
AB7DTRINITY_DN30222_c2_g4_i6	-	-	-
AB7DTRINITY_DN30225_c0_g2_i1	ubiquitin-dependent protein catabolic process [GO:0006511]	cytoplasm [GO:0005737]; nucleus [GO:0005634]; proteasome core complex, alpha-subunit complex [GO:0019773]	threonine-type endopeptidase activity [GO:0004298]
AB7DTRINITY_DN30225_c2_g4_i1	polyamine biosynthetic process [GO:0006596]	-	transferase activity [GO:0016740]
AB7DTRINITY_DN30226_c1_g3_i1	translation [GO:0006412]	ribosome [GO:0005840]	structural constituent of ribosome [GO:0003735]
AB7DTRINITY_DN30228_c0_g1_i4	-	-	-
AB7DTRINITY_DN30229_c8_g1_i5	-	-	electron transfer activity [GO:0009055]; protein disulfide oxidoreductase activity [GO:0015035]
AB7DTRINITY_DN30233_c0_g2_i2	protein folding [GO:0006457]	-	ATP binding [GO:0005524]; unfolded protein binding [GO:0051082]
AB7DTRINITY_DN30234_c2_g2_i1	-	-	-
AB7DTRINITY_DN30234_c3_g1_i1	-	-	-
AB7DTRINITY_DN30239_c1_g3_i1	-	-	-
AB7DTRINITY_DN30243_c0_g3_i1	translation [GO:0006412]	small ribosomal subunit [GO:0015935]	RNA binding [GO:0003723]; structural constituent of ribosome [GO:0003735]
AB7DTRINITY_DN30244_c2_g10_i1	photosystem II assembly [GO:0010207]; photosystem II stabilization [GO:0042549]	photosystem II oxygen evolving complex [GO:0009654]	oxygen evolving activity [GO:0010242]
AB7DTRINITY_DN30244_c2_g11_i1	photosystem II assembly [GO:0010207]; photosystem II stabilization [GO:0042549]	photosystem II oxygen evolving complex [GO:0009654]	oxygen evolving activity [GO:0010242]
AB7DTRINITY_DN30245_c7_g2_i3	-	integral component of membrane [GO:0016021]	molybdate ion transmembrane transporter activity [GO:0015098]
AB7DTRINITY_DN30245_c8_g1_i3	-	integral component of membrane [GO:0016021]	-
AB7DTRINITY_DN30245_c9_g1_i2	-	-	ATP binding [GO:0005524]; MAP kinase activity [GO:0004707]
AB7DTRINITY_DN30245_c9_g3_i1	-	-	-
AB7DTRINITY_DN30246_c0_g1_i4	-	-	-
AB7DTRINITY_DN30247_c3_g1_i2	endoplasmic reticulum tubular network organization [GO:0071786]	integral component of membrane [GO:0016021]	-
AB7DTRINITY_DN30248_c0_g1_i1	-	-	-
AB7DTRINITY_DN30248_c0_g2_i3	-	-	phosphoric ester hydrolase activity [GO:0042578]
AB7DTRINITY_DN30250_c0_g1_i1	carbohydrate derivative metabolic process [GO:1901135]	integral component of membrane [GO:0016021]	carbohydrate derivative binding [GO:0097367]; transaminase activity [GO:0008483]
AB7DTRINITY_DN30252_c6_g1_i1	positive regulation of growth [GO:0045927]	-	-
AB7DTRINITY_DN30252_c8_g11_i2	-	-	metal ion binding [GO:0046872]
AB7DTRINITY_DN30253_c0_g1_i1	-	-	-
AB7DTRINITY_DN30255_c0_g1_i4	-	-	-
AB7DTRINITY_DN30255_c0_g3_i3	-	-	-
AB7DTRINITY_DN30259_c9_g3_i1	-	-	ATP binding [GO:0005524]
AB7DTRINITY_DN30260_c6_g2_i2	-	-	-
AB7DTRINITY_DN30260_c6_g7_i1	-	-	-
AB7DTRINITY_DN30261_c1_g4_i2	-	-	-
AB7DTRINITY_DN30262_c7_g3_i6	-	chloroplast [GO:0009507]	-
AB7DTRINITY_DN30262_c8_g3_i3	-	-	-
AB7DTRINITY_DN30263_c0_g1_i2	regulation of transcription, DNA-templated [GO:0006355]	nucleus [GO:0005634]	DNA binding [GO:0003677]
AB7DTRINITY_DN30264_c0_g1_i2	-	-	-
AB7DTRINITY_DN30265_c0_g1_i2	photosynthesis [GO:0015979]	integral component of membrane [GO:0016021]; photosystem II [GO:0009523]	-
AB7DTRINITY_DN30267_c0_g2_i2	protein import into nucleus [GO:0006606]	nucleus [GO:0005634]	Ran GTPase binding [GO:0008536]
AB7DTRINITY_DN30267_c0_g3_i1	response to desiccation [GO:0009269]	-	-
AB7DTRINITY_DN30270_c0_g1_i8	-	integral component of membrane [GO:0016021]	calcium ion binding [GO:0005509]; oxidoreductase activity, acting on NAD(P)H, oxygen as acceptor [GO:0050664]; peroxidase activity [GO:0004601]
AB7DTRINITY_DN30271_c0_g4_i6	-	-	ATP binding [GO:0005524]; transferase activity [GO:0016740]
AB7DTRINITY_DN30271_c0_g6_i6	DNA repair [GO:0006281]; histone ubiquitination [GO:0016574]; proteasome-mediated ubiquitin-dependent protein catabolic process [GO:0043161]; protein polyubiquitination [GO:0000209]	cytoplasm [GO:0005737]	ATP binding [GO:0005524]; ubiquitin conjugating enzyme activity [GO:0061631]
AB7DTRINITY_DN30274_c0_g1_i4	-	-	-
AB7DTRINITY_DN30274_c0_g3_i2	-	-	-
AB7DTRINITY_DN30275_c0_g3_i1	-	-	metal ion binding [GO:0046872]; oxidoreductase activity, acting on single donors with incorporation of molecular oxygen, incorporation of two atoms of oxygen [GO:0016702]
AB7DTRINITY_DN30277_c0_g1_i2	translation [GO:0006412]	ribosome [GO:0005840]	structural constituent of ribosome [GO:0003735]
AB7DTRINITY_DN30279_c0_g1_i1	-	-	-
AB7DTRINITY_DN30279_c0_g2_i3	-	-	-
AB7DTRINITY_DN30279_c0_g3_i1	-	-	GTPase activity [GO:0003924]; GTP binding [GO:0005525]
AB7DTRINITY_DN30279_c1_g7_i2	-	-	-
AB7DTRINITY_DN30279_c1_g8_i1	-	-	GTPase activity [GO:0003924]; GTP binding [GO:0005525]
AB7DTRINITY_DN30283_c1_g1_i1	-	-	-
AB7DTRINITY_DN30285_c2_g1_i1	-	nucleus [GO:0005634]	DNA binding [GO:0003677]; DNA-binding transcription factor activity [GO:0003700]
AB7DTRINITY_DN30286_c3_g2_i2	-	-	-
AB7DTRINITY_DN30287_c3_g1_i1	-	-	ligase activity [GO:0016874]
AB7DTRINITY_DN30288_c4_g1_i1	-	-	-
AB7DTRINITY_DN30288_c4_g2_i1	-	-	-
AB7DTRINITY_DN30288_c4_g3_i2	-	-	-
AB7DTRINITY_DN30288_c4_g9_i2	-	-	-
AB7DTRINITY_DN30289_c0_g2_i1	translation [GO:0006412]	cytosolic large ribosomal subunit [GO:0022625]	RNA binding [GO:0003723]; structural constituent of ribosome [GO:0003735]
AB7DTRINITY_DN30289_c0_g4_i1	translation [GO:0006412]	cytosolic large ribosomal subunit [GO:0022625]	RNA binding [GO:0003723]; structural constituent of ribosome [GO:0003735]
AB7DTRINITY_DN30290_c0_g5_i1	-	-	ATP binding [GO:0005524]; protein kinase activity [GO:0004672]
AB7DTRINITY_DN30291_c0_g4_i2	regulation of transcription, DNA-templated [GO:0006355]	host cell nucleus [GO:0042025]	histone acetyltransferase activity [GO:0004402]; transcription coregulator activity [GO:0003712]; zinc ion binding [GO:0008270]
AB7DTRINITY_DN30292_c0_g1_i3	gene silencing by RNA [GO:0031047]	-	nucleic acid binding [GO:0003676]
AB7DTRINITY_DN30292_c0_g4_i4	-	-	-
AB7DTRINITY_DN30294_c6_g1_i10	-	-	-
AB7DTRINITY_DN30294_c6_g4_i2	-	-	-
AB7DTRINITY_DN30295_c0_g3_i1	microtubule-based movement [GO:0007018]	microtubule [GO:0005874]	ATP binding [GO:0005524]; microtubule binding [GO:0008017]; microtubule motor activity [GO:0003777]
AB7DTRINITY_DN30297_c6_g1_i1	transcription, DNA-templated [GO:0006351]	-	sequence-specific DNA binding [GO:0043565]
AB7DTRINITY_DN30298_c1_g2_i1	-	-	-
AB7DTRINITY_DN30298_c2_g1_i1	-	membrane [GO:0016020]	ATP binding [GO:0005524]; metalloendopeptidase activity [GO:0004222]
AB7DTRINITY_DN30298_c2_g2_i2	-	integral component of membrane [GO:0016021]	ATP binding [GO:0005524]; metalloendopeptidase activity [GO:0004222]; zinc ion binding [GO:0008270]
AB7DTRINITY_DN30298_c2_g4_i1	-	-	-
AB7DTRINITY_DN30299_c5_g1_i2	response to desiccation [GO:0009269]	-	-
AB7DTRINITY_DN30303_c0_g1_i3	-	-	-
AB7DTRINITY_DN30303_c0_g14_i2	-	nucleus [GO:0005634]	DNA binding [GO:0003677]; DNA-binding transcription factor activity [GO:0003700]
AB7DTRINITY_DN30304_c1_g2_i3	fucose metabolic process [GO:0006004]	-	transferase activity, transferring glycosyl groups [GO:0016757]
AB7DTRINITY_DN30307_c3_g1_i2	intracellular signal transduction [GO:0035556]; lipid catabolic process [GO:0016042]	-	phosphatidylinositol phospholipase C activity [GO:0004435]
AB7DTRINITY_DN30308_c1_g1_i3	-	-	ATP binding [GO:0005524]; transferase activity [GO:0016740]
AB7DTRINITY_DN30308_c1_g2_i1	-	-	ATP binding [GO:0005524]; transferase activity [GO:0016740]
AB7DTRINITY_DN30308_c3_g1_i1	-	-	-
AB7DTRINITY_DN30310_c0_g1_i2	-	-	-
AB7DTRINITY_DN30310_c2_g11_i1	-	-	-
AB7DTRINITY_DN30310_c2_g4_i1	-	-	-
AB7DTRINITY_DN30310_c2_g6_i1	-	integral component of membrane [GO:0016021]	-
AB7DTRINITY_DN30310_c2_g7_i2	-	proteasome complex [GO:0000502]	-
AB7DTRINITY_DN30311_c0_g1_i1	photosynthesis [GO:0015979]	integral component of membrane [GO:0016021]; photosystem I reaction center [GO:0009538]	-
AB7DTRINITY_DN30312_c1_g3_i5	-	-	NAD binding [GO:0051287]; NADP binding [GO:0050661]; oxidoreductase activity [GO:0016491]
AB7DTRINITY_DN30312_c1_g6_i1	-	-	kinase activity [GO:0016301]
AB7DTRINITY_DN30313_c1_g1_i5	-	-	-
AB7DTRINITY_DN30313_c1_g2_i1	DNA methylation [GO:0006306]	-	-
AB7DTRINITY_DN30314_c2_g1_i1	-	-	-
AB7DTRINITY_DN30316_c1_g4_i2	-	nucleosome [GO:0000786]; nucleus [GO:0005634]	DNA binding [GO:0003677]; protein heterodimerization activity [GO:0046982]
AB7DTRINITY_DN30316_c1_g7_i3	-	nucleosome [GO:0000786]; nucleus [GO:0005634]	DNA binding [GO:0003677]; protein heterodimerization activity [GO:0046982]
AB7DTRINITY_DN30319_c2_g1_i2	-	-	-
AB7DTRINITY_DN30320_c1_g1_i4	-	-	-
AB7DTRINITY_DN30321_c0_g3_i3	cellulose catabolic process [GO:0030245]	integral component of membrane [GO:0016021]	cellulase activity [GO:0008810]
AB7DTRINITY_DN30323_c3_g1_i5	-	-	-
AB7DTRINITY_DN30324_c1_g1_i1	fatty acid biosynthetic process [GO:0006633]; response to cold [GO:0009409]; response to karrikin [GO:0080167]; response to light stimulus [GO:0009416]	endoplasmic reticulum [GO:0005783]; membrane [GO:0016020]	transferase activity, transferring acyl groups other than amino-acyl groups [GO:0016747]
AB7DTRINITY_DN30324_c2_g15_i3	-	-	hydrolase activity, acting on ester bonds [GO:0016788]
AB7DTRINITY_DN30324_c2_g20_i1	defense response to bacterium [GO:0042742]; nonphotochemical quenching [GO:0010196]; response to karrikin [GO:0080167]	chloroplast envelope [GO:0009941]; chloroplast thylakoid membrane [GO:0009535]; integral component of membrane [GO:0016021]; plasma membrane [GO:0005886]	2 iron, 2 sulfur cluster binding [GO:0051537]; electron transporter, transferring electrons within cytochrome b6/f complex of photosystem II activity [GO:0045158]
AB7DTRINITY_DN30326_c0_g1_i1	-	-	-
AB7DTRINITY_DN30326_c5_g1_i1	-	-	-
AB7DTRINITY_DN30326_c5_g2_i1	-	integral component of membrane [GO:0016021]	-
AB7DTRINITY_DN30327_c0_g1_i3	ubiquitin-dependent protein catabolic process [GO:0006511]	cullin-RING ubiquitin ligase complex [GO:0031461]	ubiquitin protein ligase binding [GO:0031625]
AB7DTRINITY_DN30327_c1_g1_i3	ubiquitin-dependent protein catabolic process [GO:0006511]	cullin-RING ubiquitin ligase complex [GO:0031461]	ubiquitin protein ligase binding [GO:0031625]
AB7DTRINITY_DN30327_c1_g2_i1	ubiquitin-dependent protein catabolic process [GO:0006511]	cullin-RING ubiquitin ligase complex [GO:0031461]	ubiquitin protein ligase binding [GO:0031625]
AB7DTRINITY_DN30332_c2_g4_i1	-	-	-
AB7DTRINITY_DN30337_c0_g1_i2	translation [GO:0006412]	small ribosomal subunit [GO:0015935]	RNA binding [GO:0003723]; structural constituent of ribosome [GO:0003735]
AB7DTRINITY_DN30339_c9_g1_i3	sucrose catabolic process [GO:0005987]	-	glycopeptide alpha-N-acetylgalactosaminidase activity [GO:0033926]; sucrose alpha-glucosidase activity [GO:0004575]
AB7DTRINITY_DN30340_c3_g2_i1	-	-	-
AB7DTRINITY_DN30340_c4_g6_i2	-	-	-
AB7DTRINITY_DN30340_c4_g7_i1	-	nucleus [GO:0005634]	DNA binding [GO:0003677]; DNA-binding transcription factor activity [GO:0003700]
AB7DTRINITY_DN30342_c0_g1_i5	-	integral component of membrane [GO:0016021]	heme binding [GO:0020037]; iron ion binding [GO:0005506]; monooxygenase activity [GO:0004497]; oxidoreductase activity, acting on paired donors, with incorporation or reduction of molecular oxygen [GO:0016705]
AB7DTRINITY_DN30343_c1_g1_i1	microtubule-based process [GO:0007017]	cytoplasm [GO:0005737]; microtubule [GO:0005874]	GTPase activity [GO:0003924]; GTP binding [GO:0005525]; structural constituent of cytoskeleton [GO:0005200]
AB7DTRINITY_DN30343_c1_g12_i1	microtubule-based process [GO:0007017]	cytoplasm [GO:0005737]; microtubule [GO:0005874]	GTPase activity [GO:0003924]; GTP binding [GO:0005525]; structural constituent of cytoskeleton [GO:0005200]
AB7DTRINITY_DN30347_c0_g1_i5	mannose metabolic process [GO:0006013]	-	alpha-mannosidase activity [GO:0004559]; carbohydrate binding [GO:0030246]; metal ion binding [GO:0046872]
AB7DTRINITY_DN30348_c1_g3_i3	-	-	NAD binding [GO:0051287]; UDP-glucose 6-dehydrogenase activity [GO:0003979]
AB7DTRINITY_DN30349_c5_g2_i1	-	-	ATP binding [GO:0005524]; protein serine/threonine kinase activity [GO:0004674]
[truncated: 4,930 more rows]

## Sheet: S5_S10
Table S3(B): GO annotation of DEGs acroos the timepoints (5 DPA and 10 DPA) in small genotype
Transcript ID	Biological Process	Cellular Component	Molecular function
BS4DTRINITY_DN11373_c0_g1_i1	defense response [GO:0006952]	-	-
AS4DTRINITY_DN8603_c0_g3_i1	rejection of self pollen [GO:0060320]	extracellular region [GO:0005576]	-
BB4DTRINITY_DN13477_c2_g1_i3	-	-	-
BS4DTRINITY_DN13062_c0_g6_i3	-	-	-
BB4DTRINITY_DN13285_c7_g1_i2	defense response [GO:0006952]	-	-
CS4DTRINITY_DN11499_c1_g7_i3	-	-	hydrolase activity, acting on ester bonds [GO:0016788]
AB4DTRINITY_DN11153_c0_g1_i5	-	-	magnesium ion binding [GO:0000287]; terpene synthase activity [GO:0010333]
BS4DTRINITY_DN493_c0_g1_i2	-	integral component of membrane [GO:0016021]	-
BS4DTRINITY_DN11537_c0_g2_i1	methylation [GO:0032259]	-	O-methyltransferase activity [GO:0008171]; protein dimerization activity [GO:0046983]
CS4DTRINITY_DN12094_c0_g1_i4	-	-	-
CS4DTRINITY_DN11018_c3_g8_i1	-	-	hydrolase activity, acting on ester bonds [GO:0016788]
CS4DTRINITY_DN12401_c2_g9_i2	-	-	-
BB4DTRINITY_DN10074_c0_g1_i1	-	-	enzyme inhibitor activity [GO:0004857]
AB4DTRINITY_DN5278_c0_g1_i1	-	-	hydrolase activity, acting on ester bonds [GO:0016788]
CS4DTRINITY_DN12072_c0_g2_i3	DNA catabolic process [GO:0006308]	-	endonuclease activity [GO:0004519]; nucleic acid binding [GO:0003676]
BS4DTRINITY_DN11928_c3_g4_i2	-	-	-
AB4DTRINITY_DN8573_c1_g1_i2	-	-	hydrolase activity, acting on ester bonds [GO:0016788]
CS4DTRINITY_DN8278_c0_g1_i1	-	-	-
AB4DTRINITY_DN10886_c1_g6_i1	-	integral component of membrane [GO:0016021]	-
BS7D1TRINITY_DN25105_c0_g1_i1	-	integral component of membrane [GO:0016021]	-
CS4DTRINITY_DN11983_c2_g1_i3	-	-	-
CS4DTRINITY_DN11303_c0_g4_i1	-	-	-
BB4DTRINITY_DN10793_c0_g1_i1	-	-	hydrolase activity, acting on ester bonds [GO:0016788]
CS4DTRINITY_DN11306_c2_g3_i1	-	-	endopeptidase inhibitor activity [GO:0004866]
AS4DTRINITY_DN12329_c2_g1_i5	-	-	-
CS4DTRINITY_DN12486_c8_g1_i1	-	-	-
BS4DTRINITY_DN12887_c0_g2_i4	-	-	hydrolase activity, acting on ester bonds [GO:0016788]
AB7DTRINITY_DN22521_c0_g1_i1	-	-	-
AS4DTRINITY_DN242_c0_g1_i1	-	-	-
AS4DTRINITY_DN11426_c1_g2_i3	-	nucleus [GO:0005634]	DNA binding [GO:0003677]; DNA-binding transcription factor activity [GO:0003700]
CB4DTRINITY_DN14270_c0_g1_i5	-	-	enzyme inhibitor activity [GO:0004857]
AB7DTRINITY_DN29046_c0_g1_i2	-	-	heme binding [GO:0020037]; iron ion binding [GO:0005506]; monooxygenase activity [GO:0004497]; oxidoreductase activity, acting on paired donors, with incorporation or reduction of molecular oxygen [GO:0016705]
AS4DTRINITY_DN11218_c0_g3_i4	-	-	catalytic activity [GO:0003824]
CS4DTRINITY_DN11526_c1_g16_i1	tRNA processing [GO:0008033]	-	-
AB4DTRINITY_DN9403_c0_g1_i1	-	-	-
AS4DTRINITY_DN11263_c0_g11_i1	-	-	-
AS4DTRINITY_DN11652_c1_g1_i1	-	-	-
BB4DTRINITY_DN12946_c2_g14_i3	-	integral component of membrane [GO:0016021]	ATP binding [GO:0005524]; protein kinase activity [GO:0004672]
AS4DTRINITY_DN11870_c1_g10_i3	-	-	heme binding [GO:0020037]; iron ion binding [GO:0005506]; monooxygenase activity [GO:0004497]; oxidoreductase activity, acting on paired donors, with incorporation or reduction of molecular oxygen [GO:0016705]
AB4DTRINITY_DN11033_c2_g19_i1	-	extracellular matrix [GO:0031012]; integral component of membrane [GO:0016021]	metalloendopeptidase activity [GO:0004222]; zinc ion binding [GO:0008270]
AS4DTRINITY_DN11897_c2_g3_i8	carbohydrate metabolic process [GO:0005975]	-	intramolecular transferase activity, phosphotransferases [GO:0016868]
AS4DTRINITY_DN12174_c0_g1_i3	phosphatidylcholine biosynthetic process [GO:0006656]	-	phosphoethanolamine N-methyltransferase activity [GO:0000234]
AS4DTRINITY_DN10605_c0_g1_i1	defense response [GO:0006952]	-	-
CS4DTRINITY_DN11411_c1_g9_i2	-	-	-
BB7DTRINITY_DN17144_c0_g5_i1	-	-	-
CS4DTRINITY_DN11158_c1_g2_i3	-	-	-
AS4DTRINITY_DN11887_c4_g3_i1	-	-	-
AB7DTRINITY_DN29437_c0_g1_i2	-	-	-
AS4DTRINITY_DN12072_c1_g1_i8	methylation [GO:0032259]; phosphatidylcholine biosynthetic process [GO:0006656]	-	phosphoethanolamine N-methyltransferase activity [GO:0000234]
AS4DTRINITY_DN11648_c1_g1_i1	-	-	UDP-glycosyltransferase activity [GO:0008194]
CS4DTRINITY_DN11180_c4_g15_i1	-	-	heme binding [GO:0020037]; iron ion binding [GO:0005506]; monooxygenase activity [GO:0004497]; oxidoreductase activity, acting on paired donors, with incorporation or reduction of molecular oxygen [GO:0016705]
CS4DTRINITY_DN11521_c1_g8_i4	-	-	oxidoreductase activity [GO:0016491]
BS4DTRINITY_DN12405_c1_g7_i3	-	-	-
CS4DTRINITY_DN11918_c0_g2_i2	glycerolipid biosynthetic process [GO:0045017]	-	diacylglycerol O-acyltransferase activity [GO:0004144]
AB4DTRINITY_DN9572_c0_g1_i3	-	integral component of membrane [GO:0016021]	-
AS4DTRINITY_DN11652_c2_g1_i1	-	-	-
AS4DTRINITY_DN10479_c2_g3_i1	defense response [GO:0006952]	-	-
CS4DTRINITY_DN12335_c0_g1_i3	-	-	-
CS4DTRINITY_DN12287_c0_g5_i2	-	-	-
AB4DTRINITY_DN11007_c1_g11_i1	-	integral component of membrane [GO:0016021]	transmembrane transporter activity [GO:0022857]
CS4DTRINITY_DN12366_c1_g7_i3	-	-	-
BB4DTRINITY_DN12543_c0_g1_i4	phosphatidylcholine biosynthetic process [GO:0006656]	-	phosphoethanolamine N-methyltransferase activity [GO:0000234]
AS4DTRINITY_DN11373_c1_g1_i3	-	-	-
AS4DTRINITY_DN11489_c0_g3_i2	-	-	catalytic activity [GO:0003824]
CS4DTRINITY_DN9671_c0_g1_i2	-	integral component of membrane [GO:0016021]	antiporter activity [GO:0015297]; xenobiotic transmembrane transporter activity [GO:0042910]
AS4DTRINITY_DN11267_c0_g2_i2	-	integral component of membrane [GO:0016021]	-
CS4DTRINITY_DN10217_c0_g1_i1	-	-	magnesium ion binding [GO:0000287]; terpene synthase activity [GO:0010333]
BS4DTRINITY_DN12868_c0_g1_i2	-	-	-
AB4DTRINITY_DN10757_c1_g1_i6	-	-	-
CS4DTRINITY_DN11819_c1_g2_i1	-	-	-
BS4DTRINITY_DN13116_c6_g1_i9	-	-	-
BS4DTRINITY_DN3562_c0_g1_i2	-	-	serine-type endopeptidase activity [GO:0004252]
AB4DTRINITY_DN11122_c4_g9_i2	-	-	-
AS4DTRINITY_DN12190_c0_g4_i1	-	integral component of membrane [GO:0016021]	antiporter activity [GO:0015297]; xenobiotic transmembrane transporter activity [GO:0042910]
AS4DTRINITY_DN12241_c3_g3_i2	-	-	-
CS4DTRINITY_DN11952_c1_g2_i2	DNA integration [GO:0015074]	-	nucleic acid binding [GO:0003676]
BB4DTRINITY_DN9282_c0_g1_i2	-	-	magnesium ion binding [GO:0000287]; terpene synthase activity [GO:0010333]
AS4DTRINITY_DN10419_c0_g3_i1	-	-	-
CS4DTRINITY_DN12419_c0_g3_i2	-	-	-
BS4DTRINITY_DN12993_c0_g1_i8	-	-	FAD binding [GO:0071949]
BS4DTRINITY_DN12953_c1_g1_i6	-	-	-
AB7DTRINITY_DN30324_c2_g15_i3	-	-	hydrolase activity, acting on ester bonds [GO:0016788]
CS4DTRINITY_DN6876_c0_g1_i1	-	-	-
CS4DTRINITY_DN10800_c2_g1_i1	-	-	-
BS4DTRINITY_DN2761_c0_g1_i1	signal transduction [GO:0007165]	-	-
BB4DTRINITY_DN10419_c1_g2_i1	-	-	catalytic activity [GO:0003824]
AB4DTRINITY_DN10469_c0_g5_i2	-	-	hydrolase activity, acting on ester bonds [GO:0016788]
AS4DTRINITY_DN11748_c0_g7_i4	-	-	hydrolase activity, acting on ester bonds [GO:0016788]
BS7DTRINITY_DN10213_c1_g2_i2	-	-	-
AB4DTRINITY_DN11133_c1_g1_i5	-	-	FAD binding [GO:0071949]
AB4DTRINITY_DN10174_c0_g1_i2	-	-	-
CS4DTRINITY_DN12407_c1_g6_i2	-	-	-
CS4DTRINITY_DN10684_c0_g3_i2	-	-	catalytic activity [GO:0003824]
AS7DTRINITY_DN6434_c0_g1_i2	-	-	hydrolase activity, acting on ester bonds [GO:0016788]
BS4DTRINITY_DN2428_c0_g2_i1	-	integral component of membrane [GO:0016021]	heme binding [GO:0020037]; iron ion binding [GO:0005506]; monooxygenase activity [GO:0004497]; oxidoreductase activity, acting on paired donors, with incorporation or reduction of molecular oxygen [GO:0016705]
CS4DTRINITY_DN11907_c1_g2_i1	-	-	protein dimerization activity [GO:0046983]
AB4DTRINITY_DN10188_c3_g9_i4	defense response [GO:0006952]	-	-
AB4DTRINITY_DN8077_c0_g1_i1	-	-	methyltransferase activity [GO:0008168]
BS4DTRINITY_DN12234_c2_g5_i1	-	integral component of membrane [GO:0016021]	ATP binding [GO:0005524]; protein kinase activity [GO:0004672]
BS4DTRINITY_DN11872_c3_g7_i1	-	-	hydrolase activity, acting on ester bonds [GO:0016788]
AB7DTRINITY_DN912_c0_g1_i3	-	-	-
CB4DTRINITY_DN14188_c1_g8_i2	-	-	heme binding [GO:0020037]; iron ion binding [GO:0005506]; monooxygenase activity [GO:0004497]; oxidoreductase activity, acting on paired donors, with incorporation or reduction of molecular oxygen [GO:0016705]
CB4DTRINITY_DN1907_c0_g1_i1	-	-	-
CS4DTRINITY_DN12002_c0_g6_i5	-	extracellular matrix [GO:0031012]; integral component of membrane [GO:0016021]	metalloendopeptidase activity [GO:0004222]; zinc ion binding [GO:0008270]
AB7DTRINITY_DN15214_c0_g1_i1	-	-	-
CB4DTRINITY_DN13903_c7_g4_i4	-	-	catalytic activity [GO:0003824]
BS4DTRINITY_DN12221_c5_g2_i4	-	-	hydrolase activity, acting on ester bonds [GO:0016788]
BS4DTRINITY_DN11251_c0_g2_i1	carbohydrate metabolic process [GO:0005975]	-	-
CS4DTRINITY_DN10797_c0_g1_i1	-	-	catalytic activity [GO:0003824]
BS4DTRINITY_DN16272_c0_g1_i1	-	integral component of membrane [GO:0016021]	-
BS4DTRINITY_DN12369_c4_g3_i2	-	-	transferase activity [GO:0016740]
BS4DTRINITY_DN6238_c0_g1_i1	-	-	-
CS4DTRINITY_DN11689_c3_g3_i3	-	-	flavin adenine dinucleotide binding [GO:0050660]; oxidoreductase activity, acting on CH-OH group of donors [GO:0016614]
BS4DTRINITY_DN12789_c1_g2_i1	-	-	-
AS4DTRINITY_DN12179_c0_g2_i4	-	-	-
CB4DTRINITY_DN13809_c0_g3_i1	-	-	GTP binding [GO:0005525]
CB4DTRINITY_DN12202_c0_g2_i1	-	-	-
AS4DTRINITY_DN6942_c0_g1_i2	-	-	sulfotransferase activity [GO:0008146]
AS4DTRINITY_DN11066_c1_g3_i1	-	-	-
AS4DTRINITY_DN7572_c0_g1_i2	-	-	flavin adenine dinucleotide binding [GO:0050660]; oxidoreductase activity, acting on CH-OH group of donors [GO:0016614]
AB4DTRINITY_DN8370_c0_g1_i3	-	-	hydrolase activity, acting on ester bonds [GO:0016788]
CB4DTRINITY_DN12292_c0_g1_i2	lignin catabolic process [GO:0046274]	apoplast [GO:0048046]	copper ion binding [GO:0005507]; hydroquinone:oxygen oxidoreductase activity [GO:0052716]
BS7DTRINITY_DN12247_c3_g1_i1	-	-	-
BB4DTRINITY_DN24879_c0_g1_i1	-	-	-
BB4DTRINITY_DN9899_c0_g1_i1	methylation [GO:0032259]	-	O-methyltransferase activity [GO:0008171]; protein dimerization activity [GO:0046983]
CB4DTRINITY_DN13810_c0_g1_i3	defense response [GO:0006952]	-	-
BS4DTRINITY_DN9695_c0_g1_i2	intracellular signal transduction [GO:0035556]; lipid catabolic process [GO:0016042]	-	phosphatidylinositol phospholipase C activity [GO:0004435]
CS4DTRINITY_DN86_c0_g1_i1	-	-	-
AB7DTRINITY_DN19964_c0_g1_i2	-	integral component of membrane [GO:0016021]	transmembrane transporter activity [GO:0022857]
AB4DTRINITY_DN10764_c0_g18_i1	cell wall modification [GO:0042545]; pectin catabolic process [GO:0045490]	cell wall [GO:0005618]; extracellular region [GO:0005576]; integral component of membrane [GO:0016021]	aspartyl esterase activity [GO:0045330]; enzyme inhibitor activity [GO:0004857]; pectinesterase activity [GO:0030599]
AS4DTRINITY_DN12069_c0_g11_i1	-	-	-
BS4DTRINITY_DN6733_c0_g1_i1	-	-	-
CB4DTRINITY_DN14027_c4_g1_i4	-	-	UDP-glycosyltransferase activity [GO:0008194]
BS4DTRINITY_DN12308_c0_g9_i1	carbohydrate metabolic process [GO:0005975]	-	hydrolase activity, hydrolyzing O-glycosyl compounds [GO:0004553]
BS4DTRINITY_DN12504_c0_g1_i1	-	-	-
CS4DTRINITY_DN11422_c3_g3_i5	-	-	-
BB4DTRINITY_DN12497_c0_g3_i2	-	-	GTP binding [GO:0005525]
AS4DTRINITY_DN12317_c1_g4_i3	-	-	-
CS4DTRINITY_DN10922_c2_g10_i1	-	nucleus [GO:0005634]	DNA binding [GO:0003677]; DNA-binding transcription factor activity [GO:0003700]
AB4DTRINITY_DN11060_c0_g1_i4	-	-	-
BS4DTRINITY_DN12017_c0_g1_i2	-	-	-
BS4DTRINITY_DN8345_c0_g1_i2	-	-	protein dimerization activity [GO:0046983]
CS4DTRINITY_DN10895_c3_g3_i4	methylation [GO:0032259]; phosphatidylcholine biosynthetic process [GO:0006656]	-	phosphoethanolamine N-methyltransferase activity [GO:0000234]
CB4DTRINITY_DN11917_c0_g1_i3	-	-	flavin adenine dinucleotide binding [GO:0050660]; oxidoreductase activity, acting on CH-OH group of donors [GO:0016614]
AB7DTRINITY_DN2833_c0_g1_i2	-	-	-
CS4DTRINITY_DN11774_c0_g1_i4	-	-	-
CS4DTRINITY_DN4054_c0_g1_i1	-	apoplast [GO:0048046]; cell wall [GO:0005618]	manganese ion binding [GO:0030145]; nutrient reservoir activity [GO:0045735]
AS4DTRINITY_DN12182_c0_g1_i5	-	-	FAD binding [GO:0071949]
AB4DTRINITY_DN6439_c0_g1_i1	glycerolipid biosynthetic process [GO:0045017]	-	diacylglycerol O-acyltransferase activity [GO:0004144]
BS4DTRINITY_DN12772_c1_g1_i5	-	-	-
CS4DTRINITY_DN11769_c4_g12_i1	adenine salvage [GO:0006168]; nucleoside metabolic process [GO:0009116]	cytoplasm [GO:0005737]	adenine phosphoribosyltransferase activity [GO:0003999]
AB4DTRINITY_DN10552_c2_g8_i2	-	integral component of membrane [GO:0016021]	antiporter activity [GO:0015297]; xenobiotic transmembrane transporter activity [GO:0042910]
CS4DTRINITY_DN34431_c0_g1_i1	-	-	enzyme inhibitor activity [GO:0004857]
AB7DTRINITY_DN28601_c0_g1_i1	-	-	DNA-binding transcription factor activity [GO:0003700]
CS4DTRINITY_DN11508_c0_g3_i1	cell wall modification [GO:0042545]; pectin catabolic process [GO:0045490]	cell wall [GO:0005618]; extracellular region [GO:0005576]; integral component of membrane [GO:0016021]	aspartyl esterase activity [GO:0045330]; enzyme inhibitor activity [GO:0004857]; pectinesterase activity [GO:0030599]
BS4DTRINITY_DN12383_c0_g1_i2	-	-	-
AS4DTRINITY_DN9930_c0_g1_i2	plant-type cell wall organization [GO:0009664]	cell wall [GO:0005618]; extracellular region [GO:0005576]; membrane [GO:0016020]	-
BS4DTRINITY_DN12172_c6_g3_i3	-	-	UDP-glycosyltransferase activity [GO:0008194]
AB4DTRINITY_DN10454_c1_g5_i2	-	-	endonuclease activity [GO:0004519]
BB4DTRINITY_DN12994_c2_g9_i3	-	-	-
AB4DTRINITY_DN9686_c0_g1_i2	-	-	FAD binding [GO:0071949]; oxidoreductase activity [GO:0016491]
CB4DTRINITY_DN14556_c3_g1_i1	-	-	-
BS4DTRINITY_DN11888_c5_g4_i2	-	-	-
AB4DTRINITY_DN10166_c0_g1_i1	-	-	catalytic activity [GO:0003824]
AB4DTRINITY_DN1103_c0_g1_i1	-	nucleus [GO:0005634]	DNA binding [GO:0003677]
BS7DTRINITY_DN22540_c0_g1_i1	-	-	-
AS4DTRINITY_DN11863_c0_g1_i7	-	-	serine-type endopeptidase activity [GO:0004252]
AS4DTRINITY_DN11133_c3_g1_i3	-	-	-
AS4DTRINITY_DN3819_c0_g1_i1	-	-	-
AB7DTRINITY_DN31084_c1_g1_i8	-	-	FAD binding [GO:0071949]
BS4DTRINITY_DN2120_c0_g1_i1	-	-	-
AB4DTRINITY_DN11831_c0_g1_i1	-	-	-
AS4DTRINITY_DN12069_c0_g7_i1	oxylipin biosynthetic process [GO:0031408]	-	metal ion binding [GO:0046872]; oxidoreductase activity, acting on single donors with incorporation of molecular oxygen, incorporation of two atoms of oxygen [GO:0016702]
BS4DTRINITY_DN7394_c0_g1_i1	-	integral component of membrane [GO:0016021]	-
BS4DTRINITY_DN10059_c0_g3_i1	-	-	-
AS4DTRINITY_DN11611_c2_g1_i7	-	integral component of membrane [GO:0016021]	ATP binding [GO:0005524]; metalloendopeptidase activity [GO:0004222]
BB4DTRINITY_DN11567_c0_g1_i5	-	-	hydrolase activity, acting on ester bonds [GO:0016788]
AB7DTRINITY_DN27877_c0_g1_i3	-	integral component of membrane [GO:0016021]	antiporter activity [GO:0015297]; xenobiotic transmembrane transporter activity [GO:0042910]
AS4DTRINITY_DN8989_c0_g1_i2	-	-	-
AB4DTRINITY_DN5029_c0_g1_i1	-	-	-
BS4DTRINITY_DN7574_c0_g1_i2	-	-	flavin adenine dinucleotide binding [GO:0050660]; oxidoreductase activity, acting on CH-OH group of donors [GO:0016614]
BS4DTRINITY_DN12751_c0_g1_i4	-	-	catalytic activity [GO:0003824]
AS4DTRINITY_DN11782_c1_g18_i2	-	-	acid phosphatase activity [GO:0003993]
AB7DTRINITY_DN30549_c1_g12_i1	-	-	-
BS4DTRINITY_DN12546_c1_g1_i23	-	-	-
CS4DTRINITY_DN11229_c0_g4_i1	-	-	-
AS4DTRINITY_DN20450_c0_g1_i1	-	-	-
CS4DTRINITY_DN12472_c1_g1_i7	-	-	-
CS4DTRINITY_DN11786_c0_g1_i5	-	-	-
AS4DTRINITY_DN12317_c1_g1_i6	-	-	-
BS4DTRINITY_DN11628_c0_g1_i4	cell surface receptor signaling pathway [GO:0007166]	-	-
CS4DTRINITY_DN21093_c0_g1_i1	-	-	-
CS4DTRINITY_DN12432_c0_g1_i1	-	-	-
AB7DTRINITY_DN32975_c0_g1_i1	cellulose biosynthetic process [GO:0030244]; cell wall organization [GO:0071555]	integral component of membrane [GO:0016021]	cellulose synthase (UDP-forming) activity [GO:0016760]
BB7DTRINITY_DN14577_c0_g1_i1	-	-	-
CS4DTRINITY_DN6173_c0_g1_i1	-	-	-
CS4DTRINITY_DN12422_c0_g2_i4	-	-	-
BS4DTRINITY_DN12521_c2_g2_i3	-	-	-
CS4DTRINITY_DN7279_c0_g2_i1	response to oxidative stress [GO:0006979]	integral component of membrane [GO:0016021]	heme binding [GO:0020037]; peroxidase activity [GO:0004601]
AS4DTRINITY_DN11202_c0_g9_i1	auxin-activated signaling pathway [GO:0009734]; regulation of transcription, DNA-templated [GO:0006355]	nucleus [GO:0005634]	-
AS4DTRINITY_DN11541_c3_g6_i2	-	-	DNA binding [GO:0003677]
AB4DTRINITY_DN29789_c0_g1_i1	response to auxin [GO:0009733]	-	-
AS4DTRINITY_DN12119_c2_g5_i1	-	-	-
BS4DTRINITY_DN12060_c3_g7_i2	-	-	-
AB4DTRINITY_DN8067_c0_g1_i1	phloem development [GO:0010088]	-	-
BS4DTRINITY_DN13042_c3_g3_i3	-	-	-
BS4DTRINITY_DN12902_c2_g7_i1	-	-	-
AS4DTRINITY_DN8408_c0_g1_i1	-	-	-
CB7DTRINITY_DN20931_c0_g1_i1	abscisic acid-activated signaling pathway [GO:0009738]; defense response [GO:0006952]; response to biotic stimulus [GO:0009607]	-	abscisic acid binding [GO:0010427]; protein phosphatase inhibitor activity [GO:0004864]; signaling receptor activity [GO:0038023]
BB4DTRINITY_DN32849_c0_g1_i1	-	chloroplast [GO:0009507]	2 iron, 2 sulfur cluster binding [GO:0051537]; electron transfer activity [GO:0009055]; metal ion binding [GO:0046872]
CS4DTRINITY_DN10898_c0_g3_i1	-	-	hydrolase activity, acting on ester bonds [GO:0016788]
AB7DTRINITY_DN30687_c0_g5_i2	-	integral component of membrane [GO:0016021]	-
CS4DTRINITY_DN1825_c0_g1_i1	-	-	-
CS4DTRINITY_DN9170_c0_g1_i2	-	integral component of membrane [GO:0016021]	aspartic-type endopeptidase activity [GO:0004190]
AS4DTRINITY_DN10480_c0_g1_i2	-	-	oxidoreductase activity [GO:0016491]
BB4DTRINITY_DN8986_c0_g2_i1	-	-	-
CS4DTRINITY_DN12129_c4_g1_i4	-	-	oxidoreductase activity [GO:0016491]; zinc ion binding [GO:0008270]
AS4DTRINITY_DN7285_c0_g1_i2	-	-	-
CB7DTRINITY_DN16746_c4_g1_i1	-	-	FAD binding [GO:0071949]
BS4DTRINITY_DN12594_c1_g2_i1	-	-	-
BS7D1TRINITY_DN10545_c0_g1_i3	-	-	FAD binding [GO:0071949]
AS4DTRINITY_DN24212_c0_g1_i1	defense response to fungus [GO:0050832]	extracellular region [GO:0005576]	-
AS4DTRINITY_DN31829_c0_g1_i1	-	-	UDP-glycosyltransferase activity [GO:0008194]
AS4DTRINITY_DN11241_c1_g11_i1	-	-	GTP binding [GO:0005525]
BB7DTRINITY_DN13161_c1_g2_i4	-	-	hydrolase activity, acting on ester bonds [GO:0016788]
BB4DTRINITY_DN12481_c0_g1_i2	-	-	calcium-dependent phospholipid binding [GO:0005544]; calcium ion binding [GO:0005509]
CS4DTRINITY_DN12165_c1_g10_i1	-	chloroplast [GO:0009507]	2 iron, 2 sulfur cluster binding [GO:0051537]; electron transfer activity [GO:0009055]; metal ion binding [GO:0046872]
AS4DTRINITY_DN5960_c0_g1_i2	-	integral component of membrane [GO:0016021]	channel activity [GO:0015267]
BB4DTRINITY_DN13434_c1_g2_i1	oxylipin biosynthetic process [GO:0031408]	-	metal ion binding [GO:0046872]; oxidoreductase activity, acting on single donors with incorporation of molecular oxygen, incorporation of two atoms of oxygen [GO:0016702]
BB4DTRINITY_DN12651_c0_g2_i2	-	-	-
BS4DTRINITY_DN6009_c0_g1_i2	-	-	oxidoreductase activity [GO:0016491]
CS4DTRINITY_DN7141_c0_g1_i2	flavonoid biosynthetic process [GO:0009813]	nucleus [GO:0005634]	-
CS4DTRINITY_DN12501_c0_g1_i4	-	-	-
AS4DTRINITY_DN12317_c1_g2_i2	-	-	-
CB4DTRINITY_DN6818_c0_g1_i2	-	-	-
AB7DTRINITY_DN29966_c0_g3_i1	-	-	-
AS4DTRINITY_DN8616_c0_g1_i3	-	integral component of membrane [GO:0016021]	-
AS4DTRINITY_DN7171_c0_g1_i1	-	-	-
CS4DTRINITY_DN11561_c0_g1_i1	-	integral component of membrane [GO:0016021]	-
BS7DTRINITY_DN3632_c0_g1_i1	-	-	-
AS4DTRINITY_DN17258_c0_g1_i1	-	-	-
AB4DTRINITY_DN10620_c1_g1_i1	cell wall modification [GO:0042545]; pectin catabolic process [GO:0045490]	integral component of membrane [GO:0016021]	aspartyl esterase activity [GO:0045330]; enzyme inhibitor activity [GO:0004857]; pectinesterase activity [GO:0030599]
AB4DTRINITY_DN3784_c0_g1_i1	-	-	-
BS4DTRINITY_DN8194_c0_g1_i5	-	-	hydrolase activity, acting on ester bonds [GO:0016788]
BS4DTRINITY_DN9784_c0_g1_i1	-	-	-
CS4DTRINITY_DN3793_c0_g1_i1	-	-	-
BB4DTRINITY_DN6601_c0_g1_i3	-	integral component of membrane [GO:0016021]	-
AB7DTRINITY_DN30007_c8_g4_i1	-	-	-
BS4DTRINITY_DN11239_c0_g2_i1	-	-	copper ion binding [GO:0005507]; oxidoreductase activity [GO:0016491]
BB4DTRINITY_DN12908_c1_g2_i2	DNA integration [GO:0015074]	-	nucleic acid binding [GO:0003676]; zinc ion binding [GO:0008270]
CS4DTRINITY_DN3973_c0_g1_i2	-	integral component of membrane [GO:0016021]	-
CS4DTRINITY_DN12321_c2_g2_i2	methylation [GO:0032259]	-	O-methyltransferase activity [GO:0008171]; protein dimerization activity [GO:0046983]
BS4DTRINITY_DN34192_c0_g1_i1	-	-	-
CS4DTRINITY_DN12190_c0_g3_i6	-	-	serine-type endopeptidase activity [GO:0004252]
BB7DTRINITY_DN10557_c0_g1_i1	-	-	endopeptidase inhibitor activity [GO:0004866]
CS4DTRINITY_DN11061_c5_g6_i1	-	-	-
AB7DTRINITY_DN30911_c1_g8_i1	response to auxin [GO:0009733]	-	-
BB4DTRINITY_DN13452_c2_g8_i2	oxylipin biosynthetic process [GO:0031408]	-	metal ion binding [GO:0046872]; oxidoreductase activity, acting on single donors with incorporation of molecular oxygen, incorporation of two atoms of oxygen [GO:0016702]
CB4DTRINITY_DN18551_c0_g1_i1	-	-	-
CS4DTRINITY_DN11596_c0_g4_i1	-	integral component of membrane [GO:0016021]	ATPase activity [GO:0016887]; ATPase-coupled transmembrane transporter activity [GO:0042626]; ATP binding [GO:0005524]
BS4DTRINITY_DN11761_c0_g1_i1	-	-	-
BS4DTRINITY_DN8424_c0_g1_i2	-	-	-
AB4DTRINITY_DN2606_c0_g1_i2	-	-	DNA-binding transcription factor activity [GO:0003700]
CS4DTRINITY_DN11889_c1_g1_i2	-	integral component of membrane [GO:0016021]	-
BS4DTRINITY_DN34227_c0_g1_i1	-	-	-
BB4DTRINITY_DN13507_c4_g2_i4	-	-	omega peptidase activity [GO:0008242]
AS4DTRINITY_DN11792_c3_g6_i1	-	-	-
CB4DTRINITY_DN13782_c3_g10_i2	-	integral component of membrane [GO:0016021]	ATP binding [GO:0005524]; protein kinase activity [GO:0004672]
CS4DTRINITY_DN8653_c0_g1_i3	-	-	-
BS4DTRINITY_DN12200_c0_g1_i1	-	-	-
AS4DTRINITY_DN11113_c3_g18_i1	-	-	-
BS4DTRINITY_DN12004_c0_g5_i8	-	integral component of membrane [GO:0016021]	ATP binding [GO:0005524]; protein kinase activity [GO:0004672]
BS4DTRINITY_DN4384_c0_g1_i1	-	-	hydrolase activity, acting on ester bonds [GO:0016788]
BS4DTRINITY_DN12702_c1_g1_i6	-	-	serine-type endopeptidase activity [GO:0004252]
BS4DTRINITY_DN12927_c1_g1_i2	-	-	-
AB4DTRINITY_DN10084_c0_g1_i6	-	-	-
BS4DTRINITY_DN10346_c0_g1_i2	-	-	-
CS4DTRINITY_DN11965_c3_g1_i1	-	-	-
CS4DTRINITY_DN12004_c2_g1_i3	mitotic chromosome condensation [GO:0007076]	-	-
CS4DTRINITY_DN30154_c0_g1_i1	-	integral component of plasma membrane [GO:0005887]	ammonium transmembrane transporter activity [GO:0008519]
BS4DTRINITY_DN11458_c0_g1_i2	-	-	-
CS4DTRINITY_DN12377_c0_g1_i1	-	-	-
AS4DTRINITY_DN11658_c1_g1_i5	-	integral component of membrane [GO:0016021]	ATPase activity [GO:0016887]; ATPase-coupled transmembrane transporter activity [GO:0042626]; ATP binding [GO:0005524]
AS4DTRINITY_DN12317_c1_g8_i2	-	-	-
AS4DTRINITY_DN27006_c0_g1_i1	-	-	-
AB7DTRINITY_DN24193_c0_g1_i1	-	-	ATP binding [GO:0005524]; hydrolase activity [GO:0016787]
CB4DTRINITY_DN8561_c0_g1_i2	-	-	-
AB7DTRINITY_DN30238_c0_g2_i4	-	-	-
CS4DTRINITY_DN11344_c1_g8_i1	-	-	-
CB4DTRINITY_DN13809_c0_g1_i2	-	-	GTP binding [GO:0005525]
BS4DTRINITY_DN11766_c0_g1_i4	-	-	-
AS4DTRINITY_DN12278_c0_g3_i14	-	-	serine-type endopeptidase activity [GO:0004252]
AB4DTRINITY_DN10851_c2_g5_i1	-	-	-
AB4DTRINITY_DN6856_c0_g2_i1	peptidyl-pyrromethane cofactor linkage [GO:0018160]; tetrapyrrole biosynthetic process [GO:0033014]	-	hydroxymethylbilane synthase activity [GO:0004418]
AB4DTRINITY_DN10392_c1_g12_i2	-	-	metal ion binding [GO:0046872]; oxidoreductase activity [GO:0016491]
AS4DTRINITY_DN5695_c0_g1_i1	-	apoplast [GO:0048046]; cell wall [GO:0005618]	manganese ion binding [GO:0030145]; nutrient reservoir activity [GO:0045735]
BS4DTRINITY_DN12235_c5_g1_i3	-	-	protein dimerization activity [GO:0046983]
BS4DTRINITY_DN833_c0_g2_i1	-	-	-
AS4DTRINITY_DN11383_c1_g12_i2	lipid transport [GO:0006869]	-	lipid binding [GO:0008289]
CS4DTRINITY_DN9597_c0_g2_i1	carbohydrate transport [GO:0008643]	integral component of membrane [GO:0016021]	-
BB7DTRINITY_DN26549_c0_g1_i1	-	-	-
CS4DTRINITY_DN2168_c0_g1_i1	-	-	hydrolase activity, acting on ester bonds [GO:0016788]
CB7DTRINITY_DN2568_c0_g1_i2	-	-	-
CS4DTRINITY_DN8043_c0_g1_i2	-	-	-
AS4DTRINITY_DN11724_c0_g1_i5	-	-	-
AS4DTRINITY_DN11494_c0_g2_i1	response to auxin [GO:0009733]	-	-
AS4DTRINITY_DN10700_c0_g1_i2	-	-	-
BB4DTRINITY_DN12299_c3_g1_i2	-	integral component of membrane [GO:0016021]	-
CB4DTRINITY_DN10320_c0_g1_i3	-	-	zinc ion binding [GO:0008270]
CB4DTRINITY_DN10996_c0_g1_i3	-	-	-
BB4DTRINITY_DN9523_c0_g1_i1	-	-	serine-type endopeptidase activity [GO:0004252]
AB4DTRINITY_DN11555_c0_g1_i1	-	-	-
BB4DTRINITY_DN13003_c2_g13_i1	-	host cell nucleus [GO:0042025]; nucleus [GO:0005634]	DNA binding [GO:0003677]; metal ion binding [GO:0046872]
AS4DTRINITY_DN9249_c0_g1_i3	-	-	methyltransferase activity [GO:0008168]
BB4DTRINITY_DN11613_c0_g2_i2	-	-	-
CS4DTRINITY_DN11244_c3_g11_i2	-	-	-
CS4DTRINITY_DN10981_c2_g7_i2	photosynthesis, light harvesting [GO:0009765]; protein-chromophore linkage [GO:0018298]	chloroplast thylakoid membrane [GO:0009535]; integral component of membrane [GO:0016021]; photosystem I [GO:0009522]; photosystem II [GO:0009523]	chlorophyll binding [GO:0016168]
BS4DTRINITY_DN11824_c0_g1_i1	-	-	-
CS4DTRINITY_DN11203_c0_g1_i2	-	-	serine-type endopeptidase activity [GO:0004252]
AB4DTRINITY_DN11012_c1_g17_i1	-	-	-
AB4DTRINITY_DN6080_c0_g1_i2	-	-	-
CS4DTRINITY_DN11616_c2_g1_i7	lipid catabolic process [GO:0016042]	-	hydrolase activity [GO:0016787]
BS4DTRINITY_DN24615_c0_g1_i1	-	integral component of membrane [GO:0016021]	-
BS4DTRINITY_DN10304_c0_g1_i1	-	-	-
BS4DTRINITY_DN12751_c1_g3_i2	-	-	catalytic activity [GO:0003824]
CS4DTRINITY_DN12035_c1_g1_i1	lipid transport [GO:0006869]	-	lipid binding [GO:0008289]
BS4DTRINITY_DN8072_c0_g1_i1	-	nucleus [GO:0005634]	DNA binding [GO:0003677]; DNA-binding transcription factor activity [GO:0003700]
AB4DTRINITY_DN10766_c2_g1_i1	-	-	-
BS4DTRINITY_DN12485_c1_g3_i1	-	-	-
AS4DTRINITY_DN3241_c0_g1_i1	-	-	sulfotransferase activity [GO:0008146]
BB4DTRINITY_DN13329_c2_g1_i5	-	-	metal ion binding [GO:0046872]; oxidoreductase activity [GO:0016491]
BS4DTRINITY_DN10905_c0_g1_i1	-	-	-
CB4DTRINITY_DN13100_c0_g1_i1	-	-	-
BB4DTRINITY_DN8063_c0_g1_i2	-	-	metal ion binding [GO:0046872]; oxidoreductase activity [GO:0016491]
CB4DTRINITY_DN9697_c0_g1_i2	-	-	heme binding [GO:0020037]; metal ion binding [GO:0046872]
BB7DTRINITY_DN10522_c0_g1_i2	-	-	-
CS4DTRINITY_DN11026_c3_g1_i2	oxylipin biosynthetic process [GO:0031408]	-	metal ion binding [GO:0046872]; oxidoreductase activity, acting on single donors with incorporation of molecular oxygen, incorporation of two atoms of oxygen [GO:0016702]
AS4DTRINITY_DN7368_c0_g1_i3	-	-	-
CS4DTRINITY_DN12287_c0_g1_i9	-	-	-
AS4DTRINITY_DN11858_c0_g2_i8	-	-	-
AS4DTRINITY_DN12162_c1_g1_i2	-	-	-
AS4DTRINITY_DN7864_c0_g2_i1	-	-	-
BS4DTRINITY_DN12888_c2_g7_i1	oxylipin biosynthetic process [GO:0031408]	-	metal ion binding [GO:0046872]; oxidoreductase activity, acting on single donors with incorporation of molecular oxygen, incorporation of two atoms of oxygen [GO:0016702]
AS4DTRINITY_DN11929_c0_g3_i2	-	-	-
AB7DTRINITY_DN29880_c0_g1_i2	stomatal complex development [GO:0010374]	-	-
AB4DTRINITY_DN10555_c0_g12_i3	-	-	-
BB4DTRINITY_DN9449_c0_g1_i1	-	-	-
CS4DTRINITY_DN11093_c1_g11_i3	-	host cell nucleus [GO:0042025]	-
AB4DTRINITY_DN10610_c0_g11_i1	-	-	sulfotransferase activity [GO:0008146]
AB4DTRINITY_DN10570_c0_g8_i1	-	-	flavin adenine dinucleotide binding [GO:0050660]; N,N-dimethylaniline monooxygenase activity [GO:0004499]; NADP binding [GO:0050661]
AB4DTRINITY_DN7738_c0_g2_i1	carbohydrate metabolic process [GO:0005975]; cell wall organization [GO:0071555]	extracellular region [GO:0005576]	polygalacturonase activity [GO:0004650]
CS4DTRINITY_DN11490_c2_g1_i3	-	-	-
CS4DTRINITY_DN11669_c2_g2_i5	-	-	-
BS4DTRINITY_DN12107_c0_g1_i8	-	integral component of membrane [GO:0016021]	-
BB4DTRINITY_DN4042_c0_g1_i2	-	integral component of membrane [GO:0016021]	channel activity [GO:0015267]
BS4DTRINITY_DN12200_c0_g2_i1	-	-	-
CS4DTRINITY_DN10975_c1_g4_i4	-	-	-
BS4DTRINITY_DN12521_c0_g1_i1	-	-	-
CS4DTRINITY_DN10020_c0_g1_i2	-	-	-
AS4DTRINITY_DN11245_c3_g1_i1	metal ion transport [GO:0030001]	-	metal ion binding [GO:0046872]
AS4DTRINITY_DN10195_c0_g1_i4	-	-	UDP-glycosyltransferase activity [GO:0008194]
CS4DTRINITY_DN11599_c7_g3_i1	gravitropism [GO:0009630]; regulation of auxin polar transport [GO:2000012]	-	-
BS4DTRINITY_DN12289_c0_g1_i2	-	-	-
AB7DTRINITY_DN44099_c0_g1_i1	-	-	-
AB4DTRINITY_DN6016_c0_g1_i3	cell wall modification [GO:0042545]; pectin catabolic process [GO:0045490]	-	aspartyl esterase activity [GO:0045330]; pectinesterase activity [GO:0030599]
AS4DTRINITY_DN8755_c0_g2_i4	-	-	-
AS4DTRINITY_DN11306_c0_g1_i1	-	-	-
BS4DTRINITY_DN11577_c0_g1_i7	-	-	-
CS4DTRINITY_DN12505_c9_g2_i1	-	-	-
AB4DTRINITY_DN10166_c0_g5_i2	-	-	catalytic activity [GO:0003824]
BS4DTRINITY_DN10818_c0_g1_i3	-	-	-
AS4DTRINITY_DN2322_c0_g1_i1	-	host cell nucleus [GO:0042025]	-
AB4DTRINITY_DN6222_c1_g1_i1	-	-	-
AS4DTRINITY_DN9857_c0_g5_i1	-	-	-
CB4DTRINITY_DN13309_c0_g1_i4	-	-	-
BS4DTRINITY_DN4130_c0_g1_i2	-	integral component of membrane [GO:0016021]	channel activity [GO:0015267]
CS4DTRINITY_DN11561_c1_g14_i1	-	-	metal ion binding [GO:0046872]; oxidoreductase activity [GO:0016491]
AB4DTRINITY_DN10781_c1_g11_i1	tetrahydrofolate biosynthetic process [GO:0046654]	-	GTP cyclohydrolase I activity [GO:0003934]
CS4DTRINITY_DN11226_c0_g3_i1	-	-	acid phosphatase activity [GO:0003993]
CS4DTRINITY_DN12055_c0_g2_i1	-	-	FAD binding [GO:0071949]
AS4DTRINITY_DN4744_c0_g1_i2	-	-	-
AS4DTRINITY_DN8958_c0_g1_i1	-	-	-
AB7DTRINITY_DN30631_c4_g6_i1	-	-	-
BS4DTRINITY_DN13058_c0_g1_i10	-	-	serine-type endopeptidase activity [GO:0004252]
AB4DTRINITY_DN11009_c0_g2_i6	-	-	metal ion binding [GO:0046872]; oxidoreductase activity [GO:0016491]
BB4DTRINITY_DN12902_c0_g3_i5	-	integral component of membrane [GO:0016021]	-
AS4DTRINITY_DN11734_c0_g2_i4	-	-	UDP-glycosyltransferase activity [GO:0008194]
CB4DTRINITY_DN4835_c0_g1_i2	-	-	-
BS4DTRINITY_DN12538_c3_g1_i1	response to auxin [GO:0009733]	-	-
CS4DTRINITY_DN25507_c0_g1_i1	-	-	-
AS4DTRINITY_DN11934_c1_g1_i1	-	-	-
CB4DTRINITY_DN14405_c1_g1_i1	oxylipin biosynthetic process [GO:0031408]	-	metal ion binding [GO:0046872]; oxidoreductase activity, acting on single donors with incorporation of molecular oxygen, incorporation of two atoms of oxygen [GO:0016702]
CS4DTRINITY_DN11026_c3_g6_i1	-	-	-
AS4DTRINITY_DN11349_c6_g1_i4	small GTPase mediated signal transduction [GO:0007264]	-	GTPase activity [GO:0003924]; GTP binding [GO:0005525]
BS4DTRINITY_DN12401_c2_g8_i5	-	-	-
AB4DTRINITY_DN11038_c1_g1_i1	-	nucleus [GO:0005634]	DNA binding [GO:0003677]
AB4DTRINITY_DN2050_c0_g1_i1	-	integral component of membrane [GO:0016021]	-
AB4DTRINITY_DN10539_c0_g2_i3	-	host cell nucleus [GO:0042025]; nucleus [GO:0005634]	DNA binding [GO:0003677]; metal ion binding [GO:0046872]
AB7DTRINITY_DN30758_c6_g2_i1	-	-	endopeptidase inhibitor activity [GO:0004866]
BB4DTRINITY_DN13467_c0_g4_i6	-	-	-
CS4DTRINITY_DN35354_c0_g1_i1	-	-	-
BS4DTRINITY_DN11937_c2_g4_i2	-	-	-
BS4DTRINITY_DN10078_c0_g1_i1	-	-	-
AS4DTRINITY_DN11956_c0_g3_i4	response to auxin [GO:0009733]	-	-
BB4DTRINITY_DN4291_c0_g1_i1	-	extracellular region [GO:0005576]	serine-type endopeptidase inhibitor activity [GO:0004867]
AS4DTRINITY_DN11404_c1_g6_i1	phloem development [GO:0010088]	-	-
BS4DTRINITY_DN12975_c1_g12_i1	-	-	-
CS4DTRINITY_DN5486_c0_g1_i2	-	integral component of membrane [GO:0016021]	ATP binding [GO:0005524]; protein kinase activity [GO:0004672]
CB4DTRINITY_DN6482_c0_g1_i2	rejection of self pollen [GO:0060320]	extracellular region [GO:0005576]	-
BB4DTRINITY_DN13507_c4_g8_i1	photosynthesis, light harvesting [GO:0009765]; protein-chromophore linkage [GO:0018298]	chloroplast thylakoid membrane [GO:0009535]; integral component of membrane [GO:0016021]; photosystem I [GO:0009522]; photosystem II [GO:0009523]	chlorophyll binding [GO:0016168]
BB4DTRINITY_DN8806_c0_g2_i2	-	-	-
BB4DTRINITY_DN13515_c0_g1_i13	-	-	serine-type endopeptidase activity [GO:0004252]
BS4DTRINITY_DN2462_c0_g1_i1	microtubule-based movement [GO:0007018]	-	ATP binding [GO:0005524]; microtubule binding [GO:0008017]; microtubule motor activity [GO:0003777]
CS4DTRINITY_DN7339_c0_g1_i4	positive regulation of transcription by RNA polymerase II [GO:0045944]; seed development [GO:0048316]	nucleus [GO:0005634]	DNA-binding transcription factor activity [GO:0003700]; protein dimerization activity [GO:0046983]; RNA polymerase II transcription regulatory region sequence-specific DNA binding [GO:0000977]
AB7DTRINITY_DN3165_c0_g1_i2	defense response to fungus [GO:0050832]	extracellular region [GO:0005576]	-
BS4DTRINITY_DN10997_c0_g3_i1	-	integral component of membrane [GO:0016021]	transferase activity, transferring acyl groups [GO:0016746]
BS4DTRINITY_DN12848_c0_g1_i8	-	-	-
AS4DTRINITY_DN11809_c2_g2_i3	-	-	-
BS4DTRINITY_DN12697_c0_g1_i1	-	-	mRNA binding [GO:0003729]
CS4DTRINITY_DN6851_c0_g1_i1	sexual reproduction [GO:0019953]	extracellular region [GO:0005576]	-
BS4DTRINITY_DN11876_c0_g1_i2	-	-	-
AS4DTRINITY_DN11356_c2_g7_i3	-	-	protein dimerization activity [GO:0046983]
AS4DTRINITY_DN11286_c3_g1_i1	-	-	-
AB7DTRINITY_DN27297_c0_g2_i1	-	-	-
BB4DTRINITY_DN1376_c0_g1_i2	-	-	-
CS4DTRINITY_DN8284_c0_g3_i1	-	-	-
CS4DTRINITY_DN6249_c0_g1_i1	-	nucleus [GO:0005634]	DNA binding [GO:0003677]; protein dimerization activity [GO:0046983]
BS7D1TRINITY_DN1491_c0_g1_i1	-	-	-
BB4DTRINITY_DN13239_c4_g7_i2	-	-	acid phosphatase activity [GO:0003993]
AS4DTRINITY_DN11218_c0_g2_i4	-	-	catalytic activity [GO:0003824]
CS4DTRINITY_DN8830_c0_g1_i1	protoporphyrinogen IX biosynthetic process [GO:0006782]	-	glutamyl-tRNA reductase activity [GO:0008883]; NADP binding [GO:0050661]
BB4DTRINITY_DN9035_c0_g2_i1	-	apoplast [GO:0048046]; cell wall [GO:0005618]	manganese ion binding [GO:0030145]; nutrient reservoir activity [GO:0045735]
AS4DTRINITY_DN11980_c4_g10_i1	-	integral component of membrane [GO:0016021]	-
CB4DTRINITY_DN13903_c7_g2_i2	-	-	catalytic activity [GO:0003824]
BS4DTRINITY_DN4141_c0_g1_i1	-	-	-
AS4DTRINITY_DN8648_c0_g1_i4	-	nucleus [GO:0005634]	DNA binding [GO:0003677]
CS4DTRINITY_DN6873_c0_g1_i1	-	-	-
CB4DTRINITY_DN14546_c2_g1_i11	-	integral component of membrane [GO:0016021]	ATP binding [GO:0005524]; protein kinase activity [GO:0004672]
CS4DTRINITY_DN8922_c0_g1_i3	-	-	-
AS4DTRINITY_DN7637_c0_g1_i1	-	-	-
CS4DTRINITY_DN12235_c1_g5_i3	-	-	catalytic activity [GO:0003824]
CS4DTRINITY_DN12452_c4_g1_i3	-	integral component of membrane [GO:0016021]	ATP binding [GO:0005524]; protein kinase activity [GO:0004672]
AS4DTRINITY_DN7458_c0_g1_i1	-	integral component of membrane [GO:0016021]	oxidoreductase activity [GO:0016491]
CS4DTRINITY_DN11265_c0_g2_i2	-	-	-
AB4DTRINITY_DN10281_c0_g4_i1	-	-	-
AS4DTRINITY_DN19998_c0_g1_i1	-	-	-
AS4DTRINITY_DN11565_c0_g9_i3	-	-	malate dehydrogenase (decarboxylating) (NAD+) activity [GO:0004471]; metal ion binding [GO:0046872]; NAD binding [GO:0051287]
CS4DTRINITY_DN12214_c1_g2_i3	-	-	-
CS4DTRINITY_DN5829_c0_g1_i3	hydrogen peroxide catabolic process [GO:0042744]; response to oxidative stress [GO:0006979]	extracellular region [GO:0005576]; integral component of membrane [GO:0016021]	heme binding [GO:0020037]; metal ion binding [GO:0046872]; peroxidase activity [GO:0004601]
AS4DTRINITY_DN12237_c1_g6_i2	-	-	-
AB4DTRINITY_DN11186_c0_g13_i1	-	-	-
BS4DTRINITY_DN12438_c0_g1_i1	-	-	-
AS4DTRINITY_DN4313_c0_g1_i1	-	integral component of membrane [GO:0016021]	ATPase activity [GO:0016887]; ATP binding [GO:0005524]
AS4DTRINITY_DN11393_c7_g2_i3	-	integral component of membrane [GO:0016021]	ATP binding [GO:0005524]; protein kinase activity [GO:0004672]
CS4DTRINITY_DN11307_c2_g3_i1	phospholipid transport [GO:0015914]	integral component of membrane [GO:0016021]	ATPase-coupled intramembrane lipid transporter activity [GO:0140326]; ATP binding [GO:0005524]; magnesium ion binding [GO:0000287]
BB4DTRINITY_DN13445_c0_g1_i5	-	-	serine-type carboxypeptidase activity [GO:0004185]
CS4DTRINITY_DN11147_c1_g1_i2	-	-	-
CS4DTRINITY_DN12278_c0_g4_i1	protein glycosylation [GO:0006486]	integral component of membrane [GO:0016021]	transferase activity, transferring glycosyl groups [GO:0016757]
CS4DTRINITY_DN1243_c0_g1_i1	-	-	magnesium ion binding [GO:0000287]; terpene synthase activity [GO:0010333]
CB7DTRINITY_DN17329_c1_g7_i1	photosynthesis, light harvesting [GO:0009765]; protein-chromophore linkage [GO:0018298]	chloroplast thylakoid membrane [GO:0009535]; integral component of membrane [GO:0016021]; photosystem I [GO:0009522]; photosystem II [GO:0009523]	chlorophyll binding [GO:0016168]
BB4DTRINITY_DN11688_c0_g1_i2	-	-	DNA-binding transcription factor activity [GO:0003700]
BS4DTRINITY_DN7902_c0_g1_i1	-	-	hydrolase activity, acting on ester bonds [GO:0016788]
BS4DTRINITY_DN11352_c0_g1_i1	-	-	-
AB7DTRINITY_DN30756_c3_g2_i4	-	-	GTPase activity [GO:0003924]; GTP binding [GO:0005525]
CB4DTRINITY_DN12270_c0_g2_i2	-	-	-
CS4DTRINITY_DN11137_c0_g7_i1	-	-	-
AB4DTRINITY_DN3922_c0_g1_i1	-	integral component of membrane [GO:0016021]	-
AS4DTRINITY_DN11725_c0_g1_i1	-	integral component of membrane [GO:0016021]	ATP binding [GO:0005524]; protein kinase activity [GO:0004672]
AB7DTRINITY_DN30007_c7_g2_i1	-	-	-
AB7DTRINITY_DN30331_c0_g2_i2	-	-	hydrolase activity [GO:0016787]
BS4DTRINITY_DN12372_c1_g5_i3	-	-	-
AS4DTRINITY_DN5554_c0_g1_i1	-	-	-
BB4DTRINITY_DN12737_c10_g1_i3	-	-	-
BS4DTRINITY_DN10730_c0_g1_i1	defense response [GO:0006952]	-	-
BS7D1TRINITY_DN10806_c1_g3_i2	photosynthesis, light harvesting [GO:0009765]; protein-chromophore linkage [GO:0018298]	chloroplast thylakoid membrane [GO:0009535]; integral component of membrane [GO:0016021]; photosystem I [GO:0009522]; photosystem II [GO:0009523]	chlorophyll binding [GO:0016168]
CS4DTRINITY_DN11915_c2_g4_i1	photosynthesis, light harvesting [GO:0009765]; protein-chromophore linkage [GO:0018298]	chloroplast thylakoid membrane [GO:0009535]; integral component of membrane [GO:0016021]; photosystem I [GO:0009522]; photosystem II [GO:0009523]	chlorophyll binding [GO:0016168]
CB4DTRINITY_DN9228_c0_g1_i1	glycerolipid biosynthetic process [GO:0045017]	-	diacylglycerol O-acyltransferase activity [GO:0004144]
CS4DTRINITY_DN11850_c0_g2_i1	-	-	metal ion binding [GO:0046872]; RNA binding [GO:0003723]
BS4DTRINITY_DN14414_c0_g1_i1	-	-	-
BB4DTRINITY_DN10543_c0_g2_i1	-	-	-
CS4DTRINITY_DN6930_c0_g1_i1	-	integral component of membrane [GO:0016021]	-
CS4DTRINITY_DN11855_c1_g5_i3	-	-	-
BB4DTRINITY_DN3240_c0_g1_i1	-	-	hydrolase activity, acting on ester bonds [GO:0016788]
CB4DTRINITY_DN13546_c0_g2_i1	-	-	-
AS4DTRINITY_DN2632_c0_g1_i1	-	-	-
CS4DTRINITY_DN9987_c0_g1_i1	-	-	-
AB7DTRINITY_DN23278_c0_g1_i2	-	-	hydrolase activity, acting on ester bonds [GO:0016788]
AB7DTRINITY_DN23294_c0_g1_i2	regulation of transcription, DNA-templated [GO:0006355]	nucleus [GO:0005634]	DNA binding [GO:0003677]
CS4DTRINITY_DN6417_c0_g1_i1	-	-	-
CS4DTRINITY_DN5111_c0_g1_i1	-	integral component of membrane [GO:0016021]	-
AB7DTRINITY_DN30421_c3_g1_i3	-	-	-
BS4DTRINITY_DN11923_c6_g1_i7	-	-	-
AB7DTRINITY_DN30477_c0_g6_i8	-	-	-
BS4DTRINITY_DN257_c0_g1_i1	isoprenoid biosynthetic process [GO:0008299]	-	transferase activity [GO:0016740]
BS4DTRINITY_DN12166_c0_g1_i3	-	-	-
CS4DTRINITY_DN10899_c0_g1_i1	-	-	-
BS4DTRINITY_DN9254_c0_g1_i1	-	-	-
BS4DTRINITY_DN11891_c2_g12_i2	signal transduction [GO:0007165]	-	-
BS4DTRINITY_DN11661_c0_g3_i1	-	-	-
CB7DTRINITY_DN11643_c0_g1_i3	-	-	-
CB4DTRINITY_DN5603_c0_g1_i1	-	apoplast [GO:0048046]	-
AS4DTRINITY_DN4366_c0_g1_i1	-	-	-
AS4DTRINITY_DN12070_c1_g1_i1	-	-	-
AB7DTRINITY_DN30525_c5_g4_i1	-	-	-
AS4DTRINITY_DN6849_c0_g1_i1	-	-	-
AB7DTRINITY_DN91328_c0_g1_i1	-	-	-
CS4DTRINITY_DN12497_c1_g3_i1	-	-	-
AB4DTRINITY_DN10451_c0_g2_i1	-	integral component of membrane [GO:0016021]	heme binding [GO:0020037]; iron ion binding [GO:0005506]; monooxygenase activity [GO:0004497]; oxidoreductase activity, acting on paired donors, with incorporation or reduction of molecular oxygen [GO:0016705]
BB7DTRINITY_DN3066_c0_g1_i2	-	integral component of membrane [GO:0016021]	transmembrane transporter activity [GO:0022857]
BS4DTRINITY_DN13080_c0_g8_i1	-	-	-
CB4DTRINITY_DN3246_c0_g1_i2	-	-	-
AB4DTRINITY_DN5496_c0_g1_i1	-	-	-
BB4DTRINITY_DN16261_c0_g1_i1	-	-	hydrolase activity, acting on ester bonds [GO:0016788]
BB4DTRINITY_DN12906_c0_g9_i1	-	-	copper ion binding [GO:0005507]; oxidoreductase activity [GO:0016491]
BS4DTRINITY_DN534_c0_g1_i1	-	-	-
AS4DTRINITY_DN10112_c0_g1_i1	-	-	endopeptidase inhibitor activity [GO:0004866]
CB4DTRINITY_DN14001_c2_g1_i1	regulation of cell cycle [GO:0051726]	host cell nucleus [GO:0042025]; nucleus [GO:0005634]	-
CS4DTRINITY_DN9095_c0_g1_i4	phospholipid metabolic process [GO:0006644]	integral component of membrane [GO:0016021]	phosphatidate phosphatase activity [GO:0008195]
AS4DTRINITY_DN12244_c0_g1_i1	-	integral component of membrane [GO:0016021]	-
BB4DTRINITY_DN11888_c0_g2_i3	-	-	oxidoreductase activity [GO:0016491]
CB4DTRINITY_DN14467_c1_g12_i1	DNA catabolic process [GO:0006308]	-	endonuclease activity [GO:0004519]; nucleic acid binding [GO:0003676]
BB4DTRINITY_DN13291_c0_g4_i2	auxin-activated signaling pathway [GO:0009734]; regulation of transcription, DNA-templated [GO:0006355]	nucleus [GO:0005634]	-
BS4DTRINITY_DN12626_c0_g1_i1	-	-	-
AB4DTRINITY_DN10781_c1_g13_i1	-	-	-
CS4DTRINITY_DN9975_c0_g1_i2	-	integral component of membrane [GO:0016021]	ATP binding [GO:0005524]; protein kinase activity [GO:0004672]
AS4DTRINITY_DN12241_c3_g1_i11	-	-	-
BB4DTRINITY_DN21332_c0_g1_i1	-	-	-
AS4DTRINITY_DN12071_c1_g2_i1	defense response [GO:0006952]	integral component of membrane [GO:0016021]	-
AS4DTRINITY_DN10901_c0_g1_i2	-	-	-
BB7DTRINITY_DN15438_c0_g1_i3	-	-	-
BS4DTRINITY_DN13134_c1_g4_i1	-	-	-
AS4DTRINITY_DN12246_c2_g1_i3	-	integral component of membrane [GO:0016021]	-
BS4DTRINITY_DN12526_c0_g5_i1	-	-	-
CB7DTRINITY_DN16162_c1_g3_i6	-	-	-
AS4DTRINITY_DN12169_c0_g1_i1	-	-	-
BS4DTRINITY_DN8636_c0_g1_i3	glycine decarboxylation via glycine cleavage system [GO:0019464]	glycine cleavage complex [GO:0005960]; mitochondrion [GO:0005739]	-
BB4DTRINITY_DN11571_c0_g1_i1	-	-	-
AS4DTRINITY_DN27520_c0_g1_i1	-	-	-
AS4DTRINITY_DN11226_c0_g1_i1	-	-	-
AS4DTRINITY_DN12244_c0_g2_i1	-	integral component of membrane [GO:0016021]	-
CB7DTRINITY_DN16747_c0_g2_i1	-	-	protein dimerization activity [GO:0046983]
AS4DTRINITY_DN12108_c1_g4_i6	glycerolipid biosynthetic process [GO:0045017]	-	diacylglycerol O-acyltransferase activity [GO:0004144]
CS4DTRINITY_DN12307_c0_g5_i3	-	-	-
CS4DTRINITY_DN10323_c0_g1_i2	-	-	Rho guanyl-nucleotide exchange factor activity [GO:0005089]
AB4DTRINITY_DN10949_c4_g1_i6	-	integral component of membrane [GO:0016021]	ATP binding [GO:0005524]; protein kinase activity [GO:0004672]
AS4DTRINITY_DN1889_c0_g1_i1	-	-	-
BS4DTRINITY_DN1858_c0_g1_i2	-	-	-
CS4DTRINITY_DN11940_c2_g3_i2	-	integral component of membrane [GO:0016021]	-
AS4DTRINITY_DN23439_c0_g1_i1	carotenoid biosynthetic process [GO:0016117]	-	oxidoreductase activity, acting on paired donors, with incorporation or reduction of molecular oxygen [GO:0016705]
AB4DTRINITY_DN1337_c0_g1_i1	-	-	-
BS4DTRINITY_DN12895_c1_g6_i1	-	-	actin binding [GO:0003779]
BS7D1TRINITY_DN9625_c0_g1_i4	-	-	-
CS4DTRINITY_DN12481_c0_g1_i3	signal transduction [GO:0007165]	-	ADP binding [GO:0043531]
BB4DTRINITY_DN13507_c4_g9_i4	photosynthesis, light harvesting [GO:0009765]; protein-chromophore linkage [GO:0018298]	chloroplast thylakoid membrane [GO:0009535]; integral component of membrane [GO:0016021]; photosystem I [GO:0009522]; photosystem II [GO:0009523]	chlorophyll binding [GO:0016168]
AS4DTRINITY_DN7969_c0_g1_i1	-	-	hydrolase activity, acting on ester bonds [GO:0016788]
BS4DTRINITY_DN20385_c2_g1_i1	-	-	-
BS4DTRINITY_DN12498_c0_g1_i3	-	-	FAD binding [GO:0071949]; oxidoreductase activity [GO:0016491]
AS4DTRINITY_DN7052_c1_g1_i1	-	-	-
BB4DTRINITY_DN12700_c3_g1_i1	-	integral component of membrane [GO:0016021]	-
AB4DTRINITY_DN11047_c0_g1_i4	-	-	ATP binding [GO:0005524]
AS4DTRINITY_DN12169_c1_g2_i5	-	-	-
AS4DTRINITY_DN11566_c1_g2_i3	DNA integration [GO:0015074]	-	nucleic acid binding [GO:0003676]
BS4DTRINITY_DN17244_c0_g1_i1	-	-	-
AB7DTRINITY_DN30718_c2_g7_i7	-	-	malate dehydrogenase (decarboxylating) (NAD+) activity [GO:0004471]; metal ion binding [GO:0046872]; NAD binding [GO:0051287]
AB4DTRINITY_DN4324_c0_g1_i1	-	integral component of membrane [GO:0016021]	transmembrane transporter activity [GO:0022857]
AB4DTRINITY_DN10391_c0_g1_i1	-	-	-
BB4DTRINITY_DN12890_c0_g5_i1	-	-	-
AS4DTRINITY_DN12273_c2_g2_i6	oxylipin biosynthetic process [GO:0031408]	-	metal ion binding [GO:0046872]; oxidoreductase activity, acting on single donors with incorporation of molecular oxygen, incorporation of two atoms of oxygen [GO:0016702]
BS4DTRINITY_DN11989_c1_g11_i2	-	-	-
BS4DTRINITY_DN11734_c0_g2_i1	sucrose metabolic process [GO:0005985]	integral component of membrane [GO:0016021]	sucrose synthase activity [GO:0016157]
BB4DTRINITY_DN12456_c1_g1_i8	-	-	-
CS4DTRINITY_DN11516_c2_g7_i1	-	-	-
BS4DTRINITY_DN5776_c0_g1_i2	oxylipin biosynthetic process [GO:0031408]	-	metal ion binding [GO:0046872]; oxidoreductase activity, acting on single donors with incorporation of molecular oxygen, incorporation of two atoms of oxygen [GO:0016702]
BS4DTRINITY_DN12022_c2_g2_i6	inositol biosynthetic process [GO:0006021]; phospholipid biosynthetic process [GO:0008654]	-	inositol-3-phosphate synthase activity [GO:0004512]
CS4DTRINITY_DN6126_c0_g1_i1	-	integral component of membrane [GO:0016021]	-
BB4DTRINITY_DN11698_c0_g1_i2	-	-	-
AS4DTRINITY_DN12069_c0_g4_i2	oxylipin biosynthetic process [GO:0031408]	-	metal ion binding [GO:0046872]; oxidoreductase activity, acting on single donors with incorporation of molecular oxygen, incorporation of two atoms of oxygen [GO:0016702]
BS4DTRINITY_DN20322_c0_g1_i1	nuclear-transcribed mRNA catabolic process, no-go decay [GO:0070966]; nuclear-transcribed mRNA catabolic process, non-stop decay [GO:0070481]; RNA surveillance [GO:0071025]	-	-
AB7DTRINITY_DN14902_c0_g1_i1	-	-	-
BB4DTRINITY_DN13364_c3_g6_i4	-	-	catalytic activity [GO:0003824]
BS4DTRINITY_DN12620_c1_g1_i1	-	-	-
AS4DTRINITY_DN8487_c0_g2_i1	lignin catabolic process [GO:0046274]	apoplast [GO:0048046]	copper ion binding [GO:0005507]; hydroquinone:oxygen oxidoreductase activity [GO:0052716]
AS4DTRINITY_DN11087_c1_g13_i1	lipid metabolic process [GO:0006629]	-	phosphoric diester hydrolase activity [GO:0008081]
AB4DTRINITY_DN10821_c2_g16_i3	-	-	-
CS4DTRINITY_DN12501_c1_g1_i6	-	-	-
BS4DTRINITY_DN12234_c2_g6_i2	-	-	-
BS4DTRINITY_DN12971_c0_g7_i1	response to auxin [GO:0009733]	-	-
AS4DTRINITY_DN11804_c2_g1_i8	-	-	-
CB4DTRINITY_DN13809_c0_g4_i1	-	-	GTP binding [GO:0005525]
AS4DTRINITY_DN12069_c0_g3_i2	oxylipin biosynthetic process [GO:0031408]	-	metal ion binding [GO:0046872]; oxidoreductase activity, acting on single donors with incorporation of molecular oxygen, incorporation of two atoms of oxygen [GO:0016702]
CS4DTRINITY_DN12143_c1_g13_i2	-	-	-
BS4DTRINITY_DN13002_c1_g2_i8	-	-	-
AB7DTRINITY_DN30791_c1_g3_i1	-	-	-
AS4DTRINITY_DN8521_c0_g1_i1	-	-	-
CB4DTRINITY_DN10191_c1_g1_i1	-	-	-
BS4DTRINITY_DN12098_c2_g1_i2	carbohydrate metabolic process [GO:0005975]	-	hydrolase activity, hydrolyzing O-glycosyl compounds [GO:0004553]
AS4DTRINITY_DN11616_c0_g2_i1	-	-	-
AS4DTRINITY_DN11440_c2_g7_i1	-	-	-
BB7DTRINITY_DN17796_c0_g1_i1	-	-	catalytic activity [GO:0003824]
CS4DTRINITY_DN12307_c0_g10_i1	-	integral component of membrane [GO:0016021]	enzyme inhibitor activity [GO:0004857]
CS4DTRINITY_DN12180_c4_g3_i4	defense response [GO:0006952]	-	-
BB4DTRINITY_DN12663_c0_g20_i1	-	-	-
AS4DTRINITY_DN11845_c1_g4_i1	-	-	hydrolase activity, acting on ester bonds [GO:0016788]
CB4DTRINITY_DN782_c0_g1_i1	sexual reproduction [GO:0019953]	extracellular region [GO:0005576]	-
AS4DTRINITY_DN9795_c0_g3_i1	-	-	-
CB4DTRINITY_DN8736_c0_g1_i1	intracellular protein transport [GO:0006886]; vesicle-mediated transport [GO:0016192]	membrane [GO:0016020]	-
CS4DTRINITY_DN11949_c0_g1_i7	-	-	heme binding [GO:0020037]; iron ion binding [GO:0005506]; monooxygenase activity [GO:0004497]; oxidoreductase activity, acting on paired donors, with incorporation or reduction of molecular oxygen [GO:0016705]
AS4DTRINITY_DN11466_c2_g3_i4	cellulose catabolic process [GO:0030245]	-	cellulase activity [GO:0008810]
AB4DTRINITY_DN9794_c0_g3_i1	-	-	-
CS4DTRINITY_DN11445_c1_g1_i2	-	-	-
AB7DTRINITY_DN29908_c1_g1_i9	-	-	-
AB4DTRINITY_DN10325_c4_g1_i2	-	-	-
CS4DTRINITY_DN12433_c1_g4_i1	sucrose metabolic process [GO:0005985]	integral component of membrane [GO:0016021]	sucrose synthase activity [GO:0016157]
AS4DTRINITY_DN9958_c0_g1_i1	-	host cell nucleus [GO:0042025]; nucleus [GO:0005634]	DNA binding [GO:0003677]; metal ion binding [GO:0046872]
CS4DTRINITY_DN9163_c0_g1_i5	glycerolipid biosynthetic process [GO:0045017]	-	diacylglycerol O-acyltransferase activity [GO:0004144]
AB7DTRINITY_DN29735_c2_g1_i6	-	integral component of membrane [GO:0016021]	ATP binding [GO:0005524]; protein serine/threonine kinase activity [GO:0004674]
CS4DTRINITY_DN11479_c1_g2_i1	-	-	-
BB4DTRINITY_DN8704_c0_g1_i1	carbohydrate metabolic process [GO:0005975]	-	hydrolase activity, hydrolyzing O-glycosyl compounds [GO:0004553]
CS4DTRINITY_DN12409_c2_g5_i1	-	-	-
BS4DTRINITY_DN8137_c0_g1_i1	-	-	-
AB4DTRINITY_DN12087_c0_g1_i1	-	-	transferase activity, transferring acyl groups other than amino-acyl groups [GO:0016747]
AB4DTRINITY_DN10515_c0_g3_i3	-	-	malate dehydrogenase (decarboxylating) (NAD+) activity [GO:0004471]; metal ion binding [GO:0046872]; NAD binding [GO:0051287]
AB7DTRINITY_DN29603_c0_g1_i1	-	-	-
BB4DTRINITY_DN12274_c0_g1_i3	response to oxidative stress [GO:0006979]	-	heme binding [GO:0020037]; peroxidase activity [GO:0004601]
AB4DTRINITY_DN29557_c0_g1_i1	-	-	-
AS4DTRINITY_DN11279_c3_g2_i2	-	integral component of membrane [GO:0016021]	ATP binding [GO:0005524]; protein serine/threonine kinase activity [GO:0004674]
CS4DTRINITY_DN12079_c1_g2_i1	-	-	-
AS4DTRINITY_DN12049_c1_g1_i1	-	-	-
AB4DTRINITY_DN11377_c7_g23_i1	-	integral component of membrane [GO:0016021]	-
BB4DTRINITY_DN9912_c0_g1_i2	-	integral component of membrane [GO:0016021]	-
AS4DTRINITY_DN23434_c0_g1_i1	-	integral component of membrane [GO:0016021]	transmembrane transporter activity [GO:0022857]
BB4DTRINITY_DN13262_c0_g8_i2	female meiotic nuclear division [GO:0007143]; male meiotic nuclear division [GO:0007140]	-	-
AS4DTRINITY_DN19520_c0_g1_i1	-	-	-
AB4DTRINITY_DN11179_c2_g2_i8	-	-	-
CB4DTRINITY_DN11619_c0_g1_i1	-	-	-
CS4DTRINITY_DN12276_c0_g2_i1	-	-	-
BB7DTRINITY_DN16688_c0_g3_i1	-	-	serine-type carboxypeptidase activity [GO:0004185]
CB4DTRINITY_DN5673_c0_g1_i2	-	integral component of membrane [GO:0016021]	electron transfer activity [GO:0009055]
AB4DTRINITY_DN7328_c0_g1_i2	-	-	-
AB7DTRINITY_DN31382_c3_g1_i1	-	-	-
BS4DTRINITY_DN11526_c0_g1_i1	-	-	-
CS4DTRINITY_DN13919_c0_g1_i1	-	-	-
CS4DTRINITY_DN5996_c0_g1_i1	-	-	-
AB4DTRINITY_DN10608_c2_g1_i2	-	-	transferase activity, transferring acyl groups other than amino-acyl groups [GO:0016747]
CB7DTRINITY_DN11546_c0_g1_i2	-	-	-
AB4DTRINITY_DN11227_c1_g6_i2	-	-	-
BS4DTRINITY_DN8690_c0_g1_i1	-	integral component of membrane [GO:0016021]	-
CS4DTRINITY_DN12477_c0_g1_i14	-	-	ADP binding [GO:0043531]
AS4DTRINITY_DN7771_c0_g2_i1	-	nucleus [GO:0005634]	DNA binding [GO:0003677]
AB4DTRINITY_DN8473_c0_g1_i1	-	-	-
BS4DTRINITY_DN11674_c0_g1_i2	-	-	-
BS4DTRINITY_DN12653_c1_g6_i5	-	integral component of membrane [GO:0016021]	ATP binding [GO:0005524]; protein kinase activity [GO:0004672]
BS4DTRINITY_DN12773_c1_g9_i1	lipid catabolic process [GO:0016042]	-	hydrolase activity [GO:0016787]
AS4DTRINITY_DN8706_c0_g1_i2	-	-	-
AB4DTRINITY_DN6634_c1_g2_i1	-	integral component of membrane [GO:0016021]	-
AS4DTRINITY_DN1747_c0_g1_i1	-	-	dioxygenase activity [GO:0051213]; metal ion binding [GO:0046872]
BB4DTRINITY_DN6568_c0_g1_i1	cellulose biosynthetic process [GO:0030244]; cell wall organization [GO:0071555]	integral component of membrane [GO:0016021]	cellulose synthase (UDP-forming) activity [GO:0016760]
AS4DTRINITY_DN11914_c0_g16_i1	-	integral component of membrane [GO:0016021]	-
BS7D1TRINITY_DN744_c0_g1_i2	flower development [GO:0009908]	host cell nucleus [GO:0042025]; nucleus [GO:0005634]	DNA binding [GO:0003677]; DNA-binding transcription factor activity [GO:0003700]; metal ion binding [GO:0046872]
CS4DTRINITY_DN11626_c1_g2_i6	-	integral component of membrane [GO:0016021]	-
AS4DTRINITY_DN7927_c0_g1_i1	-	-	-
BB7DTRINITY_DN16984_c2_g4_i1	-	-	-
CS4DTRINITY_DN8418_c0_g1_i4	-	integral component of membrane [GO:0016021]	transmembrane transporter activity [GO:0022857]
CS4DTRINITY_DN5643_c0_g1_i1	rejection of self pollen [GO:0060320]	extracellular region [GO:0005576]	-
CS4DTRINITY_DN11284_c1_g16_i1	-	-	-
CS4DTRINITY_DN11951_c5_g3_i1	-	-	heme binding [GO:0020037]; iron ion binding [GO:0005506]; monooxygenase activity [GO:0004497]; oxidoreductase activity, acting on paired donors, with incorporation or reduction of molecular oxygen [GO:0016705]
CS4DTRINITY_DN12198_c4_g3_i1	-	-	-
BB4DTRINITY_DN11419_c0_g2_i3	sucrose metabolic process [GO:0005985]	-	sucrose synthase activity [GO:0016157]
AB4DTRINITY_DN11244_c1_g3_i1	-	integral component of membrane [GO:0016021]	-
AS4DTRINITY_DN3363_c0_g1_i1	-	integral component of membrane [GO:0016021]	-
CS4DTRINITY_DN12150_c0_g9_i3	-	integral component of membrane [GO:0016021]	ATP binding [GO:0005524]; protein kinase activity [GO:0004672]
AB4DTRINITY_DN10596_c1_g10_i1	female meiotic nuclear division [GO:0007143]; male meiotic nuclear division [GO:0007140]	-	-
AB4DTRINITY_DN5408_c0_g1_i1	-	-	-
AS4DTRINITY_DN12351_c0_g1_i1	-	-	methyltransferase activity [GO:0008168]
CS4DTRINITY_DN11870_c2_g7_i1	-	-	-
AS4DTRINITY_DN11867_c2_g6_i1	-	-	-
AB7DTRINITY_DN23768_c0_g1_i1	-	-	-
BB4DTRINITY_DN12831_c3_g2_i2	-	integral component of membrane [GO:0016021]	-
AS4DTRINITY_DN32447_c0_g1_i1	-	-	-
BB4DTRINITY_DN9564_c0_g1_i3	-	integral component of membrane [GO:0016021]	-
CB7DTRINITY_DN17076_c2_g5_i2	-	-	-
AS4DTRINITY_DN10842_c0_g1_i2	-	integral component of membrane [GO:0016021]	heme binding [GO:0020037]; iron ion binding [GO:0005506]; monooxygenase activity [GO:0004497]; oxidoreductase activity, acting on paired donors, with incorporation or reduction of molecular oxygen [GO:0016705]
AB4DTRINITY_DN11293_c3_g3_i3	-	integral component of membrane [GO:0016021]	-
AB4DTRINITY_DN10695_c5_g6_i2	negative regulation of transcription, DNA-templated [GO:0045892]	nucleus [GO:0005634]	-
BS4DTRINITY_DN7113_c0_g2_i1	-	-	-
CS4DTRINITY_DN30547_c0_g1_i1	-	integral component of membrane [GO:0016021]	transmembrane transporter activity [GO:0022857]
AB4DTRINITY_DN11404_c0_g1_i1	-	host cell nucleus [GO:0042025]; nucleus [GO:0005634]	DNA binding [GO:0003677]; metal ion binding [GO:0046872]
BS4DTRINITY_DN12579_c1_g9_i6	-	host cell nucleus [GO:0042025]; nucleus [GO:0005634]	DNA binding [GO:0003677]; metal ion binding [GO:0046872]
BS4DTRINITY_DN12180_c2_g10_i2	-	-	-
CB4DTRINITY_DN14571_c3_g1_i4	-	-	-
BS4DTRINITY_DN12529_c1_g9_i3	-	integral component of membrane [GO:0016021]	-
CS4DTRINITY_DN11244_c3_g2_i3	-	-	-
CS4DTRINITY_DN11168_c0_g2_i1	transmembrane transport [GO:0055085]	integral component of membrane [GO:0016021]	-
BS4DTRINITY_DN11004_c0_g1_i2	microtubule-based movement [GO:0007018]	-	ATP binding [GO:0005524]; microtubule binding [GO:0008017]; microtubule motor activity [GO:0003777]
CS4DTRINITY_DN25881_c0_g1_i1	-	integral component of membrane [GO:0016021]; plasma membrane [GO:0005886]	-
CS4DTRINITY_DN12151_c0_g3_i1	-	-	-
BS4DTRINITY_DN12365_c2_g1_i1	-	integral component of membrane [GO:0016021]	-
BB4DTRINITY_DN13341_c0_g1_i6	-	-	-
BB4DTRINITY_DN7603_c0_g1_i2	-	-	-
CB7DTRINITY_DN10917_c0_g1_i2	-	-	-
BS4DTRINITY_DN8760_c0_g1_i1	-	-	-
AB4DTRINITY_DN10783_c3_g1_i4	-	host cell nucleus [GO:0042025]; nucleus [GO:0005634]	DNA binding [GO:0003677]; metal ion binding [GO:0046872]
AS4DTRINITY_DN8007_c0_g1_i1	-	-	-
CB4DTRINITY_DN8778_c0_g1_i1	-	-	-
BS4DTRINITY_DN12670_c1_g1_i6	-	integral component of membrane [GO:0016021]	-
CS4DTRINITY_DN10656_c0_g1_i5	-	nucleus [GO:0005634]; transcription regulator complex [GO:0005667]	DNA binding [GO:0003677]; DNA-binding transcription factor activity [GO:0003700]
BS4DTRINITY_DN11570_c0_g1_i1	-	-	-
AS4DTRINITY_DN12022_c0_g5_i2	-	-	-
AS4DTRINITY_DN2775_c0_g1_i1	-	integral component of membrane [GO:0016021]	heme binding [GO:0020037]; iron ion binding [GO:0005506]; monooxygenase activity [GO:0004497]; oxidoreductase activity, acting on paired donors, with incorporation or reduction of molecular oxygen [GO:0016705]
CS4DTRINITY_DN12180_c4_g4_i1	-	-	-
AB7DTRINITY_DN25690_c0_g1_i1	-	-	-
CB7DTRINITY_DN14947_c0_g2_i1	-	-	-
CS4DTRINITY_DN20874_c0_g1_i1	-	-	-
CS4DTRINITY_DN12185_c2_g2_i1	-	-	-
AS4DTRINITY_DN11127_c0_g4_i3	-	-	-
CB4DTRINITY_DN13163_c0_g1_i2	-	-	FAD binding [GO:0071949]; oxidoreductase activity [GO:0016491]
BB4DTRINITY_DN12793_c2_g1_i3	-	integral component of membrane [GO:0016021]	-
AS4DTRINITY_DN1145_c0_g1_i1	-	chloroplast stroma [GO:0009570]	carbonate dehydratase activity [GO:0004089]; zinc ion binding [GO:0008270]
BS4DTRINITY_DN12550_c4_g8_i1	-	-	-
BS4DTRINITY_DN11254_c0_g1_i5	-	-	-
CS4DTRINITY_DN11052_c2_g8_i3	-	-	-
CB4DTRINITY_DN11910_c0_g1_i2	-	-	-
CB4DTRINITY_DN14022_c3_g2_i1	-	-	-
BS4DTRINITY_DN12828_c1_g1_i6	-	-	-
CB7DTRINITY_DN17282_c3_g5_i1	oxylipin biosynthetic process [GO:0031408]	-	metal ion binding [GO:0046872]; oxidoreductase activity, acting on single donors with incorporation of molecular oxygen, incorporation of two atoms of oxygen [GO:0016702]
AB4DTRINITY_DN10301_c0_g11_i1	-	-	heme binding [GO:0020037]; iron ion binding [GO:0005506]; monooxygenase activity [GO:0004497]; oxidoreductase activity, acting on paired donors, with incorporation or reduction of molecular oxygen [GO:0016705]
CB4DTRINITY_DN31597_c0_g1_i1	-	-	-
BS4DTRINITY_DN11549_c0_g1_i1	-	-	-
AS4DTRINITY_DN8687_c1_g1_i1	-	-	tryptophan synthase activity [GO:0004834]
BS4DTRINITY_DN6956_c0_g2_i1	-	-	-
CS4DTRINITY_DN2491_c0_g2_i1	-	-	-
BS4DTRINITY_DN12926_c0_g1_i3	-	integral component of membrane [GO:0016021]	-
BS4DTRINITY_DN6385_c0_g1_i1	-	-	-
AB4DTRINITY_DN8690_c0_g2_i1	-	-	-
AB4DTRINITY_DN7266_c0_g1_i2	microtubule-based movement [GO:0007018]	-	ATP binding [GO:0005524]; microtubule binding [GO:0008017]; microtubule motor activity [GO:0003777]
CS4DTRINITY_DN5651_c0_g1_i1	-	-	-
BB4DTRINITY_DN12002_c0_g1_i3	-	host cell nucleus [GO:0042025]; nucleus [GO:0005634]	DNA binding [GO:0003677]; metal ion binding [GO:0046872]
CB4DTRINITY_DN9557_c0_g1_i3	-	-	-
CS4DTRINITY_DN11986_c2_g4_i4	-	integral component of membrane [GO:0016021]	-
CS4DTRINITY_DN10991_c0_g3_i1	-	-	GTP binding [GO:0005525]
AB4DTRINITY_DN16153_c0_g1_i2	cytokinin metabolic process [GO:0009690]	integral component of membrane [GO:0016021]	cytokinin dehydrogenase activity [GO:0019139]; FAD binding [GO:0071949]
CS4DTRINITY_DN7307_c0_g1_i1	-	-	-
CS4DTRINITY_DN21191_c0_g1_i1	-	-	-
AB4DTRINITY_DN10124_c0_g2_i1	-	-	-
CS4DTRINITY_DN12115_c1_g3_i5	-	-	-
CS4DTRINITY_DN11417_c0_g12_i1	-	-	endopeptidase inhibitor activity [GO:0004866]
AB4DTRINITY_DN10750_c0_g4_i9	-	-	-
BS4DTRINITY_DN9285_c0_g1_i2	-	integral component of membrane [GO:0016021]	ligand-gated ion channel activity [GO:0015276]
BS4DTRINITY_DN12827_c3_g1_i1	-	extracellular matrix [GO:0031012]; integral component of membrane [GO:0016021]	metalloendopeptidase activity [GO:0004222]; zinc ion binding [GO:0008270]
AS4DTRINITY_DN11540_c2_g3_i2	-	-	-
CS4DTRINITY_DN11939_c1_g9_i3	-	-	-
CS4DTRINITY_DN10958_c3_g2_i3	-	-	-
AB4DTRINITY_DN10603_c0_g2_i1	-	-	-
CS4DTRINITY_DN10926_c0_g16_i2	hydrogen peroxide catabolic process [GO:0042744]; response to oxidative stress [GO:0006979]	extracellular region [GO:0005576]	heme binding [GO:0020037]; metal ion binding [GO:0046872]; peroxidase activity [GO:0004601]
AS4DTRINITY_DN9983_c0_g3_i1	transmembrane transport [GO:0055085]	integral component of membrane [GO:0016021]	-
BS4DTRINITY_DN11842_c1_g13_i2	lipid catabolic process [GO:0016042]	-	hydrolase activity [GO:0016787]
BS4DTRINITY_DN8093_c0_g1_i2	hydrogen peroxide catabolic process [GO:0042744]; response to oxidative stress [GO:0006979]	extracellular region [GO:0005576]	heme binding [GO:0020037]; metal ion binding [GO:0046872]; peroxidase activity [GO:0004601]
BB4DTRINITY_DN13202_c4_g6_i1	lipid catabolic process [GO:0016042]	-	hydrolase activity [GO:0016787]
CS4DTRINITY_DN12074_c1_g6_i3	-	-	heme binding [GO:0020037]; metal ion binding [GO:0046872]
BS4DTRINITY_DN12286_c0_g5_i9	-	integral component of membrane [GO:0016021]	-
AS4DTRINITY_DN11385_c2_g2_i2	-	-	metal ion binding [GO:0046872]; oxidoreductase activity [GO:0016491]
AB4DTRINITY_DN10635_c1_g6_i2	-	-	-
CB4DTRINITY_DN14495_c0_g2_i3	-	-	-
CS4DTRINITY_DN7795_c0_g2_i2	-	-	-
AS4DTRINITY_DN11039_c0_g1_i1	fatty acid biosynthetic process [GO:0006633]	-	phosphopantetheine binding [GO:0031177]
CS4DTRINITY_DN8805_c0_g1_i1	photosynthesis, light harvesting [GO:0009765]; protein-chromophore linkage [GO:0018298]	chloroplast thylakoid membrane [GO:0009535]; integral component of membrane [GO:0016021]; photosystem I [GO:0009522]; photosystem II [GO:0009523]	chlorophyll binding [GO:0016168]
AB4DTRINITY_DN4231_c0_g1_i1	-	-	-
CS4DTRINITY_DN11240_c0_g1_i1	-	-	-
AB4DTRINITY_DN6231_c0_g1_i1	-	-	transferase activity, transferring acyl groups other than amino-acyl groups [GO:0016747]
BS4DTRINITY_DN12438_c2_g1_i3	cell cycle arrest [GO:0007050]	nucleus [GO:0005634]	cyclin-dependent protein serine/threonine kinase inhibitor activity [GO:0004861]
AS4DTRINITY_DN12084_c0_g3_i11	-	-	-
CB4DTRINITY_DN26950_c0_g1_i1	glycogen biosynthetic process [GO:0005978]; starch biosynthetic process [GO:0019252]	chloroplast [GO:0009507]	ATP binding [GO:0005524]; glucose-1-phosphate adenylyltransferase activity [GO:0008878]
CS4DTRINITY_DN12407_c1_g9_i1	negative regulation of transcription, DNA-templated [GO:0045892]	nucleus [GO:0005634]	-
CS4DTRINITY_DN12082_c1_g13_i1	-	-	-
AS4DTRINITY_DN28662_c0_g1_i1	-	-	-
AS4DTRINITY_DN11980_c4_g2_i5	-	integral component of membrane [GO:0016021]	-
CB4DTRINITY_DN14509_c0_g2_i9	-	-	serine-type endopeptidase activity [GO:0004252]
AB4DTRINITY_DN28754_c0_g1_i1	-	integral component of membrane [GO:0016021]	-
AB7DTRINITY_DN26038_c0_g1_i1	-	-	-
AB4DTRINITY_DN10619_c0_g1_i3	-	-	-
AS4DTRINITY_DN6826_c0_g1_i2	-	-	-
CB4DTRINITY_DN9246_c0_g1_i1	-	-	endopeptidase inhibitor activity [GO:0004866]
BS4DTRINITY_DN13235_c0_g1_i1	-	-	methyltransferase activity [GO:0008168]
AS4DTRINITY_DN10348_c0_g1_i1	-	-	-
AS4DTRINITY_DN11353_c1_g3_i10	-	-	-
CB4DTRINITY_DN14078_c1_g4_i1	defense response [GO:0006952]	integral component of membrane [GO:0016021]	-
AB4DTRINITY_DN10675_c1_g5_i1	-	-	-
BS4DTRINITY_DN2618_c0_g1_i1	-	-	-
CS4DTRINITY_DN11881_c2_g5_i5	-	-	-
BS4DTRINITY_DN466_c0_g1_i1	-	-	-
BS4DTRINITY_DN9535_c0_g1_i3	adenine salvage [GO:0006168]; nucleoside metabolic process [GO:0009116]	cytoplasm [GO:0005737]	adenine phosphoribosyltransferase activity [GO:0003999]
AB4DTRINITY_DN8417_c0_g2_i2	-	-	-
AS4DTRINITY_DN10260_c0_g1_i1	-	-	-
AS4DTRINITY_DN12228_c6_g1_i3	photosynthesis, light harvesting [GO:0009765]; protein-chromophore linkage [GO:0018298]	chloroplast thylakoid membrane [GO:0009535]; integral component of membrane [GO:0016021]; photosystem I [GO:0009522]; photosystem II [GO:0009523]	chlorophyll binding [GO:0016168]
BS4DTRINITY_DN17216_c0_g1_i1	-	nucleus [GO:0005634]	DNA binding [GO:0003677]; DNA-binding transcription factor activity [GO:0003700]
CS4DTRINITY_DN21339_c0_g1_i1	-	-	-
AS4DTRINITY_DN6285_c0_g1_i2	-	-	-
CS4DTRINITY_DN11381_c0_g1_i1	-	-	-
AB4DTRINITY_DN10150_c2_g2_i2	cell wall modification [GO:0042545]; pectin catabolic process [GO:0045490]	-	aspartyl esterase activity [GO:0045330]; enzyme inhibitor activity [GO:0004857]; pectinesterase activity [GO:0030599]
AB4DTRINITY_DN6775_c0_g1_i3	-	-	-
AB7DTRINITY_DN22766_c0_g1_i1	lipid catabolic process [GO:0016042]	-	hydrolase activity [GO:0016787]
AS4DTRINITY_DN7917_c0_g1_i1	-	-	-
AB4DTRINITY_DN5819_c1_g1_i2	response to oxidative stress [GO:0006979]	integral component of membrane [GO:0016021]	heme binding [GO:0020037]; peroxidase activity [GO:0004601]
BS4DTRINITY_DN13057_c1_g4_i8	-	-	-
BS4DTRINITY_DN21338_c0_g1_i1	-	-	zinc ion binding [GO:0008270]
BS4DTRINITY_DN12573_c2_g1_i2	-	-	-
AS4DTRINITY_DN11822_c2_g3_i3	-	-	endopeptidase inhibitor activity [GO:0004866]
AS4DTRINITY_DN10490_c0_g1_i2	-	integral component of membrane [GO:0016021]	antiporter activity [GO:0015297]; xenobiotic transmembrane transporter activity [GO:0042910]
AS4DTRINITY_DN4457_c0_g1_i2	-	-	-
AB4DTRINITY_DN11323_c1_g4_i5	-	integral component of membrane [GO:0016021]	purine nucleoside transmembrane transporter activity [GO:0015211]
BS4DTRINITY_DN34613_c0_g1_i1	-	-	endopeptidase inhibitor activity [GO:0004866]
CS4DTRINITY_DN10970_c0_g5_i1	-	-	-
AS4DTRINITY_DN11466_c2_g5_i2	-	-	-
CS4DTRINITY_DN6251_c0_g1_i1	-	-	-
AS4DTRINITY_DN6167_c0_g1_i2	-	integral component of membrane [GO:0016021]	-
CS4DTRINITY_DN21281_c0_g1_i1	-	-	-
CS4DTRINITY_DN11689_c3_g1_i1	lipid metabolic process [GO:0006629]	chloroplast [GO:0009507]	galactolipase activity [GO:0047714]; phospholipase A1 activity [GO:0008970]; triglyceride lipase activity [GO:0004806]
CS4DTRINITY_DN6431_c0_g1_i1	-	integral component of membrane [GO:0016021]	transmembrane transporter activity [GO:0022857]
CS4DTRINITY_DN643_c0_g1_i2	-	integral component of membrane [GO:0016021]	ATPase activity [GO:0016887]; ATPase-coupled transmembrane transporter activity [GO:0042626]; ATP binding [GO:0005524]
AB4DTRINITY_DN11979_c0_g1_i1	-	-	-
AS4DTRINITY_DN8401_c0_g1_i1	-	-	-
AB7DTRINITY_DN30590_c1_g4_i1	-	-	-
BS4DTRINITY_DN12484_c3_g5_i1	defense response [GO:0006952]	-	-
CS4DTRINITY_DN10800_c3_g1_i1	-	integral component of membrane [GO:0016021]	ATP binding [GO:0005524]; protein kinase activity [GO:0004672]
CS4DTRINITY_DN12555_c0_g1_i1	-	-	-
CB4DTRINITY_DN14571_c4_g3_i5	-	-	-
AB4DTRINITY_DN7486_c0_g1_i3	sexual reproduction [GO:0019953]	extracellular region [GO:0005576]	-
CS4DTRINITY_DN10636_c0_g1_i1	-	-	-
AS4DTRINITY_DN12165_c1_g4_i1	carbohydrate metabolic process [GO:0005975]	-	hydrolase activity, hydrolyzing O-glycosyl compounds [GO:0004553]
AB4DTRINITY_DN24991_c0_g1_i1	-	-	-
CS4DTRINITY_DN12069_c1_g8_i1	-	-	-
BS4DTRINITY_DN9309_c0_g1_i6	photosynthesis [GO:0015979]	chloroplast thylakoid membrane [GO:0009535]; extrinsic component of membrane [GO:0019898]; photosystem II oxygen evolving complex [GO:0009654]	calcium ion binding [GO:0005509]
AS4DTRINITY_DN5093_c0_g1_i1	-	-	-
AB7DTRINITY_DN25511_c0_g2_i1	-	integral component of membrane [GO:0016021]	antiporter activity [GO:0015297]; xenobiotic transmembrane transporter activity [GO:0042910]
BS4DTRINITY_DN10278_c0_g1_i1	-	-	-
CS4DTRINITY_DN16689_c0_g1_i1	-	-	-
AB4DTRINITY_DN5132_c0_g1_i1	-	-	-
BS4DTRINITY_DN12184_c3_g2_i2	-	-	-
CB4DTRINITY_DN14285_c3_g1_i2	response to auxin [GO:0009733]	-	-
BB4DTRINITY_DN7377_c0_g1_i2	-	-	-
BS4DTRINITY_DN12020_c2_g9_i3	-	integral component of membrane [GO:0016021]	transmembrane transporter activity [GO:0022857]
BS4DTRINITY_DN4955_c0_g1_i1	-	-	-
AS4DTRINITY_DN27166_c0_g1_i1	-	-	-
CB4DTRINITY_DN7298_c0_g1_i1	-	-	-
AS4DTRINITY_DN7710_c0_g1_i1	-	-	hydrolase activity, acting on ester bonds [GO:0016788]
AB4DTRINITY_DN11249_c0_g2_i2	-	-	-
AS4DTRINITY_DN12306_c5_g5_i1	-	-	-
AB4DTRINITY_DN10431_c0_g2_i1	-	-	-
BS4DTRINITY_DN4851_c0_g1_i1	-	-	-
BS4DTRINITY_DN3329_c0_g1_i1	-	-	-
AS7DTRINITY_DN437_c0_g1_i2	-	apoplast [GO:0048046]	-
BS4DTRINITY_DN11995_c0_g5_i1	-	integral component of membrane [GO:0016021]	-
CB4DTRINITY_DN10776_c0_g1_i2	response to oxidative stress [GO:0006979]	-	heme binding [GO:0020037]; peroxidase activity [GO:0004601]
AS4DTRINITY_DN11004_c1_g3_i2	glycine decarboxylation via glycine cleavage system [GO:0019464]	glycine cleavage complex [GO:0005960]; mitochondrion [GO:0005739]	-
AB7DTRINITY_DN29970_c1_g1_i2	response to oxidative stress [GO:0006979]	-	heme binding [GO:0020037]; peroxidase activity [GO:0004601]
CS4DTRINITY_DN12392_c0_g2_i1	-	-	enzyme inhibitor activity [GO:0004857]
AB4DTRINITY_DN5168_c0_g1_i1	-	-	-
BB4DTRINITY_DN13195_c3_g3_i1	stomatal complex development [GO:0010374]	-	-
AS4DTRINITY_DN19978_c0_g1_i1	-	-	-
BB4DTRINITY_DN31489_c0_g1_i1	jasmonic acid metabolic process [GO:0009694]; response to wounding [GO:0009611]	-	jasmonate O-methyltransferase activity [GO:0030795]
CS4DTRINITY_DN11316_c2_g3_i7	-	-	-
CB4DTRINITY_DN12081_c0_g1_i1	-	-	-
CB4DTRINITY_DN17610_c0_g1_i1	carbohydrate metabolic process [GO:0005975]; cell wall macromolecule catabolic process [GO:0016998]; chitin catabolic process [GO:0006032]	-	chitinase activity [GO:0004568]; chitin binding [GO:0008061]
BS4DTRINITY_DN13135_c5_g1_i1	-	-	-
AS7DTRINITY_DN9742_c0_g1_i1	-	-	-
AS4DTRINITY_DN11395_c0_g1_i3	-	-	transferase activity, transferring acyl groups other than amino-acyl groups [GO:0016747]
AB4DTRINITY_DN9728_c0_g2_i5	lipid metabolic process [GO:0006629]	-	aspartic-type endopeptidase activity [GO:0004190]
CS4DTRINITY_DN16906_c0_g1_i1	-	integral component of membrane [GO:0016021]	solute:proton antiporter activity [GO:0015299]
CS4DTRINITY_DN5910_c0_g1_i1	regulation of transcription, DNA-templated [GO:0006355]	nucleus [GO:0005634]	DNA binding [GO:0003677]
CS4DTRINITY_DN11622_c2_g5_i1	positive regulation of transcription by RNA polymerase II [GO:0045944]	nucleus [GO:0005634]	DNA-binding transcription factor activity [GO:0003700]; protein dimerization activity [GO:0046983]; RNA polymerase II transcription regulatory region sequence-specific DNA binding [GO:0000977]
BS4DTRINITY_DN8311_c0_g1_i1	-	-	-
BB4DTRINITY_DN12849_c0_g1_i1	-	-	nutrient reservoir activity [GO:0045735]
BS4DTRINITY_DN12747_c3_g6_i3	-	-	ubiquitin-protein transferase activity [GO:0004842]
CS4DTRINITY_DN3138_c0_g1_i1	-	nucleus [GO:0005634]	DNA binding [GO:0003677]
CS4DTRINITY_DN6247_c0_g1_i1	-	-	-
CS4DTRINITY_DN10424_c0_g1_i1	-	integral component of membrane [GO:0016021]	-
BS4DTRINITY_DN11923_c6_g3_i2	-	-	-
BS4DTRINITY_DN13948_c0_g1_i1	-	-	-
CB7DTRINITY_DN13692_c0_g1_i3	-	-	-
CS4DTRINITY_DN12445_c0_g2_i1	-	integral component of membrane [GO:0016021]	-
CS4DTRINITY_DN30222_c0_g1_i1	-	-	-
CS4DTRINITY_DN12419_c0_g2_i9	-	-	serine-type endopeptidase activity [GO:0004252]
BS4DTRINITY_DN11970_c0_g2_i2	-	integral component of membrane [GO:0016021]	oxidoreductase activity [GO:0016491]
AS4DTRINITY_DN12323_c2_g7_i1	-	integral component of membrane [GO:0016021]	electron transfer activity [GO:0009055]
AB4DTRINITY_DN10872_c2_g2_i1	-	integral component of membrane [GO:0016021]	transferase activity, transferring acyl groups [GO:0016746]
CS4DTRINITY_DN11880_c2_g1_i2	-	-	-
AS4DTRINITY_DN8405_c0_g1_i1	photosynthesis, light harvesting [GO:0009765]; protein-chromophore linkage [GO:0018298]	chloroplast thylakoid membrane [GO:0009535]; integral component of membrane [GO:0016021]; photosystem I [GO:0009522]; photosystem II [GO:0009523]	chlorophyll binding [GO:0016168]
AB4DTRINITY_DN10268_c2_g4_i1	-	-	-
BB7DTRINITY_DN24343_c0_g1_i1	abscisic acid-activated signaling pathway [GO:0009738]; defense response [GO:0006952]; response to biotic stimulus [GO:0009607]	-	abscisic acid binding [GO:0010427]; protein phosphatase inhibitor activity [GO:0004864]; signaling receptor activity [GO:0038023]
BS4DTRINITY_DN12862_c2_g4_i1	-	-	-
CS4DTRINITY_DN11709_c2_g2_i1	protein glycosylation [GO:0006486]	cell wall [GO:0005618]	transferase activity, transferring glycosyl groups [GO:0016757]
AS4DTRINITY_DN2750_c0_g1_i2	-	-	-
BB4DTRINITY_DN13356_c0_g1_i9	-	-	ADP binding [GO:0043531]
CS4DTRINITY_DN11566_c1_g7_i2	-	-	-
AB4DTRINITY_DN10630_c0_g3_i1	-	-	-
CB4DTRINITY_DN10322_c0_g1_i1	hydrogen peroxide catabolic process [GO:0042744]; response to oxidative stress [GO:0006979]	extracellular region [GO:0005576]; integral component of membrane [GO:0016021]	heme binding [GO:0020037]; metal ion binding [GO:0046872]; peroxidase activity [GO:0004601]
BS4DTRINITY_DN9178_c0_g1_i1	-	-	-
AS4DTRINITY_DN7813_c0_g1_i2	-	-	-
CS4DTRINITY_DN8017_c0_g2_i1	-	-	-
CB4DTRINITY_DN27405_c0_g1_i1	-	-	-
BS4DTRINITY_DN11815_c3_g10_i2	-	-	-
AS4DTRINITY_DN11645_c2_g8_i3	-	-	copper ion binding [GO:0005507]; oxidoreductase activity [GO:0016491]
BS4DTRINITY_DN12993_c0_g4_i1	base-excision repair [GO:0006284]	-	DNA-3-methyladenine glycosylase activity [GO:0008725]
AS4DTRINITY_DN17325_c0_g1_i1	-	integral component of membrane [GO:0016021]	-
AS4DTRINITY_DN11841_c1_g7_i1	-	-	-
BB4DTRINITY_DN13532_c3_g1_i7	-	-	-
BB4DTRINITY_DN13503_c3_g2_i1	lipid catabolic process [GO:0016042]	-	hydrolase activity [GO:0016787]
AB7DTRINITY_DN21837_c0_g1_i2	-	-	-
CS4DTRINITY_DN12379_c0_g3_i5	telomere maintenance [GO:0000723]	-	-
AS4DTRINITY_DN11086_c0_g1_i4	-	-	-
BS4DTRINITY_DN9861_c0_g2_i2	-	-	-
AS4DTRINITY_DN10971_c0_g4_i1	-	-	serine-type endopeptidase activity [GO:0004252]
CS4DTRINITY_DN11269_c3_g1_i8	-	-	-
BB4DTRINITY_DN11810_c0_g2_i1	-	-	-
CB7DTRINITY_DN17329_c1_g8_i1	photosynthesis, light harvesting [GO:0009765]; protein-chromophore linkage [GO:0018298]	chloroplast thylakoid membrane [GO:0009535]; integral component of membrane [GO:0016021]; photosystem I [GO:0009522]; photosystem II [GO:0009523]	chlorophyll binding [GO:0016168]
BS4DTRINITY_DN12970_c1_g3_i1	-	-	-
CS4DTRINITY_DN8292_c0_g2_i1	-	chloroplast envelope [GO:0009941]; chloroplast stroma [GO:0009570]	oxidoreductase activity [GO:0016491]
BS4DTRINITY_DN16293_c0_g1_i1	-	-	-
BS4DTRINITY_DN13516_c0_g1_i1	hydrogen peroxide catabolic process [GO:0042744]; response to oxidative stress [GO:0006979]	extracellular region [GO:0005576]	heme binding [GO:0020037]; metal ion binding [GO:0046872]; peroxidase activity [GO:0004601]
AS4DTRINITY_DN11591_c2_g4_i3	-	integral component of membrane [GO:0016021]	-
CS4DTRINITY_DN11186_c1_g3_i5	small GTPase mediated signal transduction [GO:0007264]	-	GTPase activity [GO:0003924]; GTP binding [GO:0005525]
BS4DTRINITY_DN11669_c0_g1_i1	-	-	oxidoreductase activity [GO:0016491]
AB7DTRINITY_DN29007_c0_g3_i2	-	-	-
BS4DTRINITY_DN8834_c0_g1_i3	-	-	-
AS4DTRINITY_DN10236_c0_g1_i1	-	-	-
CS4DTRINITY_DN21785_c0_g1_i1	-	-	-
AB4DTRINITY_DN10335_c0_g3_i4	-	host cell nucleus [GO:0042025]; nucleus [GO:0005634]	DNA binding [GO:0003677]; metal ion binding [GO:0046872]
AS4DTRINITY_DN7477_c0_g1_i3	-	integral component of membrane [GO:0016021]	-
BS4DTRINITY_DN13295_c0_g1_i1	-	nucleus [GO:0005634]	DNA binding [GO:0003677]; DNA-binding transcription factor activity [GO:0003700]
BB4DTRINITY_DN25754_c0_g1_i1	-	integral component of membrane [GO:0016021]	-
BB7DTRINITY_DN14898_c0_g1_i3	-	integral component of membrane [GO:0016021]	ATP binding [GO:0005524]; protein kinase activity [GO:0004672]
AS4DTRINITY_DN5222_c0_g1_i1	-	-	-
BS4DTRINITY_DN9252_c0_g2_i1	-	-	-
BB7DTRINITY_DN35649_c0_g1_i1	negative regulation of transcription, DNA-templated [GO:0045892]	nucleus [GO:0005634]	-
CB7DTRINITY_DN5777_c0_g1_i1	-	-	-
CS4DTRINITY_DN22099_c0_g1_i1	-	-	-
BB7DTRINITY_DN17001_c3_g1_i1	photosynthesis, light harvesting [GO:0009765]; protein-chromophore linkage [GO:0018298]	chloroplast thylakoid membrane [GO:0009535]; integral component of membrane [GO:0016021]; photosystem I [GO:0009522]; photosystem II [GO:0009523]	chlorophyll binding [GO:0016168]
BB4DTRINITY_DN2130_c0_g1_i1	glycine decarboxylation via glycine cleavage system [GO:0019464]	glycine cleavage complex [GO:0005960]	-
BS4DTRINITY_DN9533_c0_g1_i1	-	-	-
CS4DTRINITY_DN12354_c0_g3_i1	-	-	ATP binding [GO:0005524]; nucleic acid binding [GO:0003676]
AB7DTRINITY_DN30303_c0_g3_i1	-	-	nutrient reservoir activity [GO:0045735]
AS4DTRINITY_DN3907_c0_g1_i1	-	-	-
BS4DTRINITY_DN11540_c0_g1_i2	-	-	-
CS4DTRINITY_DN11924_c3_g2_i2	defense response [GO:0006952]	integral component of membrane [GO:0016021]	-
CS4DTRINITY_DN12129_c4_g3_i1	-	-	electron transfer activity [GO:0009055]
BS4DTRINITY_DN11655_c0_g2_i2	-	integral component of membrane [GO:0016021]; vacuolar membrane [GO:0005774]	calcium:proton antiporter activity [GO:0015369]
AS4DTRINITY_DN3518_c0_g1_i1	-	-	-
CS4DTRINITY_DN6305_c0_g1_i1	plant-type cell wall organization [GO:0009664]	cell wall [GO:0005618]; extracellular region [GO:0005576]; membrane [GO:0016020]	-
CS4DTRINITY_DN28_c0_g1_i1	-	-	-
BS4DTRINITY_DN30955_c0_g1_i1	-	-	-
CB4DTRINITY_DN6888_c0_g2_i1	-	extracellular matrix [GO:0031012]; integral component of membrane [GO:0016021]	metalloendopeptidase activity [GO:0004222]; zinc ion binding [GO:0008270]
BS4DTRINITY_DN34140_c0_g1_i1	-	-	-
BS4DTRINITY_DN6594_c0_g1_i1	-	-	-
CS4DTRINITY_DN11226_c0_g11_i3	-	integral component of membrane [GO:0016021]	-
CS4DTRINITY_DN11540_c0_g2_i2	-	-	Rho guanyl-nucleotide exchange factor activity [GO:0005089]
AS4DTRINITY_DN11259_c2_g3_i1	cellulose catabolic process [GO:0030245]	-	cellulase activity [GO:0008810]
AS4DTRINITY_DN9804_c0_g1_i2	cell wall modification [GO:0042545]	-	aspartyl esterase activity [GO:0045330]; pectinesterase activity [GO:0030599]
AS4DTRINITY_DN28054_c0_g1_i1	-	integral component of membrane [GO:0016021]	-
AB4DTRINITY_DN6330_c0_g1_i1	phloem development [GO:0010088]	-	-
CS4DTRINITY_DN937_c0_g1_i1	-	-	-
CS4DTRINITY_DN20993_c0_g1_i1	-	-	-
AS4DTRINITY_DN11267_c2_g5_i5	-	-	-
BS4DTRINITY_DN10656_c0_g1_i3	-	-	-
BS4DTRINITY_DN1561_c0_g1_i1	-	-	-
BS4DTRINITY_DN2558_c0_g1_i2	-	-	cysteine-type peptidase activity [GO:0008234]
CS4DTRINITY_DN12515_c0_g1_i1	-	-	-
BS4DTRINITY_DN12381_c0_g3_i3	-	-	-
AB4DTRINITY_DN11149_c1_g1_i2	'de novo' CTP biosynthetic process [GO:0044210]; glutamine metabolic process [GO:0006541]	-	ATP binding [GO:0005524]; CTP synthase activity [GO:0003883]
AB4DTRINITY_DN3256_c0_g1_i2	-	-	nucleotidase activity [GO:0008252]
BS4DTRINITY_DN5716_c0_g1_i1	-	-	-
CB4DTRINITY_DN31120_c0_g1_i1	amine metabolic process [GO:0009308]	-	copper ion binding [GO:0005507]; primary amine oxidase activity [GO:0008131]; quinone binding [GO:0048038]
AB4DTRINITY_DN11083_c0_g1_i1	-	-	-
CB4DTRINITY_DN36063_c0_g1_i1	mitotic chromosome condensation [GO:0007076]	-	-
BS4DTRINITY_DN8003_c0_g1_i3	-	-	-
AS4DTRINITY_DN12310_c2_g6_i6	-	-	-
CB4DTRINITY_DN37454_c0_g1_i1	-	-	-
CS4DTRINITY_DN8996_c0_g3_i4	-	-	-
CS4DTRINITY_DN11298_c1_g3_i1	-	integral component of membrane [GO:0016021]	ATPase activity [GO:0016887]; ATP binding [GO:0005524]
AS4DTRINITY_DN106_c0_g1_i1	-	-	-
AS4DTRINITY_DN11977_c1_g5_i3	metal ion transport [GO:0030001]	-	metal ion binding [GO:0046872]
AB4DTRINITY_DN8830_c1_g1_i2	-	-	-
CS4DTRINITY_DN11572_c1_g10_i1	-	integral component of membrane [GO:0016021]	ATPase activity [GO:0016887]; ATPase-coupled transmembrane transporter activity [GO:0042626]; ATP binding [GO:0005524]
BS4DTRINITY_DN12249_c7_g6_i1	-	integral component of membrane [GO:0016021]	-
AS4DTRINITY_DN9170_c0_g1_i2	-	-	metal ion binding [GO:0046872]; superoxide dismutase activity [GO:0004784]
CS4DTRINITY_DN1781_c0_g1_i1	-	-	-
BS4DTRINITY_DN20697_c0_g1_i1	-	-	-
BS4DTRINITY_DN20207_c0_g1_i1	-	integral component of membrane [GO:0016021]	voltage-gated potassium channel activity [GO:0005249]
AB4DTRINITY_DN31019_c0_g1_i1	-	-	-
AB4DTRINITY_DN5349_c0_g1_i1	-	-	-
BS4DTRINITY_DN12563_c2_g11_i2	-	-	-
CS4DTRINITY_DN12175_c1_g1_i1	-	-	-
AS4DTRINITY_DN910_c0_g1_i1	-	-	-
AB7DTRINITY_DN22804_c1_g2_i1	-	-	GTP binding [GO:0005525]
BS4DTRINITY_DN12201_c2_g6_i2	photosynthesis, light harvesting [GO:0009765]; protein-chromophore linkage [GO:0018298]	chloroplast thylakoid membrane [GO:0009535]; integral component of membrane [GO:0016021]; photosystem I [GO:0009522]; photosystem II [GO:0009523]	chlorophyll binding [GO:0016168]
CS4DTRINITY_DN12385_c1_g16_i2	-	nucleus [GO:0005634]	DNA binding [GO:0003677]; DNA-binding transcription factor activity [GO:0003700]
BS4DTRINITY_DN11818_c0_g1_i3	-	-	-
BB4DTRINITY_DN13191_c1_g1_i1	-	-	-
AB4DTRINITY_DN10604_c0_g1_i2	-	-	-
BS4DTRINITY_DN13007_c5_g1_i1	-	-	DNA binding [GO:0003677]; protein dimerization activity [GO:0046983]
CB4DTRINITY_DN14306_c0_g2_i6	-	-	-
CS4DTRINITY_DN470_c0_g1_i1	-	-	-
CS4DTRINITY_DN11799_c4_g2_i6	-	-	-
CS4DTRINITY_DN11118_c0_g6_i2	-	-	cysteine-type peptidase activity [GO:0008234]
BS4DTRINITY_DN9501_c0_g1_i1	cellular amino acid metabolic process [GO:0006520]	-	carboxy-lyase activity [GO:0016831]; pyridoxal phosphate binding [GO:0030170]
CB7DTRINITY_DN17393_c1_g1_i8	-	-	-
BS4DTRINITY_DN6794_c0_g1_i1	-	-	-
BS4DTRINITY_DN12087_c1_g1_i1	-	-	-
AB4DTRINITY_DN7568_c0_g1_i3	-	-	hydrolase activity, acting on ester bonds [GO:0016788]
AB4DTRINITY_DN8635_c0_g2_i3	-	-	-
CS4DTRINITY_DN5987_c0_g1_i1	-	integral component of membrane [GO:0016021]	-
AS4DTRINITY_DN9941_c0_g2_i1	-	integral component of membrane [GO:0016021]	ATP binding [GO:0005524]; protein kinase activity [GO:0004672]
AS4DTRINITY_DN6798_c0_g1_i1	-	-	-
BS4DTRINITY_DN12701_c1_g3_i2	-	-	-
BS4DTRINITY_DN11985_c1_g3_i1	-	-	-
CS4DTRINITY_DN11908_c0_g1_i1	-	-	-
BB4DTRINITY_DN13455_c1_g2_i9	-	-	-
CB4DTRINITY_DN7582_c0_g1_i2	-	-	-
AS4DTRINITY_DN19756_c0_g1_i1	-	-	-
CS4DTRINITY_DN11947_c1_g10_i1	-	-	-
AB4DTRINITY_DN10825_c1_g10_i2	photosynthesis, light harvesting [GO:0009765]; protein-chromophore linkage [GO:0018298]	chloroplast thylakoid membrane [GO:0009535]; integral component of membrane [GO:0016021]; photosystem I [GO:0009522]; photosystem II [GO:0009523]	chlorophyll binding [GO:0016168]
CB4DTRINITY_DN9170_c0_g1_i1	-	-	-
CS4DTRINITY_DN2060_c0_g1_i1	-	-	DNA-binding transcription factor activity [GO:0003700]
BB4DTRINITY_DN5565_c0_g1_i1	response to auxin [GO:0009733]	-	-
CS4DTRINITY_DN10847_c2_g1_i2	-	integral component of membrane [GO:0016021]	protein-cysteine S-palmitoyltransferase activity [GO:0019706]
AB7DTRINITY_DN26969_c0_g1_i2	sucrose metabolic process [GO:0005985]	-	sucrose synthase activity [GO:0016157]
CS4DTRINITY_DN1465_c0_g1_i2	-	integral component of membrane [GO:0016021]	-
BS4DTRINITY_DN25715_c0_g1_i1	-	-	-
AS4DTRINITY_DN14598_c0_g1_i1	-	-	-
CS4DTRINITY_DN9354_c0_g1_i4	-	mitochondrial outer membrane [GO:0005741]	voltage-gated anion channel activity [GO:0008308]
AB4DTRINITY_DN8061_c0_g1_i3	-	integral component of membrane [GO:0016021]	-
AS4DTRINITY_DN10439_c0_g1_i2	-	-	-
BB4DTRINITY_DN9387_c0_g1_i1	-	-	-
BS4DTRINITY_DN417_c0_g1_i1	-	-	-
CS4DTRINITY_DN6708_c0_g1_i2	-	-	-
AB7DTRINITY_DN29632_c0_g1_i2	-	-	-
AS4DTRINITY_DN24470_c0_g1_i1	-	-	-
BS4DTRINITY_DN8856_c0_g1_i1	-	-	-
BB4DTRINITY_DN13019_c6_g2_i2	-	-	-
BS4DTRINITY_DN8937_c0_g1_i1	-	-	zinc ion binding [GO:0008270]
CS4DTRINITY_DN12044_c1_g5_i4	-	-	-
BS4DTRINITY_DN2516_c0_g1_i1	-	-	-
BS4DTRINITY_DN7680_c0_g1_i1	-	-	-
AB4DTRINITY_DN10914_c2_g2_i2	-	-	cysteine-type peptidase activity [GO:0008234]
BS4DTRINITY_DN12960_c0_g1_i1	-	integral component of membrane [GO:0016021]	-
CB7DTRINITY_DN16741_c1_g5_i3	-	-	-
BS4DTRINITY_DN11012_c0_g3_i3	cellulose catabolic process [GO:0030245]	-	cellulase activity [GO:0008810]
AB4DTRINITY_DN10766_c2_g2_i4	-	-	DNA-binding transcription factor activity [GO:0003700]
CS4DTRINITY_DN12398_c3_g1_i2	-	-	-
CS4DTRINITY_DN8569_c0_g1_i1	-	-	-
CS4DTRINITY_DN22687_c0_g1_i1	-	-	-
CS4DTRINITY_DN11110_c3_g3_i2	-	-	ATP binding [GO:0005524]; protein kinase activity [GO:0004672]
CS4DTRINITY_DN11923_c2_g5_i3	-	-	-
CS4DTRINITY_DN11305_c1_g5_i2	inositol biosynthetic process [GO:0006021]; phospholipid biosynthetic process [GO:0008654]	-	inositol-3-phosphate synthase activity [GO:0004512]
AS4DTRINITY_DN11336_c4_g2_i2	-	-	-
BB4DTRINITY_DN6727_c0_g1_i2	-	-	-
CB4DTRINITY_DN14516_c2_g1_i4	-	-	-
AS4DTRINITY_DN7533_c0_g2_i1	-	-	cytochrome-b5 reductase activity, acting on NAD(P)H [GO:0004128]
AB4DTRINITY_DN9724_c0_g2_i2	-	-	-
BS4DTRINITY_DN11457_c0_g1_i1	-	-	-
AS4DTRINITY_DN7488_c0_g1_i2	regulation of transcription, DNA-templated [GO:0006355]	-	-
BS4DTRINITY_DN1424_c0_g1_i2	-	-	-
CS4DTRINITY_DN35972_c0_g1_i1	-	-	-
AS4DTRINITY_DN10899_c1_g3_i4	-	-	-
AB4DTRINITY_DN277_c0_g1_i1	-	-	-
AB4DTRINITY_DN2166_c0_g1_i1	-	-	-
AB4DTRINITY_DN7839_c0_g1_i1	-	-	-
CS4DTRINITY_DN1735_c0_g1_i2	cell division [GO:0051301]	-	ATP binding [GO:0005524]; protein serine/threonine kinase activity [GO:0004674]
BS4DTRINITY_DN12268_c1_g1_i1	-	-	-
BB7DTRINITY_DN14922_c0_g1_i1	-	-	-
AS4DTRINITY_DN11610_c0_g3_i1	-	-	aspartic-type endopeptidase activity [GO:0004190]
BS4DTRINITY_DN11110_c0_g1_i1	-	integral component of membrane [GO:0016021]	antiporter activity [GO:0015297]; xenobiotic transmembrane transporter activity [GO:0042910]
AS4DTRINITY_DN12276_c0_g2_i4	-	-	-
BB7DTRINITY_DN35428_c0_g1_i1	-	-	-
AS4DTRINITY_DN11022_c2_g4_i2	-	integral component of membrane [GO:0016021]	-
BS4DTRINITY_DN3939_c0_g1_i1	-	-	-
AS4DTRINITY_DN9605_c0_g2_i3	-	-	flavin adenine dinucleotide binding [GO:0050660]; tRNA dihydrouridine synthase activity [GO:0017150]
CS4DTRINITY_DN3990_c0_g1_i1	-	-	-
CB7DTRINITY_DN9484_c0_g1_i2	-	-	metal ion binding [GO:0046872]
BS4DTRINITY_DN12063_c0_g2_i2	-	-	-
AB7DTRINITY_DN28071_c0_g2_i2	-	integral component of membrane [GO:0016021]	-
BB4DTRINITY_DN12670_c2_g3_i4	small GTPase mediated signal transduction [GO:0007264]	-	GTPase activity [GO:0003924]; GTP binding [GO:0005525]
BB4DTRINITY_DN13552_c2_g2_i8	-	-	-
AS4DTRINITY_DN12306_c3_g3_i1	-	-	-
AS4DTRINITY_DN16778_c0_g1_i1	-	integral component of membrane [GO:0016021]	ion channel activity [GO:0005216]
AS4DTRINITY_DN24689_c0_g1_i1	-	-	-
CS4DTRINITY_DN8107_c0_g1_i3	-	-	serine-type peptidase activity [GO:0008236]
CB7DTRINITY_DN13640_c0_g2_i2	plant-type cell wall organization [GO:0009664]	cell wall [GO:0005618]; extracellular region [GO:0005576]; membrane [GO:0016020]	-
AB7DTRINITY_DN20474_c0_g1_i1	-	nucleus [GO:0005634]	DNA binding [GO:0003677]
AS4DTRINITY_DN7990_c0_g1_i2	-	-	-
BS4DTRINITY_DN12996_c1_g1_i13	-	-	ADP binding [GO:0043531]
AS4DTRINITY_DN17549_c0_g1_i1	-	-	-
AB4DTRINITY_DN11145_c1_g16_i1	cellulose catabolic process [GO:0030245]	-	cellulase activity [GO:0008810]
AB4DTRINITY_DN1920_c0_g1_i2	-	-	-
CS4DTRINITY_DN10871_c5_g11_i2	-	host cell nucleus [GO:0042025]; nucleus [GO:0005634]	DNA binding [GO:0003677]; metal ion binding [GO:0046872]
BS4DTRINITY_DN26946_c0_g1_i1	-	-	-
BB7DTRINITY_DN8482_c0_g1_i2	-	-	-
AB4DTRINITY_DN12135_c0_g1_i1	-	-	-
BS4DTRINITY_DN10873_c0_g1_i5	-	-	-
BS4DTRINITY_DN29894_c0_g1_i1	-	-	-
BS4DTRINITY_DN1694_c0_g1_i1	-	-	-
BB4DTRINITY_DN12606_c3_g14_i5	-	-	-
BS4DTRINITY_DN12958_c0_g8_i7	carbohydrate metabolic process [GO:0005975]	-	hydrolase activity, hydrolyzing O-glycosyl compounds [GO:0004553]
CS4DTRINITY_DN11650_c2_g17_i1	DNA integration [GO:0015074]	integral component of membrane [GO:0016021]	nucleic acid binding [GO:0003676]
AB4DTRINITY_DN7951_c0_g1_i4	-	-	methyltransferase activity [GO:0008168]
AS4DTRINITY_DN4957_c0_g1_i1	-	-	-
BS7D1TRINITY_DN9298_c0_g1_i4	-	-	-
AS4DTRINITY_DN668_c0_g1_i1	phosphorelay signal transduction system [GO:0000160]	nucleus [GO:0005634]	DNA binding [GO:0003677]; DNA-binding transcription factor activity [GO:0003700]
CS4DTRINITY_DN11615_c2_g1_i4	-	integral component of membrane [GO:0016021]	-
CB7DTRINITY_DN17007_c0_g3_i5	-	-	-
AB4DTRINITY_DN10965_c3_g2_i1	-	nucleus [GO:0005634]	DNA binding [GO:0003677]; DNA-binding transcription factor activity [GO:0003700]
AS4DTRINITY_DN12165_c2_g2_i10	transcription initiation from RNA polymerase II promoter [GO:0006367]	transcription factor TFIIF complex [GO:0005674]	-
BB4DTRINITY_DN13278_c3_g5_i8	carbohydrate metabolic process [GO:0005975]	-	hydrolase activity, hydrolyzing O-glycosyl compounds [GO:0004553]
CB4DTRINITY_DN10365_c0_g1_i1	-	integral component of membrane [GO:0016021]	nucleic acid binding [GO:0003676]; zinc ion binding [GO:0008270]
AB4DTRINITY_DN24310_c0_g1_i1	-	-	-
AS4DTRINITY_DN11191_c0_g2_i6	carbohydrate metabolic process [GO:0005975]	-	hydrolase activity, hydrolyzing O-glycosyl compounds [GO:0004553]
BS4DTRINITY_DN12670_c0_g1_i1	-	integral component of membrane [GO:0016021]	-
CS4DTRINITY_DN26173_c0_g1_i1	-	-	-
CS4DTRINITY_DN10913_c0_g5_i1	-	-	-
AS4DTRINITY_DN12210_c0_g6_i3	-	-	-
BS4DTRINITY_DN8871_c0_g1_i1	-	integral component of membrane [GO:0016021]	antiporter activity [GO:0015297]; xenobiotic transmembrane transporter activity [GO:0042910]
CS4DTRINITY_DN10827_c1_g12_i1	cellulose catabolic process [GO:0030245]	-	cellulase activity [GO:0008810]
AS4DTRINITY_DN10441_c0_g1_i3	-	-	-
BS4DTRINITY_DN12169_c3_g1_i5	-	host cell nucleus [GO:0042025]; nucleus [GO:0005634]	DNA binding [GO:0003677]; metal ion binding [GO:0046872]
AS4DTRINITY_DN10546_c0_g1_i2	-	-	protein dimerization activity [GO:0046983]
BS4DTRINITY_DN8688_c0_g1_i3	sexual reproduction [GO:0019953]	extracellular region [GO:0005576]	-
AB7DTRINITY_DN24662_c1_g1_i1	-	-	FAD binding [GO:0071949]; oxidoreductase activity [GO:0016491]
CB4DTRINITY_DN12630_c0_g2_i1	carbohydrate metabolic process [GO:0005975]	-	hydrolase activity, hydrolyzing O-glycosyl compounds [GO:0004553]
AB7DTRINITY_DN30360_c3_g1_i1	small GTPase mediated signal transduction [GO:0007264]	-	GTPase activity [GO:0003924]; GTP binding [GO:0005525]
AS4DTRINITY_DN32602_c0_g1_i1	-	-	-
AS4DTRINITY_DN12183_c1_g7_i1	response to auxin [GO:0009733]	-	-
CS4DTRINITY_DN9061_c0_g2_i1	-	-	-
CS4DTRINITY_DN11710_c0_g1_i1	-	-	-
AB7DTRINITY_DN26950_c0_g1_i2	-	-	-
AB4DTRINITY_DN2492_c0_g1_i2	-	-	-
BS4DTRINITY_DN10661_c0_g2_i2	-	-	ATP binding [GO:0005524]; kinase activity [GO:0016301]
CB7DTRINITY_DN11992_c0_g1_i2	-	-	-
AB4DTRINITY_DN10823_c0_g1_i2	-	-	oxidoreductase activity [GO:0016491]
AS4DTRINITY_DN11221_c1_g16_i1	-	-	serine-type endopeptidase activity [GO:0004252]
CS4DTRINITY_DN11566_c1_g13_i1	-	-	-
BS4DTRINITY_DN16639_c0_g1_i1	-	-	metal ion binding [GO:0046872]; oxidoreductase activity [GO:0016491]
AB4DTRINITY_DN10752_c1_g3_i4	response to auxin [GO:0009733]	-	-
BS4DTRINITY_DN11182_c0_g1_i2	-	-	-
CS4DTRINITY_DN5549_c0_g1_i1	recognition of pollen [GO:0048544]	integral component of membrane [GO:0016021]	ATP binding [GO:0005524]; polysaccharide binding [GO:0030247]; protein serine/threonine kinase activity [GO:0004674]
CS4DTRINITY_DN30204_c0_g1_i1	-	-	-
CB4DTRINITY_DN10576_c0_g1_i1	-	-	-
AS4DTRINITY_DN11986_c0_g1_i1	regulation of ion transmembrane transport [GO:0034765]	integral component of membrane [GO:0016021]	voltage-gated potassium channel activity [GO:0005249]
BS4DTRINITY_DN10114_c0_g1_i1	-	-	-
BS4DTRINITY_DN3507_c0_g1_i1	photosynthesis [GO:0015979]	chloroplast thylakoid membrane [GO:0009535]; photosystem I [GO:0009522]	-
BB4DTRINITY_DN12285_c0_g1_i3	-	-	endopeptidase inhibitor activity [GO:0004866]
CS4DTRINITY_DN11004_c9_g4_i4	-	integral component of membrane [GO:0016021]	-
CS4DTRINITY_DN32255_c0_g1_i1	-	-	-
CB4DTRINITY_DN14306_c0_g1_i1	-	-	-
AB4DTRINITY_DN10504_c5_g2_i2	-	integral component of membrane [GO:0016021]	-
BB4DTRINITY_DN9283_c0_g2_i1	-	-	-
AB7DTRINITY_DN29678_c0_g1_i2	regulation of transcription, DNA-templated [GO:0006355]	nucleus [GO:0005634]	DNA binding [GO:0003677]
BB4DTRINITY_DN6306_c0_g1_i1	-	-	-
AS4DTRINITY_DN10889_c1_g2_i1	response to auxin [GO:0009733]	-	-
BS4DTRINITY_DN12129_c1_g1_i1	-	-	-
AS4DTRINITY_DN4630_c0_g1_i1	-	-	AT DNA binding [GO:0003680]
AS4DTRINITY_DN16980_c0_g1_i1	-	-	-
BS4DTRINITY_DN8092_c0_g1_i1	-	-	-
AS4DTRINITY_DN11635_c1_g5_i2	-	-	-
AS4DTRINITY_DN1371_c0_g1_i1	-	-	aspartic-type endopeptidase activity [GO:0004190]
CS4DTRINITY_DN126_c0_g1_i2	-	-	-
CS4DTRINITY_DN11953_c1_g5_i3	fatty acid biosynthetic process [GO:0006633]	-	phosphopantetheine binding [GO:0031177]
CS4DTRINITY_DN7386_c0_g1_i2	-	-	-
CB4DTRINITY_DN13900_c0_g1_i1	translation [GO:0006412]	ribosome [GO:0005840]	structural constituent of ribosome [GO:0003735]
BS4DTRINITY_DN12363_c3_g2_i1	-	-	-
AS4DTRINITY_DN15651_c0_g1_i1	-	-	-
AS4DTRINITY_DN11331_c4_g7_i8	-	-	-
AS4DTRINITY_DN19837_c0_g1_i1	-	-	-
BS4DTRINITY_DN12625_c1_g4_i1	-	-	-
CS4DTRINITY_DN23997_c0_g1_i1	-	nucleus [GO:0005634]	DNA binding [GO:0003677]
AB4DTRINITY_DN3731_c0_g1_i2	-	-	-
CS4DTRINITY_DN12050_c3_g9_i1	-	-	FAD binding [GO:0071949]; oxidoreductase activity [GO:0016491]
AS4DTRINITY_DN8711_c0_g1_i2	-	integral component of membrane [GO:0016021]	-
AB7DTRINITY_DN30727_c2_g3_i10	-	-	-
BS4DTRINITY_DN30554_c0_g1_i1	-	-	-
BS4DTRINITY_DN16245_c0_g1_i1	-	-	-
CS4DTRINITY_DN10299_c0_g1_i1	-	-	-
CB7DTRINITY_DN14410_c0_g1_i2	-	-	magnesium ion binding [GO:0000287]; terpene synthase activity [GO:0010333]
CS4DTRINITY_DN12443_c1_g2_i1	-	-	GTPase activity [GO:0003924]; GTP binding [GO:0005525]; translation elongation factor activity [GO:0003746]
BS4DTRINITY_DN11583_c0_g1_i1	-	-	-
CS4DTRINITY_DN12049_c0_g1_i3	galactose metabolic process [GO:0006012]	-	UDP-glucose 4-epimerase activity [GO:0003978]
BS4DTRINITY_DN9852_c0_g1_i1	-	-	-
CB4DTRINITY_DN36562_c0_g1_i1	-	-	-
AS4DTRINITY_DN9559_c0_g1_i2	alcohol metabolic process [GO:0006066]	intracellular membrane-bounded organelle [GO:0043231]; membrane [GO:0016020]	flavin adenine dinucleotide binding [GO:0050660]; long-chain-alcohol oxidase activity [GO:0046577]
AS4DTRINITY_DN5965_c0_g1_i1	-	-	-
AB4DTRINITY_DN4831_c0_g1_i1	-	-	serine-type peptidase activity [GO:0008236]
CS4DTRINITY_DN29944_c0_g1_i1	-	-	metal ion binding [GO:0046872]; oxidoreductase activity [GO:0016491]
BS4DTRINITY_DN11960_c0_g1_i3	-	integral component of membrane [GO:0016021]	-
CB4DTRINITY_DN14247_c0_g4_i1	plant-type cell wall organization [GO:0009664]	cell wall [GO:0005618]; extracellular region [GO:0005576]; membrane [GO:0016020]	-
AB4DTRINITY_DN10821_c2_g20_i1	carbohydrate metabolic process [GO:0005975]	-	hydrolase activity, hydrolyzing O-glycosyl compounds [GO:0004553]
CS4DTRINITY_DN10986_c1_g7_i4	plant-type cell wall organization [GO:0009664]	cell wall [GO:0005618]; extracellular region [GO:0005576]; membrane [GO:0016020]	-
CB4DTRINITY_DN12497_c0_g1_i2	DNA-templated transcription, initiation [GO:0006352]	chloroplast [GO:0009507]	DNA binding [GO:0003677]; DNA-binding transcription factor activity [GO:0003700]; sigma factor activity [GO:0016987]
CS4DTRINITY_DN8602_c0_g1_i4	-	nucleus [GO:0005634]	zinc ion binding [GO:0008270]
AS4DTRINITY_DN10387_c0_g2_i1	-	-	-
BS7D1TRINITY_DN6868_c0_g2_i2	-	-	serine-type endopeptidase activity [GO:0004252]
CS4DTRINITY_DN12141_c1_g7_i1	response to oxidative stress [GO:0006979]	-	heme binding [GO:0020037]; peroxidase activity [GO:0004601]
BB7DTRINITY_DN29437_c0_g1_i1	-	-	DNA binding [GO:0003677]; metal ion binding [GO:0046872]
BS4DTRINITY_DN12402_c1_g6_i1	-	-	-
BB4DTRINITY_DN20394_c0_g1_i1	-	integral component of membrane [GO:0016021]	-
AB4DTRINITY_DN10883_c2_g1_i4	-	-	-
BS4DTRINITY_DN12813_c1_g3_i1	-	-	-
AS4DTRINITY_DN11870_c1_g4_i1	-	integral component of membrane [GO:0016021]	-
CS4DTRINITY_DN11246_c0_g6_i2	-	-	-
BS4DTRINITY_DN11942_c0_g1_i3	-	-	-
AS4DTRINITY_DN11823_c3_g1_i1	-	-	-
AS4DTRINITY_DN11974_c0_g2_i2	-	-	-
AS4DTRINITY_DN9637_c0_g2_i1	-	-	DNA binding [GO:0003677]
CS4DTRINITY_DN10295_c0_g1_i6	-	integral component of membrane [GO:0016021]	ATP binding [GO:0005524]; protein kinase activity [GO:0004672]
AB4DTRINITY_DN11256_c1_g1_i6	carbohydrate metabolic process [GO:0005975]	-	hydrolase activity, hydrolyzing O-glycosyl compounds [GO:0004553]
AS4DTRINITY_DN11066_c2_g9_i1	-	integral component of membrane [GO:0016021]	-
CS4DTRINITY_DN12346_c2_g4_i1	-	-	-
CS4DTRINITY_DN12421_c2_g1_i1	-	-	-
BS4DTRINITY_DN12931_c3_g2_i5	-	-	-
CB7DTRINITY_DN18315_c0_g1_i1	-	-	-
AB7DTRINITY_DN28086_c1_g2_i4	-	integral component of membrane [GO:0016021]	ATP binding [GO:0005524]; protein serine/threonine kinase activity [GO:0004674]
AS4DTRINITY_DN11919_c2_g4_i2	lipid biosynthetic process [GO:0008610]	integral component of membrane [GO:0016021]	iron ion binding [GO:0005506]; oxidoreductase activity [GO:0016491]
CS4DTRINITY_DN12450_c0_g6_i1	peptidyl-pyroglutamic acid biosynthetic process, using glutaminyl-peptide cyclotransferase [GO:0017186]	-	glutaminyl-peptide cyclotransferase activity [GO:0016603]
AB7DTRINITY_DN21210_c0_g1_i1	-	-	-
BB4DTRINITY_DN12688_c0_g9_i1	metal ion transport [GO:0030001]	-	metal ion binding [GO:0046872]
CS4DTRINITY_DN11793_c1_g2_i1	-	-	-
CS4DTRINITY_DN11276_c0_g6_i2	-	-	-
CS4DTRINITY_DN11593_c2_g10_i1	cell wall modification [GO:0042545]; pectin catabolic process [GO:0045490]	cell wall [GO:0005618]; extracellular region [GO:0005576]	aspartyl esterase activity [GO:0045330]; enzyme inhibitor activity [GO:0004857]; pectinesterase activity [GO:0030599]
BS4DTRINITY_DN12101_c4_g4_i2	-	-	-
AS4DTRINITY_DN11397_c5_g9_i3	flower development [GO:0009908]	host cell nucleus [GO:0042025]; nucleus [GO:0005634]	DNA binding [GO:0003677]; DNA-binding transcription factor activity [GO:0003700]; metal ion binding [GO:0046872]
BB4DTRINITY_DN34044_c0_g1_i1	-	-	-
AB4DTRINITY_DN10399_c0_g2_i9	-	-	-
AB4DTRINITY_DN10102_c1_g11_i1	-	integral component of membrane [GO:0016021]; mitochondrial inner membrane [GO:0005743]	ATP transmembrane transporter activity [GO:0005347]
AS4DTRINITY_DN12056_c0_g5_i4	-	-	-
CS4DTRINITY_DN6882_c0_g1_i1	DNA integration [GO:0015074]	-	ATP binding [GO:0005524]; DNA-directed DNA polymerase activity [GO:0003887]; nucleic acid binding [GO:0003676]; tetrahydrofolylpolyglutamate synthase activity [GO:0004326]
CS4DTRINITY_DN1426_c0_g1_i1	-	-	-
BS4DTRINITY_DN27205_c0_g1_i1	-	-	-
CS4DTRINITY_DN10922_c2_g4_i3	-	nucleus [GO:0005634]	DNA binding [GO:0003677]; DNA-binding transcription factor activity [GO:0003700]
CS4DTRINITY_DN12366_c0_g1_i2	oxylipin biosynthetic process [GO:0031408]	-	metal ion binding [GO:0046872]; oxidoreductase activity, acting on single donors with incorporation of molecular oxygen, incorporation of two atoms of oxygen [GO:0016702]
CS4DTRINITY_DN11833_c0_g1_i1	-	-	ADP binding [GO:0043531]
BS4DTRINITY_DN5940_c0_g1_i2	-	-	-
CS4DTRINITY_DN12321_c2_g3_i2	-	-	-
AS4DTRINITY_DN11383_c1_g1_i2	lipid metabolic process [GO:0006629]	-	aspartic-type endopeptidase activity [GO:0004190]
AB4DTRINITY_DN9990_c0_g2_i2	-	integral component of membrane [GO:0016021]	-
BS4DTRINITY_DN12657_c13_g1_i4	-	-	-
CS4DTRINITY_DN11250_c1_g15_i1	regulation of transcription, DNA-templated [GO:0006355]	nucleus [GO:0005634]	DNA binding [GO:0003677]
AS4DTRINITY_DN11358_c0_g3_i3	-	-	-
BB4DTRINITY_DN11911_c0_g1_i1	-	-	serine-type endopeptidase activity [GO:0004252]
CS4DTRINITY_DN11507_c3_g1_i1	-	-	-
AB4DTRINITY_DN19817_c0_g1_i1	-	-	-
AS4DTRINITY_DN17207_c0_g1_i1	-	-	-
CS4DTRINITY_DN12292_c1_g1_i1	lipid metabolic process [GO:0006629]	-	aspartic-type endopeptidase activity [GO:0004190]
BS4DTRINITY_DN13057_c1_g2_i2	-	-	-
BS4DTRINITY_DN7364_c0_g1_i1	-	-	-
AS4DTRINITY_DN11982_c1_g1_i8	-	-	-
AS4DTRINITY_DN20126_c0_g1_i1	-	-	-
AS4DTRINITY_DN9453_c0_g1_i1	-	-	-
CS4DTRINITY_DN11304_c1_g2_i3	-	-	metal ion binding [GO:0046872]; superoxide dismutase activity [GO:0004784]
AB4DTRINITY_DN28460_c0_g1_i1	-	-	-
AS4DTRINITY_DN11385_c2_g1_i3	-	-	-
AS4DTRINITY_DN13091_c0_g1_i1	carbohydrate metabolic process [GO:0005975]	-	hydrolase activity, hydrolyzing O-glycosyl compounds [GO:0004553]
BS4DTRINITY_DN25013_c0_g1_i1	DNA integration [GO:0015074]	-	methylmalonate-semialdehyde dehydrogenase (acylating) activity [GO:0004491]; nucleic acid binding [GO:0003676]
BB4DTRINITY_DN11744_c0_g1_i2	hydrogen peroxide catabolic process [GO:0042744]; response to oxidative stress [GO:0006979]	extracellular region [GO:0005576]	heme binding [GO:0020037]; metal ion binding [GO:0046872]; peroxidase activity [GO:0004601]
BS4DTRINITY_DN24679_c0_g1_i1	-	-	-
BS4DTRINITY_DN11570_c1_g1_i2	-	-	-
CS4DTRINITY_DN8195_c0_g1_i1	-	-	-
CB4DTRINITY_DN13350_c0_g1_i1	-	-	-
AB4DTRINITY_DN10351_c2_g6_i2	-	host cell nucleus [GO:0042025]; nucleus [GO:0005634]	DNA binding [GO:0003677]; metal ion binding [GO:0046872]
BS4DTRINITY_DN34167_c0_g1_i1	chloroplast organization [GO:0009658]; hydrotropism [GO:0010274]	cortical endoplasmic reticulum [GO:0032541]; endoplasmic reticulum membrane [GO:0005789]	-
CS4DTRINITY_DN12368_c3_g11_i1	-	-	-
AB4DTRINITY_DN6221_c0_g1_i2	-	-	-
BS4DTRINITY_DN13005_c0_g3_i3	-	-	-
CS4DTRINITY_DN4328_c0_g1_i1	-	-	-
CB7DTRINITY_DN12200_c0_g1_i2	-	integral component of membrane [GO:0016021]	-
AS4DTRINITY_DN11221_c1_g18_i1	-	integral component of membrane [GO:0016021]	-
CS4DTRINITY_DN21597_c0_g1_i1	-	-	-
CS4DTRINITY_DN11292_c4_g6_i4	carbohydrate metabolic process [GO:0005975]	-	hydrolase activity, hydrolyzing O-glycosyl compounds [GO:0004553]
CS4DTRINITY_DN10156_c0_g1_i1	-	-	-
CB4DTRINITY_DN14206_c1_g6_i1	-	-	-
CS4DTRINITY_DN30088_c0_g1_i1	-	-	-
CS4DTRINITY_DN11646_c1_g3_i1	-	integral component of membrane [GO:0016021]; vacuolar membrane [GO:0005774]	calcium:proton antiporter activity [GO:0015369]
BS4DTRINITY_DN35100_c0_g1_i1	-	-	-
CS4DTRINITY_DN11314_c2_g1_i1	carbohydrate metabolic process [GO:0005975]	-	hydrolase activity, hydrolyzing O-glycosyl compounds [GO:0004553]
BS4DTRINITY_DN7684_c0_g1_i1	-	-	-
BB4DTRINITY_DN5423_c0_g1_i2	photosynthesis [GO:0015979]	photosystem I [GO:0009522]	-
CS4DTRINITY_DN11901_c1_g1_i4	-	-	-
AB4DTRINITY_DN11304_c1_g1_i1	-	-	-
BS4DTRINITY_DN25358_c0_g1_i1	-	-	-
BB4DTRINITY_DN12810_c2_g2_i1	-	-	-
AS4DTRINITY_DN11704_c1_g5_i1	-	-	-
BS4DTRINITY_DN12465_c1_g3_i2	triglyceride biosynthetic process [GO:0019432]	endoplasmic reticulum [GO:0005783]; integral component of membrane [GO:0016021]; vacuole [GO:0005773]	O-acyltransferase activity [GO:0008374]; phospholipid:diacylglycerol acyltransferase activity [GO:0046027]
AB4DTRINITY_DN10935_c3_g1_i3	-	-	-
CS4DTRINITY_DN31376_c0_g1_i1	-	-	-
BB4DTRINITY_DN13528_c3_g1_i1	-	integral component of membrane [GO:0016021]	ATP binding [GO:0005524]; protein kinase activity [GO:0004672]
AS4DTRINITY_DN11565_c0_g11_i1	-	-	oxidoreductase activity [GO:0016491]
BB7DTRINITY_DN6095_c0_g1_i2	glycine decarboxylation via glycine cleavage system [GO:0019464]	glycine cleavage complex [GO:0005960]; mitochondrion [GO:0005739]	-
CS4DTRINITY_DN10849_c0_g2_i2	-	-	-
BS4DTRINITY_DN12587_c2_g1_i1	-	-	-
AB7DTRINITY_DN28298_c2_g1_i4	cell cycle arrest [GO:0007050]	nucleus [GO:0005634]	cyclin-dependent protein serine/threonine kinase inhibitor activity [GO:0004861]
AS4DTRINITY_DN12043_c2_g6_i1	-	-	-
BS4DTRINITY_DN11796_c1_g2_i2	-	-	-
BS4DTRINITY_DN12538_c3_g5_i4	response to auxin [GO:0009733]	-	-
BS4DTRINITY_DN12785_c1_g13_i1	-	-	-
BS4DTRINITY_DN12110_c2_g1_i9	intracellular protein transport [GO:0006886]	nucleus [GO:0005634]	Ran GTPase binding [GO:0008536]
BB7DTRINITY_DN25812_c0_g1_i1	adenine salvage [GO:0006168]; nucleoside metabolic process [GO:0009116]	cytoplasm [GO:0005737]	adenine phosphoribosyltransferase activity [GO:0003999]
BS4DTRINITY_DN11976_c4_g6_i1	-	integral component of membrane [GO:0016021]	-
CS4DTRINITY_DN6224_c1_g1_i1	-	integral component of membrane [GO:0016021]	heme binding [GO:0020037]; iron ion binding [GO:0005506]; monooxygenase activity [GO:0004497]; oxidoreductase activity, acting on paired donors, with incorporation or reduction of molecular oxygen [GO:0016705]
AS4DTRINITY_DN12294_c2_g7_i1	-	-	-
BS4DTRINITY_DN12378_c0_g14_i1	-	-	-
AS4DTRINITY_DN7563_c0_g1_i1	transmembrane transport [GO:0055085]	integral component of membrane [GO:0016021]	-
AB7DTRINITY_DN31017_c4_g2_i4	-	-	-
CS4DTRINITY_DN13083_c0_g1_i1	-	-	-
BS7DTRINITY_DN3856_c0_g1_i2	DNA repair [GO:0006281]	-	-
BB4DTRINITY_DN33764_c0_g1_i1	-	-	-
AS4DTRINITY_DN25245_c0_g1_i1	-	-	-
CS4DTRINITY_DN12366_c0_g4_i1	oxylipin biosynthetic process [GO:0031408]	-	metal ion binding [GO:0046872]; oxidoreductase activity, acting on single donors with incorporation of molecular oxygen, incorporation of two atoms of oxygen [GO:0016702]
AS4DTRINITY_DN9840_c0_g1_i3	galactose metabolic process [GO:0006012]	-	UDP-glucose 4-epimerase activity [GO:0003978]
BS4DTRINITY_DN12258_c1_g1_i23	-	-	-
AS4DTRINITY_DN11364_c4_g7_i1	-	-	acid phosphatase activity [GO:0003993]
AB7DTRINITY_DN29513_c0_g1_i1	-	-	-
BS4DTRINITY_DN12472_c1_g1_i4	-	-	-
CS4DTRINITY_DN7085_c0_g1_i2	-	integral component of membrane [GO:0016021]	-
AS4DTRINITY_DN11115_c0_g1_i1	-	-	-
AS4DTRINITY_DN5182_c0_g1_i2	oxidation-reduction process [GO:0055114]	integral component of membrane [GO:0016021]	-
CS4DTRINITY_DN11790_c0_g1_i2	-	-	-
AS4DTRINITY_DN6567_c0_g1_i1	-	-	-
AB4DTRINITY_DN10470_c2_g1_i2	-	-	hydrolase activity [GO:0016787]
CB7DTRINITY_DN7445_c0_g1_i2	-	-	hydrolase activity [GO:0016787]
BS4DTRINITY_DN20683_c0_g1_i1	-	-	-
AS4DTRINITY_DN7445_c0_g2_i1	-	-	-
BS4DTRINITY_DN20592_c0_g1_i1	mitochondrial mRNA modification [GO:0080156]	chloroplast [GO:0009507]; mitochondrion [GO:0005739]	-
CS4DTRINITY_DN11948_c3_g1_i2	photosynthesis [GO:0015979]	integral component of membrane [GO:0016021]; photosystem I reaction center [GO:0009538]	-
AB4DTRINITY_DN5917_c0_g1_i1	-	integral component of membrane [GO:0016021]	ATP binding [GO:0005524]; protein kinase activity [GO:0004672]
CS4DTRINITY_DN11684_c2_g3_i1	plant-type cell wall organization [GO:0009664]	cell wall [GO:0005618]; extracellular region [GO:0005576]; membrane [GO:0016020]	-
BS4DTRINITY_DN8836_c0_g1_i3	-	-	-
BS4DTRINITY_DN13058_c0_g2_i2	-	-	-
CS4DTRINITY_DN8606_c0_g1_i6	-	-	methyltransferase activity [GO:0008168]
CB4DTRINITY_DN8226_c0_g1_i2	-	-	-
CS4DTRINITY_DN11643_c0_g1_i10	-	early endosome [GO:0005769]; integral component of membrane [GO:0016021]; plasma membrane [GO:0005886]	magnesium ion transmembrane transporter activity [GO:0015095]
AS4DTRINITY_DN578_c0_g1_i2	-	-	ATP binding [GO:0005524]; protein kinase activity [GO:0004672]
AS4DTRINITY_DN13087_c0_g1_i1	-	-	-
BS4DTRINITY_DN12006_c0_g17_i1	triterpenoid biosynthetic process [GO:0016104]	lipid droplet [GO:0005811]	beta-amyrin synthase activity [GO:0042300]; lanosterol synthase activity [GO:0000250]
CS4DTRINITY_DN9331_c0_g1_i1	-	-	-
BS4DTRINITY_DN5117_c0_g1_i1	-	-	electron transfer activity [GO:0009055]; protein disulfide oxidoreductase activity [GO:0015035]
AS4DTRINITY_DN11897_c1_g2_i2	-	-	-
AS4DTRINITY_DN8171_c0_g1_i4	-	-	-
CB4DTRINITY_DN6942_c0_g1_i2	-	-	flavin adenine dinucleotide binding [GO:0050660]; N,N-dimethylaniline monooxygenase activity [GO:0004499]; NADP binding [GO:0050661]
BS4DTRINITY_DN467_c0_g1_i1	-	-	-
AS4DTRINITY_DN8344_c0_g1_i2	-	-	-
CB7DTRINITY_DN5807_c0_g1_i2	-	-	-
AS4DTRINITY_DN11002_c0_g7_i1	DNA integration [GO:0015074]	-	DNA-directed DNA polymerase activity [GO:0003887]; lipid binding [GO:0008289]; nucleic acid binding [GO:0003676]
BS4DTRINITY_DN26017_c0_g1_i1	-	-	-
BB4DTRINITY_DN10606_c0_g1_i1	hydrogen peroxide catabolic process [GO:0042744]; response to oxidative stress [GO:0006979]	extracellular region [GO:0005576]	heme binding [GO:0020037]; metal ion binding [GO:0046872]; peroxidase activity [GO:0004601]
BS4DTRINITY_DN7320_c0_g1_i1	-	integral component of membrane [GO:0016021]	-
CS4DTRINITY_DN32589_c0_g1_i1	-	-	-
AB7DTRINITY_DN30911_c1_g5_i1	response to auxin [GO:0009733]	-	-
BS4DTRINITY_DN12752_c2_g1_i2	transcription initiation from RNA polymerase II promoter [GO:0006367]	transcription factor TFIIF complex [GO:0005674]	-
BS4DTRINITY_DN6370_c0_g1_i1	-	-	-
AB4DTRINITY_DN4524_c0_g1_i1	carbohydrate metabolic process [GO:0005975]	-	hydrolase activity, hydrolyzing O-glycosyl compounds [GO:0004553]
AB4DTRINITY_DN10175_c1_g4_i3	-	integral component of membrane [GO:0016021]	-
AS4DTRINITY_DN5670_c0_g1_i1	-	-	-
CS4DTRINITY_DN6717_c0_g1_i2	-	integral component of membrane [GO:0016021]	ATPase activity [GO:0016887]; ATP binding [GO:0005524]
BS4DTRINITY_DN8727_c0_g1_i1	-	-	-
BS4DTRINITY_DN10016_c0_g1_i2	carbohydrate transport [GO:0008643]	integral component of membrane [GO:0016021]	-
CS4DTRINITY_DN12379_c0_g9_i1	-	-	-
AB4DTRINITY_DN12318_c0_g1_i1	-	-	-
CS4DTRINITY_DN35192_c0_g1_i1	-	-	-
BS4DTRINITY_DN12722_c5_g1_i2	-	-	metal ion binding [GO:0046872]; phosphoprotein phosphatase activity [GO:0004721]
AB4DTRINITY_DN2181_c0_g1_i1	carbohydrate metabolic process [GO:0005975]	integral component of membrane [GO:0016021]	hydrolase activity, hydrolyzing O-glycosyl compounds [GO:0004553]
CS4DTRINITY_DN2026_c0_g1_i1	-	-	-
AB4DTRINITY_DN28637_c0_g1_i2	-	-	-
AS4DTRINITY_DN7326_c0_g1_i1	-	-	-
CS4DTRINITY_DN36807_c0_g1_i1	-	-	-
BS4DTRINITY_DN11734_c0_g1_i3	sucrose metabolic process [GO:0005985]	-	sucrose synthase activity [GO:0016157]
BS4DTRINITY_DN8591_c0_g1_i1	-	-	-
AB7DTRINITY_DN31198_c2_g5_i3	oxylipin biosynthetic process [GO:0031408]	-	metal ion binding [GO:0046872]; oxidoreductase activity, acting on single donors with incorporation of molecular oxygen, incorporation of two atoms of oxygen [GO:0016702]
BB4DTRINITY_DN25225_c0_g1_i1	recognition of pollen [GO:0048544]	integral component of membrane [GO:0016021]	ATP binding [GO:0005524]; protein kinase activity [GO:0004672]
CS4DTRINITY_DN834_c0_g1_i1	-	-	-
CS4DTRINITY_DN10338_c0_g1_i1	-	-	-
CB4DTRINITY_DN10875_c0_g1_i1	chlorophyll biosynthetic process [GO:0015995]; photosynthesis [GO:0015979]	-	magnesium-protoporphyrin IX monomethyl ester (oxidative) cyclase activity [GO:0048529]; metal ion binding [GO:0046872]
CS4DTRINITY_DN6491_c0_g1_i1	-	-	-
CS4DTRINITY_DN11485_c1_g2_i1	-	-	-
BB4DTRINITY_DN12254_c0_g7_i2	-	-	-
CS4DTRINITY_DN11481_c5_g7_i2	-	integral component of membrane [GO:0016021]	-
BS4DTRINITY_DN12957_c11_g1_i1	-	-	-
AB4DTRINITY_DN11221_c3_g1_i1	-	-	-
BS4DTRINITY_DN12433_c0_g1_i6	-	integral component of membrane [GO:0016021]	-
CS4DTRINITY_DN11859_c0_g3_i1	-	-	-
CS4DTRINITY_DN11760_c1_g3_i3	sexual reproduction [GO:0019953]	extracellular region [GO:0005576]	-
BB4DTRINITY_DN26221_c0_g1_i1	-	-	-
AB7DTRINITY_DN30649_c1_g2_i1	-	-	-
CS4DTRINITY_DN21408_c0_g1_i1	-	integral component of membrane [GO:0016021]	-
CB4DTRINITY_DN14306_c0_g3_i3	-	-	-
CS4DTRINITY_DN11708_c0_g8_i1	-	-	-
CS4DTRINITY_DN11292_c4_g10_i1	-	host cell nucleus [GO:0042025]; nucleus [GO:0005634]	DNA binding [GO:0003677]; metal ion binding [GO:0046872]
CS4DTRINITY_DN11408_c0_g2_i1	-	-	-
CS4DTRINITY_DN8875_c0_g1_i1	-	-	-
BB4DTRINITY_DN13369_c0_g7_i2	-	-	acid phosphatase activity [GO:0003993]
AS4DTRINITY_DN15755_c0_g1_i1	DNA integration [GO:0015074]	-	nucleic acid binding [GO:0003676]; zinc ion binding [GO:0008270]
CS4DTRINITY_DN9783_c0_g2_i1	-	-	-
AS4DTRINITY_DN5935_c0_g1_i1	-	integral component of membrane [GO:0016021]	-
AS4DTRINITY_DN10425_c0_g1_i3	-	-	-
CS4DTRINITY_DN11151_c1_g4_i3	-	integral component of membrane [GO:0016021]	-
AS4DTRINITY_DN6818_c0_g1_i1	-	integral component of membrane [GO:0016021]	flavin adenine dinucleotide binding [GO:0050660]; oxidoreductase activity, acting on CH-OH group of donors [GO:0016614]
AS4DTRINITY_DN11358_c0_g20_i1	positive regulation of growth [GO:0045927]	-	-
CS4DTRINITY_DN7646_c0_g1_i1	-	-	-
CS4DTRINITY_DN11292_c4_g1_i2	flower development [GO:0009908]	host cell nucleus [GO:0042025]; nucleus [GO:0005634]	DNA binding [GO:0003677]; DNA-binding transcription factor activity [GO:0003700]; metal ion binding [GO:0046872]
CS4DTRINITY_DN9613_c0_g1_i1	-	-	-
CS4DTRINITY_DN12354_c1_g3_i2	-	-	-
CS4DTRINITY_DN12114_c0_g2_i1	-	-	-
CS4DTRINITY_DN10355_c0_g1_i1	carbohydrate metabolic process [GO:0005975]	-	hydrolase activity, hydrolyzing O-glycosyl compounds [GO:0004553]
BS4DTRINITY_DN29245_c0_g1_i1	-	-	-
AB4DTRINITY_DN10372_c0_g1_i2	photosynthesis, light harvesting [GO:0009765]; protein-chromophore linkage [GO:0018298]	chloroplast thylakoid membrane [GO:0009535]; integral component of membrane [GO:0016021]; photosystem I [GO:0009522]; photosystem II [GO:0009523]	chlorophyll binding [GO:0016168]
CS4DTRINITY_DN12433_c1_g7_i1	-	-	-
AS4DTRINITY_DN9166_c0_g1_i4	nucleoside metabolic process [GO:0009116]	-	transferase activity, transferring glycosyl groups [GO:0016757]
BS4DTRINITY_DN13077_c2_g1_i1	-	-	-
AS4DTRINITY_DN7854_c0_g3_i1	-	-	catalytic activity [GO:0003824]
BS4DTRINITY_DN11473_c1_g1_i1	-	-	-
AB4DTRINITY_DN10712_c0_g2_i1	-	-	-
CS4DTRINITY_DN35953_c0_g1_i1	-	-	-
CS4DTRINITY_DN13012_c0_g1_i1	-	-	-
AB4DTRINITY_DN10712_c2_g1_i3	-	-	-
CB4DTRINITY_DN6014_c0_g1_i1	phloem development [GO:0010088]	-	-
BS4DTRINITY_DN8258_c0_g1_i2	-	-	nucleic acid binding [GO:0003676]; zinc ion binding [GO:0008270]
AB4DTRINITY_DN10425_c4_g1_i1	-	-	-
BS4DTRINITY_DN21891_c0_g1_i1	-	-	-
CS4DTRINITY_DN16285_c0_g1_i1	-	-	electron transfer activity [GO:0009055]
BB4DTRINITY_DN34619_c0_g1_i1	-	integral component of membrane [GO:0016021]	-
AB4DTRINITY_DN11244_c1_g2_i1	triglyceride biosynthetic process [GO:0019432]	endoplasmic reticulum [GO:0005783]; integral component of membrane [GO:0016021]; vacuole [GO:0005773]	O-acyltransferase activity [GO:0008374]; phospholipid:diacylglycerol acyltransferase activity [GO:0046027]
CS4DTRINITY_DN10977_c0_g1_i1	-	-	-
CB4DTRINITY_DN6632_c0_g1_i1	-	-	-
CS4DTRINITY_DN5665_c0_g1_i2	-	-	transferase activity, transferring acyl groups other than amino-acyl groups [GO:0016747]
AB4DTRINITY_DN8763_c0_g1_i3	-	-	serine-type endopeptidase activity [GO:0004252]
BB7DTRINITY_DN14754_c0_g2_i3	-	-	-
AS4DTRINITY_DN5826_c0_g1_i1	-	-	Rho guanyl-nucleotide exchange factor activity [GO:0005089]
AB4DTRINITY_DN5556_c0_g1_i1	-	-	-
AS4DTRINITY_DN11581_c0_g1_i1	-	-	-
BS4DTRINITY_DN29804_c0_g1_i1	-	-	-
AB4DTRINITY_DN11014_c1_g2_i1	oxylipin biosynthetic process [GO:0031408]	-	metal ion binding [GO:0046872]; oxidoreductase activity, acting on single donors with incorporation of molecular oxygen, incorporation of two atoms of oxygen [GO:0016702]
BS4DTRINITY_DN12463_c6_g6_i1	-	nucleus [GO:0005634]	DNA binding [GO:0003677]
CS4DTRINITY_DN16314_c0_g1_i1	-	-	-
CB4DTRINITY_DN1809_c0_g1_i1	-	-	-
CS4DTRINITY_DN8192_c0_g2_i1	-	-	-
AB4DTRINITY_DN10097_c4_g1_i4	response to oxidative stress [GO:0006979]	-	heme binding [GO:0020037]; peroxidase activity [GO:0004601]
CB4DTRINITY_DN13614_c1_g1_i1	-	-	-
CS4DTRINITY_DN11002_c1_g7_i3	pectin catabolic process [GO:0045490]	-	metal ion binding [GO:0046872]; pectate lyase activity [GO:0030570]
CS4DTRINITY_DN8435_c0_g1_i1	-	-	-
AS4DTRINITY_DN11956_c0_g6_i1	response to auxin [GO:0009733]	-	-
BS4DTRINITY_DN11776_c0_g1_i3	-	integral component of membrane [GO:0016021]	antiporter activity [GO:0015297]; xenobiotic transmembrane transporter activity [GO:0042910]
BS4DTRINITY_DN11515_c0_g1_i2	-	-	-
CS4DTRINITY_DN11656_c1_g13_i2	-	integral component of membrane [GO:0016021]	-
AS4DTRINITY_DN11637_c1_g16_i1	-	-	-
AB4DTRINITY_DN10128_c0_g1_i2	-	-	-
CB7DTRINITY_DN2737_c0_g1_i1	-	-	-
CS4DTRINITY_DN11537_c4_g2_i1	-	-	-
BS4DTRINITY_DN12893_c0_g2_i2	-	-	-
CS4DTRINITY_DN11338_c1_g1_i1	-	-	-
AS4DTRINITY_DN3895_c0_g1_i1	-	-	-
AS4DTRINITY_DN8459_c0_g1_i2	-	-	-
BS4DTRINITY_DN12000_c2_g3_i1	-	-	-
AS4DTRINITY_DN10537_c0_g2_i1	-	-	-
CS4DTRINITY_DN1463_c0_g1_i1	-	-	-
BS4DTRINITY_DN1907_c0_g1_i1	-	-	-
CS4DTRINITY_DN11595_c0_g10_i1	coenzyme A metabolic process [GO:0015936]; isoprenoid biosynthetic process [GO:0008299]	endoplasmic reticulum membrane [GO:0005789]; integral component of membrane [GO:0016021]	hydroxymethylglutaryl-CoA reductase (NADPH) activity [GO:0004420]
BS4DTRINITY_DN13339_c0_g1_i1	-	integral component of membrane [GO:0016021]	ubiquitin-protein transferase activity [GO:0004842]; zinc ion binding [GO:0008270]
AS4DTRINITY_DN11983_c0_g2_i5	-	-	-
CS4DTRINITY_DN4725_c0_g1_i5	-	-	-
BS4DTRINITY_DN10338_c0_g1_i3	-	-	-
BB4DTRINITY_DN6535_c0_g1_i1	-	integral component of membrane [GO:0016021]	channel activity [GO:0015267]
AB4DTRINITY_DN10330_c5_g9_i1	-	-	-
CS4DTRINITY_DN36624_c0_g1_i1	-	-	-
BB4DTRINITY_DN9148_c0_g1_i1	-	-	-
CS4DTRINITY_DN11831_c5_g8_i3	-	-	acid phosphatase activity [GO:0003993]
AS4DTRINITY_DN7089_c0_g1_i1	-	-	-
BS4DTRINITY_DN24753_c0_g1_i1	-	-	-
CS4DTRINITY_DN11963_c0_g1_i2	regulation of transcription, DNA-templated [GO:0006355]	nucleus [GO:0005634]	DNA binding [GO:0003677]
CS4DTRINITY_DN11476_c1_g2_i1	-	-	-
AS4DTRINITY_DN6572_c0_g1_i1	lysine biosynthetic process via diaminopimelate [GO:0009089]; photosynthesis, light reaction [GO:0019684]	chloroplast stroma [GO:0009570]	4-hydroxy-tetrahydrodipicolinate reductase [GO:0008839]
CS4DTRINITY_DN22437_c0_g1_i1	-	-	-
CS4DTRINITY_DN11064_c1_g6_i1	-	-	-
AS4DTRINITY_DN11812_c0_g1_i1	carbohydrate metabolic process [GO:0005975]; glycerol-3-phosphate catabolic process [GO:0046168]	glycerol-3-phosphate dehydrogenase complex [GO:0009331]	glycerol-3-phosphate dehydrogenase [NAD+] activity [GO:0004367]; NAD binding [GO:0051287]; protein homodimerization activity [GO:0042803]
CS4DTRINITY_DN21982_c0_g1_i1	-	-	-
CS4DTRINITY_DN10920_c0_g1_i1	-	-	-
CS4DTRINITY_DN11290_c0_g10_i1	-	-	-
AB7DTRINITY_DN30776_c1_g2_i3	-	-	-
AB4DTRINITY_DN10658_c2_g12_i3	-	-	zinc ion binding [GO:0008270]
BB4DTRINITY_DN13104_c3_g3_i3	-	integral component of membrane [GO:0016021]	ATP binding [GO:0005524]; protein serine/threonine kinase activity [GO:0004674]
AB4DTRINITY_DN2033_c0_g1_i1	-	-	methyltransferase activity [GO:0008168]
AS4DTRINITY_DN4575_c0_g1_i1	positive regulation of transcription by RNA polymerase II [GO:0045944]; seed development [GO:0048316]	nucleus [GO:0005634]	DNA-binding transcription factor activity [GO:0003700]; protein dimerization activity [GO:0046983]; RNA polymerase II transcription regulatory region sequence-specific DNA binding [GO:0000977]
CS4DTRINITY_DN22480_c0_g1_i1	-	-	-
CS4DTRINITY_DN27582_c0_g1_i1	-	-	-
AS4DTRINITY_DN19967_c0_g1_i1	-	-	-
AB4DTRINITY_DN10189_c1_g4_i1	-	-	-
CS4DTRINITY_DN26051_c0_g1_i1	-	-	-
BS4DTRINITY_DN7577_c0_g1_i1	-	-	-
BS4DTRINITY_DN12372_c1_g4_i1	-	-	-
CS4DTRINITY_DN35873_c0_g1_i1	-	-	-
BS4DTRINITY_DN12612_c0_g1_i2	-	-	-
AB7DTRINITY_DN29174_c0_g1_i3	-	nucleus [GO:0005634]	DNA binding [GO:0003677]
CS4DTRINITY_DN12385_c1_g5_i1	-	-	-
AB4DTRINITY_DN10518_c2_g1_i2	-	-	-
BS4DTRINITY_DN12315_c2_g1_i1	microtubule-based movement [GO:0007018]	-	ATP binding [GO:0005524]; microtubule binding [GO:0008017]; microtubule motor activity [GO:0003777]
AS4DTRINITY_DN8511_c0_g1_i2	-	-	-
BB4DTRINITY_DN12077_c2_g5_i1	lipid transport [GO:0006869]	-	-
AB4DTRINITY_DN11323_c1_g17_i1	-	-	acid phosphatase activity [GO:0003993]
AS4DTRINITY_DN8667_c0_g2_i1	-	-	-
AS4DTRINITY_DN8082_c0_g1_i1	-	-	-
BB4DTRINITY_DN13152_c2_g4_i1	-	-	-
BS4DTRINITY_DN12945_c0_g3_i1	-	-	-
AB7DTRINITY_DN29605_c0_g1_i8	-	nucleus [GO:0005634]	DNA binding [GO:0003677]
CS4DTRINITY_DN10837_c1_g1_i4	microtubule-based movement [GO:0007018]	-	ATP binding [GO:0005524]; microtubule binding [GO:0008017]; microtubule motor activity [GO:0003777]
AS4DTRINITY_DN11938_c1_g4_i2	-	host cell nucleus [GO:0042025]; nucleus [GO:0005634]	DNA binding [GO:0003677]; metal ion binding [GO:0046872]
AB7DTRINITY_DN30409_c0_g2_i3	-	-	-
AB4DTRINITY_DN3216_c0_g1_i2	-	-	-
CS4DTRINITY_DN16586_c0_g1_i1	-	integral component of membrane [GO:0016021]	electron transfer activity [GO:0009055]
CB7DTRINITY_DN17371_c0_g6_i1	-	-	-
AS4DTRINITY_DN12267_c2_g5_i3	-	-	ATP binding [GO:0005524]
BS4DTRINITY_DN12796_c0_g1_i7	-	-	-
AB7DTRINITY_DN31340_c0_g1_i1	-	integral component of membrane [GO:0016021]	ATP binding [GO:0005524]; protein kinase activity [GO:0004672]
BB4DTRINITY_DN8983_c0_g1_i1	fatty acid biosynthetic process [GO:0006633]	-	phosphopantetheine binding [GO:0031177]
BS4DTRINITY_DN7477_c0_g1_i2	-	-	-
CS4DTRINITY_DN26741_c0_g1_i1	-	-	-
BB4DTRINITY_DN7385_c0_g1_i1	-	integral component of membrane [GO:0016021]	-
BS4DTRINITY_DN12306_c0_g3_i1	regulation of seed germination [GO:0010029]	ubiquitin ligase complex [GO:0000151]	ubiquitin-protein transferase activity [GO:0004842]; zinc ion binding [GO:0008270]
CB4DTRINITY_DN10853_c0_g2_i2	-	integral component of membrane [GO:0016021]	ATP binding [GO:0005524]; protein serine/threonine kinase activity [GO:0004674]
CS4DTRINITY_DN22163_c0_g1_i1	-	-	-
BB4DTRINITY_DN7047_c0_g1_i2	photosynthesis, light harvesting [GO:0009765]; protein-chromophore linkage [GO:0018298]	chloroplast thylakoid membrane [GO:0009535]; integral component of membrane [GO:0016021]; photosystem I [GO:0009522]; photosystem II [GO:0009523]	chlorophyll binding [GO:0016168]
BS4DTRINITY_DN11994_c0_g1_i1	-	-	polysaccharide binding [GO:0030247]
BS4DTRINITY_DN12798_c2_g2_i1	-	-	-
CS4DTRINITY_DN729_c0_g1_i1	-	-	-
BB4DTRINITY_DN3860_c0_g1_i2	-	-	-
BB4DTRINITY_DN13205_c5_g7_i2	pectin catabolic process [GO:0045490]	-	metal ion binding [GO:0046872]; pectate lyase activity [GO:0030570]
CS4DTRINITY_DN883_c0_g1_i2	-	-	-
AB4DTRINITY_DN7973_c0_g2_i1	-	-	-
CB4DTRINITY_DN9795_c0_g1_i2	fatty acid biosynthetic process [GO:0006633]	-	phosphopantetheine binding [GO:0031177]
BS4DTRINITY_DN12066_c0_g1_i1	lignin catabolic process [GO:0046274]	apoplast [GO:0048046]	copper ion binding [GO:0005507]; hydroquinone:oxygen oxidoreductase activity [GO:0052716]
AS4DTRINITY_DN11901_c4_g9_i3	sexual reproduction [GO:0019953]	extracellular region [GO:0005576]	-
BS4DTRINITY_DN12584_c0_g3_i1	-	-	hydrolase activity, acting on ester bonds [GO:0016788]
BS4DTRINITY_DN7441_c0_g1_i2	-	-	-
AS4DTRINITY_DN4293_c0_g1_i1	-	-	hydrolase activity [GO:0016787]
AS4DTRINITY_DN9613_c0_g1_i3	-	-	nucleotidase activity [GO:0008252]
BS4DTRINITY_DN9921_c0_g1_i1	-	-	-
CS4DTRINITY_DN8854_c0_g2_i1	-	-	-
CB4DTRINITY_DN12570_c1_g1_i3	-	host cell nucleus [GO:0042025]; nucleus [GO:0005634]	DNA binding [GO:0003677]; metal ion binding [GO:0046872]
AB4DTRINITY_DN10616_c0_g17_i2	cellulose catabolic process [GO:0030245]	-	cellulase activity [GO:0008810]
BS4DTRINITY_DN10061_c0_g1_i1	-	integral component of membrane [GO:0016021]	-
CS4DTRINITY_DN9835_c0_g1_i4	-	-	-
BS4DTRINITY_DN13085_c5_g1_i2	-	-	-
CS4DTRINITY_DN7502_c0_g1_i1	-	-	-
BS4DTRINITY_DN12520_c0_g2_i2	-	-	-
BS4DTRINITY_DN29274_c0_g1_i1	-	-	-
CS4DTRINITY_DN4924_c0_g1_i1	-	-	-
BS4DTRINITY_DN12546_c0_g1_i1	-	-	-
BS7DTRINITY_DN622_c0_g1_i1	-	-	-
AS4DTRINITY_DN7819_c0_g1_i1	intracellular signal transduction [GO:0035556]; lipid catabolic process [GO:0016042]	-	phosphatidylinositol phospholipase C activity [GO:0004435]
AS4DTRINITY_DN31547_c0_g1_i1	phosphorelay signal transduction system [GO:0000160]	-	-
CS4DTRINITY_DN12024_c0_g6_i2	transmembrane transport [GO:0055085]	integral component of membrane [GO:0016021]	-
BS4DTRINITY_DN2543_c0_g1_i1	hydrogen peroxide catabolic process [GO:0042744]; response to oxidative stress [GO:0006979]	extracellular region [GO:0005576]; integral component of membrane [GO:0016021]	heme binding [GO:0020037]; metal ion binding [GO:0046872]; peroxidase activity [GO:0004601]
AB4DTRINITY_DN254_c0_g1_i1	regulation of transcription, DNA-templated [GO:0006355]	-	protein dimerization activity [GO:0046983]
CS4DTRINITY_DN31957_c0_g1_i1	-	-	-
BS4DTRINITY_DN13040_c4_g2_i2	-	-	nucleic acid binding [GO:0003676]
CB7DTRINITY_DN12024_c0_g1_i3	-	integral component of membrane [GO:0016021]	-
CS4DTRINITY_DN10926_c0_g17_i1	-	-	-
CS4DTRINITY_DN8210_c0_g2_i2	-	-	hydrolase activity, acting on ester bonds [GO:0016788]
AS4DTRINITY_DN182_c0_g1_i1	-	-	-
AS4DTRINITY_DN11289_c0_g1_i10	-	-	-
AB4DTRINITY_DN7825_c0_g1_i1	-	mitochondrial outer membrane [GO:0005741]	voltage-gated anion channel activity [GO:0008308]
CS4DTRINITY_DN11060_c0_g1_i1	-	integral component of membrane [GO:0016021]	-
BB4DTRINITY_DN34076_c0_g1_i1	-	-	-
AS4DTRINITY_DN11833_c0_g1_i1	-	-	catalytic activity [GO:0003824]
CB4DTRINITY_DN8056_c0_g1_i1	-	nucleus [GO:0005634]	zinc ion binding [GO:0008270]
BB4DTRINITY_DN14032_c0_g1_i1	-	-	-
CS4DTRINITY_DN12834_c0_g1_i1	-	-	-
CS4DTRINITY_DN12397_c0_g1_i7	biosynthetic process [GO:0009058]	-	transferase activity, transferring acyl groups other than amino-acyl groups [GO:0016747]
BB7DTRINITY_DN37767_c0_g1_i1	-	-	-
BS4DTRINITY_DN9744_c0_g1_i2	-	integral component of membrane [GO:0016021]	-
AS4DTRINITY_DN11630_c1_g1_i3	-	-	-
BS4DTRINITY_DN11921_c0_g18_i1	-	-	-
AB7DTRINITY_DN31910_c0_g1_i1	-	-	-
CB7DTRINITY_DN16515_c0_g4_i1	-	-	FAD binding [GO:0071949]; oxidoreductase activity [GO:0016491]
BS4DTRINITY_DN12966_c1_g3_i2	oxylipin biosynthetic process [GO:0031408]	-	metal ion binding [GO:0046872]; oxidoreductase activity, acting on single donors with incorporation of molecular oxygen, incorporation of two atoms of oxygen [GO:0016702]
CS4DTRINITY_DN11541_c1_g2_i8	-	-	ADP binding [GO:0043531]
AS4DTRINITY_DN11974_c0_g3_i5	-	-	-
CS4DTRINITY_DN9388_c0_g1_i5	-	integral component of membrane [GO:0016021]	-
BS4DTRINITY_DN12244_c1_g2_i1	-	nucleus [GO:0005634]	zinc ion binding [GO:0008270]
CS4DTRINITY_DN34485_c0_g1_i1	-	integral component of membrane [GO:0016021]	-
BS4DTRINITY_DN12381_c0_g4_i1	plant-type cell wall organization [GO:0009664]	cell wall [GO:0005618]; extracellular region [GO:0005576]; membrane [GO:0016020]	-
AB4DTRINITY_DN11229_c0_g1_i10	microtubule-based movement [GO:0007018]	-	ATP binding [GO:0005524]; microtubule binding [GO:0008017]; microtubule motor activity [GO:0003777]
BS7D1TRINITY_DN5655_c1_g1_i1	-	-	-
BS4DTRINITY_DN8965_c0_g1_i1	-	-	-
CS4DTRINITY_DN11791_c2_g15_i1	-	-	-
BS4DTRINITY_DN12608_c1_g2_i2	-	-	-
BB4DTRINITY_DN13246_c2_g18_i2	-	-	-
AB4DTRINITY_DN11218_c1_g2_i7	-	-	-
BS4DTRINITY_DN12626_c0_g2_i3	-	-	-
CS4DTRINITY_DN11250_c1_g7_i1	negative regulation of transcription, DNA-templated [GO:0045892]	nucleus [GO:0005634]	-
AS4DTRINITY_DN33141_c0_g1_i1	-	-	-
BS4DTRINITY_DN12680_c2_g2_i2	pectin catabolic process [GO:0045490]	-	metal ion binding [GO:0046872]; pectate lyase activity [GO:0030570]
AB4DTRINITY_DN11321_c2_g12_i1	-	-	-
BS4DTRINITY_DN10781_c0_g1_i1	regulation of monopolar cell growth [GO:0051513]	-	-
BS4DTRINITY_DN11404_c0_g1_i2	-	-	-
BS4DTRINITY_DN12256_c2_g11_i1	-	-	-
CS4DTRINITY_DN10849_c0_g1_i5	-	-	-
AB4DTRINITY_DN10598_c3_g1_i1	plant-type cell wall organization [GO:0009664]	cell wall [GO:0005618]; extracellular region [GO:0005576]; membrane [GO:0016020]	-
BS4DTRINITY_DN11985_c1_g10_i1	-	integral component of membrane [GO:0016021]	-
CS4DTRINITY_DN31055_c0_g1_i1	-	-	-
BS4DTRINITY_DN31353_c0_g1_i1	-	-	-
CS4DTRINITY_DN3979_c0_g1_i1	-	-	-
CS4DTRINITY_DN20992_c0_g1_i1	signal transduction [GO:0007165]	-	-
CS4DTRINITY_DN3433_c0_g1_i2	-	integral component of membrane [GO:0016021]	transmembrane transporter activity [GO:0022857]
CS4DTRINITY_DN9249_c0_g1_i4	-	host cell nucleus [GO:0042025]; nucleus [GO:0005634]	DNA binding [GO:0003677]; metal ion binding [GO:0046872]
AS4DTRINITY_DN11482_c0_g2_i3	translation [GO:0006412]	ribosome [GO:0005840]	structural constituent of ribosome [GO:0003735]
CS4DTRINITY_DN11147_c1_g3_i3	-	nucleus [GO:0005634]	DNA binding [GO:0003677]; DNA-binding transcription factor activity [GO:0003700]
CB4DTRINITY_DN13831_c1_g5_i1	-	-	-
CS4DTRINITY_DN1199_c0_g1_i2	-	-	-
AB7DTRINITY_DN25213_c0_g1_i2	-	integral component of membrane [GO:0016021]; vacuolar membrane [GO:0005774]	calcium:proton antiporter activity [GO:0015369]
BS4DTRINITY_DN12905_c1_g5_i1	-	-	-
AB7DTRINITY_DN29219_c0_g1_i1	photosynthesis [GO:0015979]	chloroplast thylakoid membrane [GO:0009535]; photosystem I [GO:0009522]	-
BS4DTRINITY_DN9829_c0_g2_i1	-	-	hydrolase activity [GO:0016787]
BS7DTRINITY_DN12210_c0_g1_i5	biosynthetic process [GO:0009058]	-	transferase activity, transferring acyl groups other than amino-acyl groups [GO:0016747]
AB4DTRINITY_DN10894_c8_g3_i7	-	integral component of membrane [GO:0016021]	-
BS4DTRINITY_DN12885_c1_g3_i1	-	-	-
BS4DTRINITY_DN12298_c5_g1_i2	-	-	-
CS4DTRINITY_DN9982_c0_g2_i1	lipid metabolic process [GO:0006629]	-	lipase activity [GO:0016298]
CS4DTRINITY_DN12162_c1_g1_i1	-	-	-
AS4DTRINITY_DN10787_c0_g1_i3	-	-	-
AS4DTRINITY_DN11620_c0_g6_i1	regulation of cyclin-dependent protein serine/threonine kinase activity [GO:0000079]	-	protein kinase binding [GO:0019901]
AB7DTRINITY_DN31256_c3_g4_i8	-	-	-
CS4DTRINITY_DN10318_c0_g1_i1	-	integral component of membrane [GO:0016021]	transmembrane transporter activity [GO:0022857]
BB4DTRINITY_DN10531_c1_g2_i1	lipid metabolic process [GO:0006629]	-	lipase activity [GO:0016298]
AB4DTRINITY_DN7452_c0_g1_i2	regulation of transcription, DNA-templated [GO:0006355]	-	sequence-specific DNA binding [GO:0043565]; zinc ion binding [GO:0008270]
AS4DTRINITY_DN6569_c0_g2_i1	recognition of pollen [GO:0048544]	integral component of membrane [GO:0016021]	ATP binding [GO:0005524]; protein serine/threonine kinase activity [GO:0004674]
AB4DTRINITY_DN11124_c7_g11_i1	-	-	-
CS4DTRINITY_DN1609_c0_g1_i2	-	-	-
BS7D1TRINITY_DN10622_c4_g8_i2	-	-	-
CS4DTRINITY_DN11747_c5_g4_i1	-	integral component of membrane [GO:0016021]	-
BS7DTRINITY_DN11979_c1_g2_i1	oxylipin biosynthetic process [GO:0031408]	-	metal ion binding [GO:0046872]; oxidoreductase activity, acting on single donors with incorporation of molecular oxygen, incorporation of two atoms of oxygen [GO:0016702]
CS4DTRINITY_DN11718_c0_g3_i5	-	integral component of membrane [GO:0016021]	heme binding [GO:0020037]; iron ion binding [GO:0005506]; monooxygenase activity [GO:0004497]; oxidoreductase activity, acting on paired donors, with incorporation or reduction of molecular oxygen [GO:0016705]
CS4DTRINITY_DN10931_c0_g1_i7	-	-	-
CS4DTRINITY_DN9902_c0_g1_i1	hydrogen peroxide catabolic process [GO:0042744]; response to oxidative stress [GO:0006979]	extracellular region [GO:0005576]	heme binding [GO:0020037]; metal ion binding [GO:0046872]; peroxidase activity [GO:0004601]
AS4DTRINITY_DN12279_c2_g1_i4	regulation of transcription, DNA-templated [GO:0006355]	nucleus [GO:0005634]	DNA binding [GO:0003677]
AB7DTRINITY_DN31221_c3_g5_i1	-	-	-
AB4DTRINITY_DN11204_c0_g1_i1	-	-	-
CS4DTRINITY_DN11187_c0_g8_i3	hydrogen peroxide catabolic process [GO:0042744]; response to oxidative stress [GO:0006979]	extracellular region [GO:0005576]	heme binding [GO:0020037]; metal ion binding [GO:0046872]; peroxidase activity [GO:0004601]
CS4DTRINITY_DN7835_c0_g1_i1	-	-	-
AS4DTRINITY_DN12091_c1_g2_i2	-	-	-
BS4DTRINITY_DN7323_c0_g1_i1	-	-	-
BS4DTRINITY_DN16306_c0_g1_i1	lipid transport [GO:0006869]	-	lipid binding [GO:0008289]
AS4DTRINITY_DN11878_c0_g2_i2	-	integral component of membrane [GO:0016021]	antiporter activity [GO:0015297]; xenobiotic transmembrane transporter activity [GO:0042910]
AS4DTRINITY_DN11540_c2_g4_i2	-	-	-
CS4DTRINITY_DN11932_c0_g9_i2	cytokinin biosynthetic process [GO:0009691]	-	hydrolase activity [GO:0016787]
BS4DTRINITY_DN544_c0_g1_i1	-	integral component of membrane [GO:0016021]	-
CS4DTRINITY_DN13241_c0_g1_i1	-	-	-
CS4DTRINITY_DN11447_c1_g1_i2	-	-	nucleic acid binding [GO:0003676]
AB4DTRINITY_DN8198_c0_g3_i1	regulation of transcription, DNA-templated [GO:0006355]	integral component of membrane [GO:0016021]; nucleus [GO:0005634]	DNA binding [GO:0003677]
BB4DTRINITY_DN10021_c0_g1_i4	photosynthesis [GO:0015979]	extrinsic component of membrane [GO:0019898]; photosystem II oxygen evolving complex [GO:0009654]	calcium ion binding [GO:0005509]
AS4DTRINITY_DN11792_c3_g9_i3	photosynthesis [GO:0015979]	integral component of membrane [GO:0016021]; photosystem I reaction center [GO:0009538]	-
CB7DTRINITY_DN15540_c0_g1_i2	hydrogen peroxide catabolic process [GO:0042744]; response to oxidative stress [GO:0006979]	extracellular region [GO:0005576]	heme binding [GO:0020037]; metal ion binding [GO:0046872]; peroxidase activity [GO:0004601]
CS4DTRINITY_DN13366_c0_g1_i1	-	-	calcium ion binding [GO:0005509]
CS4DTRINITY_DN10831_c0_g2_i2	-	-	copper ion binding [GO:0005507]; oxidoreductase activity [GO:0016491]
BS4DTRINITY_DN12778_c0_g3_i1	auxin-activated signaling pathway [GO:0009734]; regulation of transcription, DNA-templated [GO:0006355]	nucleus [GO:0005634]	-
BS4DTRINITY_DN10944_c0_g3_i1	-	-	-
BS4DTRINITY_DN11651_c1_g2_i3	response to oxidative stress [GO:0006979]	-	heme binding [GO:0020037]; peroxidase activity [GO:0004601]
AS4DTRINITY_DN12229_c2_g6_i1	-	-	-
BB7DTRINITY_DN15970_c0_g3_i1	lignin catabolic process [GO:0046274]	apoplast [GO:0048046]	copper ion binding [GO:0005507]; hydroquinone:oxygen oxidoreductase activity [GO:0052716]
AS4DTRINITY_DN11835_c0_g8_i1	-	-	hydrolase activity [GO:0016787]
AB4DTRINITY_DN10993_c3_g9_i1	-	nucleus [GO:0005634]	DNA binding [GO:0003677]
AS4DTRINITY_DN11591_c2_g2_i1	intracellular signal transduction [GO:0035556]; lipid catabolic process [GO:0016042]	-	phosphatidylinositol phospholipase C activity [GO:0004435]
CS4DTRINITY_DN11945_c2_g6_i1	-	-	-
CS4DTRINITY_DN12375_c1_g12_i2	regulation of transcription, DNA-templated [GO:0006355]	nucleus [GO:0005634]	zinc ion binding [GO:0008270]
BS4DTRINITY_DN12729_c2_g2_i1	-	-	-
CS4DTRINITY_DN18331_c0_g1_i1	stomatal complex development [GO:0010374]	-	-
CS4DTRINITY_DN22025_c0_g1_i1	-	-	-
CS4DTRINITY_DN12315_c1_g17_i1	-	-	-
CS4DTRINITY_DN11158_c1_g8_i5	-	nucleus [GO:0005634]	DNA binding [GO:0003677]
AB4DTRINITY_DN21942_c0_g1_i1	-	-	-
AB4DTRINITY_DN10183_c6_g1_i1	-	-	-
AS4DTRINITY_DN10595_c0_g3_i1	chlorophyll biosynthetic process [GO:0015995]; photosynthesis [GO:0015979]	chloroplast [GO:0009507]	ATP binding [GO:0005524]; dolichyl-phosphate beta-D-mannosyltransferase activity [GO:0004582]; magnesium chelatase activity [GO:0016851]
CS4DTRINITY_DN11113_c1_g1_i2	-	-	-
AS4DTRINITY_DN3764_c0_g1_i1	-	-	-
BS4DTRINITY_DN104_c0_g1_i1	-	-	protein dimerization activity [GO:0046983]
AS4DTRINITY_DN8691_c0_g1_i1	-	-	hydrolase activity, acting on ester bonds [GO:0016788]
AB4DTRINITY_DN1085_c0_g1_i2	-	-	-
BS4DTRINITY_DN8179_c0_g1_i1	-	-	-
BB4DTRINITY_DN13095_c0_g3_i1	-	-	heme binding [GO:0020037]; iron ion binding [GO:0005506]; monooxygenase activity [GO:0004497]; oxidoreductase activity, acting on paired donors, with incorporation or reduction of molecular oxygen [GO:0016705]
AB7DTRINITY_DN19318_c0_g2_i1	-	integral component of membrane [GO:0016021]	aspartic-type endopeptidase activity [GO:0004190]
AB7DTRINITY_DN52332_c0_g1_i1	-	-	UDP-glycosyltransferase activity [GO:0008194]
AS4DTRINITY_DN4600_c0_g1_i1	vesicle docking involved in exocytosis [GO:0006904]	-	-
CS4DTRINITY_DN30003_c0_g1_i1	DNA integration [GO:0015074]	-	nucleic acid binding [GO:0003676]
AB4DTRINITY_DN11080_c1_g2_i3	-	integral component of membrane [GO:0016021]	-
AB4DTRINITY_DN10821_c2_g9_i1	carbohydrate metabolic process [GO:0005975]	-	hydrolase activity, hydrolyzing O-glycosyl compounds [GO:0004553]
BS4DTRINITY_DN10057_c0_g1_i1	-	-	-
CB4DTRINITY_DN2290_c0_g1_i1	-	-	-
CS4DTRINITY_DN25739_c0_g1_i1	-	-	-
AB4DTRINITY_DN4492_c0_g1_i1	-	-	ATP binding [GO:0005524]
BS4DTRINITY_DN8951_c0_g1_i3	-	-	-
AS4DTRINITY_DN5375_c0_g1_i2	-	integral component of membrane [GO:0016021]	electron transfer activity [GO:0009055]
AS4DTRINITY_DN30665_c0_g1_i1	-	-	-
AS4DTRINITY_DN11720_c0_g2_i3	-	integral component of membrane [GO:0016021]	ATP binding [GO:0005524]; protein kinase activity [GO:0004672]
CB4DTRINITY_DN13385_c0_g1_i3	-	-	-
AS4DTRINITY_DN6459_c0_g1_i2	lipid catabolic process [GO:0016042]; phosphatidylcholine metabolic process [GO:0046470]	membrane [GO:0016020]	calcium ion binding [GO:0005509]; N-acylphosphatidylethanolamine-specific phospholipase D activity [GO:0070290]; phospholipase D activity [GO:0004630]
AB4DTRINITY_DN3656_c0_g1_i2	-	-	-
BS4DTRINITY_DN12281_c2_g19_i1	-	-	-
BS4DTRINITY_DN7906_c0_g1_i2	-	-	-
BS4DTRINITY_DN12916_c0_g1_i12	-	-	ADP binding [GO:0043531]
AS4DTRINITY_DN4251_c0_g1_i1	stomatal complex development [GO:0010374]	integral component of membrane [GO:0016021]	-
AB4DTRINITY_DN11334_c2_g1_i4	biosynthetic process [GO:0009058]	-	transferase activity, transferring acyl groups other than amino-acyl groups [GO:0016747]
BS4DTRINITY_DN9023_c0_g1_i1	-	-	-
AS4DTRINITY_DN12270_c1_g5_i2	signal transduction [GO:0007165]	-	ADP binding [GO:0043531]
CS4DTRINITY_DN11647_c2_g6_i1	-	integral component of membrane [GO:0016021]	-
CS4DTRINITY_DN12115_c1_g5_i1	microtubule-based movement [GO:0007018]	-	ATP binding [GO:0005524]; microtubule binding [GO:0008017]; microtubule motor activity [GO:0003777]
AB4DTRINITY_DN3890_c0_g1_i1	-	integral component of membrane [GO:0016021]	-
BB4DTRINITY_DN8775_c0_g1_i3	-	-	-
CS4DTRINITY_DN4616_c0_g1_i1	-	-	-
BS4DTRINITY_DN11840_c0_g2_i1	-	-	-
CS4DTRINITY_DN6535_c0_g1_i1	-	-	-
CS4DTRINITY_DN12203_c0_g1_i1	-	-	-
AS4DTRINITY_DN11145_c0_g1_i10	-	-	-
AS4DTRINITY_DN4123_c0_g1_i1	-	-	-
AB4DTRINITY_DN10346_c0_g1_i2	-	-	-
BS4DTRINITY_DN12160_c5_g1_i2	-	-	-
BS4DTRINITY_DN17238_c0_g1_i1	-	-	-
BS4DTRINITY_DN13063_c1_g4_i1	-	-	-
BB4DTRINITY_DN13532_c1_g1_i2	-	-	-
BB4DTRINITY_DN11408_c0_g2_i2	-	-	-
BS4DTRINITY_DN10845_c0_g1_i1	-	-	-
AB7DTRINITY_DN14645_c0_g1_i1	-	-	-
CS4DTRINITY_DN8287_c0_g1_i2	-	-	-
AB4DTRINITY_DN7557_c0_g1_i1	-	-	-
CB7DTRINITY_DN15170_c0_g1_i2	-	-	-
CS4DTRINITY_DN9393_c1_g1_i1	-	-	-
BS4DTRINITY_DN12312_c3_g1_i1	negative regulation of transcription, DNA-templated [GO:0045892]	nucleus [GO:0005634]	-
AS4DTRINITY_DN11926_c3_g5_i6	-	-	-
AB4DTRINITY_DN10330_c5_g12_i1	-	-	-
CB7DTRINITY_DN15895_c2_g1_i1	-	-	-
AS4DTRINITY_DN5403_c0_g1_i1	-	-	ATP binding [GO:0005524]; protein serine/threonine kinase activity [GO:0004674]
CS4DTRINITY_DN27423_c0_g1_i1	-	-	-
BS4DTRINITY_DN12692_c1_g7_i1	lipid metabolic process [GO:0006629]	integral component of membrane [GO:0016021]	oxidoreductase activity [GO:0016491]
AS4DTRINITY_DN11043_c1_g4_i1	-	-	FAD binding [GO:0071949]; oxidoreductase activity [GO:0016491]
AS4DTRINITY_DN11919_c2_g11_i2	lipid metabolic process [GO:0006629]	integral component of membrane [GO:0016021]	oxidoreductase activity [GO:0016491]
CS4DTRINITY_DN12376_c2_g4_i2	-	integral component of membrane [GO:0016021]	-
AS4DTRINITY_DN10666_c0_g2_i1	-	-	-
CS4DTRINITY_DN11451_c0_g1_i10	-	integral component of membrane [GO:0016021]	-
CS4DTRINITY_DN8920_c0_g1_i5	chlorophyll biosynthetic process [GO:0015995]; photosynthesis [GO:0015979]	chloroplast [GO:0009507]	protochlorophyllide reductase activity [GO:0016630]
AB4DTRINITY_DN11080_c1_g1_i3	plant-type cell wall organization [GO:0009664]	cell wall [GO:0005618]; extracellular region [GO:0005576]; membrane [GO:0016020]	-
BB4DTRINITY_DN12014_c0_g1_i6	-	integral component of membrane [GO:0016021]	-
BB4DTRINITY_DN12995_c2_g1_i2	-	-	nucleic acid binding [GO:0003676]
AS4DTRINITY_DN7501_c0_g1_i1	sterol biosynthetic process [GO:0016126]	integral component of membrane [GO:0016021]	flavin adenine dinucleotide binding [GO:0050660]; squalene monooxygenase activity [GO:0004506]
CS4DTRINITY_DN11813_c0_g11_i1	-	integral component of membrane [GO:0016021]	metallopeptidase activity [GO:0008237]
CS4DTRINITY_DN7136_c0_g1_i1	-	-	-
BB4DTRINITY_DN4188_c0_g1_i1	-	-	-
BS4DTRINITY_DN5574_c0_g1_i1	-	-	-
BS4DTRINITY_DN10403_c0_g1_i1	-	-	-
BB4DTRINITY_DN11907_c0_g1_i1	-	-	-
CB4DTRINITY_DN14435_c2_g4_i7	photosynthesis, light harvesting [GO:0009765]; protein-chromophore linkage [GO:0018298]	chloroplast thylakoid membrane [GO:0009535]; integral component of membrane [GO:0016021]; photosystem I [GO:0009522]; photosystem II [GO:0009523]	chlorophyll binding [GO:0016168]
BB4DTRINITY_DN11206_c0_g1_i1	-	integral component of membrane [GO:0016021]	-
BS4DTRINITY_DN7552_c0_g1_i1	-	-	ATP binding [GO:0005524]; hydrolase activity [GO:0016787]
AB4DTRINITY_DN10303_c2_g2_i2	signal transduction [GO:0007165]	-	ATP binding [GO:0005524]; protein serine/threonine kinase activity [GO:0004674]
BS4DTRINITY_DN12301_c4_g3_i2	-	-	-
BS4DTRINITY_DN12249_c8_g3_i2	-	-	-
AS4DTRINITY_DN4977_c0_g1_i1	-	-	-
CS4DTRINITY_DN7573_c0_g1_i1	-	-	-
AB4DTRINITY_DN9997_c0_g3_i5	-	integral component of membrane [GO:0016021]; vacuolar membrane [GO:0005774]	calcium:proton antiporter activity [GO:0015369]
AS4DTRINITY_DN11700_c2_g6_i1	-	-	-
CS4DTRINITY_DN6726_c0_g1_i1	-	-	-
CS4DTRINITY_DN3172_c0_g1_i2	-	-	ubiquitin protein ligase activity [GO:0061630]
BS4DTRINITY_DN5772_c0_g1_i1	-	-	-
BS4DTRINITY_DN12697_c3_g3_i8	-	-	-
CS4DTRINITY_DN12026_c2_g7_i3	plant-type cell wall organization [GO:0009664]	cell wall [GO:0005618]; extracellular region [GO:0005576]; integral component of membrane [GO:0016021]	-
BS7D1TRINITY_DN3064_c0_g1_i1	-	-	-
AS4DTRINITY_DN10633_c0_g1_i1	-	-	-
BB4DTRINITY_DN13174_c4_g1_i3	DNA integration [GO:0015074]	-	nucleic acid binding [GO:0003676]
AB4DTRINITY_DN9997_c0_g1_i1	-	integral component of membrane [GO:0016021]; vacuolar membrane [GO:0005774]	calcium:proton antiporter activity [GO:0015369]
BB4DTRINITY_DN21486_c0_g1_i1	-	-	-
CS4DTRINITY_DN11394_c1_g1_i1	-	integral component of membrane [GO:0016021]; thylakoid [GO:0009579]	-
AB4DTRINITY_DN2389_c0_g1_i1	lipid metabolic process [GO:0006629]	-	phosphoric diester hydrolase activity [GO:0008081]
CS4DTRINITY_DN8369_c0_g1_i1	alcohol metabolic process [GO:0006066]	intracellular membrane-bounded organelle [GO:0043231]; membrane [GO:0016020]	flavin adenine dinucleotide binding [GO:0050660]; long-chain-alcohol oxidase activity [GO:0046577]
AB4DTRINITY_DN11100_c1_g6_i3	-	-	-
AB4DTRINITY_DN10248_c0_g2_i4	-	-	-
AB4DTRINITY_DN11197_c2_g1_i1	-	-	-
AB7DTRINITY_DN26935_c0_g1_i1	-	-	-
BS4DTRINITY_DN10306_c0_g1_i2	-	-	-
CB7DTRINITY_DN15983_c0_g5_i4	-	-	-
AS4DTRINITY_DN11524_c1_g2_i2	methylation [GO:0032259]	integral component of membrane [GO:0016021]	methyltransferase activity [GO:0008168]
CS4DTRINITY_DN12032_c4_g4_i7	-	-	-
BS4DTRINITY_DN12681_c2_g2_i1	-	-	-
AB4DTRINITY_DN10858_c1_g1_i2	-	-	heme binding [GO:0020037]; iron ion binding [GO:0005506]; monooxygenase activity [GO:0004497]; oxidoreductase activity, acting on paired donors, with incorporation or reduction of molecular oxygen [GO:0016705]
CS4DTRINITY_DN8828_c0_g1_i1	-	-	transferase activity [GO:0016740]
CS4DTRINITY_DN11346_c1_g1_i1	-	-	-
AS4DTRINITY_DN12047_c1_g3_i1	-	-	-
CB7DTRINITY_DN17722_c6_g2_i2	-	-	-
BS4DTRINITY_DN12425_c2_g16_i1	small GTPase mediated signal transduction [GO:0007264]	-	GTPase activity [GO:0003924]; GTP binding [GO:0005525]
AB4DTRINITY_DN10590_c6_g4_i12	-	-	-
AB7DTRINITY_DN25067_c0_g1_i1	-	-	ATP binding [GO:0005524]; protein kinase activity [GO:0004672]
BB4DTRINITY_DN13513_c0_g1_i4	biosynthetic process [GO:0009058]	-	transferase activity, transferring acyl groups other than amino-acyl groups [GO:0016747]
AS4DTRINITY_DN10113_c0_g1_i2	DNA damage checkpoint [GO:0000077]; DNA repair [GO:0006281]	checkpoint clamp complex [GO:0030896]	-
AS4DTRINITY_DN10949_c1_g2_i3	-	-	-
AS4DTRINITY_DN20665_c0_g1_i1	-	-	-
CS4DTRINITY_DN22410_c0_g1_i2	-	-	-
BS4DTRINITY_DN15213_c0_g1_i1	-	-	-
BS4DTRINITY_DN12398_c3_g2_i1	regulation of transcription, DNA-templated [GO:0006355]	nucleus [GO:0005634]	sequence-specific DNA binding [GO:0043565]
CS4DTRINITY_DN11621_c1_g6_i1	-	-	-
BS4DTRINITY_DN12429_c2_g3_i3	photosynthesis, light harvesting [GO:0009765]; protein-chromophore linkage [GO:0018298]	chloroplast thylakoid membrane [GO:0009535]; integral component of membrane [GO:0016021]; photosystem I [GO:0009522]; photosystem II [GO:0009523]	chlorophyll binding [GO:0016168]
BB4DTRINITY_DN13045_c0_g1_i3	-	-	-
AB4DTRINITY_DN5796_c0_g1_i2	-	extracellular region [GO:0005576]	-
AB4DTRINITY_DN10783_c2_g4_i1	-	-	-
AS4DTRINITY_DN12018_c0_g6_i1	-	-	-
CS4DTRINITY_DN5857_c0_g1_i2	rejection of self pollen [GO:0060320]	extracellular region [GO:0005576]	-
BB7DTRINITY_DN16914_c1_g2_i10	-	-	-
AS4DTRINITY_DN20034_c0_g1_i1	-	-	-
AS4DTRINITY_DN12304_c1_g1_i14	-	-	-
BS4DTRINITY_DN12852_c1_g2_i3	oxidation-reduction process [GO:0055114]	integral component of membrane [GO:0016021]	-
CS4DTRINITY_DN9599_c0_g1_i2	-	-	-
BS4DTRINITY_DN6027_c0_g1_i2	-	-	-
AS4DTRINITY_DN16618_c0_g1_i1	-	-	-
BS7DTRINITY_DN7529_c0_g2_i1	-	-	serine-type endopeptidase activity [GO:0004252]
BS4DTRINITY_DN6138_c0_g1_i2	-	-	ATP binding [GO:0005524]
BS4DTRINITY_DN20507_c0_g1_i1	-	-	-
AB7DTRINITY_DN25515_c0_g1_i2	-	-	-
CS4DTRINITY_DN12218_c2_g4_i1	-	integral component of membrane [GO:0016021]	transmembrane transporter activity [GO:0022857]
CS4DTRINITY_DN11888_c0_g3_i1	-	integral component of membrane [GO:0016021]	transmembrane transporter activity [GO:0022857]
BS4DTRINITY_DN521_c0_g1_i1	-	-	-
AB4DTRINITY_DN10621_c0_g10_i1	-	-	-
BS4DTRINITY_DN13514_c0_g1_i1	-	-	aspartic-type endopeptidase activity [GO:0004190]
AB4DTRINITY_DN10125_c1_g7_i3	cell wall modification [GO:0042545]; pectin catabolic process [GO:0045490]	-	aspartyl esterase activity [GO:0045330]; enzyme inhibitor activity [GO:0004857]; pectinesterase activity [GO:0030599]
CS4DTRINITY_DN11831_c5_g5_i2	-	-	-
CS4DTRINITY_DN35933_c0_g1_i1	-	integral component of membrane [GO:0016021]	-
CB4DTRINITY_DN8661_c0_g1_i1	signal transduction [GO:0007165]	-	ATP binding [GO:0005524]; protein serine/threonine kinase activity [GO:0004674]
BS4DTRINITY_DN7306_c0_g2_i1	-	integral component of membrane [GO:0016021]	ATP binding [GO:0005524]; protein kinase activity [GO:0004672]
AB7DTRINITY_DN30220_c0_g1_i1	base-excision repair, AP site formation [GO:0006285]	nucleus [GO:0005634]	4 iron, 4 sulfur cluster binding [GO:0051539]; class I DNA-(apurinic or apyrimidinic site) endonuclease activity [GO:0140078]; DNA binding [GO:0003677]; endonuclease activity [GO:0004519]; metal ion binding [GO:0046872]; oxidized pyrimidine nucleobase lesion DNA N-glycosylase activity [GO:0000703]
AS4DTRINITY_DN10118_c0_g3_i1	regulation of amino acid export [GO:0080143]	integral component of membrane [GO:0016021]	-
CS4DTRINITY_DN11179_c0_g10_i2	methylation [GO:0032259]	integral component of membrane [GO:0016021]	methyltransferase activity [GO:0008168]
CS4DTRINITY_DN11488_c1_g1_i4	-	integral component of membrane [GO:0016021]	ATP binding [GO:0005524]; protein serine/threonine kinase activity [GO:0004674]
AS4DTRINITY_DN3202_c0_g1_i1	-	integral component of membrane [GO:0016021]	-
AS4DTRINITY_DN10420_c0_g1_i4	-	-	peptidyl-prolyl cis-trans isomerase activity [GO:0003755]
BS4DTRINITY_DN12419_c1_g2_i1	-	-	-
CS4DTRINITY_DN11282_c4_g1_i1	negative regulation of transcription, DNA-templated [GO:0045892]	nucleus [GO:0005634]	-
AB7DTRINITY_DN26106_c0_g1_i1	microtubule-based movement [GO:0007018]	-	ATP binding [GO:0005524]; microtubule binding [GO:0008017]; microtubule motor activity [GO:0003777]
CS4DTRINITY_DN11740_c7_g2_i5	-	integral component of membrane [GO:0016021]	ATP binding [GO:0005524]; protein kinase activity [GO:0004672]
CS4DTRINITY_DN17147_c0_g1_i1	DNA integration [GO:0015074]	-	nucleic acid binding [GO:0003676]; zinc ion binding [GO:0008270]
AS7DTRINITY_DN14439_c0_g1_i1	-	-	ATP binding [GO:0005524]; protein kinase activity [GO:0004672]
CS4DTRINITY_DN13548_c0_g1_i1	-	-	zinc ion binding [GO:0008270]
BB4DTRINITY_DN6473_c0_g1_i1	-	-	-
AS4DTRINITY_DN16345_c0_g1_i1	-	-	-
AS4DTRINITY_DN8403_c0_g1_i2	-	integral component of membrane [GO:0016021]	transmembrane transporter activity [GO:0022857]
AB4DTRINITY_DN9692_c0_g1_i3	-	integral component of membrane [GO:0016021]	ATP binding [GO:0005524]; polysaccharide binding [GO:0030247]; protein kinase activity [GO:0004672]
CS4DTRINITY_DN11517_c1_g6_i1	photosynthesis [GO:0015979]	chloroplast thylakoid membrane [GO:0009535]; photosystem I [GO:0009522]	-
AB7DTRINITY_DN30873_c1_g4_i4	-	-	-
BS7D1TRINITY_DN11019_c6_g1_i1	oxylipin biosynthetic process [GO:0031408]	-	metal ion binding [GO:0046872]; oxidoreductase activity, acting on single donors with incorporation of molecular oxygen, incorporation of two atoms of oxygen [GO:0016702]
AB4DTRINITY_DN10834_c0_g2_i1	-	-	cytochrome-b5 reductase activity, acting on NAD(P)H [GO:0004128]
CS4DTRINITY_DN3904_c0_g1_i1	-	-	-
BS4DTRINITY_DN7811_c0_g1_i3	protein folding [GO:0006457]; protein transport [GO:0015031]	-	-
BS4DTRINITY_DN13052_c1_g3_i3	microtubule-based movement [GO:0007018]	microtubule [GO:0005874]	ATP binding [GO:0005524]; microtubule binding [GO:0008017]; microtubule motor activity [GO:0003777]
AB4DTRINITY_DN10363_c1_g9_i1	-	-	-
CS4DTRINITY_DN37384_c0_g1_i1	gene silencing by RNA [GO:0031047]	-	nucleic acid binding [GO:0003676]
CS4DTRINITY_DN1721_c0_g1_i2	-	-	-
CS4DTRINITY_DN12510_c0_g1_i1	-	-	-
BB4DTRINITY_DN12604_c0_g1_i15	amino acid transmembrane transport [GO:0003333]	integral component of membrane [GO:0016021]	-
CS4DTRINITY_DN7601_c0_g1_i1	-	-	-
CS4DTRINITY_DN12246_c1_g3_i4	iron-sulfur cluster assembly [GO:0016226]	cytoplasm [GO:0005737]	4 iron, 4 sulfur cluster binding [GO:0051539]; ATP binding [GO:0005524]; metal ion binding [GO:0046872]
CS4DTRINITY_DN20838_c0_g1_i1	-	-	-
AB7DTRINITY_DN30083_c0_g17_i1	-	-	-
CS4DTRINITY_DN11725_c4_g5_i1	-	-	-
BS4DTRINITY_DN12563_c2_g8_i1	-	-	metal ion binding [GO:0046872]; superoxide dismutase activity [GO:0004784]
AB4DTRINITY_DN11087_c0_g4_i12	-	-	-
BS4DTRINITY_DN12074_c0_g2_i3	-	-	-
AS4DTRINITY_DN5148_c0_g1_i1	-	membrane [GO:0016020]	D-arabinono-1,4-lactone oxidase activity [GO:0003885]; FAD binding [GO:0071949]
BS4DTRINITY_DN9308_c0_g2_i1	-	-	-
AB4DTRINITY_DN3486_c0_g1_i2	-	-	-
CS4DTRINITY_DN12264_c0_g3_i3	-	-	-
BB7DTRINITY_DN16526_c0_g2_i2	plant-type cell wall organization [GO:0009664]	cell wall [GO:0005618]; extracellular region [GO:0005576]; membrane [GO:0016020]	-
AB4DTRINITY_DN11014_c1_g6_i1	oxylipin biosynthetic process [GO:0031408]	-	metal ion binding [GO:0046872]; oxidoreductase activity, acting on single donors with incorporation of molecular oxygen, incorporation of two atoms of oxygen [GO:0016702]
BS4DTRINITY_DN11665_c0_g1_i1	-	-	-
AB7DTRINITY_DN27103_c0_g1_i2	-	integral component of membrane [GO:0016021]	antiporter activity [GO:0015297]; xenobiotic transmembrane transporter activity [GO:0042910]
CB7DTRINITY_DN15255_c0_g1_i3	-	-	endopeptidase inhibitor activity [GO:0004866]
AS4DTRINITY_DN6130_c0_g1_i1	-	integral component of membrane [GO:0016021]	-
CB7DTRINITY_DN33828_c0_g1_i1	photosynthesis [GO:0015979]	integral component of membrane [GO:0016021]; photosystem II [GO:0009523]	-
BS4DTRINITY_DN12918_c1_g7_i1	-	-	-
CB4DTRINITY_DN9942_c0_g1_i2	-	-	-
AB4DTRINITY_DN22732_c0_g1_i1	-	-	-
CB4DTRINITY_DN4552_c0_g1_i2	-	-	-
BS4DTRINITY_DN554_c0_g1_i1	-	-	-
AS4DTRINITY_DN10630_c0_g1_i4	-	-	-
BS4DTRINITY_DN30127_c0_g1_i1	-	-	-
CS4DTRINITY_DN11001_c0_g7_i1	-	-	-
CS4DTRINITY_DN10166_c0_g2_i2	-	integral component of membrane [GO:0016021]	metalloendopeptidase activity [GO:0004222]
BB7DTRINITY_DN11268_c0_g1_i3	-	-	-
AS4DTRINITY_DN12180_c2_g2_i1	proton export across plasma membrane [GO:0120029]	integral component of membrane [GO:0016021]; plasma membrane [GO:0005886]	ATP binding [GO:0005524]; proton-exporting ATPase activity, phosphorylative mechanism [GO:0008553]
AB4DTRINITY_DN2934_c0_g1_i1	lipid catabolic process [GO:0016042]; phosphatidylcholine metabolic process [GO:0046470]	membrane [GO:0016020]	calcium ion binding [GO:0005509]; N-acylphosphatidylethanolamine-specific phospholipase D activity [GO:0070290]; phospholipase D activity [GO:0004630]
AS4DTRINITY_DN11792_c3_g12_i1	translation [GO:0006412]	ribosome [GO:0005840]	structural constituent of ribosome [GO:0003735]
BS4DTRINITY_DN20222_c0_g1_i1	DNA integration [GO:0015074]	-	nucleic acid binding [GO:0003676]
CS4DTRINITY_DN7384_c0_g2_i1	-	-	-
BB4DTRINITY_DN10515_c0_g1_i1	-	integral component of membrane [GO:0016021]	-
CS4DTRINITY_DN11585_c1_g3_i1	-	-	-
AS4DTRINITY_DN11932_c3_g2_i1	-	integral component of membrane [GO:0016021]	-
AS4DTRINITY_DN9559_c0_g2_i1	alcohol metabolic process [GO:0006066]	intracellular membrane-bounded organelle [GO:0043231]; membrane [GO:0016020]	flavin adenine dinucleotide binding [GO:0050660]; long-chain-alcohol oxidase activity [GO:0046577]
AB4DTRINITY_DN10556_c1_g10_i1	-	-	transferase activity, transferring acyl groups other than amino-acyl groups [GO:0016747]
CS4DTRINITY_DN11511_c0_g3_i2	positive regulation of transcription by RNA polymerase II [GO:0045944]	nucleus [GO:0005634]	protein dimerization activity [GO:0046983]; RNA polymerase II transcription regulatory region sequence-specific DNA binding [GO:0000977]
CB7DTRINITY_DN17089_c4_g2_i7	-	-	-
BB4DTRINITY_DN3172_c0_g1_i1	-	-	peroxidase activity [GO:0004601]; peroxiredoxin activity [GO:0051920]
AS4DTRINITY_DN11758_c2_g5_i1	plant-type cell wall organization [GO:0009664]	cell wall [GO:0005618]; extracellular region [GO:0005576]; membrane [GO:0016020]	-
AS4DTRINITY_DN12260_c1_g2_i12	-	-	-
CS4DTRINITY_DN31092_c0_g1_i1	-	-	-
CS4DTRINITY_DN6850_c0_g1_i1	-	-	nucleic acid binding [GO:0003676]
CS4DTRINITY_DN11695_c3_g2_i3	-	-	-
BS4DTRINITY_DN12029_c0_g4_i6	cellulose catabolic process [GO:0030245]	-	carbohydrate binding [GO:0030246]; cellulase activity [GO:0008810]
CB7DTRINITY_DN9105_c0_g1_i1	-	integral component of membrane [GO:0016021]	-
CS4DTRINITY_DN11128_c1_g1_i4	-	-	-
AB7DTRINITY_DN30911_c1_g3_i2	response to auxin [GO:0009733]	-	-
CS4DTRINITY_DN1851_c0_g1_i1	-	-	transferase activity, transferring acyl groups other than amino-acyl groups [GO:0016747]
CS4DTRINITY_DN6801_c0_g1_i1	-	integral component of membrane [GO:0016021]	-
CS4DTRINITY_DN6741_c0_g1_i1	-	-	-
AS4DTRINITY_DN8915_c0_g1_i3	-	-	-
CB4DTRINITY_DN9686_c0_g1_i2	-	-	-
AS4DTRINITY_DN11724_c1_g1_i1	stomatal complex development [GO:0010374]	-	-
AB4DTRINITY_DN5394_c0_g1_i2	metal ion transport [GO:0030001]	-	metal ion binding [GO:0046872]
AB4DTRINITY_DN22032_c0_g1_i1	-	integral component of membrane [GO:0016021]	ATP binding [GO:0005524]; protein kinase activity [GO:0004672]
BS4DTRINITY_DN23500_c0_g1_i1	-	-	-
BS7DTRINITY_DN10697_c0_g1_i1	-	integral component of membrane [GO:0016021]	transmembrane transporter activity [GO:0022857]
CS4DTRINITY_DN7635_c0_g1_i1	-	-	-
CS4DTRINITY_DN12424_c1_g2_i3	-	-	ADP binding [GO:0043531]
CS4DTRINITY_DN5243_c0_g1_i1	-	-	-
CS4DTRINITY_DN11561_c2_g2_i2	-	-	-
CS4DTRINITY_DN29889_c0_g1_i1	exocytosis [GO:0006887]; protein transport [GO:0015031]	exocyst [GO:0000145]	-
BS4DTRINITY_DN11448_c0_g1_i7	transmembrane transport [GO:0055085]	integral component of membrane [GO:0016021]	-
CS4DTRINITY_DN16921_c0_g1_i1	biosynthetic process [GO:0009058]	-	catalytic activity [GO:0003824]; pyridoxal phosphate binding [GO:0030170]
BS4DTRINITY_DN12381_c0_g6_i4	plant-type cell wall organization [GO:0009664]	cell wall [GO:0005618]; extracellular region [GO:0005576]; membrane [GO:0016020]	-
CS4DTRINITY_DN10772_c3_g1_i1	-	-	-
CS4DTRINITY_DN11907_c2_g8_i1	-	-	-
CS4DTRINITY_DN12473_c3_g2_i3	-	-	-
BS4DTRINITY_DN12538_c3_g6_i1	response to auxin [GO:0009733]	-	-
BS7DTRINITY_DN3000_c0_g1_i1	-	-	-
BS7D1TRINITY_DN25920_c0_g1_i1	-	-	transferase activity, transferring acyl groups other than amino-acyl groups [GO:0016747]
AS4DTRINITY_DN12249_c4_g1_i1	gene silencing by RNA [GO:0031047]	integral component of membrane [GO:0016021]	RNA binding [GO:0003723]; RNA-directed 5'-3' RNA polymerase activity [GO:0003968]
CS4DTRINITY_DN10524_c0_g1_i9	-	-	-
CS4DTRINITY_DN7892_c0_g1_i1	microtubule-based movement [GO:0007018]	-	ATP binding [GO:0005524]; microtubule binding [GO:0008017]; microtubule motor activity [GO:0003777]
BS4DTRINITY_DN13494_c0_g1_i1	-	-	-
AS4DTRINITY_DN12114_c2_g3_i1	protoporphyrinogen IX biosynthetic process [GO:0006782]	-	uroporphyrinogen decarboxylase activity [GO:0004853]
AB4DTRINITY_DN7759_c0_g1_i2	-	integral component of membrane [GO:0016021]	-
BS7D1TRINITY_DN24365_c0_g1_i1	-	-	calcium ion binding [GO:0005509]
AB4DTRINITY_DN8797_c0_g1_i2	-	-	mRNA binding [GO:0003729]
BS7D1TRINITY_DN12481_c0_g1_i1	-	-	-
AS4DTRINITY_DN6272_c0_g2_i1	-	-	-
AB4DTRINITY_DN1880_c0_g1_i1	oligopeptide transport [GO:0006857]	integral component of membrane [GO:0016021]	transmembrane transporter activity [GO:0022857]
AB4DTRINITY_DN7665_c0_g1_i4	photosynthesis [GO:0015979]	extrinsic component of membrane [GO:0019898]; photosystem II oxygen evolving complex [GO:0009654]	calcium ion binding [GO:0005509]
AS4DTRINITY_DN3888_c0_g1_i1	-	-	-
BB4DTRINITY_DN10564_c0_g2_i1	-	-	peptidyl-prolyl cis-trans isomerase activity [GO:0003755]
BS4DTRINITY_DN25349_c0_g1_i1	-	-	-
AS4DTRINITY_DN12306_c3_g2_i1	-	-	-
CS4DTRINITY_DN12100_c2_g2_i8	-	-	-
BS4DTRINITY_DN12105_c8_g5_i1	-	-	-
AS4DTRINITY_DN5380_c0_g1_i4	-	-	catalytic activity [GO:0003824]
AS4DTRINITY_DN2180_c0_g1_i2	-	-	-
AS4DTRINITY_DN31030_c0_g1_i1	-	-	-
BS4DTRINITY_DN11450_c0_g1_i1	-	-	-
CS4DTRINITY_DN8333_c0_g1_i1	-	-	endonuclease activity [GO:0004519]
AS4DTRINITY_DN11645_c2_g1_i5	-	-	copper ion binding [GO:0005507]; oxidoreductase activity [GO:0016491]
AS4DTRINITY_DN11220_c1_g6_i1	protein glycosylation [GO:0006486]	-	transferase activity, transferring glycosyl groups [GO:0016757]
BS4DTRINITY_DN4038_c0_g1_i2	-	-	-
BS4DTRINITY_DN10955_c1_g1_i5	-	-	-
CB7DTRINITY_DN3297_c0_g1_i1	-	-	-
CS4DTRINITY_DN10834_c0_g1_i4	-	-	-
CB4DTRINITY_DN14168_c2_g6_i1	-	-	-
BS4DTRINITY_DN12224_c1_g1_i4	-	-	ADP binding [GO:0043531]
CB4DTRINITY_DN13790_c3_g1_i2	-	-	-
AS4DTRINITY_DN11741_c3_g4_i6	positive regulation of growth [GO:0045927]	-	-
CS4DTRINITY_DN7098_c0_g2_i1	-	-	zinc ion binding [GO:0008270]
CS4DTRINITY_DN3108_c0_g1_i1	-	-	-
CB4DTRINITY_DN11294_c0_g1_i2	-	-	-
BS4DTRINITY_DN6278_c0_g1_i2	-	-	-
BB4DTRINITY_DN12626_c3_g6_i2	plant-type cell wall organization [GO:0009664]	cell wall [GO:0005618]; extracellular region [GO:0005576]; integral component of membrane [GO:0016021]	-
CB4DTRINITY_DN12558_c0_g1_i8	-	-	-
AB4DTRINITY_DN7546_c0_g1_i1	-	integral component of membrane [GO:0016021]	hydrolase activity, acting on ester bonds [GO:0016788]
BS4DTRINITY_DN27598_c0_g1_i1	-	-	-
BS4DTRINITY_DN8491_c0_g1_i1	-	-	-
AB4DTRINITY_DN9951_c0_g1_i1	hydrogen peroxide catabolic process [GO:0042744]; response to oxidative stress [GO:0006979]	extracellular region [GO:0005576]	heme binding [GO:0020037]; metal ion binding [GO:0046872]; peroxidase activity [GO:0004601]
AB7DTRINITY_DN30838_c0_g5_i1	inositol biosynthetic process [GO:0006021]; phospholipid biosynthetic process [GO:0008654]	-	inositol-3-phosphate synthase activity [GO:0004512]
AS4DTRINITY_DN11023_c1_g5_i1	-	-	-
BB4DTRINITY_DN12403_c1_g1_i4	-	-	-
AB7DTRINITY_DN31221_c2_g1_i2	-	-	-
CS4DTRINITY_DN11859_c0_g8_i1	-	-	-
AB4DTRINITY_DN25811_c0_g1_i1	-	-	-
CS4DTRINITY_DN11014_c3_g9_i1	-	-	serine-type endopeptidase activity [GO:0004252]
CS4DTRINITY_DN8469_c0_g1_i1	-	-	-
AS4DTRINITY_DN11639_c0_g8_i2	-	-	-
CS4DTRINITY_DN32401_c0_g1_i1	-	-	-
AS4DTRINITY_DN8740_c0_g1_i2	-	-	-
AB4DTRINITY_DN11340_c1_g1_i2	-	nucleus [GO:0005634]	zinc ion binding [GO:0008270]
CS4DTRINITY_DN30662_c0_g1_i1	-	integral component of membrane [GO:0016021]	-
AS4DTRINITY_DN11290_c1_g4_i1	-	-	-
CS4DTRINITY_DN11346_c2_g4_i2	carbohydrate metabolic process [GO:0005975]	-	-
AB4DTRINITY_DN10539_c0_g10_i2	-	-	-
AS4DTRINITY_DN11241_c1_g7_i2	-	-	-
AB4DTRINITY_DN10103_c4_g5_i1	-	integral component of membrane [GO:0016021]	electron transfer activity [GO:0009055]
CB4DTRINITY_DN6479_c0_g1_i3	photosynthesis, light harvesting [GO:0009765]; protein-chromophore linkage [GO:0018298]	chloroplast thylakoid membrane [GO:0009535]; integral component of membrane [GO:0016021]; photosystem I [GO:0009522]; photosystem II [GO:0009523]	chlorophyll binding [GO:0016168]
CS4DTRINITY_DN8547_c0_g1_i1	-	-	-
BB4DTRINITY_DN9876_c0_g1_i2	-	-	-
CS4DTRINITY_DN12008_c1_g3_i1	-	-	-
CB4DTRINITY_DN14324_c1_g1_i1	-	-	-
CB4DTRINITY_DN14136_c0_g1_i1	-	-	hydrolase activity [GO:0016787]
CS4DTRINITY_DN11656_c1_g11_i2	hydrogen peroxide catabolic process [GO:0042744]; response to oxidative stress [GO:0006979]	extracellular region [GO:0005576]	heme binding [GO:0020037]; metal ion binding [GO:0046872]; peroxidase activity [GO:0004601]
[truncated: 12,546 more rows]

## Sheet: B5_S5
Table S3 (C): GO annotation of DEGs between the genotypes at the first timepoint ie., 5 DPA
Transcript ID	Biological Process	Cellular Component	Molecular function
AS7DTRINITY_DN10672_c5_g1_i2	-	-	-
AS4DTRINITY_DN11485_c3_g2_i5	-	-	-
AS4DTRINITY_DN12329_c2_g1_i5	-	-	-
BS4DTRINITY_DN12685_c1_g3_i15	-	-	-
CS4DTRINITY_DN10751_c1_g4_i1	lipid metabolic process [GO:0006629]	-	-
BS7D1TRINITY_DN10987_c0_g1_i1	-	-	-
CS4DTRINITY_DN12486_c8_g1_i1	-	-	-
CS4DTRINITY_DN12225_c2_g2_i3	-	-	-
AS4DTRINITY_DN11967_c0_g2_i1	-	integral component of membrane [GO:0016021]	-
CS4DTRINITY_DN12259_c2_g11_i6	-	-	-
AS4DTRINITY_DN11887_c4_g3_i1	-	-	-
BB7DTRINITY_DN17144_c0_g5_i1	-	-	-
BS4DTRINITY_DN9443_c0_g1_i1	-	-	N-acetyltransferase activity [GO:0008080]
CS4DTRINITY_DN10923_c1_g9_i3	-	integral component of membrane [GO:0016021]	-
AS7DTRINITY_DN11030_c3_g2_i2	-	-	-
BS4DTRINITY_DN21110_c0_g1_i1	-	-	-
BS4DTRINITY_DN12978_c3_g1_i1	-	-	-
CS4DTRINITY_DN11231_c1_g5_i1	-	-	-
BS7DTRINITY_DN9219_c0_g2_i1	-	-	-
BS7DTRINITY_DN11922_c3_g1_i2	-	-	-
CS4DTRINITY_DN12287_c0_g1_i9	-	-	-
CS4DTRINITY_DN12273_c1_g1_i7	-	-	-
BS4DTRINITY_DN12902_c2_g7_i1	-	-	-
CS4DTRINITY_DN11276_c0_g16_i1	-	-	-
BS4DTRINITY_DN12615_c4_g4_i4	-	-	-
CS4DTRINITY_DN12401_c2_g9_i2	-	-	-
BB7DTRINITY_DN9602_c1_g1_i1	lipid metabolic process [GO:0006629]	-	-
BS4DTRINITY_DN12442_c2_g1_i2	-	-	-
BS7D1TRINITY_DN11137_c1_g3_i1	-	-	-
CS4DTRINITY_DN10834_c0_g1_i4	-	-	-
CS4DTRINITY_DN7795_c0_g2_i2	-	-	-
BS7DTRINITY_DN11963_c1_g12_i2	-	-	-
BS4DTRINITY_DN12415_c0_g1_i6	-	-	ADP binding [GO:0043531]
AS4DTRINITY_DN11809_c2_g2_i3	-	-	-
CS4DTRINITY_DN11819_c1_g3_i2	-	-	-
CS4DTRINITY_DN7794_c0_g1_i1	-	-	-
BS4DTRINITY_DN12309_c3_g1_i2	translation [GO:0006412]	ribosome [GO:0005840]	structural constituent of ribosome [GO:0003735]
BS4DTRINITY_DN12434_c1_g6_i1	-	-	-
AS4DTRINITY_DN11965_c0_g2_i2	-	-	-
BS7D1TRINITY_DN10940_c2_g2_i3	-	-	-
AS4DTRINITY_DN6950_c0_g1_i1	-	-	-
AS4DTRINITY_DN11286_c3_g1_i1	-	-	-
CS4DTRINITY_DN11935_c0_g3_i6	-	-	-
CS4DTRINITY_DN11019_c5_g4_i1	-	-	-
CS4DTRINITY_DN11208_c1_g1_i2	-	-	-
BS4DTRINITY_DN12712_c1_g2_i2	-	-	-
AS4DTRINITY_DN11874_c2_g10_i1	-	-	-
BS7D1TRINITY_DN10371_c2_g8_i1	-	-	-
AS4DTRINITY_DN7670_c0_g1_i1	-	-	-
BS7DTRINITY_DN11989_c3_g5_i5	mitotic spindle assembly checkpoint [GO:0007094]	-	-
BS7D1TRINITY_DN10940_c2_g1_i7	biosynthetic process [GO:0009058]	-	pyridoxal phosphate binding [GO:0030170]; transaminase activity [GO:0008483]
AS7DTRINITY_DN9682_c0_g1_i4	-	integral component of membrane [GO:0016021]	-
BS7DTRINITY_DN11963_c1_g7_i2	-	-	-
CS4DTRINITY_DN12319_c2_g2_i4	-	-	ADP binding [GO:0043531]
AS4DTRINITY_DN6775_c0_g2_i1	-	-	-
AS4DTRINITY_DN7439_c0_g1_i1	-	-	-
BS4DTRINITY_DN12184_c2_g2_i1	cellular manganese ion homeostasis [GO:0030026]	integral component of membrane [GO:0016021]	manganese ion transmembrane transporter activity [GO:0005384]
BS4DTRINITY_DN833_c0_g2_i1	-	-	-
CS4DTRINITY_DN12305_c2_g2_i1	-	-	-
AS7DTRINITY_DN10698_c7_g4_i3	-	-	-
BS7DTRINITY_DN10506_c0_g1_i1	-	-	-
BS4DTRINITY_DN11923_c6_g1_i7	-	-	-
BS7D1TRINITY_DN6996_c0_g1_i5	-	-	-
AS7DTRINITY_DN10893_c0_g4_i3	-	-	ubiquitin protein ligase activity [GO:0061630]
AS4DTRINITY_DN11574_c0_g3_i2	-	-	-
BS7D1TRINITY_DN10754_c6_g2_i4	-	-	-
BS7DTRINITY_DN10214_c0_g1_i4	-	integral component of membrane [GO:0016021]	-
BS4DTRINITY_DN12789_c1_g2_i1	-	-	-
AS4DTRINITY_DN11965_c0_g1_i2	-	-	-
CS4DTRINITY_DN30212_c0_g1_i1	-	-	-
AS4DTRINITY_DN3691_c0_g1_i1	-	-	-
AS4DTRINITY_DN11957_c0_g3_i6	-	-	ubiquitin protein ligase activity [GO:0061630]
BS4DTRINITY_DN12546_c1_g1_i23	-	-	-
CS4DTRINITY_DN11938_c2_g3_i2	signal transduction [GO:0007165]	-	ADP binding [GO:0043531]
BS7D1TRINITY_DN7964_c0_g1_i2	-	-	-
CS4DTRINITY_DN11887_c2_g3_i2	-	-	-
BS4DTRINITY_DN12107_c0_g1_i8	-	integral component of membrane [GO:0016021]	-
AS7DTRINITY_DN6948_c0_g1_i1	-	-	-
CS4DTRINITY_DN12239_c0_g4_i3	signal transduction [GO:0007165]	-	ADP binding [GO:0043531]
AS4DTRINITY_DN12317_c1_g4_i3	-	-	-
AS4DTRINITY_DN4775_c0_g1_i1	-	-	-
BS7D1TRINITY_DN10764_c1_g2_i7	-	-	ubiquitin protein ligase activity [GO:0061630]
BS4DTRINITY_DN12594_c1_g2_i1	-	-	-
AS7DTRINITY_DN11030_c3_g8_i2	-	-	-
CS4DTRINITY_DN11443_c3_g7_i4	signal transduction [GO:0007165]	nucleus [GO:0005634]	DNA-binding transcription factor activity [GO:0003700]; sequence-specific DNA binding [GO:0043565]
CS4DTRINITY_DN11457_c2_g8_i1	-	-	-
BS7D1TRINITY_DN10604_c1_g4_i1	-	-	-
BS7DTRINITY_DN4268_c0_g1_i1	-	-	-
BS7D1TRINITY_DN8610_c0_g1_i4	-	chloroplast [GO:0009507]	ATP binding [GO:0005524]; kinase activity [GO:0016301]
BS7D1TRINITY_DN9479_c0_g1_i2	DNA recombination [GO:0006310]; DNA repair [GO:0006281]; DNA replication [GO:0006260]	nucleus [GO:0005634]	DNA binding [GO:0003677]
AS4DTRINITY_DN12061_c0_g3_i3	-	-	-
AS7DTRINITY_DN10950_c0_g2_i1	mitochondrial electron transport, ubiquinol to cytochrome c [GO:0006122]	mitochondrial respiratory chain complex III [GO:0005750]	-
AS4DTRINITY_DN11616_c0_g2_i1	-	-	-
AS4DTRINITY_DN11069_c1_g15_i1	-	-	-
BS4DTRINITY_DN13014_c1_g1_i9	-	-	-
BS4DTRINITY_DN12384_c2_g2_i8	lipid transport [GO:0006869]	-	lipid binding [GO:0008289]
BS4DTRINITY_DN12879_c0_g1_i4	-	-	ubiquitin protein ligase activity [GO:0061630]
AS4DTRINITY_DN12193_c0_g1_i1	-	-	copper ion binding [GO:0005507]
AS4DTRINITY_DN12239_c1_g3_i3	-	-	-
BS7D1TRINITY_DN10754_c6_g3_i2	-	-	-
BS4DTRINITY_DN12899_c2_g7_i1	-	-	-
BS4DTRINITY_DN13081_c0_g1_i27	-	-	-
AS4DTRINITY_DN11857_c0_g3_i2	-	-	-
CS4DTRINITY_DN10923_c0_g1_i1	-	-	-
AS4DTRINITY_DN12293_c1_g1_i1	-	-	-
AS4DTRINITY_DN11932_c3_g2_i1	-	integral component of membrane [GO:0016021]	-
BS4DTRINITY_DN12572_c0_g1_i5	-	-	-
CS4DTRINITY_DN12099_c1_g1_i10	-	-	-
CS4DTRINITY_DN12367_c0_g3_i7	-	integral component of membrane [GO:0016021]; mitochondrial inner membrane [GO:0005743]	ATP transmembrane transporter activity [GO:0005347]
AS4DTRINITY_DN11498_c0_g2_i3	-	-	-
CS4DTRINITY_DN11213_c0_g1_i1	-	-	-
AS4DTRINITY_DN11685_c0_g2_i6	-	-	-
AS7DTRINITY_DN9758_c0_g1_i2	-	-	-
BS4DTRINITY_DN8154_c0_g1_i2	negative regulation of photomorphogenesis [GO:0010100]; regulation of abscisic acid-activated signaling pathway [GO:0009787]	integral component of membrane [GO:0016021]	-
BS4DTRINITY_DN12950_c1_g1_i2	-	-	-
BS4DTRINITY_DN25715_c0_g1_i1	-	-	-
BS7DTRINITY_DN12115_c0_g4_i5	-	integral component of membrane [GO:0016021]; mitochondrial inner membrane [GO:0005743]	ATP transmembrane transporter activity [GO:0005347]
CS4DTRINITY_DN11724_c0_g4_i2	-	-	-
BS4DTRINITY_DN12926_c0_g1_i3	-	integral component of membrane [GO:0016021]	-
BS7D1TRINITY_DN11108_c0_g1_i14	-	-	-
BS4DTRINITY_DN12392_c1_g5_i3	-	-	-
BS4DTRINITY_DN12772_c1_g1_i5	-	-	-
BS4DTRINITY_DN12614_c2_g17_i1	DNA integration [GO:0015074]	-	nucleic acid binding [GO:0003676]; RNA-DNA hybrid ribonuclease activity [GO:0004523]
AS4DTRINITY_DN12276_c0_g7_i10	-	-	-
CS4DTRINITY_DN21093_c0_g1_i1	-	-	-
AS7DTRINITY_DN7182_c0_g1_i1	-	-	-
BS7D1TRINITY_DN9768_c2_g1_i2	-	-	-
BS4DTRINITY_DN12806_c3_g7_i2	-	-	-
CS4DTRINITY_DN11972_c1_g13_i1	-	-	-
AS4DTRINITY_DN11142_c1_g16_i1	-	-	-
AS4DTRINITY_DN12306_c3_g2_i1	-	-	-
AS4DTRINITY_DN11753_c0_g2_i9	-	-	-
CS4DTRINITY_DN12111_c4_g1_i1	-	-	-
AS4DTRINITY_DN11717_c1_g5_i4	-	-	-
AS4DTRINITY_DN8035_c0_g1_i2	-	-	-
BS7D1TRINITY_DN2544_c0_g1_i1	-	-	-
CS4DTRINITY_DN11155_c2_g1_i1	-	-	-
BS7D1TRINITY_DN10074_c0_g1_i1	-	-	-
BS4DTRINITY_DN11891_c2_g12_i2	signal transduction [GO:0007165]	-	-
AS4DTRINITY_DN12303_c2_g5_i3	-	-	-
CS4DTRINITY_DN8278_c0_g1_i1	-	-	-
BS4DTRINITY_DN9334_c0_g1_i1	-	-	serine-type carboxypeptidase activity [GO:0004185]
AS4DTRINITY_DN11594_c2_g1_i3	-	-	-
BS4DTRINITY_DN12978_c3_g2_i3	-	-	-
AS4DTRINITY_DN10825_c0_g2_i8	-	-	-
AS4DTRINITY_DN12317_c1_g8_i2	-	-	-
BS7D1TRINITY_DN15680_c0_g1_i1	-	integral component of membrane [GO:0016021]	-
BS4DTRINITY_DN10709_c0_g1_i2	-	-	ADP binding [GO:0043531]
AS4DTRINITY_DN23988_c0_g1_i1	regulation of amino acid export [GO:0080143]	integral component of membrane [GO:0016021]	-
CS4DTRINITY_DN3904_c0_g1_i1	-	-	-
AS7DTRINITY_DN11087_c0_g5_i2	-	-	-
CS4DTRINITY_DN21779_c0_g1_i1	-	-	metal ion binding [GO:0046872]; oxidoreductase activity [GO:0016491]
AS4DTRINITY_DN11574_c0_g5_i6	-	integral component of membrane [GO:0016021]	nucleic acid binding [GO:0003676]; zinc ion binding [GO:0008270]
CS4DTRINITY_DN12131_c1_g1_i14	-	-	-
AB4DTRINITY_DN10477_c5_g1_i1	-	-	-
CS4DTRINITY_DN9817_c0_g2_i1	-	-	-
BS4DTRINITY_DN12902_c2_g3_i1	-	-	-
BS4DTRINITY_DN12864_c1_g1_i1	-	-	-
CS4DTRINITY_DN11774_c0_g1_i4	-	-	-
CS4DTRINITY_DN11702_c2_g5_i3	-	-	-
BS7D1TRINITY_DN10754_c6_g1_i2	-	-	-
BS4DTRINITY_DN8643_c0_g1_i1	-	-	DNA-directed 5'-3' RNA polymerase activity [GO:0003899]
BS7D1TRINITY_DN7763_c0_g1_i1	circadian rhythm [GO:0007623]; negative regulation of anion channel activity by blue light [GO:0010362]; phototropism [GO:0009638]; stomatal movement [GO:0010118]	Golgi apparatus [GO:0005794]; plasma membrane [GO:0005886]	ATP binding [GO:0005524]; blue light photoreceptor activity [GO:0009882]; FMN binding [GO:0010181]; identical protein binding [GO:0042802]; protein serine/threonine kinase activity [GO:0004674]
BS4DTRINITY_DN12731_c0_g10_i1	-	integral component of membrane [GO:0016021]	-
BS7D1TRINITY_DN3064_c0_g1_i1	-	-	-
CS4DTRINITY_DN12233_c2_g1_i2	-	U5 snRNP [GO:0005682]	-
CS4DTRINITY_DN21242_c0_g1_i1	-	-	-
AS4DTRINITY_DN31996_c0_g1_i1	-	-	-
AS4DTRINITY_DN11001_c0_g2_i3	-	-	-
BS4DTRINITY_DN8439_c0_g1_i1	-	-	-
AS4DTRINITY_DN11096_c0_g2_i1	-	-	-
BS4DTRINITY_DN12742_c0_g4_i1	-	-	-
CS4DTRINITY_DN10007_c0_g1_i2	dolichol-linked oligosaccharide biosynthetic process [GO:0006488]	integral component of membrane [GO:0016021]	3-oxo-5-alpha-steroid 4-dehydrogenase activity [GO:0003865]
AS4DTRINITY_DN6688_c0_g1_i1	-	-	-
CS4DTRINITY_DN12008_c1_g3_i1	-	-	-
BS7DTRINITY_DN12107_c1_g3_i2	-	-	-
CS4DTRINITY_DN12409_c2_g5_i1	-	-	-
AS4DTRINITY_DN3285_c0_g1_i1	-	-	transferase activity, transferring acyl groups other than amino-acyl groups [GO:0016747]
BS7DTRINITY_DN9143_c0_g1_i3	-	-	-
AS4DTRINITY_DN12026_c1_g4_i14	-	-	-
AS4DTRINITY_DN12091_c1_g2_i2	-	-	-
BS7DTRINITY_DN12154_c2_g1_i1	-	-	-
AS7DTRINITY_DN5548_c0_g2_i2	-	-	ADP binding [GO:0043531]
CS4DTRINITY_DN12505_c9_g2_i1	-	-	-
CS4DTRINITY_DN4151_c0_g1_i2	-	-	-
AS7DTRINITY_DN14621_c0_g1_i1	-	-	-
BS7D1TRINITY_DN933_c0_g1_i2	-	-	-
BS7D1TRINITY_DN11139_c4_g8_i2	-	-	-
CS4DTRINITY_DN11882_c4_g4_i1	-	-	-
BS4DTRINITY_DN12660_c1_g1_i1	-	-	magnesium ion binding [GO:0000287]; terpene synthase activity [GO:0010333]
CS4DTRINITY_DN11880_c7_g9_i1	-	integral component of membrane [GO:0016021]	-
BS7DTRINITY_DN11953_c0_g4_i2	-	-	-
BS4DTRINITY_DN11661_c0_g2_i1	-	-	-
AS4DTRINITY_DN11825_c0_g12_i1	-	-	-
CS4DTRINITY_DN5394_c0_g1_i1	-	-	-
CS4DTRINITY_DN10997_c1_g1_i4	charged-tRNA amino acid modification [GO:0019988]	-	tRNA A64-2'-O-ribosylphosphate transferase activity [GO:0043399]
CS4DTRINITY_DN11369_c1_g7_i1	-	-	-
BS4DTRINITY_DN17111_c0_g1_i1	cellular response to chitin [GO:0071323]; innate immune response [GO:0045087]	integral component of membrane [GO:0016021]; plasma membrane [GO:0005886]	ATP binding [GO:0005524]; chitin binding [GO:0008061]; protein homodimerization activity [GO:0042803]; protein kinase activity [GO:0004672]
CS4DTRINITY_DN21670_c0_g1_i1	-	-	-
CS4DTRINITY_DN12251_c0_g4_i2	-	-	-
CS4DTRINITY_DN11147_c1_g6_i1	-	-	-
BS4DTRINITY_DN11577_c0_g1_i7	-	-	-
CS4DTRINITY_DN11940_c2_g3_i2	-	integral component of membrane [GO:0016021]	-
CS4DTRINITY_DN10825_c0_g5_i1	-	-	-
BS7D1TRINITY_DN20576_c0_g1_i1	-	-	-
AS4DTRINITY_DN12267_c2_g5_i3	-	-	ATP binding [GO:0005524]
CS4DTRINITY_DN11714_c1_g7_i1	-	-	-
BS4DTRINITY_DN12063_c2_g1_i1	DNA integration [GO:0015074]	-	nucleic acid binding [GO:0003676]
CS4DTRINITY_DN12046_c1_g2_i4	-	-	-
CS4DTRINITY_DN7498_c0_g1_i1	-	integral component of membrane [GO:0016021]	-
AS7DTRINITY_DN24158_c0_g1_i1	-	-	-
BS4DTRINITY_DN12164_c1_g4_i1	-	-	-
BS4DTRINITY_DN9853_c0_g1_i1	-	-	-
AS7DTRINITY_DN10862_c0_g1_i1	-	-	-
BS7DTRINITY_DN11646_c0_g1_i2	-	integral component of membrane [GO:0016021]	-
AS4DTRINITY_DN11611_c3_g7_i3	-	-	-
BS7DTRINITY_DN11918_c2_g3_i3	-	-	-
BS7DTRINITY_DN12160_c2_g6_i1	-	-	-
BS7D1TRINITY_DN10371_c1_g1_i1	-	-	-
AS7DTRINITY_DN3167_c0_g1_i2	-	-	ADP binding [GO:0043531]
AS4DTRINITY_DN11311_c3_g8_i3	-	integral component of membrane [GO:0016021]	-
CS4DTRINITY_DN11905_c1_g4_i1	amino acid transport [GO:0006865]	integral component of membrane [GO:0016021]	transmembrane transporter activity [GO:0022857]
BS7D1TRINITY_DN11157_c1_g3_i3	-	-	catalytic activity [GO:0003824]
CS4DTRINITY_DN11541_c1_g2_i8	-	-	ADP binding [GO:0043531]
AS4DTRINITY_DN3113_c0_g1_i2	ubiquitin-dependent protein catabolic process [GO:0006511]	-	-
BS7D1TRINITY_DN11037_c1_g2_i5	-	integral component of membrane [GO:0016021]	-
AS4DTRINITY_DN11913_c0_g1_i4	-	integral component of membrane [GO:0016021]	nucleoside transmembrane transporter activity [GO:0005337]
CS4DTRINITY_DN33167_c0_g1_i1	-	-	-
CS4DTRINITY_DN34431_c0_g1_i1	-	-	enzyme inhibitor activity [GO:0004857]
CS4DTRINITY_DN12463_c1_g4_i9	-	-	-
BS7DTRINITY_DN11500_c5_g2_i12	signal transduction [GO:0007165]	-	ADP binding [GO:0043531]
AS7DTRINITY_DN20510_c0_g1_i1	-	integral component of membrane [GO:0016021]	ATP binding [GO:0005524]; protein serine/threonine kinase activity [GO:0004674]
BS4DTRINITY_DN12331_c1_g1_i1	positive regulation of transcription by RNA polymerase II [GO:0045944]	nucleus [GO:0005634]	DNA-binding transcription factor activity [GO:0003700]; protein dimerization activity [GO:0046983]; RNA polymerase II transcription regulatory region sequence-specific DNA binding [GO:0000977]
AS4DTRINITY_DN11411_c2_g2_i1	-	-	-
BS4DTRINITY_DN6655_c0_g1_i1	-	integral component of membrane [GO:0016021]	-
AS7DTRINITY_DN7733_c0_g1_i1	-	-	nucleic acid binding [GO:0003676]; zinc ion binding [GO:0008270]
BS7D1TRINITY_DN11146_c1_g3_i4	-	-	phosphatase activity [GO:0016791]
BS4DTRINITY_DN25176_c0_g1_i1	-	-	-
CS4DTRINITY_DN11332_c0_g1_i2	-	-	-
CS4DTRINITY_DN12287_c0_g5_i2	-	-	-
CS4DTRINITY_DN12499_c1_g2_i1	-	-	ADP binding [GO:0043531]
BS7D1TRINITY_DN10752_c3_g1_i1	-	-	-
BS4DTRINITY_DN11298_c0_g3_i2	-	-	-
BS4DTRINITY_DN12547_c2_g13_i1	-	-	-
AS4DTRINITY_DN11141_c0_g1_i2	-	-	ADP binding [GO:0043531]
AS4DTRINITY_DN12096_c0_g1_i1	-	-	-
BS7DTRINITY_DN11551_c2_g1_i1	-	-	-
BS7D1TRINITY_DN10065_c0_g1_i1	-	-	-
CS4DTRINITY_DN9455_c0_g2_i3	-	-	-
BB7DTRINITY_DN10087_c0_g1_i1	-	-	-
BS4DTRINITY_DN83_c0_g1_i1	-	-	-
BS4DTRINITY_DN12521_c2_g1_i4	-	-	-
AS4DTRINITY_DN3427_c0_g1_i1	cellulose catabolic process [GO:0030245]	integral component of membrane [GO:0016021]	cellulase activity [GO:0008810]
CS4DTRINITY_DN11924_c3_g2_i2	defense response [GO:0006952]	integral component of membrane [GO:0016021]	-
BS4DTRINITY_DN12419_c1_g3_i2	-	-	-
BS7DTRINITY_DN13413_c0_g1_i1	-	integral component of membrane [GO:0016021]	transmembrane transporter activity [GO:0022857]
BS7DTRINITY_DN11867_c1_g2_i3	-	-	-
CS4DTRINITY_DN12035_c2_g8_i1	-	-	-
AS4DTRINITY_DN11727_c0_g4_i8	-	-	-
CS4DTRINITY_DN12363_c0_g2_i1	-	-	-
CS4DTRINITY_DN8861_c0_g1_i2	-	-	-
CS4DTRINITY_DN11230_c1_g7_i1	-	-	-
CS4DTRINITY_DN4429_c0_g1_i1	-	-	-
BS4DTRINITY_DN12087_c1_g1_i1	-	-	-
AS4DTRINITY_DN10123_c0_g1_i1	-	-	-
AS7DTRINITY_DN10741_c0_g2_i4	-	-	-
AS4DTRINITY_DN11704_c1_g5_i1	-	-	-
BS4DTRINITY_DN2071_c0_g1_i1	-	-	-
CS4DTRINITY_DN11952_c1_g2_i2	DNA integration [GO:0015074]	-	nucleic acid binding [GO:0003676]
CS4DTRINITY_DN12328_c1_g2_i22	-	-	-
BS4DTRINITY_DN12435_c3_g2_i1	-	-	ATP binding [GO:0005524]
CS4DTRINITY_DN11883_c1_g2_i2	-	-	-
BS7DTRINITY_DN5380_c0_g1_i1	-	-	-
BS4DTRINITY_DN12932_c0_g2_i2	mRNA export from nucleus [GO:0006406]; mRNA processing [GO:0006397]	THO complex [GO:0000347]	-
BS7DTRINITY_DN10626_c0_g1_i5	-	-	-
BS4DTRINITY_DN8868_c0_g1_i1	-	integral component of membrane [GO:0016021]	peptidyl-prolyl cis-trans isomerase activity [GO:0003755]
BS4DTRINITY_DN24862_c0_g1_i1	-	-	-
CS4DTRINITY_DN31995_c0_g1_i1	-	-	-
AS4DTRINITY_DN11627_c1_g1_i1	-	-	-
BS4DTRINITY_DN13107_c2_g4_i1	-	-	-
AS4DTRINITY_DN6266_c0_g1_i1	-	-	-
BS4DTRINITY_DN13112_c4_g2_i1	-	-	-
CS4DTRINITY_DN11456_c1_g6_i3	-	integral component of membrane [GO:0016021]	-
AS4DTRINITY_DN11061_c1_g1_i1	-	-	-
CS4DTRINITY_DN11264_c1_g6_i1	-	-	tryptophan synthase activity [GO:0004834]
AS4DTRINITY_DN11414_c1_g3_i1	-	integral component of membrane [GO:0016021]	flavin adenine dinucleotide binding [GO:0050660]; long-chain-alcohol oxidase activity [GO:0046577]
AS4DTRINITY_DN12245_c1_g9_i1	-	-	-
CS4DTRINITY_DN6194_c0_g1_i4	-	-	-
BS4DTRINITY_DN11326_c0_g2_i1	-	-	-
BB7DTRINITY_DN10760_c0_g1_i2	-	-	-
AS4DTRINITY_DN12303_c2_g7_i1	lipid catabolic process [GO:0016042]	-	hydrolase activity [GO:0016787]
BS7DTRINITY_DN2648_c0_g1_i1	-	-	-
BS7DTRINITY_DN12102_c1_g2_i14	-	-	-
AS7DTRINITY_DN9360_c0_g1_i2	-	integral component of membrane [GO:0016021]	-
AS4DTRINITY_DN17126_c0_g1_i1	-	integral component of membrane [GO:0016021]	-
CS4DTRINITY_DN11065_c0_g1_i4	-	-	kinase activity [GO:0016301]; phosphotransferase activity, alcohol group as acceptor [GO:0016773]
CB7DTRINITY_DN2263_c0_g1_i1	-	-	-
AS4DTRINITY_DN8007_c0_g1_i1	-	-	-
AB4DTRINITY_DN5189_c0_g1_i1	-	-	-
CS4DTRINITY_DN11965_c4_g1_i5	microtubule-based movement [GO:0007018]	-	ATP binding [GO:0005524]; microtubule binding [GO:0008017]; microtubule motor activity [GO:0003777]
BS4DTRINITY_DN12918_c1_g7_i1	-	-	-
AS4DTRINITY_DN7285_c0_g1_i2	-	-	-
BS7D1TRINITY_DN10754_c4_g1_i1	protein folding [GO:0006457]	endoplasmic reticulum [GO:0005783]	calcium ion binding [GO:0005509]; unfolded protein binding [GO:0051082]
BS4DTRINITY_DN12063_c0_g2_i2	-	-	-
BS4DTRINITY_DN11816_c3_g1_i10	-	-	-
AS4DTRINITY_DN31456_c0_g1_i1	-	-	-
BS7D1TRINITY_DN8050_c0_g1_i1	-	-	-
BS7D1TRINITY_DN11037_c0_g7_i2	rRNA processing [GO:0006364]	small-subunit processome [GO:0032040]	-
CS4DTRINITY_DN11741_c0_g2_i4	-	-	-
BS7DTRINITY_DN11835_c3_g7_i2	-	nucleus [GO:0005634]	DNA binding [GO:0003677]
CS4DTRINITY_DN7004_c0_g1_i2	-	-	-
AS4DTRINITY_DN23872_c0_g1_i1	-	-	-
BS7DTRINITY_DN11710_c2_g1_i4	-	-	-
AS7DTRINITY_DN953_c0_g1_i1	-	-	ATP binding [GO:0005524]; protein serine/threonine kinase activity [GO:0004674]
BS4DTRINITY_DN12918_c1_g6_i16	glycogen biosynthetic process [GO:0005978]	-	1,4-alpha-glucan branching enzyme activity [GO:0003844]; cation binding [GO:0043169]; hydrolase activity, hydrolyzing O-glycosyl compounds [GO:0004553]
AS4DTRINITY_DN11411_c2_g1_i8	-	integral component of membrane [GO:0016021]	-
CB7DTRINITY_DN15115_c0_g3_i1	-	-	-
CS4DTRINITY_DN9880_c0_g1_i9	-	-	-
BS4DTRINITY_DN13134_c1_g4_i1	-	-	-
AS4DTRINITY_DN12192_c0_g6_i3	response to oxidative stress [GO:0006979]	cytosol [GO:0005829]	3-hydroxybutyrate dehydrogenase activity [GO:0003858]; NAD binding [GO:0051287]; NADP binding [GO:0050661]
AS4DTRINITY_DN11853_c1_g1_i10	-	-	-
AS4DTRINITY_DN12317_c0_g2_i4	-	-	-
BS7DTRINITY_DN11989_c2_g1_i6	-	-	-
BS7D1TRINITY_DN11166_c0_g1_i7	-	integral component of membrane [GO:0016021]	-
BS7D1TRINITY_DN4657_c0_g1_i2	-	-	-
BS4DTRINITY_DN4173_c0_g1_i1	-	-	-
BS4DTRINITY_DN13123_c3_g2_i1	-	-	-
AS4DTRINITY_DN12245_c0_g1_i2	-	-	-
AS4DTRINITY_DN12114_c2_g3_i1	protoporphyrinogen IX biosynthetic process [GO:0006782]	-	uroporphyrinogen decarboxylase activity [GO:0004853]
BS4DTRINITY_DN11500_c1_g2_i1	-	-	-
BS7D1TRINITY_DN10963_c3_g2_i3	-	-	-
BS7DTRINITY_DN12160_c2_g2_i1	-	-	-
CS4DTRINITY_DN5477_c0_g1_i1	regulation of transcription, DNA-templated [GO:0006355]	integral component of membrane [GO:0016021]	-
BS7DTRINITY_DN9359_c0_g1_i7	-	-	ATP binding [GO:0005524]
BS7DTRINITY_DN7559_c0_g1_i2	-	-	-
AS4DTRINITY_DN12164_c0_g1_i2	-	-	-
BS4DTRINITY_DN12817_c1_g8_i1	-	-	-
BS4DTRINITY_DN12801_c1_g1_i1	-	-	-
CS4DTRINITY_DN11616_c2_g1_i7	lipid catabolic process [GO:0016042]	-	hydrolase activity [GO:0016787]
BS7D1TRINITY_DN8973_c0_g2_i2	-	-	-
AS4DTRINITY_DN12157_c2_g5_i4	-	-	-
AS4DTRINITY_DN12257_c1_g3_i4	-	-	-
CS4DTRINITY_DN9387_c0_g1_i2	-	-	-
BS4DTRINITY_DN22290_c0_g1_i1	response to auxin [GO:0009733]	-	-
CS4DTRINITY_DN11643_c0_g1_i10	-	early endosome [GO:0005769]; integral component of membrane [GO:0016021]; plasma membrane [GO:0005886]	magnesium ion transmembrane transporter activity [GO:0015095]
AS4DTRINITY_DN12245_c1_g8_i1	-	-	-
BS4DTRINITY_DN5668_c0_g1_i1	-	-	-
AS7DTRINITY_DN2684_c0_g1_i2	-	integral component of membrane [GO:0016021]	-
CS4DTRINITY_DN12008_c1_g1_i15	-	-	-
AS4DTRINITY_DN12270_c1_g9_i1	signal transduction [GO:0007165]	-	ADP binding [GO:0043531]
BS4DTRINITY_DN10080_c0_g1_i1	-	-	-
CS4DTRINITY_DN28071_c0_g1_i1	-	-	-
BS7DTRINITY_DN9387_c0_g1_i1	-	integral component of membrane [GO:0016021]	ATPase activity [GO:0016887]; ATPase-coupled transmembrane transporter activity [GO:0042626]; ATP binding [GO:0005524]
CS4DTRINITY_DN11687_c2_g1_i2	-	-	ATP binding [GO:0005524]
AS4DTRINITY_DN12092_c4_g7_i1	-	-	-
AS7DTRINITY_DN10655_c1_g7_i2	-	-	-
BS7DTRINITY_DN12046_c0_g1_i3	-	integral component of membrane [GO:0016021]	heme binding [GO:0020037]; iron ion binding [GO:0005506]; monooxygenase activity [GO:0004497]; oxidoreductase activity, acting on paired donors, with incorporation or reduction of molecular oxygen [GO:0016705]
AS4DTRINITY_DN11248_c0_g3_i1	-	-	ATP binding [GO:0005524]
AS7DTRINITY_DN10967_c1_g4_i1	-	-	-
CS4DTRINITY_DN10994_c1_g2_i7	-	-	-
AS4DTRINITY_DN10270_c0_g1_i2	cell wall modification [GO:0042545]; pectin catabolic process [GO:0045490]	-	aspartyl esterase activity [GO:0045330]; enzyme inhibitor activity [GO:0004857]; pectinesterase activity [GO:0030599]
AS4DTRINITY_DN9952_c0_g1_i1	phytochromobilin biosynthetic process [GO:0010024]	-	cobalt ion binding [GO:0050897]; oxidoreductase activity, acting on the CH-CH group of donors, iron-sulfur protein as acceptor [GO:0016636]
CS4DTRINITY_DN11719_c2_g1_i1	mRNA processing [GO:0006397]; RNA splicing [GO:0008380]	integral component of membrane [GO:0016021]; small nuclear ribonucleoprotein complex [GO:0030532]	-
BS4DTRINITY_DN12536_c0_g1_i13	-	-	-
CS4DTRINITY_DN11390_c1_g5_i2	-	-	-
BS7D1TRINITY_DN10604_c1_g9_i2	-	-	-
BS4DTRINITY_DN12708_c0_g2_i2	-	-	-
BS4DTRINITY_DN28227_c0_g1_i1	-	-	-
CS4DTRINITY_DN11413_c1_g1_i3	-	-	nucleic acid binding [GO:0003676]; zinc ion binding [GO:0008270]
BS4DTRINITY_DN11588_c0_g2_i1	-	-	-
CS4DTRINITY_DN10147_c0_g1_i1	-	-	-
CS4DTRINITY_DN12342_c0_g6_i2	-	-	serine-type carboxypeptidase activity [GO:0004185]
AS4DTRINITY_DN10252_c2_g2_i2	-	-	-
CS4DTRINITY_DN26151_c0_g1_i1	-	integral component of membrane [GO:0016021]	ATP binding [GO:0005524]; protein kinase activity [GO:0004672]
BB7DTRINITY_DN29798_c0_g1_i1	-	integral component of membrane [GO:0016021]	-
BS7D1TRINITY_DN6013_c0_g1_i1	-	-	-
BS7D1TRINITY_DN10488_c4_g3_i5	-	-	-
BS4DTRINITY_DN17399_c0_g1_i1	-	-	-
BS4DTRINITY_DN5325_c0_g2_i1	-	-	-
AS4DTRINITY_DN3043_c0_g1_i1	-	-	-
CS4DTRINITY_DN25435_c3_g1_i1	-	-	-
AS4DTRINITY_DN7621_c0_g2_i1	-	-	-
BS7DTRINITY_DN11867_c1_g7_i2	-	-	-
CS4DTRINITY_DN12175_c5_g5_i1	-	-	-
BS4DTRINITY_DN12245_c4_g1_i3	-	-	-
AS4DTRINITY_DN10694_c0_g1_i4	-	-	-
BS4DTRINITY_DN3699_c0_g1_i1	auxin-activated signaling pathway [GO:0009734]; regulation of transcription, DNA-templated [GO:0006355]	nucleus [GO:0005634]	-
AS4DTRINITY_DN10619_c0_g1_i2	-	-	-
BS4DTRINITY_DN12825_c3_g1_i1	-	-	-
AS4DTRINITY_DN12047_c1_g1_i2	-	-	nutrient reservoir activity [GO:0045735]
AS4DTRINITY_DN12304_c0_g2_i2	-	-	-
AS4DTRINITY_DN5321_c0_g1_i1	-	-	-
AS4DTRINITY_DN5135_c0_g1_i3	post-chaperonin tubulin folding pathway [GO:0007023]; tubulin complex assembly [GO:0007021]	cytoplasm [GO:0005737]; microtubule [GO:0005874]	beta-tubulin binding [GO:0048487]
AS7DTRINITY_DN2569_c0_g1_i2	-	-	-
CS4DTRINITY_DN5440_c1_g1_i1	-	-	-
BS7D1TRINITY_DN11145_c1_g7_i6	translation [GO:0006412]	ribosome [GO:0005840]	5S rRNA binding [GO:0008097]; structural constituent of ribosome [GO:0003735]
BS7D1TRINITY_DN10546_c0_g5_i1	-	-	translation initiation factor activity [GO:0003743]
AS4DTRINITY_DN12559_c0_g1_i1	-	-	-
BS4DTRINITY_DN10037_c0_g1_i5	-	-	-
CS4DTRINITY_DN11952_c0_g1_i3	-	-	-
AS4DTRINITY_DN23592_c0_g1_i1	-	-	-
AS4DTRINITY_DN12123_c0_g2_i10	DNA integration [GO:0015074]	-	DNA-directed DNA polymerase activity [GO:0003887]; FAD binding [GO:0071949]; nucleic acid binding [GO:0003676]; oxidoreductase activity [GO:0016491]; zinc ion binding [GO:0008270]
CB7DTRINITY_DN28376_c0_g1_i1	-	-	transferase activity, transferring acyl groups other than amino-acyl groups [GO:0016747]
CS4DTRINITY_DN11781_c1_g10_i1	-	-	ATP binding [GO:0005524]
BB4DTRINITY_DN19718_c0_g1_i1	-	-	-
BS4DTRINITY_DN12479_c2_g10_i4	-	-	UDP-glycosyltransferase activity [GO:0008194]
AS4DTRINITY_DN12276_c0_g2_i4	-	-	-
BS7D1TRINITY_DN8556_c0_g1_i3	-	-	-
AS4DTRINITY_DN6117_c0_g1_i2	-	-	-
BS4DTRINITY_DN12869_c3_g1_i2	-	-	-
CS4DTRINITY_DN9765_c0_g1_i1	-	-	-
BB7DTRINITY_DN17038_c2_g4_i2	-	-	-
CS4DTRINITY_DN35115_c0_g1_i1	-	-	-
CS4DTRINITY_DN26437_c0_g1_i1	-	-	-
BS7D1TRINITY_DN10626_c0_g1_i1	-	-	-
CB7DTRINITY_DN17547_c0_g1_i2	-	-	-
CS4DTRINITY_DN12477_c0_g1_i14	-	-	ADP binding [GO:0043531]
CS4DTRINITY_DN5674_c0_g1_i1	-	-	-
CS4DTRINITY_DN12319_c2_g1_i2	-	-	-
CS4DTRINITY_DN12422_c0_g2_i4	-	-	-
BS4DTRINITY_DN13031_c3_g8_i2	-	-	-
BS7DTRINITY_DN11563_c0_g2_i1	DNA integration [GO:0015074]	-	nucleic acid binding [GO:0003676]
AS4DTRINITY_DN12026_c1_g12_i2	-	-	-
BS4DTRINITY_DN8482_c0_g1_i1	-	-	-
AS4DTRINITY_DN25223_c0_g1_i1	-	-	-
AS4DTRINITY_DN11268_c1_g5_i1	methionine biosynthetic process [GO:0009086]	-	5-methyltetrahydropteroyltriglutamate-homocysteine S-methyltransferase activity [GO:0003871]; zinc ion binding [GO:0008270]
CS4DTRINITY_DN12445_c0_g1_i6	-	-	-
AS4DTRINITY_DN11922_c1_g4_i2	-	-	-
CS4DTRINITY_DN10058_c0_g2_i1	-	-	-
AS4DTRINITY_DN12241_c3_g1_i11	-	-	-
CS4DTRINITY_DN11991_c1_g2_i4	-	-	-
BS7DTRINITY_DN11446_c3_g2_i13	-	-	-
AS4DTRINITY_DN11691_c5_g5_i2	-	-	metal ion binding [GO:0046872]
CS4DTRINITY_DN30000_c0_g1_i1	-	integral component of membrane [GO:0016021]	kinase activity [GO:0016301]
CS4DTRINITY_DN11922_c4_g1_i1	-	-	-
BS7DTRINITY_DN12067_c1_g3_i2	-	-	copper ion binding [GO:0005507]
BS4DTRINITY_DN12955_c5_g2_i5	-	-	-
CS4DTRINITY_DN12321_c2_g8_i3	iron-sulfur cluster assembly [GO:0016226]	-	-
CS4DTRINITY_DN11913_c0_g2_i12	-	-	-
BS7DTRINITY_DN11243_c0_g2_i2	-	-	-
BS4DTRINITY_DN11665_c0_g1_i1	-	-	-
BS4DTRINITY_DN10839_c0_g1_i3	-	-	-
BS4DTRINITY_DN13107_c2_g2_i18	-	-	-
CS4DTRINITY_DN36237_c0_g1_i1	-	-	-
BS7D1TRINITY_DN11209_c0_g5_i1	-	-	-
CS4DTRINITY_DN2453_c0_g1_i1	-	-	-
BB7DTRINITY_DN17057_c0_g1_i4	-	-	-
BS4DTRINITY_DN11406_c0_g2_i5	-	-	-
AS4DTRINITY_DN5033_c0_g1_i1	-	-	-
AS4DTRINITY_DN11913_c0_g2_i1	-	integral component of membrane [GO:0016021]	nucleoside transmembrane transporter activity [GO:0005337]
CS4DTRINITY_DN12194_c0_g2_i1	-	-	-
BS7DTRINITY_DN10278_c0_g1_i2	-	integral component of membrane [GO:0016021]	-
AS4DTRINITY_DN11858_c0_g2_i8	-	-	-
BS4DTRINITY_DN22930_c0_g1_i1	-	-	-
BS4DTRINITY_DN12207_c1_g5_i2	-	-	-
CS4DTRINITY_DN7554_c0_g1_i1	-	-	-
BS4DTRINITY_DN20400_c0_g1_i1	DNA integration [GO:0015074]	-	nucleic acid binding [GO:0003676]
CS4DTRINITY_DN9620_c0_g1_i1	regulation of transcription, DNA-templated [GO:0006355]	nucleus [GO:0005634]	DNA binding [GO:0003677]
CS4DTRINITY_DN25862_c0_g1_i1	-	-	-
BS4DTRINITY_DN35963_c0_g1_i1	-	-	-
AS4DTRINITY_DN10926_c1_g10_i1	-	host cell nucleus [GO:0042025]; nucleosome [GO:0000786]; nucleus [GO:0005634]	DNA binding [GO:0003677]; protein heterodimerization activity [GO:0046982]
CS4DTRINITY_DN12358_c1_g5_i2	-	-	-
CS4DTRINITY_DN12233_c4_g2_i2	-	-	-
BS4DTRINITY_DN9732_c0_g1_i1	-	-	-
CS4DTRINITY_DN12501_c1_g1_i6	-	-	-
CS4DTRINITY_DN7171_c0_g2_i1	-	-	zinc ion binding [GO:0008270]
CS4DTRINITY_DN12380_c1_g3_i2	-	-	phosphatase activity [GO:0016791]
BS4DTRINITY_DN6238_c0_g1_i1	-	-	-
BS4DTRINITY_DN6704_c1_g1_i1	signal transduction [GO:0007165]	-	ADP binding [GO:0043531]
BS4DTRINITY_DN27823_c0_g1_i1	-	-	-
CS4DTRINITY_DN10976_c1_g1_i2	-	-	-
AS4DTRINITY_DN12320_c2_g3_i1	-	-	-
AS4DTRINITY_DN12304_c1_g1_i14	-	-	-
CS4DTRINITY_DN2231_c0_g1_i1	-	-	-
AS7DTRINITY_DN10438_c0_g1_i2	-	-	-
BS7D1TRINITY_DN16356_c0_g1_i1	-	-	-
AS4DTRINITY_DN12071_c1_g2_i1	defense response [GO:0006952]	integral component of membrane [GO:0016021]	-
CS4DTRINITY_DN2581_c0_g1_i1	-	-	-
AB4DTRINITY_DN28985_c0_g1_i1	phloem development [GO:0010088]	-	-
BS4DTRINITY_DN11842_c1_g13_i2	lipid catabolic process [GO:0016042]	-	hydrolase activity [GO:0016787]
BS4DTRINITY_DN4340_c0_g2_i1	-	-	-
BS4DTRINITY_DN31927_c0_g1_i1	-	-	-
AS4DTRINITY_DN11186_c1_g13_i1	retrograde transport, endosome to Golgi [GO:0042147]	cytosol [GO:0005829]; retromer complex [GO:0030904]	-
CS4DTRINITY_DN12290_c1_g8_i2	isoprenoid biosynthetic process [GO:0008299]	-	1-deoxy-D-xylulose-5-phosphate reductoisomerase activity [GO:0030604]; metal ion binding [GO:0046872]; NADPH binding [GO:0070402]
AS7DTRINITY_DN10604_c0_g1_i1	-	-	-
CB7DTRINITY_DN17498_c0_g4_i3	-	-	-
AS4DTRINITY_DN11159_c3_g7_i1	-	-	-
AS4DTRINITY_DN24365_c0_g1_i1	regulation of transcription, DNA-templated [GO:0006355]	nucleus [GO:0005634]	sequence-specific DNA binding [GO:0043565]
AS4DTRINITY_DN8603_c0_g3_i1	rejection of self pollen [GO:0060320]	extracellular region [GO:0005576]	-
AS4DTRINITY_DN31325_c0_g1_i1	-	-	-
CS4DTRINITY_DN11408_c0_g1_i2	DNA integration [GO:0015074]	-	nucleic acid binding [GO:0003676]
AS4DTRINITY_DN27697_c0_g1_i1	proton export across plasma membrane [GO:0120029]	integral component of membrane [GO:0016021]; plasma membrane [GO:0005886]	ATP binding [GO:0005524]; proton-exporting ATPase activity, phosphorylative mechanism [GO:0008553]
AS4DTRINITY_DN11150_c1_g1_i3	microtubule-based movement [GO:0007018]	-	ATP binding [GO:0005524]; microtubule binding [GO:0008017]; microtubule motor activity [GO:0003777]
CS4DTRINITY_DN12360_c2_g1_i13	-	-	-
BS7DTRINITY_DN11930_c1_g1_i3	-	-	-
AS4DTRINITY_DN10805_c0_g1_i3	-	-	-
AS4DTRINITY_DN9170_c0_g1_i2	-	-	metal ion binding [GO:0046872]; superoxide dismutase activity [GO:0004784]
CS4DTRINITY_DN36385_c0_g1_i1	-	apoplast [GO:0048046]; cell wall [GO:0005618]	manganese ion binding [GO:0030145]; nutrient reservoir activity [GO:0045735]
BS4DTRINITY_DN12614_c2_g4_i1	-	-	-
BS4DTRINITY_DN12742_c0_g2_i2	-	-	-
CS4DTRINITY_DN11269_c3_g1_i8	-	-	-
CS4DTRINITY_DN2552_c0_g1_i1	-	-	-
BS7D1TRINITY_DN11154_c1_g6_i4	-	-	-
AS4DTRINITY_DN12244_c0_g2_i1	-	integral component of membrane [GO:0016021]	-
AS4DTRINITY_DN26978_c0_g1_i1	-	-	zinc ion binding [GO:0008270]
AS4DTRINITY_DN10989_c0_g1_i1	phosphorelay signal transduction system [GO:0000160]	nucleus [GO:0005634]	-
BS7DTRINITY_DN5713_c0_g1_i2	-	-	-
CS4DTRINITY_DN11379_c1_g5_i2	-	-	-
AS4DTRINITY_DN11919_c2_g6_i3	-	-	-
CS4DTRINITY_DN12026_c0_g1_i1	-	-	-
CS4DTRINITY_DN23175_c0_g1_i1	-	integral component of membrane [GO:0016021]	-
AS4DTRINITY_DN12190_c1_g7_i5	-	-	kinase activity [GO:0016301]; phosphotransferase activity, alcohol group as acceptor [GO:0016773]
CS4DTRINITY_DN11429_c1_g7_i4	-	-	catalytic activity [GO:0003824]
BS4DTRINITY_DN13581_c0_g1_i1	-	-	-
CB4DTRINITY_DN13145_c1_g1_i1	-	-	-
AS4DTRINITY_DN10594_c0_g2_i1	-	-	-
CS4DTRINITY_DN11108_c2_g8_i3	-	integral component of membrane [GO:0016021]	ATPase activity [GO:0016887]; ATPase-coupled transmembrane transporter activity [GO:0042626]; ATP binding [GO:0005524]
AS7DTRINITY_DN9850_c0_g2_i1	-	-	histone deacetylase activity [GO:0004407]; metal ion binding [GO:0046872]
AS4DTRINITY_DN11051_c1_g6_i7	-	-	catalytic activity [GO:0003824]
CS4DTRINITY_DN12409_c2_g1_i15	-	-	-
AS4DTRINITY_DN3080_c0_g1_i1	-	-	-
AS4DTRINITY_DN8687_c1_g1_i1	-	-	tryptophan synthase activity [GO:0004834]
BS4DTRINITY_DN13063_c1_g1_i4	-	-	ADP binding [GO:0043531]
BS4DTRINITY_DN3927_c0_g1_i2	-	integral component of membrane [GO:0016021]	-
BS4DTRINITY_DN31610_c0_g1_i1	-	-	-
CS4DTRINITY_DN7912_c0_g1_i2	-	-	-
BS4DTRINITY_DN10661_c0_g2_i2	-	-	ATP binding [GO:0005524]; kinase activity [GO:0016301]
BS4DTRINITY_DN12160_c2_g2_i1	DNA integration [GO:0015074]	-	nucleic acid binding [GO:0003676]
BS4DTRINITY_DN13122_c0_g1_i10	-	-	-
BS4DTRINITY_DN11514_c0_g2_i1	charged-tRNA amino acid modification [GO:0019988]	-	tRNA A64-2'-O-ribosylphosphate transferase activity [GO:0043399]
BS4DTRINITY_DN31353_c0_g1_i1	-	-	-
AS4DTRINITY_DN11649_c2_g1_i3	translation [GO:0006412]	ribosome [GO:0005840]	structural constituent of ribosome [GO:0003735]
CS4DTRINITY_DN11530_c3_g4_i5	-	-	-
AS7DTRINITY_DN4072_c0_g1_i1	-	-	-
AS4DTRINITY_DN11344_c1_g3_i7	-	integral component of membrane [GO:0016021]	-
BS4DTRINITY_DN11842_c0_g6_i1	-	-	-
CS4DTRINITY_DN11080_c2_g1_i2	-	-	-
AS4DTRINITY_DN11634_c0_g1_i1	carbohydrate transport [GO:0008643]	integral component of membrane [GO:0016021]; plasma membrane [GO:0005886]	-
BS4DTRINITY_DN12335_c1_g2_i2	biosynthetic process [GO:0009058]	-	pyridoxal phosphate binding [GO:0030170]; transaminase activity [GO:0008483]
CS4DTRINITY_DN16554_c0_g1_i1	-	-	-
AB7DTRINITY_DN31382_c3_g1_i1	-	-	-
AS4DTRINITY_DN12033_c0_g1_i4	-	-	-
AS4DTRINITY_DN12329_c1_g2_i1	lipid catabolic process [GO:0016042]; phosphatidylcholine metabolic process [GO:0046470]	membrane [GO:0016020]	calcium ion binding [GO:0005509]; N-acylphosphatidylethanolamine-specific phospholipase D activity [GO:0070290]; phospholipase D activity [GO:0004630]
BS7DTRINITY_DN11623_c0_g1_i4	mRNA splicing, via spliceosome [GO:0000398]	U12-type spliceosomal complex [GO:0005689]	-
CS4DTRINITY_DN4083_c0_g1_i1	-	-	nucleic acid binding [GO:0003676]; zinc ion binding [GO:0008270]
AB4DTRINITY_DN30895_c0_g1_i1	-	-	enzyme inhibitor activity [GO:0004857]
AS7DTRINITY_DN7525_c0_g1_i2	-	integral component of membrane [GO:0016021]	-
CS4DTRINITY_DN11867_c5_g2_i2	-	-	-
AS7DTRINITY_DN10575_c3_g4_i1	-	-	-
BS4DTRINITY_DN364_c0_g1_i1	-	-	-
BS4DTRINITY_DN12931_c3_g5_i3	-	-	-
BS7DTRINITY_DN11976_c4_g2_i2	defense response [GO:0006952]	-	-
BS7D1TRINITY_DN9819_c0_g1_i1	regulation of systemic acquired resistance [GO:0010112]	-	-
BS4DTRINITY_DN16648_c0_g1_i1	-	-	-
CS4DTRINITY_DN12394_c5_g1_i1	-	-	-
BS4DTRINITY_DN12117_c1_g1_i1	-	-	-
BS4DTRINITY_DN9352_c0_g1_i2	-	-	-
AS7DTRINITY_DN10829_c2_g1_i9	cell wall organization [GO:0071555]	cell wall [GO:0005618]; extracellular region [GO:0005576]	hydrolase activity [GO:0016787]
BS7DTRINITY_DN21783_c0_g1_i1	-	-	-
CS4DTRINITY_DN11131_c0_g8_i1	-	-	-
BS4DTRINITY_DN1389_c0_g1_i1	protein insertion into mitochondrial inner membrane [GO:0045039]	integral component of membrane [GO:0016021]; TIM22 mitochondrial import inner membrane insertion complex [GO:0042721]	-
CS4DTRINITY_DN6472_c0_g2_i1	-	-	nucleic acid binding [GO:0003676]; zinc ion binding [GO:0008270]
CS4DTRINITY_DN12254_c0_g9_i2	-	-	-
AS4DTRINITY_DN11075_c0_g1_i4	-	integral component of membrane [GO:0016021]	-
AS4DTRINITY_DN11372_c0_g15_i1	-	-	-
AS4DTRINITY_DN11847_c6_g9_i3	-	-	-
BS4DTRINITY_DN12274_c0_g2_i2	-	-	-
BS7DTRINITY_DN10821_c0_g1_i1	-	-	fatty-acyl-CoA binding [GO:0000062]
CB4DTRINITY_DN13177_c0_g2_i1	-	-	-
AS4DTRINITY_DN12007_c0_g3_i1	-	-	-
CS4DTRINITY_DN21231_c0_g1_i1	-	-	-
AS4DTRINITY_DN12047_c1_g3_i1	-	-	-
CS4DTRINITY_DN11129_c1_g2_i1	defense response [GO:0006952]	-	-
CS4DTRINITY_DN26534_c0_g1_i1	-	-	-
AS4DTRINITY_DN3933_c0_g1_i1	-	-	-
CS4DTRINITY_DN18857_c0_g1_i1	-	-	-
CS4DTRINITY_DN7307_c0_g1_i1	-	-	-
CS4DTRINITY_DN7571_c0_g1_i1	DNA replication [GO:0006260]; regulation of DNA replication [GO:0006275]	nucleus [GO:0005634]	DNA binding [GO:0003677]; DNA polymerase processivity factor activity [GO:0030337]
AS4DTRINITY_DN12025_c1_g2_i10	-	-	-
CS4DTRINITY_DN11627_c0_g2_i3	-	-	-
CS4DTRINITY_DN21842_c0_g1_i1	-	-	-
BS4DTRINITY_DN13042_c3_g10_i1	-	-	-
BS4DTRINITY_DN13063_c1_g3_i4	-	-	ADP binding [GO:0043531]
CS4DTRINITY_DN7612_c0_g1_i2	vesicle-mediated transport [GO:0016192]	Golgi apparatus [GO:0005794]; integral component of membrane [GO:0016021]	-
BS7D1TRINITY_DN5654_c0_g1_i1	-	-	-
AS4DTRINITY_DN11766_c0_g1_i1	-	-	-
BS4DTRINITY_DN11568_c0_g3_i1	mRNA processing [GO:0006397]; RNA splicing [GO:0008380]	small nuclear ribonucleoprotein complex [GO:0030532]	-
CS4DTRINITY_DN12467_c3_g1_i19	-	-	-
BS4DTRINITY_DN8834_c0_g1_i3	-	-	-
BS7D1TRINITY_DN7811_c0_g1_i1	-	-	-
BS4DTRINITY_DN11590_c0_g1_i2	-	-	structural constituent of nuclear pore [GO:0017056]
BS4DTRINITY_DN20316_c0_g1_i1	-	-	transferase activity, transferring acyl groups other than amino-acyl groups [GO:0016747]
AS4DTRINITY_DN11839_c3_g1_i6	-	-	-
BS4DTRINITY_DN9392_c0_g1_i1	-	-	catalytic activity [GO:0003824]
CS4DTRINITY_DN12486_c4_g1_i1	-	-	-
CS4DTRINITY_DN11304_c1_g2_i3	-	-	metal ion binding [GO:0046872]; superoxide dismutase activity [GO:0004784]
CS4DTRINITY_DN12200_c1_g14_i1	-	-	-
BS7D1TRINITY_DN9817_c0_g1_i1	-	-	nucleic acid binding [GO:0003676]
BS4DTRINITY_DN8032_c0_g1_i1	deoxyribonucleotide catabolic process [GO:0009264]	-	5'-nucleotidase activity [GO:0008253]
CS4DTRINITY_DN12449_c0_g3_i11	signal transduction [GO:0007165]	-	ADP binding [GO:0043531]
BS4DTRINITY_DN12402_c1_g6_i1	-	-	-
CS4DTRINITY_DN11390_c1_g10_i1	-	-	-
CS4DTRINITY_DN3007_c0_g1_i2	-	-	-
CS4DTRINITY_DN11628_c0_g7_i4	-	integral component of membrane [GO:0016021]	heme binding [GO:0020037]; iron ion binding [GO:0005506]; monooxygenase activity [GO:0004497]; oxidoreductase activity, acting on paired donors, with incorporation or reduction of molecular oxygen [GO:0016705]
CS4DTRINITY_DN10979_c1_g1_i4	-	integral component of membrane [GO:0016021]	kinase activity [GO:0016301]
BB4DTRINITY_DN35290_c0_g1_i1	-	-	-
AS4DTRINITY_DN1941_c0_g1_i1	-	nucleus [GO:0005634]	DNA binding [GO:0003677]; DNA-binding transcription factor activity [GO:0003700]
BS7DTRINITY_DN11731_c1_g1_i1	-	-	mRNA binding [GO:0003729]
CS4DTRINITY_DN12467_c2_g1_i1	-	-	-
CS4DTRINITY_DN12427_c2_g6_i1	-	-	-
BS4DTRINITY_DN10553_c1_g1_i1	-	-	-
AS4DTRINITY_DN11352_c3_g1_i1	-	-	-
CS4DTRINITY_DN10926_c0_g17_i1	-	-	-
CS4DTRINITY_DN32377_c0_g1_i1	phosphate-containing compound metabolic process [GO:0006796]	cytoplasm [GO:0005737]	inorganic diphosphatase activity [GO:0004427]; magnesium ion binding [GO:0000287]
CS4DTRINITY_DN11699_c1_g1_i1	-	-	-
AS4DTRINITY_DN9689_c0_g1_i1	-	-	-
CS4DTRINITY_DN11193_c1_g2_i1	-	-	-
CS4DTRINITY_DN12394_c7_g1_i1	-	-	-
AS4DTRINITY_DN20243_c0_g1_i1	phytochelatin biosynthetic process [GO:0046938]; response to metal ion [GO:0010038]	-	glutathione gamma-glutamylcysteinyltransferase activity [GO:0016756]; metal ion binding [GO:0046872]
BS4DTRINITY_DN11244_c1_g1_i6	microtubule-based movement [GO:0007018]	-	ATP binding [GO:0005524]; microtubule binding [GO:0008017]; microtubule motor activity [GO:0003777]
CS4DTRINITY_DN12266_c0_g2_i1	-	-	-
AS4DTRINITY_DN323_c0_g1_i1	-	-	-
AS4DTRINITY_DN27006_c0_g1_i1	-	-	-
CS4DTRINITY_DN11978_c0_g3_i14	-	-	ADP binding [GO:0043531]
CS4DTRINITY_DN11423_c4_g10_i1	-	-	UDP-glycosyltransferase activity [GO:0008194]
BS4DTRINITY_DN12433_c1_g1_i7	-	-	-
CS4DTRINITY_DN6885_c0_g1_i1	-	-	zinc ion binding [GO:0008270]
AB7DTRINITY_DN31003_c0_g2_i17	-	-	-
BS7D1TRINITY_DN11005_c0_g3_i9	-	-	-
CS4DTRINITY_DN25539_c0_g1_i1	-	apoplast [GO:0048046]	-
BS4DTRINITY_DN6254_c0_g1_i1	-	integral component of membrane [GO:0016021]	ATP transmembrane transporter activity [GO:0005347]
CS4DTRINITY_DN22093_c0_g1_i1	-	-	-
BS7DTRINITY_DN6450_c0_g1_i2	-	-	-
AS4DTRINITY_DN10939_c2_g1_i1	-	-	-
BB7DTRINITY_DN16534_c0_g1_i6	-	-	-
BS7D1TRINITY_DN3642_c0_g1_i1	-	-	-
AS4DTRINITY_DN11746_c2_g9_i1	-	-	-
CB7DTRINITY_DN14410_c0_g1_i2	-	-	magnesium ion binding [GO:0000287]; terpene synthase activity [GO:0010333]
AS4DTRINITY_DN17082_c0_g1_i1	-	-	-
AS4DTRINITY_DN11151_c3_g5_i1	-	-	-
BS4DTRINITY_DN12865_c4_g1_i1	-	-	-
BS7D1TRINITY_DN10016_c0_g2_i3	-	-	-
CS4DTRINITY_DN11915_c2_g2_i3	-	-	-
BS4DTRINITY_DN11427_c0_g2_i4	-	-	oxidoreductase activity [GO:0016491]
BS4DTRINITY_DN12715_c3_g2_i5	-	-	-
BS7DTRINITY_DN11950_c1_g2_i23	-	-	-
CS4DTRINITY_DN16432_c0_g1_i1	-	-	-
CS4DTRINITY_DN10060_c0_g2_i3	-	-	-
CS4DTRINITY_DN13708_c0_g1_i1	-	-	-
CB7DTRINITY_DN9811_c0_g1_i1	-	-	-
CS4DTRINITY_DN11183_c1_g1_i4	-	-	-
BS4DTRINITY_DN29247_c0_g1_i1	-	-	-
BS7DTRINITY_DN11206_c0_g5_i1	-	-	-
BS7DTRINITY_DN22541_c0_g1_i1	-	-	-
BS4DTRINITY_DN17821_c0_g1_i1	-	-	-
CS4DTRINITY_DN12368_c3_g8_i1	phosphorelay signal transduction system [GO:0000160]	nucleus [GO:0005634]	-
CS4DTRINITY_DN12501_c0_g1_i4	-	-	-
AS4DTRINITY_DN11376_c1_g5_i1	-	-	-
BS4DTRINITY_DN13134_c3_g1_i2	-	-	-
AS4DTRINITY_DN11779_c0_g1_i7	-	-	ADP binding [GO:0043531]
CS4DTRINITY_DN11104_c4_g2_i2	-	-	-
AS7DTRINITY_DN11027_c1_g2_i17	-	-	-
AS7DTRINITY_DN19134_c0_g1_i1	-	-	-
BS4DTRINITY_DN33998_c0_g1_i1	-	-	-
BS7D1TRINITY_DN10667_c2_g2_i3	-	-	-
AS4DTRINITY_DN4628_c0_g2_i1	-	-	-
AS7DTRINITY_DN8674_c0_g2_i3	-	-	-
BS4DTRINITY_DN12098_c3_g2_i1	-	-	-
AS4DTRINITY_DN12132_c0_g4_i6	-	-	-
AS7DTRINITY_DN10203_c0_g2_i1	regulation of ARF protein signal transduction [GO:0032012]	-	ARF guanyl-nucleotide exchange factor activity [GO:0005086]
BS7D1TRINITY_DN11122_c3_g1_i3	-	-	protein dimerization activity [GO:0046983]
BS4DTRINITY_DN12657_c14_g1_i1	tryptophanyl-tRNA aminoacylation [GO:0006436]	-	ATP binding [GO:0005524]; tryptophan-tRNA ligase activity [GO:0004830]
BS4DTRINITY_DN6566_c0_g1_i1	-	-	-
BS7D1TRINITY_DN6944_c0_g1_i1	-	-	-
CS4DTRINITY_DN10751_c2_g2_i3	-	-	-
CS4DTRINITY_DN11512_c0_g12_i1	-	-	oxidoreductase activity [GO:0016491]
BS4DTRINITY_DN6624_c0_g1_i1	-	nucleus [GO:0005634]	DNA binding [GO:0003677]; DNA-binding transcription factor activity [GO:0003700]
AS4DTRINITY_DN12260_c1_g2_i12	-	-	-
BS7DTRINITY_DN12099_c0_g1_i12	-	-	-
AS4DTRINITY_DN1595_c0_g1_i1	-	-	-
BS7DTRINITY_DN10324_c0_g1_i2	-	-	-
BS4DTRINITY_DN13089_c0_g6_i2	-	-	-
CS4DTRINITY_DN9179_c0_g2_i1	-	-	-
BS4DTRINITY_DN34243_c0_g1_i1	-	-	-
AS7DTRINITY_DN8502_c0_g1_i1	-	integral component of membrane [GO:0016021]	-
BS4DTRINITY_DN666_c0_g1_i1	-	integral component of membrane [GO:0016021]	-
BS4DTRINITY_DN23840_c0_g1_i1	-	-	-
BS4DTRINITY_DN8311_c0_g1_i1	-	-	-
CS4DTRINITY_DN16676_c0_g1_i1	-	-	-
CS4DTRINITY_DN12019_c2_g3_i4	-	-	-
AS4DTRINITY_DN11574_c0_g13_i1	-	-	-
CS4DTRINITY_DN11105_c3_g3_i2	-	-	ATP binding [GO:0005524]; protein serine/threonine kinase activity [GO:0004674]
AS4DTRINITY_DN12233_c0_g3_i3	-	-	-
AS4DTRINITY_DN11349_c3_g1_i1	-	-	-
AS4DTRINITY_DN668_c0_g1_i1	phosphorelay signal transduction system [GO:0000160]	nucleus [GO:0005634]	DNA binding [GO:0003677]; DNA-binding transcription factor activity [GO:0003700]
CS4DTRINITY_DN12486_c8_g3_i5	-	-	-
BS4DTRINITY_DN11478_c0_g2_i1	-	integral component of membrane [GO:0016021]	ATPase activity [GO:0016887]; ATP binding [GO:0005524]
AS4DTRINITY_DN10440_c1_g1_i1	-	-	-
CS4DTRINITY_DN993_c0_g1_i1	-	-	-
BS4DTRINITY_DN12345_c1_g6_i1	-	-	-
CS4DTRINITY_DN12389_c0_g1_i14	phytochromobilin biosynthetic process [GO:0010024]	-	cobalt ion binding [GO:0050897]; oxidoreductase activity, acting on the CH-CH group of donors, iron-sulfur protein as acceptor [GO:0016636]
CS4DTRINITY_DN21191_c0_g1_i1	-	-	-
CS4DTRINITY_DN12299_c2_g20_i1	-	integral component of membrane [GO:0016021]	ATP binding [GO:0005524]; protein serine/threonine kinase activity [GO:0004674]
BS4DTRINITY_DN12687_c3_g1_i1	-	-	-
CS4DTRINITY_DN12012_c0_g7_i2	-	-	nucleic acid binding [GO:0003676]; zinc ion binding [GO:0008270]
AS4DTRINITY_DN12124_c4_g1_i1	DNA integration [GO:0015074]	-	hydrolase activity [GO:0016787]; nucleic acid binding [GO:0003676]
CS4DTRINITY_DN9817_c0_g3_i1	-	-	-
BS4DTRINITY_DN12733_c0_g1_i2	regulation of transcription, DNA-templated [GO:0006355]	nucleus [GO:0005634]	DNA binding [GO:0003677]
AS4DTRINITY_DN11179_c1_g1_i1	translation [GO:0006412]	small ribosomal subunit [GO:0015935]	RNA binding [GO:0003723]; structural constituent of ribosome [GO:0003735]
AS4DTRINITY_DN11468_c0_g2_i1	-	-	-
AS4DTRINITY_DN16345_c0_g1_i1	-	-	-
CS4DTRINITY_DN11699_c1_g7_i1	-	-	-
CS4DTRINITY_DN10081_c0_g1_i1	-	-	-
CS4DTRINITY_DN22679_c0_g1_i1	-	-	-
CS4DTRINITY_DN11369_c1_g5_i2	regulation of transcription, DNA-templated [GO:0006355]	nucleus [GO:0005634]	DNA binding [GO:0003677]
AS4DTRINITY_DN910_c0_g1_i1	-	-	-
BB4DTRINITY_DN6015_c0_g1_i2	-	-	-
CS4DTRINITY_DN3009_c0_g1_i1	-	-	-
CS4DTRINITY_DN35384_c0_g1_i1	-	-	-
BS4DTRINITY_DN13255_c0_g1_i1	-	-	-
AS4DTRINITY_DN3218_c0_g1_i1	-	-	-
CS4DTRINITY_DN727_c0_g1_i1	-	-	-
BS4DTRINITY_DN10784_c0_g1_i1	-	-	-
CS4DTRINITY_DN11390_c1_g4_i1	-	-	-
CS4DTRINITY_DN10990_c0_g5_i2	-	integral component of membrane [GO:0016021]	-
AS4DTRINITY_DN439_c0_g1_i1	-	-	-
BS4DTRINITY_DN7909_c0_g2_i1	-	-	-
BB7DTRINITY_DN16205_c3_g1_i3	-	-	-
CS4DTRINITY_DN9640_c0_g2_i1	-	-	-
BS4DTRINITY_DN12479_c2_g11_i2	-	-	UDP-glycosyltransferase activity [GO:0008194]
BS4DTRINITY_DN12675_c2_g1_i1	-	-	DNA binding [GO:0003677]
CS4DTRINITY_DN13067_c0_g1_i1	-	-	-
AS4DTRINITY_DN12100_c0_g6_i2	-	-	-
CS4DTRINITY_DN5605_c0_g1_i1	-	-	electron transfer activity [GO:0009055]
BS4DTRINITY_DN13047_c2_g1_i1	-	-	-
CS4DTRINITY_DN11152_c5_g3_i2	-	host cell nucleus [GO:0042025]; nucleosome [GO:0000786]; nucleus [GO:0005634]	DNA binding [GO:0003677]; protein heterodimerization activity [GO:0046982]
AS4DTRINITY_DN8344_c0_g1_i2	-	-	-
BS4DTRINITY_DN12563_c2_g11_i2	-	-	-
BS7D1TRINITY_DN11005_c0_g7_i1	-	-	-
CS4DTRINITY_DN9865_c0_g2_i1	-	-	-
CB7DTRINITY_DN2030_c0_g1_i1	positive regulation of circadian rhythm [GO:0042753]	-	-
CS4DTRINITY_DN16773_c0_g1_i1	plant-type cell wall organization [GO:0009664]	cell wall [GO:0005618]; extracellular region [GO:0005576]; integral component of membrane [GO:0016021]	-
CS4DTRINITY_DN11941_c0_g1_i7	-	-	-
AS4DTRINITY_DN10276_c0_g1_i2	-	-	-
CS4DTRINITY_DN730_c0_g1_i1	-	-	-
CS4DTRINITY_DN12046_c1_g4_i1	-	-	-
BS4DTRINITY_DN12603_c1_g5_i5	-	-	-
BS7D1TRINITY_DN11187_c0_g3_i2	regulation of transcription, DNA-templated [GO:0006355]	-	-
AS4DTRINITY_DN11493_c3_g5_i3	-	-	-
AS4DTRINITY_DN10630_c0_g1_i4	-	-	-
AS4DTRINITY_DN11502_c0_g7_i2	-	integral component of membrane [GO:0016021]	-
CS4DTRINITY_DN10878_c1_g4_i1	signal transduction [GO:0007165]	-	ADP binding [GO:0043531]
CS4DTRINITY_DN11447_c1_g1_i2	-	-	nucleic acid binding [GO:0003676]
AS4DTRINITY_DN11882_c2_g2_i4	-	integral component of membrane [GO:0016021]	-
CS4DTRINITY_DN12472_c1_g4_i4	-	-	-
CS4DTRINITY_DN9630_c0_g1_i5	-	-	-
AS7DTRINITY_DN305_c0_g1_i1	-	-	-
CS4DTRINITY_DN11236_c3_g3_i1	-	-	-
CS4DTRINITY_DN10866_c0_g2_i2	-	-	-
BS7D1TRINITY_DN16857_c0_g1_i1	-	-	-
CS4DTRINITY_DN12295_c2_g4_i5	-	-	-
CS4DTRINITY_DN38024_c0_g1_i1	-	-	-
BS7D1TRINITY_DN11194_c0_g1_i2	-	-	-
CS4DTRINITY_DN8729_c0_g1_i1	-	-	-
BS4DTRINITY_DN6904_c0_g2_i1	-	integral component of membrane [GO:0016021]	ATP binding [GO:0005524]; protein kinase activity [GO:0004672]
AS4DTRINITY_DN5250_c0_g1_i3	-	-	-
CS4DTRINITY_DN11763_c0_g4_i3	carbohydrate metabolic process [GO:0005975]	-	hydrolase activity, hydrolyzing O-glycosyl compounds [GO:0004553]
CS4DTRINITY_DN38386_c0_g1_i1	-	integral component of membrane [GO:0016021]	ATP binding [GO:0005524]; protein kinase activity [GO:0004672]
CS4DTRINITY_DN7858_c0_g1_i1	-	-	electron transfer activity [GO:0009055]
CS4DTRINITY_DN12191_c6_g7_i1	-	-	-
CS4DTRINITY_DN11704_c4_g5_i1	-	-	-
AB7DTRINITY_DN14902_c0_g1_i1	-	-	-
CS4DTRINITY_DN9455_c0_g1_i1	-	-	-
AS4DTRINITY_DN12241_c3_g3_i2	-	-	-
AS4DTRINITY_DN12649_c0_g1_i1	-	-	-
AS4DTRINITY_DN9730_c0_g1_i2	intracellular protein transport [GO:0006886]; vesicle-mediated transport [GO:0016192]	integral component of membrane [GO:0016021]	SNAP receptor activity [GO:0005484]
CS4DTRINITY_DN11277_c1_g1_i1	-	-	cysteine-type peptidase activity [GO:0008234]
BS7DTRINITY_DN11994_c1_g5_i2	-	-	-
CS4DTRINITY_DN11399_c5_g4_i1	-	integral component of membrane [GO:0016021]	-
BS4DTRINITY_DN12319_c2_g5_i2	-	-	-
BS4DTRINITY_DN12968_c2_g5_i1	signal transduction [GO:0007165]	-	ADP binding [GO:0043531]
CS4DTRINITY_DN8334_c0_g1_i3	-	-	-
BS4DTRINITY_DN257_c0_g1_i1	isoprenoid biosynthetic process [GO:0008299]	-	transferase activity [GO:0016740]
CS4DTRINITY_DN14443_c0_g1_i1	-	-	-
CS4DTRINITY_DN877_c0_g2_i1	-	-	-
AS4DTRINITY_DN11926_c3_g5_i6	-	-	-
AS4DTRINITY_DN11972_c1_g5_i1	-	-	-
CS4DTRINITY_DN10838_c0_g4_i1	protein transport [GO:0015031]	membrane [GO:0016020]	-
BS4DTRINITY_DN13134_c2_g2_i5	-	-	-
BS4DTRINITY_DN12484_c3_g6_i1	defense response [GO:0006952]	-	-
CS4DTRINITY_DN11456_c1_g2_i2	lysyl-tRNA aminoacylation [GO:0006430]	cytoplasm [GO:0005737]	ATP binding [GO:0005524]; lysine-tRNA ligase activity [GO:0004824]; nucleic acid binding [GO:0003676]
AS4DTRINITY_DN33343_c0_g1_i1	-	-	-
AS4DTRINITY_DN11460_c0_g2_i4	DNA integration [GO:0015074]	-	nucleic acid binding [GO:0003676]
AS4DTRINITY_DN7148_c0_g1_i2	-	-	-
AB7DTRINITY_DN37408_c0_g1_i1	-	-	-
CS4DTRINITY_DN11384_c3_g4_i1	-	integral component of membrane [GO:0016021]	-
BS4DTRINITY_DN13103_c2_g1_i1	-	-	-
BS4DTRINITY_DN13135_c5_g1_i1	-	-	-
AS7DTRINITY_DN8378_c0_g2_i1	-	-	-
CS4DTRINITY_DN12239_c0_g5_i3	signal transduction [GO:0007165]	-	ADP binding [GO:0043531]
BS4DTRINITY_DN12280_c15_g1_i1	-	-	-
BS4DTRINITY_DN35993_c0_g1_i1	-	-	-
BS7D1TRINITY_DN7889_c0_g1_i1	-	-	RNA binding [GO:0003723]; rRNA (adenine-N6,N6-)-dimethyltransferase activity [GO:0000179]
CS4DTRINITY_DN12119_c0_g1_i3	-	-	-
BS7D1TRINITY_DN11102_c3_g1_i1	-	-	-
BS7D1TRINITY_DN9444_c0_g1_i2	translation [GO:0006412]	ribosome [GO:0005840]	structural constituent of ribosome [GO:0003735]
CS4DTRINITY_DN11175_c4_g1_i1	-	-	-
AS4DTRINITY_DN11974_c0_g3_i5	-	-	-
AS4DTRINITY_DN26074_c0_g1_i1	-	-	-
AS4DTRINITY_DN5550_c0_g1_i1	-	integral component of membrane [GO:0016021]	ATPase activity [GO:0016887]; ATP binding [GO:0005524]
CS4DTRINITY_DN5934_c0_g2_i1	-	-	-
BS7D1TRINITY_DN10630_c0_g1_i7	-	integral component of membrane [GO:0016021]	ATP binding [GO:0005524]; calcium transmembrane transporter activity, phosphorylative mechanism [GO:0005388]; calmodulin binding [GO:0005516]
CS4DTRINITY_DN5829_c0_g1_i3	hydrogen peroxide catabolic process [GO:0042744]; response to oxidative stress [GO:0006979]	extracellular region [GO:0005576]; integral component of membrane [GO:0016021]	heme binding [GO:0020037]; metal ion binding [GO:0046872]; peroxidase activity [GO:0004601]
CS4DTRINITY_DN12500_c13_g1_i2	-	-	-
CS4DTRINITY_DN11612_c2_g1_i1	-	-	-
CS4DTRINITY_DN12380_c1_g1_i4	carbohydrate metabolic process [GO:0005975]	-	hydrolase activity, hydrolyzing O-glycosyl compounds [GO:0004553]
BS7DTRINITY_DN11576_c0_g2_i2	-	-	-
AS4DTRINITY_DN7931_c0_g1_i4	-	-	-
BS4DTRINITY_DN12567_c5_g8_i2	-	-	-
CS4DTRINITY_DN11990_c1_g2_i4	-	-	-
CS4DTRINITY_DN12160_c2_g16_i2	signal transduction [GO:0007165]	-	ADP binding [GO:0043531]
CS4DTRINITY_DN12091_c1_g7_i1	-	-	-
BS7D1TRINITY_DN25722_c0_g1_i1	-	-	-
AS4DTRINITY_DN24450_c0_g1_i1	-	-	-
AS7DTRINITY_DN10838_c1_g3_i2	-	-	-
CS4DTRINITY_DN11050_c10_g3_i1	-	-	-
BS7DTRINITY_DN10836_c0_g1_i2	-	-	-
AS4DTRINITY_DN11265_c2_g12_i1	rRNA processing [GO:0006364]	small-subunit processome [GO:0032040]	-
AS4DTRINITY_DN7235_c0_g1_i2	-	-	-
AS4DTRINITY_DN7793_c0_g1_i2	-	integral component of membrane [GO:0016021]	ATPase activity [GO:0016887]; ATPase-coupled transmembrane transporter activity [GO:0042626]; ATP binding [GO:0005524]
CS4DTRINITY_DN11882_c3_g2_i2	-	-	-
AS4DTRINITY_DN1532_c0_g1_i1	-	-	-
CS4DTRINITY_DN12237_c0_g2_i1	-	-	-
AB4DTRINITY_DN13959_c0_g1_i1	-	-	-
BS4DTRINITY_DN11145_c0_g1_i1	-	-	metal ion binding [GO:0046872]
AS4DTRINITY_DN7226_c0_g1_i3	-	-	-
AS7DTRINITY_DN10910_c1_g1_i2	-	-	-
AS4DTRINITY_DN12145_c1_g14_i3	metal ion transport [GO:0030001]; superoxide metabolic process [GO:0006801]	-	metal ion binding [GO:0046872]
CS4DTRINITY_DN6315_c0_g1_i1	-	-	-
CS4DTRINITY_DN1050_c0_g1_i1	-	integral component of membrane [GO:0016021]	-
BS4DTRINITY_DN12643_c2_g1_i4	glycerol-3-phosphate metabolic process [GO:0006072]	glycerol-3-phosphate dehydrogenase complex [GO:0009331]	sn-glycerol-3-phosphate:ubiquinone-8 oxidoreductase activity [GO:0052591]
CS4DTRINITY_DN12327_c0_g4_i4	-	integral component of membrane [GO:0016021]	-
CS4DTRINITY_DN11788_c1_g3_i2	-	-	-
CS4DTRINITY_DN11846_c3_g3_i2	-	-	-
BS4DTRINITY_DN7664_c0_g1_i3	-	-	-
BS4DTRINITY_DN12424_c3_g7_i1	-	-	-
AS4DTRINITY_DN11401_c0_g16_i1	-	-	-
AS4DTRINITY_DN12306_c3_g3_i1	-	-	-
CS4DTRINITY_DN11768_c0_g1_i1	-	-	-
CS4DTRINITY_DN6900_c0_g2_i1	-	-	-
CB7DTRINITY_DN17722_c6_g2_i2	-	-	-
BS4DTRINITY_DN13081_c0_g6_i1	-	-	-
BS4DTRINITY_DN8572_c0_g2_i2	-	-	-
BS4DTRINITY_DN29946_c0_g1_i1	-	-	-
CS4DTRINITY_DN12422_c0_g9_i1	-	-	-
AS4DTRINITY_DN12051_c1_g15_i4	-	-	-
AS4DTRINITY_DN7335_c0_g1_i1	signal transduction [GO:0007165]	nucleus [GO:0005634]	DNA-binding transcription factor activity [GO:0003700]; sequence-specific DNA binding [GO:0043565]
CS4DTRINITY_DN10451_c1_g1_i4	meiotic chromosome segregation [GO:0045132]; mitotic sister chromatid segregation [GO:0000070]; sister chromatid cohesion [GO:0007062]	-	acetyltransferase activity [GO:0016407]
CS4DTRINITY_DN1516_c0_g1_i1	-	-	-
AS7DTRINITY_DN10941_c2_g4_i2	-	-	-
BS4DTRINITY_DN12704_c4_g3_i1	DNA integration [GO:0015074]	-	aspartic-type endopeptidase activity [GO:0004190]; nucleic acid binding [GO:0003676]; zinc ion binding [GO:0008270]
BS4DTRINITY_DN12751_c1_g3_i2	-	-	catalytic activity [GO:0003824]
BS7D1TRINITY_DN11131_c0_g4_i1	-	-	-
BS4DTRINITY_DN13125_c1_g4_i1	-	-	ADP binding [GO:0043531]
AS4DTRINITY_DN17847_c0_g1_i1	-	-	-
BS7D1TRINITY_DN11092_c1_g2_i7	-	-	-
CS4DTRINITY_DN12157_c6_g3_i3	-	-	-
AS4DTRINITY_DN2636_c0_g1_i1	-	-	-
AS4DTRINITY_DN11724_c0_g10_i2	-	-	-
BS7DTRINITY_DN5771_c0_g1_i3	regulation of amino acid export [GO:0080143]	integral component of membrane [GO:0016021]	-
AS4DTRINITY_DN11850_c1_g1_i18	-	-	-
AS4DTRINITY_DN10372_c0_g1_i3	-	integral component of membrane [GO:0016021]	-
[truncated: 6,313 more rows]

## Sheet: B10_S10
Table S3(D): GO annotation of DEGs between the genotypes at the second timepoint ie., 10 DPA
[truncated: 5,224 more rows]
