# Supplementary material for: Transcriptome Analysis Reveals Key Pathways and Candidate Genes Controlling Seed Development and Size in Ricebean (Vigna umbellata)
Source: Front Genet. 2022 Jan 21;12:791355. doi: 10.3389/fgene.2021.791355 (PMC8815620; doi:10.3389/fgene.2021.791355)
Supplement: Supplementary file 4 [file Table9.xlsx]

## Sheet: S5_S10_GA
Table S9 (A): List of differentially expressed genes identified in gibberllic acid pathway across the timepoints in small genotype.
ID	Fold change	Annotation
CB4DTRINITY_DN14556_c3_g1_i1	-6.36174	Uncharacterized protein;gibberellin-regulated protein 14;hypothetical protein
BS4DTRINITY_DN12526_c0_g5_i1	-5.01078	Uncharacterized protein;gibberellin-regulated protein 14;hypothetical protein
BS7D1TRINITY_DN1491_c0_g1_i1	-5.24291	gibberellin-regulated protein 14
CS4DTRINITY_DN12307_c0_g5_i3	-4.98649	gibberellin-regulated protein 14
AS4DTRINITY_DN11267_c2_g5_i5	-4.39734	gibberellin-regulated protein 14
BB4DTRINITY_DN8069_c0_g1_i1	-3.40573	Gibberellin 2-oxidase
AS4DTRINITY_DN1747_c0_g1_i1	-4.77508	gibberellin 2-beta-dioxygenase 2
BS7DTRINITY_DN20799_c0_g1_i1	3.55533	DELLA protein GAI1
AS7DTRINITY_DN23082_c0_g1_i1	4.42377	DELLA protein GAI1
CS4DTRINITY_DN11927_c2_g8_i1	2.58142	DELLA protein GAI isoform X1;DELLA protein GAI isoform X2
BS4DTRINITY_DN10159_c0_g1_i2	2.65206	DELLA protein GAI isoform X1;DELLA protein GAI isoform X2
CB7DTRINITY_DN17096_c2_g11_i2	3.35381	DELLA protein GAI isoform X1;DELLA protein GAI isoform X2
AS7DTRINITY_DN8942_c0_g1_i1	2.32392	scarecrow-like protein 21;scarecrow-like protein 21;scarecrow-like protein 21;scarecrow-like protein 21
CB7DTRINITY_DN11818_c0_g1_i1	2.39538	scarecrow-like protein 14
AB7DTRINITY_DN22100_c0_g1_i1	-3.41508	GRAS domain-containing protein;nodulation-signaling pathway 2 protein-like;hypothetical protein
AS4DTRINITY_DN6993_c0_g1_i1	-2.35514	GRAS domain-containing protein;nodulation-signaling pathway 2 protein-like;hypothetical protein
AS4DTRINITY_DN11201_c2_g3_i2	-3.5049	GRAS domain-containing protein
AB4DTRINITY_DN10484_c0_g4_i2	-2.32504	GRAS domain-containing protein
BS7DTRINITY_DN10571_c0_g1_i2	2.00394	GRAS domain-containing protein
CS4DTRINITY_DN9009_c0_g1_i1	2.24953	GRAS domain-containing protein
BB4DTRINITY_DN13634_c0_g1_i1	2.27717	GRAS domain-containing protein
CB4DTRINITY_DN669_c0_g1_i1	2.51469	GRAS domain-containing protein
BS7D1TRINITY_DN1230_c0_g1_i1	3.03266	GRAS domain-containing protein
BS7D1TRINITY_DN10020_c0_g1_i2	3.44699	GRAS domain-containing protein
BS7DTRINITY_DN24026_c0_g1_i1	4.02484	GRAS domain-containing protein
CB7DTRINITY_DN16911_c1_g1_i5	9.07629	GRAS domain-containing protein
AB4DTRINITY_DN10476_c0_g3_i1	3.02251	F-box protein SKP2B-like
BS7DTRINITY_DN11315_c0_g2_i1	3.14454	F-box protein SKP2B-like
AS4DTRINITY_DN11808_c4_g5_i2	3.21969	F-box protein SKP2B-like
CB7DTRINITY_DN16686_c6_g1_i2	3.13836	F-box domain-containing protein;F-box protein SKP2B;hypothetical protein
AB4DTRINITY_DN6221_c0_g1_i2	-4.12448	E3 ubiquitin-protein ligase RING1 isoform X4
BS4DTRINITY_DN13091_c1_g3_i2	-3.53973	E3 ubiquitin-protein ligase RGLG2-like
AS4DTRINITY_DN11866_c0_g3_i1	2.57227	E3 ubiquitin-protein ligase MIEL1;E3 ubiquitin-protein ligase MIEL1;E3 ubiquitin-protein ligase MIEL1;E3 ubiquitin-protein ligase MIEL1;E3 ubiquitin-protein ligase MIEL1;E3 ubiquitin-protein ligase MIEL1;E3 ubiquitin-protein ligase MIEL1;E3 ubiquitin-protein ligase MIEL1;E3 ubiquitin-protein ligase MIEL1;E3 ubiquitin-protein ligase MIEL1;E3 ubiquitin-protein ligase MIEL1;E3 ubiquitin-protein liga…
BB7DTRINITY_DN15776_c0_g1_i6	3.00574	E3 ubiquitin-protein ligase MIEL1;E3 ubiquitin-protein ligase MIEL1;E3 ubiquitin-protein ligase MIEL1;E3 ubiquitin-protein ligase MIEL1;E3 ubiquitin-protein ligase MIEL1;E3 ubiquitin-protein ligase MIEL1;E3 ubiquitin-protein ligase MIEL1;E3 ubiquitin-protein ligase MIEL1;E3 ubiquitin-protein ligase MIEL1;E3 ubiquitin-protein ligase MIEL1;E3 ubiquitin-protein ligase MIEL1;E3 ubiquitin-protein liga…
BS7DTRINITY_DN11407_c0_g1_i1	3.08795	E3 ubiquitin-protein ligase MIEL1;E3 ubiquitin-protein ligase MIEL1;E3 ubiquitin-protein ligase MIEL1;E3 ubiquitin-protein ligase MIEL1;E3 ubiquitin-protein ligase MIEL1;E3 ubiquitin-protein ligase MIEL1;E3 ubiquitin-protein ligase MIEL1;E3 ubiquitin-protein ligase MIEL1;E3 ubiquitin-protein ligase MIEL1;E3 ubiquitin-protein ligase MIEL1;E3 ubiquitin-protein ligase MIEL1;E3 ubiquitin-protein liga…
AB7DTRINITY_DN30287_c3_g1_i1	2.0244	E3 ubiquitin-protein ligase MBR2-like
CB7DTRINITY_DN12685_c0_g1_i2	2.95132	E3 ubiquitin-protein ligase MBR2-like
BS7D1TRINITY_DN10276_c0_g2_i3	2.10356	E3 ubiquitin-protein ligase MBR2 (Fragment)
BS4DTRINITY_DN8937_c0_g1_i1	-4.32116	E3 ubiquitin-protein ligase MARCH3
CB7DTRINITY_DN16783_c1_g1_i1	2.20857	E3 ubiquitin-protein ligase complex slx8-rfp subunit slx8-like
BS4DTRINITY_DN1858_c0_g1_i2	-4.97846	E3 ubiquitin-protein ligase BRE1A
CS4DTRINITY_DN22099_c0_g1_i1	-4.42661	E3 ubiquitin-protein ligase BRE1A
BB7DTRINITY_DN16506_c0_g1_i1	3.55422	E3 ubiquitin-protein ligase ATL4-like
CB7DTRINITY_DN16977_c3_g8_i1	4.02511	E3 ubiquitin-protein ligase ATL4-like
AB4DTRINITY_DN8579_c0_g1_i2	4.22588	E3 ubiquitin-protein ligase At4g11680
BS7D1TRINITY_DN6111_c0_g1_i1	3.72193	E3 ubiquitin-protein ligase AIRP2 isoform X1
BB7DTRINITY_DN15503_c0_g1_i2	3.73973	E3 ubiquitin protein ligase RIE1
CB7DTRINITY_DN29247_c0_g1_i1	3.11249	E3 ubiquitin protein ligase DRIP2-like
AS7DTRINITY_DN9394_c0_g1_i2	2.33793	E3 ubiquitin ligase BIG BROTHER-like
BS7DTRINITY_DN25211_c0_g1_i1	2.6729	RING-type domain-containing protein;E3 ubiquitin-protein ligase ATL42-like;hypothetical protein
CS4DTRINITY_DN35354_c0_g1_i1	-5.323	putative E3 ubiquitin-protein ligase RING1b
BS7D1TRINITY_DN11676_c0_g1_i1	2.2369	putative E3 ubiquitin-protein ligase LIN-1
CB7DTRINITY_DN7605_c0_g1_i1	4.19155	putative E3 ubiquitin-protein ligase LIN-1
CS4DTRINITY_DN11743_c1_g2_i7	3.04094	probable E3 ubiquitin-protein ligase RZFP34 isoform X1
BS7D1TRINITY_DN8914_c0_g3_i2	2.06986	probable E3 ubiquitin-protein ligase RHC1A isoform X2
CB4DTRINITY_DN9719_c0_g2_i1	2.33531	probable E3 ubiquitin-protein ligase RHC1A isoform X2
CS4DTRINITY_DN11768_c3_g3_i2	2.11898	probable E3 ubiquitin-protein ligase RHB1A isoform X2
AS4DTRINITY_DN9458_c0_g1_i3	2.54622	probable E3 ubiquitin-protein ligase RHB1A isoform X2
AB4DTRINITY_DN21840_c0_g1_i1	-2.74392	probable E3 ubiquitin-protein ligase HIP1 isoform X1;probable E3 ubiquitin-protein ligase HIP1 isoform X1
CS4DTRINITY_DN26297_c0_g1_i1	-3.47919	probable E3 ubiquitin-protein ligase ARI7
BB7DTRINITY_DN14057_c0_g1_i1	2.67764	RING-type domain-containing protein;putative E3 ubiquitin-protein ligase RF4 isoform X1;hypothetical protein
CS4DTRINITY_DN11292_c4_g1_i2	-4.01676	Squamosa promoter-binding-like protein;squamosa promoter-binding protein 1;squamosa promoter-binding protein 1;hypothetical protein
AB4DTRINITY_DN10173_c1_g6_i1	-2.63381	squamosa promoter-binding-like protein 9
BS4DTRINITY_DN12485_c1_g3_i1	-5.51611	squamosa promoter-binding-like protein 8 isoform X1
CS4DTRINITY_DN11244_c3_g2_i3	-4.7145	squamosa promoter-binding-like protein 8 isoform X1
BS7D1TRINITY_DN744_c0_g1_i2	-4.76275	Squamosa promoter-binding-like protein
AS4DTRINITY_DN11397_c5_g9_i3	-4.15469	Squamosa promoter-binding-like protein
AB4DTRINITY_DN10351_c2_g6_i2	-4.1262	SBP-type domain-containing protein;squamosa promoter-binding-like protein 3;hypothetical protein
BS4DTRINITY_DN12746_c2_g10_i1	-2.76613	SBP-type domain-containing protein;squamosa promoter-binding-like protein 3;hypothetical protein
CB4DTRINITY_DN15535_c0_g1_i1	-2.64831	SBP-type domain-containing protein;squamosa promoter-binding-like protein 3;hypothetical protein
BB4DTRINITY_DN13003_c2_g13_i1	-5.59602	SBP-type domain-containing protein
AB4DTRINITY_DN10539_c0_g2_i3	-5.33911	SBP-type domain-containing protein
AS4DTRINITY_DN9958_c0_g1_i1	-4.84625	SBP-type domain-containing protein
AB4DTRINITY_DN11404_c0_g1_i1	-4.72407	SBP-type domain-containing protein
BS4DTRINITY_DN12579_c1_g9_i6	-4.7223	SBP-type domain-containing protein
AB4DTRINITY_DN10783_c3_g1_i4	-4.70236	SBP-type domain-containing protein
BB4DTRINITY_DN12002_c0_g1_i3	-4.65797	SBP-type domain-containing protein
AB4DTRINITY_DN10335_c0_g3_i4	-4.43806	SBP-type domain-containing protein
CS4DTRINITY_DN10871_c5_g11_i2	-4.26677	SBP-type domain-containing protein
BS4DTRINITY_DN12169_c3_g1_i5	-4.23496	SBP-type domain-containing protein
CS4DTRINITY_DN11292_c4_g10_i1	-4.02522	SBP-type domain-containing protein
AS4DTRINITY_DN11938_c1_g4_i2	-3.94751	SBP-type domain-containing protein
CB4DTRINITY_DN12570_c1_g1_i3	-3.92842	SBP-type domain-containing protein
CS4DTRINITY_DN9249_c0_g1_i4	-3.87674	SBP-type domain-containing protein
AS4DTRINITY_DN11028_c4_g12_i1	-3.578	SBP-type domain-containing protein
CS4DTRINITY_DN12207_c2_g4_i10	-3.45948	SBP-type domain-containing protein
BS4DTRINITY_DN10641_c0_g1_i2	-3.4005	SBP-type domain-containing protein
CB7DTRINITY_DN8526_c0_g1_i2	-2.94023	SBP-type domain-containing protein
AS4DTRINITY_DN11151_c4_g2_i1	-2.61765	SBP-type domain-containing protein
AB4DTRINITY_DN10351_c2_g7_i4	-2.53106	SBP-type domain-containing protein
AB7DTRINITY_DN30092_c2_g2_i2	-2.52907	SBP-type domain-containing protein
BB4DTRINITY_DN12387_c0_g2_i1	-2.52705	SBP-type domain-containing protein
CS4DTRINITY_DN11332_c0_g3_i1	-2.47363	SBP-type domain-containing protein
BS4DTRINITY_DN12746_c2_g3_i1	-2.46588	SBP-type domain-containing protein
BB4DTRINITY_DN12564_c0_g2_i2	-2.18533	SBP-type domain-containing protein
AS4DTRINITY_DN7245_c0_g1_i2	2.06861	SBP-type domain-containing protein
BS7DTRINITY_DN4883_c0_g1_i1	2.10776	SBP-type domain-containing protein
BS7DTRINITY_DN2208_c0_g1_i1	2.50422	SBP-type domain-containing protein
CB7DTRINITY_DN11800_c0_g1_i1	3.80342	SBP-type domain-containing protein
AS7DTRINITY_DN20826_c0_g1_i1	4.82762	SBP-type domain-containing protein
AB4DTRINITY_DN8047_c0_g1_i3	-2.94707	Abhydrolase_5 domain-containing protein;KAT8 regulatory NSL complex subunit 3;hypothetical protein
AS4DTRINITY_DN8694_c0_g1_i2	-2.85341	Abhydrolase_5 domain-containing protein;KAT8 regulatory NSL complex subunit 3;hypothetical protein
CS4DTRINITY_DN11828_c0_g1_i3	-2.21987	Abhydrolase_5 domain-containing protein
AB4DTRINITY_DN4387_c0_g1_i1	-3.45116	Abhydrolase_3 domain-containing protein;probable carboxylesterase 8 isoform X1;probable carboxylesterase 8 isoform X2;hypothetical protein
AS4DTRINITY_DN4293_c0_g1_i1	-3.93002	Abhydrolase_3 domain-containing protein
CB7DTRINITY_DN3907_c0_g1_i1	2.43881	Abhydrolase_3 domain-containing protein
BB7DTRINITY_DN15677_c0_g1_i1	2.47467	Abhydrolase_3 domain-containing protein
CB4DTRINITY_DN35751_c0_g1_i1	2.72221	Abhydrolase_3 domain-containing protein
CB7DTRINITY_DN16213_c0_g2_i1	2.84141	Abhydrolase_3 domain-containing protein
AS7DTRINITY_DN8486_c0_g1_i1	3.01859	Abhydrolase_3 domain-containing protein
AB4DTRINITY_DN10712_c2_g8_i1	3.67638	Abhydrolase_3 domain-containing protein
CS4DTRINITY_DN10725_c0_g2_i2	-2.03391	Abhydrolase_2 domain-containing protein;acyl-protein thioesterase 2-like isoform X1;acyl-protein thioesterase 2-like isoform X1;acyl-protein thioesterase 2-like isoform X1;acyl-protein thioesterase 2-like isoform X1;acyl-protein thioesterase 2-like isoform X1;acyl-protein thioesterase 2-like isoform X1;acyl-protein thioesterase 2-like isoform X2;hypothetical protein
BS4DTRINITY_DN9829_c0_g2_i1	-3.87449	Abhydrolase_2 domain-containing protein
BB7DTRINITY_DN14622_c1_g1_i1	-3.17846	transcription factor PIF4 isoform X2
AB4DTRINITY_DN7670_c0_g1_i4	2.05839	transcription factor PIF3-like isoform X2
BB7DTRINITY_DN13928_c0_g1_i2	2.01473	BHLH domain-containing protein;transcription factor PIF3-like isoform X1;transcription factor PIF3-like isoform X1;hypothetical protein

## Sheet: B5_B10_GA
Table S9 (B): List of differentially expressed genes identified in gibberllic acid pathway across the timepoints in bold genotype.
ID	Fold change	Annotation
CS4DTRINITY_DN11927_c2_g8_i1	2.0734	DELLA protein GAI isoform X1;DELLA protein GAI isoform X2
BS4DTRINITY_DN10159_c0_g1_i2	2.1007	DELLA protein GAI isoform X1;DELLA protein GAI isoform X2
CB7DTRINITY_DN17096_c2_g11_i2	2.68085	DELLA protein GAI isoform X1;DELLA protein GAI isoform X2
AB7DTRINITY_DN6823_c0_g1_i1	7.24004	DELLA protein GAI
AB7DTRINITY_DN30353_c1_g10_i1	6.20847	scarecrow-like protein 8
AB7DTRINITY_DN51315_c0_g1_i1	5.31224	Scarecrow-like protein 32
AB7DTRINITY_DN24685_c0_g1_i1	8.36463	scarecrow-like protein 14 isoform X2
AB7DTRINITY_DN28429_c0_g1_i1	9.71833	Scarecrow-like protein 13
AB7DTRINITY_DN29942_c0_g1_i1	5.33361	Protein indeterminate-domain 7
CB7DTRINITY_DN16911_c1_g1_i5	5.31612	GRAS domain-containing protein
AB7DTRINITY_DN34284_c0_g1_i1	8.57781	GRAS domain-containing protein
AB7DTRINITY_DN27478_c0_g3_i1	6.54231	protein PAT1 homolog 1-like isoform X2
AB7DTRINITY_DN22973_c0_g2_i1	6.886	protein PAT1 homolog 1-like isoform X2
AB7DTRINITY_DN30901_c3_g6_i1	7.69899	SKP1-like protein
AB7DTRINITY_DN17353_c0_g1_i1	5.40923	Defective in cullin neddylation protein
AB7DTRINITY_DN30327_c0_g1_i3	8.31445	cullin-1-like
AB7DTRINITY_DN30327_c1_g2_i1	6.33037	Cullin-1
AB7DTRINITY_DN30327_c1_g1_i3	6.40908	Cullin-1
CB4DTRINITY_DN7844_c0_g1_i2	-3.48668	RING-type E3 ubiquitin transferase (EC 2.3.2.27)
BS4DTRINITY_DN12747_c3_g6_i3	-2.44493	RING-type E3 ubiquitin transferase (EC 2.3.2.27)
CS4DTRINITY_DN12367_c0_g2_i3	2.3554	RING-type E3 ubiquitin transferase (EC 2.3.2.27)
AB7DTRINITY_DN85890_c0_g1_i1	5.83111	RING-type E3 ubiquitin transferase (EC 2.3.2.27)
AB7DTRINITY_DN22643_c0_g1_i1	5.85579	RING-type E3 ubiquitin transferase (EC 2.3.2.27)
AB7DTRINITY_DN53450_c0_g1_i1	5.97819	RING-type E3 ubiquitin transferase (EC 2.3.2.27)
AB7DTRINITY_DN29136_c0_g1_i1	6.23453	RING-type E3 ubiquitin transferase (EC 2.3.2.27)
AB7DTRINITY_DN17168_c0_g1_i1	7.98907	RING-type E3 ubiquitin transferase (EC 2.3.2.27)
AB7DTRINITY_DN15443_c0_g1_i1	8.85122	RING-type E3 ubiquitin transferase (EC 2.3.2.27)
AB7DTRINITY_DN28134_c0_g1_i2	9.17045	RING-type E3 ubiquitin transferase (EC 2.3.2.27)
AB7DTRINITY_DN28458_c0_g1_i2	7.57644	putative E3 ubiquitin-protein ligase XBAT35 isoform X2
AB7DTRINITY_DN11479_c0_g1_i1	5.58441	probable E3 ubiquitin-protein ligase LUL4
AB7DTRINITY_DN21829_c0_g1_i3	6.02751	probable E3 ubiquitin-protein ligase ARI8
AB7DTRINITY_DN29421_c0_g1_i2	6.23175	probable E3 ubiquitin ligase SUD1 isoform X1
AB7DTRINITY_DN27362_c0_g1_i1	6.61762	HECT-type E3 ubiquitin transferase (EC 2.3.2.26)
AB7DTRINITY_DN30173_c1_g4_i1	6.87744	HECT-type E3 ubiquitin transferase (EC 2.3.2.26)
AB7DTRINITY_DN29956_c1_g1_i2	7.23828	HECT-type E3 ubiquitin transferase (EC 2.3.2.26)
AB7DTRINITY_DN50235_c0_g1_i1	5.83343	E3 ubiquitin-protein ligase RLIM-like
AB7DTRINITY_DN30947_c0_g1_i5	7.42509	E3 ubiquitin-protein ligase MIEL1 isoform X2
AB7DTRINITY_DN30287_c3_g1_i1	4.10421	E3 ubiquitin-protein ligase MBR2-like
AB7DTRINITY_DN30087_c3_g1_i5	5.19352	E3 ubiquitin-protein ligase MARCH8
BB7DTRINITY_DN16506_c0_g1_i1	2.84827	E3 ubiquitin-protein ligase ATL4-like
CB7DTRINITY_DN16977_c3_g8_i1	3.22239	E3 ubiquitin-protein ligase ATL4-like
AB4DTRINITY_DN8579_c0_g1_i2	3.26021	E3 ubiquitin-protein ligase At4g11680
AB7DTRINITY_DN31010_c0_g2_i1	6.86565	Putative 26S proteasome non-ATPase regulatory subunit 3
AB7DTRINITY_DN6246_c0_g1_i1	5.65655	Putative 26S proteasome complex subunit sem1-2
AB7DTRINITY_DN4754_c0_g1_i1	4.6312	26S proteasome regulatory subunit RPN11
AB7DTRINITY_DN30310_c2_g7_i2	5.21065	26S proteasome non-ATPase regulatory subunit 4 homolog isoform X2
AB7DTRINITY_DN23934_c0_g1_i1	6.52557	26S protease regulatory subunit 8 homolog A
AB7DTRINITY_DN29485_c1_g3_i1	4.99091	26S protease regulatory subunit 6B homolog
AB7DTRINITY_DN29485_c1_g8_i1	5.20618	26S protease regulatory subunit 10B
AB7DTRINITY_DN26920_c0_g1_i3	6.17496	Squamosa promoter-binding-like protein 7
AB7DTRINITY_DN30583_c4_g1_i10	6.41528	squamosa promoter-binding-like protein 1
AB7DTRINITY_DN28913_c0_g1_i1	5.78643	Squamosa promoter-binding-like protein
AB7DTRINITY_DN29722_c1_g2_i1	7.00104	Transcription factor MYC2
AS7DTRINITY_DN10971_c2_g1_i16	6.27951	Abhydrolase_3 domain-containing protein;gibberellin receptor GID1C;hypothetical protein
AB7DTRINITY_DN29043_c0_g1_i1	5.77851	gibberellin 2-beta-dioxygenase 2
AB7DTRINITY_DN30191_c0_g1_i1	7.57474	Chitin-inducible gibberellin-responsive protein 1
CB4DTRINITY_DN14556_c3_g1_i1	-2.54288	Uncharacterized protein;gibberellin-regulated protein 14;hypothetical protein
CB7DTRINITY_DN31614_c0_g1_i1	-2.49607	Uncharacterized protein;gibberellin-regulated protein 14;hypothetical protein
BS4DTRINITY_DN12526_c0_g5_i1	-2.33196	Uncharacterized protein;gibberellin-regulated protein 14;hypothetical protein
