# Supplementary material for: Transcriptome Analysis Reveals Key Pathways and Candidate Genes Controlling Seed Development and Size in Ricebean (Vigna umbellata)
Source: Front Genet. 2022 Jan 21;12:791355. doi: 10.3389/fgene.2021.791355 (PMC8815620; doi:10.3389/fgene.2021.791355)
Supplement: Supplementary file 5 [file Table6.xlsx]

## Sheet: B5_B10_auxin
Table S6(A): List of differentially expressed genes identified in auxin pathway across the timepoints in bold genotype.
ID	Fold change	Annotation
AB7DTRINITY_DN30239_c1_g3_i1	6.77278	Protein TRANSPORT INHIBITOR RESPONSE 1
AB7DTRINITY_DN30327_c0_g1_i3	8.31445	cullin-1-like
AB7DTRINITY_DN30327_c1_g2_i1	6.33037	Cullin-1
AB7DTRINITY_DN30327_c1_g1_i3	6.40908	Cullin-1
AB7DTRINITY_DN19271_c0_g1_i1	6.02376	topless-related protein 4 isoform X2
CB7DTRINITY_DN13309_c0_g1_i1	3.02648	topless-related protein 2
AB7DTRINITY_DN31266_c2_g1_i4	9.31996	topless-related protein 1
AB7DTRINITY_DN31010_c0_g2_i1	6.86565	Putative 26S proteasome non-ATPase regulatory subunit 3
AB7DTRINITY_DN6246_c0_g1_i1	5.65655	Putative 26S proteasome complex subunit sem1-2
AB7DTRINITY_DN4754_c0_g1_i1	4.6312	26S proteasome regulatory subunit RPN11
AB7DTRINITY_DN30310_c2_g7_i2	5.21065	26S proteasome non-ATPase regulatory subunit 4 homolog isoform X2
AB4DTRINITY_DN29789_c0_g1_i1	-2.2207	Uncharacterized protein;auxin-induced protein 15A-like;hypothetical protein
AB7DTRINITY_DN26274_c0_g1_i2	7.10866	Auxin-responsive protein
AB7DTRINITY_DN30770_c3_g8_i1	8.31121	Auxin-responsive protein
AB7DTRINITY_DN18259_c0_g1_i3	7.46047	auxin-repressed 12.5 kDa protein isoform X1
AB7DTRINITY_DN30326_c5_g2_i1	6.2801	Auxin transporter-like protein 1
AB7DTRINITY_DN18761_c0_g1_i1	5.50836	Auxin transport protein BIG
BB7DTRINITY_DN16205_c4_g7_i1	2.28518	Auxin response factor;auxin response factor 18-like;hypothetical protein
AB7DTRINITY_DN30665_c1_g6_i1	5.73785	Auxin response factor
AB7DTRINITY_DN20601_c0_g1_i2	5.75134	Auxin response factor
BS7D1TRINITY_DN10719_c2_g2_i1	3.40997	auxin-responsive protein SAUR32
BS7DTRINITY_DN8333_c0_g2_i1	4.0314	auxin-responsive protein SAUR32
AB7DTRINITY_DN30310_c0_g1_i2	7.12292	probable indole-3-acetic acid-amido synthetase GH3.1
AB7DTRINITY_DN30310_c0_g1_i2	7.12292	probable indole-3-acetic acid-amido synthetase GH3.1
CB4DTRINITY_DN7844_c0_g1_i2	-3.48668	RING-type E3 ubiquitin transferase (EC 2.3.2.27)
BS4DTRINITY_DN12747_c3_g6_i3	-2.44493	RING-type E3 ubiquitin transferase (EC 2.3.2.27)
CS4DTRINITY_DN12367_c0_g2_i3	2.3554	RING-type E3 ubiquitin transferase (EC 2.3.2.27)
AB7DTRINITY_DN85890_c0_g1_i1	5.83111	RING-type E3 ubiquitin transferase (EC 2.3.2.27)
AB7DTRINITY_DN22643_c0_g1_i1	5.85579	RING-type E3 ubiquitin transferase (EC 2.3.2.27)
AB7DTRINITY_DN53450_c0_g1_i1	5.97819	RING-type E3 ubiquitin transferase (EC 2.3.2.27)
AB7DTRINITY_DN29136_c0_g1_i1	6.23453	RING-type E3 ubiquitin transferase (EC 2.3.2.27)
AB7DTRINITY_DN17168_c0_g1_i1	7.98907	RING-type E3 ubiquitin transferase (EC 2.3.2.27)
AB7DTRINITY_DN15443_c0_g1_i1	8.85122	RING-type E3 ubiquitin transferase (EC 2.3.2.27)
AB7DTRINITY_DN28134_c0_g1_i2	9.17045	RING-type E3 ubiquitin transferase (EC 2.3.2.27)

## Sheet: S5_S10_auxin
Table S6(B): List of differentially expressed genes identified in auxin pathway across the timepoints in small genotype.
ID	Fold change	Annotation
CB7DTRINITY_DN13309_c0_g1_i1	2.04641	topless-related protein 2
BS7DTRINITY_DN8333_c0_g2_i1	3.97309	auxin-responsive protein SAUR32
BS7D1TRINITY_DN10719_c2_g2_i1	4.06771	auxin-responsive protein SAUR32
CB7DTRINITY_DN15680_c0_g2_i1	2.00948	auxin-responsive protein IAA18-like isoform X3
AB4DTRINITY_DN10175_c0_g3_i1	-3.00395	Auxin-induced protein;auxin-responsive protein IAA29-like;hypothetical protein
AB4DTRINITY_DN10150_c3_g1_i2	-2.61561	Auxin-induced protein;Auxin-induced protein;auxin-responsive protein IAA27-like isoform X1;Auxin-responsive protein IAA27;Auxin-responsive protein IAA27
AS4DTRINITY_DN11978_c2_g2_i1	-3.61187	Auxin-induced protein;auxin-induced protein AUX28-like;hypothetical protein
BB4DTRINITY_DN12998_c4_g5_i3	-3.50559	Auxin-induced protein;auxin-induced protein AUX28-like;hypothetical protein
CB7DTRINITY_DN32785_c0_g1_i1	-2.64342	auxin-induced protein X15-like
CS4DTRINITY_DN11870_c2_g7_i1	-4.74059	auxin-induced protein X10A-like;auxin-induced protein X10A-like;auxin-induced protein X10A-like
CS4DTRINITY_DN12335_c0_g1_i3	-7.33821	auxin-induced protein 6B-like;auxin-induced protein 6B-like
BS7DTRINITY_DN11517_c0_g4_i3	-2.92391	auxin-induced protein 6B-like;auxin-induced protein 6B-like
CS4DTRINITY_DN11021_c0_g1_i2	2.03375	auxin-induced protein 6B
BB4DTRINITY_DN12998_c3_g4_i1	-3.36732	Auxin-induced protein 22E (Indole-3-acetic acid-induced protein ARG14)
AB4DTRINITY_DN10463_c4_g4_i6	-3.35549	Auxin-induced protein 22E (Indole-3-acetic acid-induced protein ARG14)
CS4DTRINITY_DN11154_c0_g8_i1	-3.23788	Auxin-induced protein 22E (Indole-3-acetic acid-induced protein ARG14)
AS4DTRINITY_DN11202_c0_g9_i1	-6.16486	Auxin-induced protein
BB4DTRINITY_DN13291_c0_g4_i2	-5.03677	Auxin-induced protein
BS4DTRINITY_DN12778_c0_g3_i1	-3.84545	Auxin-induced protein
AB4DTRINITY_DN10463_c4_g8_i1	-3.46081	Auxin-induced protein
BS7DTRINITY_DN11740_c0_g1_i1	-3.45221	Auxin-induced protein
BS4DTRINITY_DN12990_c0_g1_i2	-3.41376	Auxin-induced protein
AS4DTRINITY_DN11978_c2_g1_i3	-3.37432	Auxin-induced protein
BS4DTRINITY_DN12990_c1_g2_i3	-3.14747	Auxin-induced protein
CS4DTRINITY_DN11154_c0_g2_i4	-3.08922	Auxin-induced protein
BS4DTRINITY_DN12045_c1_g2_i2	-3.05017	Auxin-induced protein
BS7D1TRINITY_DN9448_c0_g3_i2	-3.00714	Auxin-induced protein
BB7DTRINITY_DN5191_c0_g1_i1	-2.96057	Auxin-induced protein
BS4DTRINITY_DN8666_c0_g2_i2	-2.95632	Auxin-induced protein
AS7DTRINITY_DN10800_c4_g1_i1	-2.9376	Auxin-induced protein
AB4DTRINITY_DN10463_c4_g12_i2	-2.76063	Auxin-induced protein
AB4DTRINITY_DN10211_c0_g13_i1	-2.76008	Auxin-induced protein
AB7DTRINITY_DN29841_c0_g1_i3	-2.75539	Auxin-induced protein
CS4DTRINITY_DN7750_c0_g1_i2	-2.52497	Auxin-induced protein
AB4DTRINITY_DN10308_c1_g1_i1	-2.26722	Auxin-induced protein
BB4DTRINITY_DN13291_c0_g2_i1	-2.17808	Auxin-induced protein
CS4DTRINITY_DN11399_c4_g2_i2	-2.08388	Auxin-induced protein
CS4DTRINITY_DN11326_c0_g3_i2	-2.05807	Auxin-induced protein
BB7DTRINITY_DN16527_c1_g7_i1	-2.04844	Auxin-induced protein
BB7DTRINITY_DN12702_c0_g1_i5	-2.02424	Auxin-induced protein
CB7DTRINITY_DN9931_c0_g1_i1	3.9518	Auxin-induced protein
CS4DTRINITY_DN7808_c0_g1_i2	-3.03448	auxin transporter-like protein 3
CB7DTRINITY_DN32327_c0_g1_i1	-2.57098	auxin transporter-like protein 3
BS4DTRINITY_DN7775_c0_g1_i2	-2.10524	auxin transporter-like protein 3
AS4DTRINITY_DN11438_c0_g5_i1	-2.26767	Auxin response factor;auxin response factor 9-like isoform X2;hypothetical protein
CB4DTRINITY_DN14383_c1_g5_i1	-3.37064	Auxin response factor;auxin response factor 8 isoform X2;hypothetical protein
CS4DTRINITY_DN11764_c2_g2_i2	-3.40533	auxin response factor 8 isoform X1
BS7DTRINITY_DN11810_c5_g4_i1	-2.75242	auxin response factor 8 isoform X1
CB4DTRINITY_DN14383_c1_g1_i1	-2.05571	auxin response factor 6-like
BB4DTRINITY_DN12531_c0_g1_i3	-2.55202	auxin response factor 4-like isoform X3
BB7DTRINITY_DN16917_c2_g13_i2	-2.3954	Auxin response factor
CB7DTRINITY_DN15525_c0_g2_i3	-2.29427	Auxin response factor
AB7DTRINITY_DN29822_c0_g1_i2	-2.17421	Auxin response factor
CS4DTRINITY_DN10719_c0_g1_i4	-2.14856	Auxin response factor
AB4DTRINITY_DN10400_c0_g1_i5	-2.09875	Auxin response factor
CB7DTRINITY_DN16977_c3_g12_i1	-2.09179	Auxin response factor
AS4DTRINITY_DN11833_c4_g1_i4	-2.07805	Auxin response factor
BS7DTRINITY_DN11596_c1_g8_i1	-2.49687	Auxin efflux carrier component;auxin efflux carrier component 4-like;auxin efflux carrier family
BB7DTRINITY_DN16027_c0_g1_i1	-2.76525	Auxin efflux carrier component;auxin efflux carrier component 1;auxin efflux carrier component 1;hypothetical protein
AB7DTRINITY_DN30020_c0_g1_i1	-2.27308	Auxin efflux carrier component;auxin efflux carrier component 1;auxin efflux carrier component 1;hypothetical protein
CS4DTRINITY_DN11724_c0_g12_i1	-3.0632	Auxin efflux carrier component
AS4DTRINITY_DN11477_c3_g2_i1	-2.63261	Auxin efflux carrier component
CB7DTRINITY_DN16830_c0_g1_i4	-2.30373	Auxin efflux carrier component
AS4DTRINITY_DN11985_c0_g3_i2	-2.08681	Auxin efflux carrier component
CS4DTRINITY_DN11724_c0_g10_i3	-2.02962	Auxin efflux carrier component
BB4DTRINITY_DN12824_c1_g4_i1	-2.01847	Auxin efflux carrier component
BS4DTRINITY_DN12208_c0_g3_i2	-2.0184	Auxin efflux carrier component
BS7DTRINITY_DN20356_c0_g1_i1	3.49004	Auxin efflux carrier component
BS7D1TRINITY_DN3717_c0_g2_i1	3.89498	Auxin efflux carrier component
CB7DTRINITY_DN16813_c1_g3_i1	2.10265	Aa_trans domain-containing protein;auxin transporter-like protein 1;hypothetical protein
BS7D1TRINITY_DN17009_c0_g1_i1	3.49709	Uncharacterized protein;auxin-responsive protein SAUR21-like;hypothetical protein
AS4DTRINITY_DN11494_c0_g2_i1	-5.63769	SAUR family protein;auxin-induced protein X10A-like;SAUR family protein;SAUR family protein
BS4DTRINITY_DN12971_c0_g7_i1	-4.88821	SAUR family protein;auxin-induced protein X10A-like;SAUR family protein;SAUR family protein
AS7DTRINITY_DN8338_c0_g1_i1	4.06857	SAUR family protein
AB4DTRINITY_DN7657_c0_g1_i3	4.29968	SAUR family protein
AB4DTRINITY_DN29789_c0_g1_i1	-6.15507	Uncharacterized protein;auxin-induced protein 15A-like;hypothetical protein
