# Supplementary material for: Transcriptome Analysis Reveals Key Pathways and Candidate Genes Controlling Seed Development and Size in Ricebean (Vigna umbellata)
Source: Front Genet. 2022 Jan 21;12:791355. doi: 10.3389/fgene.2021.791355 (PMC8815620; doi:10.3389/fgene.2021.791355)
Supplement: Supplementary file 6 [file Table4.xlsx]

## Sheet: B5_B10
Table S4 (A): List of rice bean genes differentially expressed in MapMan metabolic pathway across the timepoint in bold genotype
BinCode	BinName	ID	description	B5_B10
1.1.1.1.1	Photosynthesis.photophosphorylation.photosystem II.LHC-II complex.component LHCb1/2/3	ab7dtrinity_dn31254_c0_g2_i7	component LHCb1/2/3 of LHC-II complex	7.91607
1.1.1.1.1	Photosynthesis.photophosphorylation.photosystem II.LHC-II complex.component LHCb1/2/3	ab7dtrinity_dn30547_c2_g1_i1	component LHCb1/2/3 of LHC-II complex	7.55493
1.1.1.1.1	Photosynthesis.photophosphorylation.photosystem II.LHC-II complex.component LHCb1/2/3	ab7dtrinity_dn31254_c0_g4_i2	component LHCb1/2/3 of LHC-II complex	8.12463
1.1.1.1.1	Photosynthesis.photophosphorylation.photosystem II.LHC-II complex.component LHCb1/2/3	ab7dtrinity_dn31254_c0_g6_i1	component LHCb1/2/3 of LHC-II complex	8.85494
1.1.1.1.1	Photosynthesis.photophosphorylation.photosystem II.LHC-II complex.component LHCb1/2/3	ab7dtrinity_dn31254_c0_g8_i1	component LHCb1/2/3 of LHC-II complex	7.39236
1.1.1.1.1	Photosynthesis.photophosphorylation.photosystem II.LHC-II complex.component LHCb1/2/3	cs4dtrinity_dn11316_c2_g8_i1	component LHCb1/2/3 of LHC-II complex	8.02699
1.1.1.1.1	Photosynthesis.photophosphorylation.photosystem II.LHC-II complex.component LHCb1/2/3	bs7d1trinity_dn10806_c1_g2_i2	component LHCb1/2/3 of LHC-II complex	7.20134
1.1.1.1.2	Photosynthesis.photophosphorylation.photosystem II.LHC-II complex.component LHCb4	ab7dtrinity_dn30590_c1_g7_i1	component LHCb4 of LHC-II complex	7.93669
1.1.1.1.3	Photosynthesis.photophosphorylation.photosystem II.LHC-II complex.component LHCb5	as7dtrinity_dn10793_c1_g2_i3	component LHCb5 of LHC-II complex	2.71316
1.1.1.1.4	Photosynthesis.photophosphorylation.photosystem II.LHC-II complex.component LHCb6	ab7dtrinity_dn30938_c2_g1_i4	component LHCb6 of LHC-II complex	8.42349
1.1.1.2.1.2	Photosynthesis.photophosphorylation.photosystem II.PS-II complex.reaction center complex.component D2/PsbD	bb7dtrinity_dn17002_c3_g9_i4	component PsbD/D2 of PS-II reaction center complex	3.11211
1.1.1.2.1.3	Photosynthesis.photophosphorylation.photosystem II.PS-II complex.reaction center complex.component CP47/PsbB	ab7dtrinity_dn31379_c4_g1_i7	component PsbB/CP47 of PS-II reaction center complex	2.557
1.1.1.2.1.4	Photosynthesis.photophosphorylation.photosystem II.PS-II complex.reaction center complex.component CP43/PsbC	bb7dtrinity_dn17002_c3_g9_i4	component PsbC/CP43 of PS-II reaction center complex	3.11211
1.1.1.2.1.5.1	Photosynthesis.photophosphorylation.photosystem II.PS-II complex.reaction center complex.cytochrome b559 heterodimer.component alpha/PsbE	ab7dtrinity_dn31373_c4_g2_i1	component alpha/PsbE of PS-II cytochrome b559 heterodimer	4.28013
1.1.1.2.1.5.2	Photosynthesis.photophosphorylation.photosystem II.PS-II complex.reaction center complex.cytochrome b559 heterodimer.component beta/PsbF	ab7dtrinity_dn31373_c4_g2_i1	component beta/PsbF of PS-II cytochrome b559 heterodimer	4.28013
1.1.1.2.1.6	Photosynthesis.photophosphorylation.photosystem II.PS-II complex.reaction center complex.component PsbI	ab7dtrinity_dn31338_c2_g1_i2	component PsbI of PS-II reaction center complex	8.18851
1.1.1.2.10	Photosynthesis.photophosphorylation.photosystem II.PS-II complex.component PsbTc	ab7dtrinity_dn31379_c4_g1_i7	component PsbTc of PS-II complex	2.557
1.1.1.2.10	Photosynthesis.photophosphorylation.photosystem II.PS-II complex.component PsbTc	ab7dtrinity_dn31379_c4_g8_i3	component PsbTc of PS-II complex	7.94097
1.1.1.2.11	Photosynthesis.photophosphorylation.photosystem II.PS-II complex.component PsbTn	ab7dtrinity_dn77801_c0_g1_i1	component PsbTn of PS-II complex	7.49812
1.1.1.2.12	Photosynthesis.photophosphorylation.photosystem II.PS-II complex.component PsbW	ab7dtrinity_dn31265_c3_g6_i1	component PsbW of PS-II complex	7.42029
1.1.1.2.13	Photosynthesis.photophosphorylation.photosystem II.PS-II complex.component PsbX	ab7dtrinity_dn30265_c0_g1_i2	component PsbX of PS-II complex	8.2518
1.1.1.2.13	Photosynthesis.photophosphorylation.photosystem II.PS-II complex.component PsbX	ab7dtrinity_dn56060_c0_g1_i1	component PsbX of PS-II complex	4.7196
1.1.1.2.14	Photosynthesis.photophosphorylation.photosystem II.PS-II complex.component PsbY	ab7dtrinity_dn25633_c0_g2_i1	component PsbY of PS-II complex	9.14487
1.1.1.2.15	Photosynthesis.photophosphorylation.photosystem II.PS-II complex.component PsbZ	ab7dtrinity_dn31075_c4_g3_i3	component PsbZ of PS-II complex	7.82595
1.1.1.2.15	Photosynthesis.photophosphorylation.photosystem II.PS-II complex.component PsbZ	as4dtrinity_dn12162_c3_g2_i1	component PsbZ of PS-II complex	2.14326
1.1.1.2.2.1	Photosynthesis.photophosphorylation.photosystem II.PS-II complex.oxygen-evolving center (OEC) extrinsic proteins.component OEC33/PsbO	ab7dtrinity_dn30244_c2_g11_i1	component PsbO/OEC33 of PS-II oxygen-evolving center	8.14996
1.1.1.2.2.1	Photosynthesis.photophosphorylation.photosystem II.PS-II complex.oxygen-evolving center (OEC) extrinsic proteins.component OEC33/PsbO	ab7dtrinity_dn30244_c2_g10_i1	component PsbO/OEC33 of PS-II oxygen-evolving center	7.14588
1.1.1.2.2.2.1	Photosynthesis.photophosphorylation.photosystem II.PS-II complex.oxygen-evolving center (OEC) extrinsic proteins.Viridiplantae-specific components.component OEC23/PsbP	ab7dtrinity_dn29501_c0_g3_i2	component PsbP of PS-II oxygen-evolving center	7.62096
1.1.1.2.2.2.2	Photosynthesis.photophosphorylation.photosystem II.PS-II complex.oxygen-evolving center (OEC) extrinsic proteins.Viridiplantae-specific components.component OEC16/PsbQ	ab7dtrinity_dn19799_c0_g1_i2	component PsbQ of PS-II oxygen-evolving center	7.08999
1.1.1.2.3	Photosynthesis.photophosphorylation.photosystem II.PS-II complex.component PsbH	ab7dtrinity_dn31379_c4_g1_i7	component PsbH of PS-II complex	2.557
1.1.1.2.3	Photosynthesis.photophosphorylation.photosystem II.PS-II complex.component PsbH	ab7dtrinity_dn31379_c4_g8_i3	component PsbH of PS-II complex	7.94097
1.1.1.2.3	Photosynthesis.photophosphorylation.photosystem II.PS-II complex.component PsbH	cb7dtrinity_dn16821_c0_g3_i1	component PsbH of PS-II complex	7.35568
1.1.1.2.4	Photosynthesis.photophosphorylation.photosystem II.PS-II complex.component PsbJ	ab7dtrinity_dn31373_c4_g2_i1	component PsbJ of PS-II complex	4.28013
1.1.1.2.5	Photosynthesis.photophosphorylation.photosystem II.PS-II complex.component PsbK	ab7dtrinity_dn31358_c2_g2_i6	component PsbK of PS-II complex	8.5278
1.1.1.2.5	Photosynthesis.photophosphorylation.photosystem II.PS-II complex.component PsbK	ab7dtrinity_dn31338_c2_g1_i2	component PsbK of PS-II complex	8.18851
1.1.1.2.6	Photosynthesis.photophosphorylation.photosystem II.PS-II complex.component PsbL	ab7dtrinity_dn31373_c4_g2_i1	component PsbL of PS-II complex	4.28013
1.1.1.2.7	Photosynthesis.photophosphorylation.photosystem II.PS-II complex.component PsbM	ab7dtrinity_dn31223_c0_g2_i1	component PsbM of PS-II complex	8.05889
1.1.1.2.7	Photosynthesis.photophosphorylation.photosystem II.PS-II complex.component PsbM	bb7dtrinity_dn33433_c0_g1_i1	component PsbM of PS-II complex	8.96118
1.1.1.2.8	Photosynthesis.photophosphorylation.photosystem II.PS-II complex.component PsbN	ab7dtrinity_dn31379_c4_g1_i7	component PsbN of PS-II complex	2.557
1.1.1.2.8	Photosynthesis.photophosphorylation.photosystem II.PS-II complex.component PsbN	ab7dtrinity_dn31379_c4_g8_i3	component PsbN of PS-II complex	7.94097
1.1.1.2.9	Photosynthesis.photophosphorylation.photosystem II.PS-II complex.component PsbR	ab7dtrinity_dn28923_c0_g4_i1	component PsbR of PS-II complex	8.14462
1.1.1.3.10	Photosynthesis.photophosphorylation.photosystem II.assembly and maintenance.assembly factor (Psb29)	cb4dtrinity_dn12961_c0_g1_i2	Psb29 protein involved in PS-II assembly	-2.14149
1.1.1.3.10	Photosynthesis.photophosphorylation.photosystem II.assembly and maintenance.assembly factor (Psb29)	ab7dtrinity_dn63029_c0_g1_i1	Psb29 protein involved in PS-II assembly	6.64651
1.1.1.3.10	Photosynthesis.photophosphorylation.photosystem II.assembly and maintenance.assembly factor (Psb29)	as4dtrinity_dn11404_c1_g5_i3	Psb29 protein involved in PS-II assembly	-2.48881
1.1.1.3.12	Photosynthesis.photophosphorylation.photosystem II.assembly and maintenance.assembly factor (Psb32)	ab7dtrinity_dn7417_c0_g1_i1	Psb32 protein involved in PS-II assembly	6.44122
1.1.1.3.13	Photosynthesis.photophosphorylation.photosystem II.assembly and maintenance.stabilizing factor (Psb33)	ab7dtrinity_dn51321_c0_g1_i1	Psb33 protein involved in PS-II assembly	6.67098
1.1.1.3.16	Photosynthesis.photophosphorylation.photosystem II.assembly and maintenance.assembly factor (MET1)	ab7dtrinity_dn15483_c0_g1_i1	MET1 protein involved in PS-II assembly	8.02957
1.1.1.3.17	Photosynthesis.photophosphorylation.photosystem II.assembly and maintenance.assembly factor (PPL1)	ab7dtrinity_dn24625_c0_g1_i3	PPL1 protein involved in PS-II assembly	6.7347
1.1.1.3.20	Photosynthesis.photophosphorylation.photosystem II.assembly and maintenance.assembly factor (CYP38)	ab7dtrinity_dn29137_c0_g1_i2	CYP38 protein involved in PS-II assembly	6.27063
1.1.1.3.22	Photosynthesis.photophosphorylation.photosystem II.assembly and maintenance.assembly factor (HHL1)	ab7dtrinity_dn27394_c0_g1_i3	HHL1 protein involved in PS-II assembly	7.24151
1.1.1.3.5	Photosynthesis.photophosphorylation.photosystem II.assembly and maintenance.assembly factor (HCF136)	ab7dtrinity_dn26528_c0_g1_i3	HCF136 protein involved in PS-II assembly	6.6474
1.1.1.3.9	Photosynthesis.photophosphorylation.photosystem II.assembly and maintenance.regulatory protein (Psb28)	ab7dtrinity_dn54104_c0_g1_i1	Psb28 protein involved in PS-II assembly	6.75748
1.1.1.4.1.1	Photosynthesis.photophosphorylation.photosystem II.photosynthetic acclimation.regulator phosphorylation.protein kinase (STN7)	ab7dtrinity_dn28897_c0_g1_i2	photosynthetic acclimation STN7 kinase	7.11221
1.1.1.4.3	Photosynthesis.photophosphorylation.photosystem II.photosynthetic acclimation.acclimation factor (MPH2)	ab7dtrinity_dn23100_c0_g1_i1	photosynthetic acclimation MPH2 acclimation factor	5.78848
1.1.1.5.1.2.1	Photosynthesis.photophosphorylation.photosystem II.photoprotection.non-photochemical quenching (NPQ).PsbS-dependent machinery.regulatory protein (PsbS)	ab7dtrinity_dn25854_c0_g1_i1	non-photochemical quenching PsbS protein	7.78466
1.1.1.5.1.3.1	Photosynthesis.photophosphorylation.photosystem II.photoprotection.non-photochemical quenching (NPQ).xanthophyll cycle.violaxanthin de-epoxidase	ab7dtrinity_dn22352_c0_g1_i1	violaxanthin de-epoxidase	6.62382
1.1.1.5.1.3.2	Photosynthesis.photophosphorylation.photosystem II.photoprotection.non-photochemical quenching (NPQ).xanthophyll cycle.zeaxanthin epoxidase	ab7dtrinity_dn30850_c2_g1_i2	zeaxanthin epoxidase	8.47988
1.1.1.5.2	Photosynthesis.photophosphorylation.photosystem II.photoprotection.protein (MPH1)	ab7dtrinity_dn27626_c0_g1_i1	MPH1 protein involved in photoprotection	6.74235
1.1.1.6.1.3	Photosynthesis.photophosphorylation.photosystem II.LHC-related protein groups.two-helix LHC-related protein group.protein (SEP3)	ab7dtrinity_dn23832_c0_g1_i1	SEP3 LHC-related protein	7.27736
1.1.2.1	Photosynthesis.photophosphorylation.cytochrome b6/f complex.apocytochrome f component PetA	ab7dtrinity_dn31373_c4_g2_i1	apocytochrome f component PetA of cytochrome b6/f complex	4.28013
1.1.2.2	Photosynthesis.photophosphorylation.cytochrome b6/f complex.apocytochrome b component PetB	ab7dtrinity_dn31379_c4_g1_i7	apocytochrome b component PetB of cytochrome b6/f complex	2.557
1.1.2.3	Photosynthesis.photophosphorylation.cytochrome b6/f complex.Rieske iron-sulfur component PetC	ab7dtrinity_dn30324_c2_g20_i1	Rieske iron-sulfur component PetC of cytochrome b6/f complex	8.66268
1.1.2.4	Photosynthesis.photophosphorylation.cytochrome b6/f complex.component PetD/IV	ab7dtrinity_dn31338_c3_g1_i10	component PetD/IV of cytochrome b6/f complex	8.07721
1.1.2.5	Photosynthesis.photophosphorylation.cytochrome b6/f complex.component PetG/V	ab7dtrinity_dn31373_c4_g2_i1	component PetG/V of cytochrome b6/f complex	4.28013
1.1.2.5	Photosynthesis.photophosphorylation.cytochrome b6/f complex.component PetG/V	ab7dtrinity_dn31373_c4_g4_i1	component PetG/V of cytochrome b6/f complex	10.267
1.1.2.6	Photosynthesis.photophosphorylation.cytochrome b6/f complex.component PetL/VI	ab7dtrinity_dn31373_c4_g2_i1	component PetL/VI of cytochrome b6/f complex	4.28013
1.1.2.6	Photosynthesis.photophosphorylation.cytochrome b6/f complex.component PetL/VI	ab7dtrinity_dn31373_c4_g4_i1	component PetL/VI of cytochrome b6/f complex	10.267
1.1.2.7	Photosynthesis.photophosphorylation.cytochrome b6/f complex.component PetM/VII	ab7dtrinity_dn20355_c0_g1_i1	component PetM/VII of cytochrome b6/f complex	8.49882
1.1.2.8	Photosynthesis.photophosphorylation.cytochrome b6/f complex.component PetN	ab7dtrinity_dn31223_c0_g2_i1	component PetN of cytochrome b6/f complex	8.05889
1.1.2.8	Photosynthesis.photophosphorylation.cytochrome b6/f complex.component PetN	bs7dtrinity_dn7165_c0_g1_i1	component PetN of cytochrome b6/f complex	5.90565
1.1.2.9.1.1	Photosynthesis.photophosphorylation.cytochrome b6/f complex.assembly.CCB cytochrome b6 maturation system (system IV).assembly factor (CCB1)	bs7d1trinity_dn11082_c2_g8_i1	assembly factor CCB1 of CCB cytochrome b6 maturation system (system IV)	5.38828
1.1.2.9.1.1	Photosynthesis.photophosphorylation.cytochrome b6/f complex.assembly.CCB cytochrome b6 maturation system (system IV).assembly factor (CCB1)	ab7dtrinity_dn15000_c0_g1_i1	assembly factor CCB1 of CCB cytochrome b6 maturation system (system IV)	6.07159
1.1.2.9.2.1	Photosynthesis.photophosphorylation.cytochrome b6/f complex.assembly.CCS cytochrome f/c6 maturation system (system II).assembly factor (CcsA)	ab7dtrinity_dn31315_c3_g3_i4	assembly factor CcsA of CCS cytochrome f/c6 maturation system (system II)	7.57894
1.1.2.9.2.1	Photosynthesis.photophosphorylation.cytochrome b6/f complex.assembly.CCS cytochrome f/c6 maturation system (system II).assembly factor (CcsA)	bs7dtrinity_dn11775_c2_g9_i1	assembly factor CcsA of CCS cytochrome f/c6 maturation system (system II)	-2.25109
1.1.2.9.6	Photosynthesis.photophosphorylation.cytochrome b6/f complex.assembly.assembly factor (DAC)	ab7dtrinity_dn27559_c0_g2_i1	DAC protein involved in cytochrome b6/f complex assembly	5.94034
1.1.3.1	Photosynthesis.photophosphorylation.Cytb6/f to PS-I electron carriers.plastocyanin	ab7dtrinity_dn32873_c0_g1_i1	plastocyanin electron carrier	8.693
1.1.4.1.1	Photosynthesis.photophosphorylation.photosystem I.LHC-I complex.component LHCa1	ab7dtrinity_dn30519_c7_g3_i1	component LHCa1 of LHC-I complex	7.78636
1.1.4.1.2	Photosynthesis.photophosphorylation.photosystem I.LHC-I complex.component LHCa2	ab7dtrinity_dn31254_c0_g7_i2	component LHCa2 of LHC-I complex	7.41635
1.1.4.1.3	Photosynthesis.photophosphorylation.photosystem I.LHC-I complex.component LHCa3	ab7dtrinity_dn30863_c9_g3_i1	component LHCa3 of LHC-I complex	7.30962
1.1.4.1.4	Photosynthesis.photophosphorylation.photosystem I.LHC-I complex.component LHCa4	ab7dtrinity_dn31214_c2_g2_i1	component LHCa4 of LHC-I complex	7.75418
1.1.4.1.4	Photosynthesis.photophosphorylation.photosystem I.LHC-I complex.component LHCa4	ab7dtrinity_dn31214_c2_g1_i2	component LHCa4 of LHC-I complex	8.70974
1.1.4.1.6	Photosynthesis.photophosphorylation.photosystem I.LHC-I complex.component LHCa6	bb4dtrinity_dn7047_c0_g1_i2	component LHCa6 of LHC-I complex	-2.07731
1.1.4.2.1	Photosynthesis.photophosphorylation.photosystem I.PS-I complex.apoprotein component PsaA	bb4dtrinity_dn13457_c0_g1_i1	apoprotein PsaA of PS-I complex	-2.00487
1.1.4.2.1	Photosynthesis.photophosphorylation.photosystem I.PS-I complex.apoprotein component PsaA	ab7dtrinity_dn31384_c0_g1_i6	apoprotein PsaA of PS-I complex	4.79026
1.1.4.2.10	Photosynthesis.photophosphorylation.photosystem I.PS-I complex.component PsaJ	ab7dtrinity_dn31373_c4_g9_i1	component PsaJ of PS-I complex	8.52971
1.1.4.2.10	Photosynthesis.photophosphorylation.photosystem I.PS-I complex.component PsaJ	bb7dtrinity_dn35676_c0_g1_i1	component PsaJ of PS-I complex	8.67194
1.1.4.2.11	Photosynthesis.photophosphorylation.photosystem I.PS-I complex.component PsaK	ab7dtrinity_dn22525_c0_g1_i1	component PsaK of PS-I complex	7.94281
1.1.4.2.12	Photosynthesis.photophosphorylation.photosystem I.PS-I complex.component PsaL	ab7dtrinity_dn30311_c0_g1_i1	component PsaL of PS-I complex	7.31979
1.1.4.2.14	Photosynthesis.photophosphorylation.photosystem I.PS-I complex.component PsaN	ab7dtrinity_dn29219_c0_g3_i1	component PsaN of PS-I complex	6.68686
1.1.4.2.15	Photosynthesis.photophosphorylation.photosystem I.PS-I complex.component PsaO	ab7dtrinity_dn25588_c0_g1_i1	component PsaO of PS-I complex	9.20276
1.1.4.2.2	Photosynthesis.photophosphorylation.photosystem I.PS-I complex.apoprotein component PsaB	bb4dtrinity_dn13457_c0_g1_i1	apoprotein PsaB of PS-I complex	-2.00487
1.1.4.2.2	Photosynthesis.photophosphorylation.photosystem I.PS-I complex.apoprotein component PsaB	ab7dtrinity_dn31384_c0_g1_i6	apoprotein PsaB of PS-I complex	4.79026
1.1.4.2.3	Photosynthesis.photophosphorylation.photosystem I.PS-I complex.component PsaC	ab7dtrinity_dn31315_c3_g3_i4	component PsaC of PS-I complex	7.57894
1.1.4.2.3	Photosynthesis.photophosphorylation.photosystem I.PS-I complex.component PsaC	bs7dtrinity_dn11775_c2_g9_i1	component PsaC of PS-I complex	-2.25109
1.1.4.2.4	Photosynthesis.photophosphorylation.photosystem I.PS-I complex.component PsaD	ab7dtrinity_dn66467_c0_g1_i1	component PsaD of PS-I complex	7.8486
1.1.4.2.5	Photosynthesis.photophosphorylation.photosystem I.PS-I complex.component PsaE	ab7dtrinity_dn31197_c0_g3_i2	component PsaE of PS-I complex	7.97473
1.1.4.2.5	Photosynthesis.photophosphorylation.photosystem I.PS-I complex.component PsaE	ab7dtrinity_dn29988_c0_g1_i1	component PsaE of PS-I complex	7.54406
1.1.4.2.6	Photosynthesis.photophosphorylation.photosystem I.PS-I complex.component PsaF	ab7dtrinity_dn30018_c0_g2_i2	component PsaF of PS-I complex	9.30894
1.1.4.2.7	Photosynthesis.photophosphorylation.photosystem I.PS-I complex.component PsaG	ab7dtrinity_dn30952_c1_g11_i1	component PsaG of PS-I complex	8.41172
1.1.4.2.8	Photosynthesis.photophosphorylation.photosystem I.PS-I complex.component PsaH	ab7dtrinity_dn29969_c0_g3_i2	component PsaH of PS-I complex	6.46485
1.1.4.2.8	Photosynthesis.photophosphorylation.photosystem I.PS-I complex.component PsaH	ab7dtrinity_dn29969_c0_g1_i1	component PsaH of PS-I complex	6.8835
1.1.4.2.9	Photosynthesis.photophosphorylation.photosystem I.PS-I complex.component PsaI	ab7dtrinity_dn31373_c3_g4_i1	component PsaI of PS-I complex	8.17364
1.1.4.3.1	Photosynthesis.photophosphorylation.photosystem I.assembly and maintenance.assembly factor (HCF101)	ab7dtrinity_dn30739_c0_g2_i3	HCF101 protein involved in PS-I assembly	8.28008
1.1.4.3.3	Photosynthesis.photophosphorylation.photosystem I.assembly and maintenance.assembly factor (YCF3)	bb4dtrinity_dn13457_c0_g1_i1	YCF3 protein involved in PS-I assembly	-2.00487
1.1.4.3.3	Photosynthesis.photophosphorylation.photosystem I.assembly and maintenance.assembly factor (YCF3)	ab7dtrinity_dn31384_c0_g5_i4	YCF3 protein involved in PS-I assembly	3.55435
1.1.4.3.4	Photosynthesis.photophosphorylation.photosystem I.assembly and maintenance.assembly factor (YCF4)	ab7dtrinity_dn31373_c3_g4_i1	YCF4 protein involved in PS-I assembly	8.17364
1.1.5.1	Photosynthesis.photophosphorylation.linear electron flow.ferredoxin electron carrier	ab7dtrinity_dn29390_c0_g2_i3	ferredoxin electron carrier	7.7441
1.1.5.2.1	Photosynthesis.photophosphorylation.linear electron flow.ferredoxin-NADP reductase (FNR) activity.ferredoxin-NADP oxidoreductase	ab7dtrinity_dn29935_c0_g2_i2	ferredoxin-NADP oxidoreductase	7.55457
1.1.5.2.2.1	Photosynthesis.photophosphorylation.linear electron flow.ferredoxin-NADP reductase (FNR) activity.FNR membrane-tethering.FNR-recruitment protein (TROL)	ab7dtrinity_dn31085_c0_g6_i1	TROL protein involved in ferredoxin-NADP oxidoreductase membrane-tethering	5.29974
1.1.5.2.3	Photosynthesis.photophosphorylation.linear electron flow.ferredoxin-NADP reductase (FNR) activity.FNR-regulatory protein (LIR1)	as4dtrinity_dn11484_c0_g7_i1	LIR1 protein involved in ferredoxin-NADP oxidoreductase regulation	-2.14376
1.1.5.2.3	Photosynthesis.photophosphorylation.linear electron flow.ferredoxin-NADP reductase (FNR) activity.FNR-regulatory protein (LIR1)	bb4dtrinity_dn8144_c0_g1_i2	LIR1 protein involved in ferredoxin-NADP oxidoreductase regulation	-2.19564
1.1.6.1.2	Photosynthesis.photophosphorylation.cyclic electron flow.PGR5/PGRL1 complex.component PGRL1-like	ab7dtrinity_dn29614_c1_g3_i2	component PGRL1-like of cyclic electron flow PGR5/PGRL1 complex	7.75256
1.1.6.1.2	Photosynthesis.photophosphorylation.cyclic electron flow.PGR5/PGRL1 complex.component PGRL1-like	ab7dtrinity_dn29614_c1_g4_i1	component PGRL1-like of cyclic electron flow PGR5/PGRL1 complex	6.02751
1.1.8.1.1.1	Photosynthesis.photophosphorylation.chlororespiration.NADH dehydrogenase-like (NDH) complex.membrane subcomplex M.component NdhA	bs7dtrinity_dn11775_c2_g9_i1	component NdhA of NDH membrane subcomplex M	-2.25109
1.1.8.1.1.1	Photosynthesis.photophosphorylation.chlororespiration.NADH dehydrogenase-like (NDH) complex.membrane subcomplex M.component NdhA	ab7dtrinity_dn30928_c0_g2_i4	component NdhA of NDH membrane subcomplex M	4.06543
1.1.8.1.1.2	Photosynthesis.photophosphorylation.chlororespiration.NADH dehydrogenase-like (NDH) complex.membrane subcomplex M.component NdhB	ab7dtrinity_dn31405_c5_g2_i2	component NdhB of NDH membrane subcomplex M	4.09247
1.1.8.1.1.3	Photosynthesis.photophosphorylation.chlororespiration.NADH dehydrogenase-like (NDH) complex.membrane subcomplex M.component NdhC	ab7dtrinity_dn31333_c4_g1_i3	component NdhC of NDH membrane subcomplex M	7.57315
1.1.8.1.1.4	Photosynthesis.photophosphorylation.chlororespiration.NADH dehydrogenase-like (NDH) complex.membrane subcomplex M.component NdhD	ab7dtrinity_dn31315_c3_g3_i4	component NdhD of NDH membrane subcomplex M	7.57894
1.1.8.1.1.4	Photosynthesis.photophosphorylation.chlororespiration.NADH dehydrogenase-like (NDH) complex.membrane subcomplex M.component NdhD	bs7dtrinity_dn11775_c2_g9_i1	component NdhD of NDH membrane subcomplex M	-2.25109
1.1.8.1.1.5	Photosynthesis.photophosphorylation.chlororespiration.NADH dehydrogenase-like (NDH) complex.membrane subcomplex M.component NdhE	ab7dtrinity_dn31315_c3_g3_i4	component NdhE of NDH membrane subcomplex M	7.57894
1.1.8.1.1.5	Photosynthesis.photophosphorylation.chlororespiration.NADH dehydrogenase-like (NDH) complex.membrane subcomplex M.component NdhE	bs7dtrinity_dn11775_c2_g9_i1	component NdhE of NDH membrane subcomplex M	-2.25109
1.1.8.1.1.6	Photosynthesis.photophosphorylation.chlororespiration.NADH dehydrogenase-like (NDH) complex.membrane subcomplex M.component NdhF	ab7dtrinity_dn31315_c3_g3_i4	component NdhF of NDH membrane subcomplex M	7.57894
1.1.8.1.1.7	Photosynthesis.photophosphorylation.chlororespiration.NADH dehydrogenase-like (NDH) complex.membrane subcomplex M.component NdhG	ab7dtrinity_dn31315_c3_g3_i4	component NdhG of NDH membrane subcomplex M	7.57894
1.1.8.1.1.7	Photosynthesis.photophosphorylation.chlororespiration.NADH dehydrogenase-like (NDH) complex.membrane subcomplex M.component NdhG	bs7dtrinity_dn11775_c2_g9_i1	component NdhG of NDH membrane subcomplex M	-2.25109
1.1.8.1.2.1	Photosynthesis.photophosphorylation.chlororespiration.NADH dehydrogenase-like (NDH) complex.subcomplex A.component NdhH	ab7dtrinity_dn30928_c0_g2_i4	component NdhH of NDH subcomplex A	4.06543
1.1.8.1.2.2	Photosynthesis.photophosphorylation.chlororespiration.NADH dehydrogenase-like (NDH) complex.subcomplex A.component NdhI	ab7dtrinity_dn31315_c3_g3_i4	component NdhI of NDH subcomplex A	7.57894
1.1.8.1.2.2	Photosynthesis.photophosphorylation.chlororespiration.NADH dehydrogenase-like (NDH) complex.subcomplex A.component NdhI	bs7dtrinity_dn11775_c2_g9_i1	component NdhI of NDH subcomplex A	-2.25109
1.1.8.1.2.3	Photosynthesis.photophosphorylation.chlororespiration.NADH dehydrogenase-like (NDH) complex.subcomplex A.component NdhJ	ab7dtrinity_dn31333_c4_g1_i3	component NdhJ of NDH subcomplex A	7.57315
1.1.8.1.2.4	Photosynthesis.photophosphorylation.chlororespiration.NADH dehydrogenase-like (NDH) complex.subcomplex A.component NdhK	ab7dtrinity_dn31333_c4_g1_i3	component NdhK of NDH subcomplex A	7.57315
1.1.8.1.2.6	Photosynthesis.photophosphorylation.chlororespiration.NADH dehydrogenase-like (NDH) complex.subcomplex A.component NdhM	ab7dtrinity_dn75459_c0_g1_i1	component NdhM of NDH subcomplex A	5.10727
1.1.8.1.3.3	Photosynthesis.photophosphorylation.chlororespiration.NADH dehydrogenase-like (NDH) complex.subcomplex B.component PnsB3/NDF4	cb4dtrinity_dn14078_c1_g1_i2	component PnsB3/NDF4 of NDH subcomplex B	-2.31487
1.1.8.1.3.4	Photosynthesis.photophosphorylation.chlororespiration.NADH dehydrogenase-like (NDH) complex.subcomplex B.component PnsB4/NDF6	ab7dtrinity_dn7030_c0_g1_i1	component PnsB4/NDF6 of NDH subcomplex B	5.51294
1.1.8.1.3.4	Photosynthesis.photophosphorylation.chlororespiration.NADH dehydrogenase-like (NDH) complex.subcomplex B.component PnsB4/NDF6	cs4dtrinity_dn11152_c3_g1_i3	component PnsB4/NDF6 of NDH subcomplex B	-2.50103
1.1.8.1.6.2.1	Photosynthesis.photophosphorylation.chlororespiration.NADH dehydrogenase-like (NDH) complex.assembly and stabilization.Cpn60 chaperonin heterodimer.subunit alpha	ab7dtrinity_dn27196_c0_g1_i3	subunit alpha of Cpn60 chaperonin complex	6.68164
1.1.8.1.6.2.2	Photosynthesis.photophosphorylation.chlororespiration.NADH dehydrogenase-like (NDH) complex.assembly and stabilization.Cpn60 chaperonin heterodimer.subunit beta	ab7dtrinity_dn10603_c0_g1_i1	subunit beta of Cpn60 chaperonin complex	6.95678
1.1.8.1.6.2.2	Photosynthesis.photophosphorylation.chlororespiration.NADH dehydrogenase-like (NDH) complex.assembly and stabilization.Cpn60 chaperonin heterodimer.subunit beta	ab7dtrinity_dn31298_c2_g2_i2	subunit beta of Cpn60 chaperonin complex	7.1322
1.1.8.1.6.9	Photosynthesis.photophosphorylation.chlororespiration.NADH dehydrogenase-like (NDH) complex.assembly and stabilization.assembly factor (CRR42)	as4dtrinity_dn7255_c0_g1_i3	assembly factor CRR42 involved in NDH complex assembly	-2.20891
1.1.9.1.1	Photosynthesis.photophosphorylation.ATP synthase complex.membrane CF0 subcomplex.subunit a	ab7dtrinity_dn31397_c6_g1_i4	subunit a of membrane CF0 subcomplex of ATP synthase complex	4.38449
1.1.9.1.2	Photosynthesis.photophosphorylation.ATP synthase complex.membrane CF0 subcomplex.subunit b	ab7dtrinity_dn31397_c6_g1_i4	subunit b of membrane CF0 subcomplex of ATP synthase complex	4.38449
1.1.9.1.2	Photosynthesis.photophosphorylation.ATP synthase complex.membrane CF0 subcomplex.subunit b	ab7dtrinity_dn31300_c0_g1_i3	subunit b of membrane CF0 subcomplex of ATP synthase complex	2.1319
1.1.9.1.2	Photosynthesis.photophosphorylation.ATP synthase complex.membrane CF0 subcomplex.subunit b	bb7dtrinity_dn15664_c0_g3_i1	subunit b of membrane CF0 subcomplex of ATP synthase complex	8.4481
1.1.9.1.3	Photosynthesis.photophosphorylation.ATP synthase complex.membrane CF0 subcomplex.subunit b_	ab7dtrinity_dn30394_c0_g1_i1	subunit b_ of membrane CF0 subcomplex of ATP synthase complex	6.83706
1.1.9.1.4	Photosynthesis.photophosphorylation.ATP synthase complex.membrane CF0 subcomplex.subunit c	ab7dtrinity_dn31397_c6_g1_i4	subunit c of membrane CF0 subcomplex of ATP synthase complex	4.38449
1.1.9.1.4	Photosynthesis.photophosphorylation.ATP synthase complex.membrane CF0 subcomplex.subunit c	bb7dtrinity_dn15664_c0_g3_i1	subunit c of membrane CF0 subcomplex of ATP synthase complex	8.4481
1.1.9.2.1	Photosynthesis.photophosphorylation.ATP synthase complex.peripheral CF1 subcomplex.subunit alpha	ab7dtrinity_dn31397_c6_g1_i4	subunit alpha of peripheral CF1 subcomplex of ATP synthase complex	4.38449
1.1.9.2.2	Photosynthesis.photophosphorylation.ATP synthase complex.peripheral CF1 subcomplex.subunit beta	ab7dtrinity_dn31176_c1_g10_i1	subunit beta of peripheral CF1 subcomplex of ATP synthase complex	7.69087
1.1.9.2.3	Photosynthesis.photophosphorylation.ATP synthase complex.peripheral CF1 subcomplex.subunit gamma	ab7dtrinity_dn19388_c0_g1_i1	subunit gamma of peripheral CF1 subcomplex of ATP synthase complex	7.49803
1.1.9.2.4	Photosynthesis.photophosphorylation.ATP synthase complex.peripheral CF1 subcomplex.subunit delta	ab7dtrinity_dn55175_c0_g1_i1	subunit delta of peripheral CF1 subcomplex of ATP synthase complex	7.20193
1.1.9.2.5	Photosynthesis.photophosphorylation.ATP synthase complex.peripheral CF1 subcomplex.subunit epsilon	ab7dtrinity_dn31176_c1_g10_i1	subunit epsilon of peripheral CF1 subcomplex of ATP synthase complex	7.69087
1.2.1.1.1	Photosynthesis.calvin cycle.ribulose-1,5-bisphosphat carboxylase/oxygenase (RuBisCo) activity.RuBisCo heterodimer.large subunit	ab7dtrinity_dn31407_c6_g3_i1	large subunit of ribulose-1,5-bisphosphat carboxylase/oxygenase heterodimer	7.64344
1.2.1.1.2	Photosynthesis.calvin cycle.ribulose-1,5-bisphosphat carboxylase/oxygenase (RuBisCo) activity.RuBisCo heterodimer.small subunit	ab4dtrinity_dn2567_c0_g1_i1	small subunit of ribulose-1,5-bisphosphat carboxylase/oxygenase heterodimer	6.67193
1.2.1.1.2	Photosynthesis.calvin cycle.ribulose-1,5-bisphosphat carboxylase/oxygenase (RuBisCo) activity.RuBisCo heterodimer.small subunit	ab7dtrinity_dn30744_c4_g4_i1	small subunit of ribulose-1,5-bisphosphat carboxylase/oxygenase heterodimer	7.73961
1.2.1.1.2	Photosynthesis.calvin cycle.ribulose-1,5-bisphosphat carboxylase/oxygenase (RuBisCo) activity.RuBisCo heterodimer.small subunit	as4dtrinity_dn7910_c0_g1_i4	small subunit of ribulose-1,5-bisphosphat carboxylase/oxygenase heterodimer	7.91999
1.2.1.1.2	Photosynthesis.calvin cycle.ribulose-1,5-bisphosphat carboxylase/oxygenase (RuBisCo) activity.RuBisCo heterodimer.small subunit	bb7dtrinity_dn15338_c0_g1_i2	small subunit of ribulose-1,5-bisphosphat carboxylase/oxygenase heterodimer	7.55879
1.2.1.1.2	Photosynthesis.calvin cycle.ribulose-1,5-bisphosphat carboxylase/oxygenase (RuBisCo) activity.RuBisCo heterodimer.small subunit	ab7dtrinity_dn30744_c4_g1_i2	small subunit of ribulose-1,5-bisphosphat carboxylase/oxygenase heterodimer	7.43343
1.2.1.1.2	Photosynthesis.calvin cycle.ribulose-1,5-bisphosphat carboxylase/oxygenase (RuBisCo) activity.RuBisCo heterodimer.small subunit	bs7dtrinity_dn21934_c0_g1_i1	small subunit of ribulose-1,5-bisphosphat carboxylase/oxygenase heterodimer	6.7462
1.2.1.2.1.1	Photosynthesis.calvin cycle.ribulose-1,5-bisphosphat carboxylase/oxygenase (RuBisCo) activity.RuBisCo assembly.CPN60 assembly chaperone complex.component CPN60a	ab7dtrinity_dn27196_c0_g1_i3	component CPN60a of CPN60 assembly chaperone complex	6.68164
1.2.1.2.1.2	Photosynthesis.calvin cycle.ribulose-1,5-bisphosphat carboxylase/oxygenase (RuBisCo) activity.RuBisCo assembly.CPN60 assembly chaperone complex.component CPN60b	ab7dtrinity_dn10603_c0_g1_i1	component CPN60b of CPN60 assembly chaperone complex	6.95678
1.2.1.2.1.2	Photosynthesis.calvin cycle.ribulose-1,5-bisphosphat carboxylase/oxygenase (RuBisCo) activity.RuBisCo assembly.CPN60 assembly chaperone complex.component CPN60b	ab7dtrinity_dn31298_c2_g2_i2	component CPN60b of CPN60 assembly chaperone complex	7.1322
1.2.1.2.2	Photosynthesis.calvin cycle.ribulose-1,5-bisphosphat carboxylase/oxygenase (RuBisCo) activity.RuBisCo assembly.auxiliary co-chaperone (CPN20)	ab7dtrinity_dn24063_c0_g1_i3	CPN20 auxiliary co-chaperone involved in RuBisCo assembly	7.35879
1.2.1.2.3	Photosynthesis.calvin cycle.ribulose-1,5-bisphosphat carboxylase/oxygenase (RuBisCo) activity.RuBisCo assembly.auxiliary co-chaperone (CPN10)	ab7dtrinity_dn25665_c0_g1_i3	CPN10 auxiliary co-chaperone involved in RuBisCo assembly	6.9125
1.2.1.2.4	Photosynthesis.calvin cycle.ribulose-1,5-bisphosphat carboxylase/oxygenase (RuBisCo) activity.RuBisCo assembly.assembly factor (RbcX)	ab7dtrinity_dn23075_c0_g2_i1	RbcX assembly factor involved in RuBisCo assembly	5.2759
1.2.1.2.7	Photosynthesis.calvin cycle.ribulose-1,5-bisphosphat carboxylase/oxygenase (RuBisCo) activity.RuBisCo assembly.assembly factor (BSD2)	bs7d1trinity_dn26668_c0_g1_i1	BSD2 assembly factor involved in RuBisCo assembly	-3.13079
1.2.1.2.7	Photosynthesis.calvin cycle.ribulose-1,5-bisphosphat carboxylase/oxygenase (RuBisCo) activity.RuBisCo assembly.assembly factor (BSD2)	ab4dtrinity_dn4925_c0_g1_i2	BSD2 assembly factor involved in RuBisCo assembly	-4.01106
1.2.1.2.7	Photosynthesis.calvin cycle.ribulose-1,5-bisphosphat carboxylase/oxygenase (RuBisCo) activity.RuBisCo assembly.assembly factor (BSD2)	ab7dtrinity_dn16020_c0_g1_i2	BSD2 assembly factor involved in RuBisCo assembly	6.92991
1.2.1.2.7	Photosynthesis.calvin cycle.ribulose-1,5-bisphosphat carboxylase/oxygenase (RuBisCo) activity.RuBisCo assembly.assembly factor (BSD2)	cs4dtrinity_dn10847_c4_g6_i2	BSD2 assembly factor involved in RuBisCo assembly	-3.39684
1.2.1.3.2	Photosynthesis.calvin cycle.ribulose-1,5-bisphosphat carboxylase/oxygenase (RuBisCo) activity.RuBisCo regulation.ATP-dependent activase (RCA)	cs4dtrinity_dn11985_c1_g9_i1	ATP-dependent activase involved in RuBisCo regulation	5.66796
1.2.1.3.3	Photosynthesis.calvin cycle.ribulose-1,5-bisphosphat carboxylase/oxygenase (RuBisCo) activity.RuBisCo regulation.xylulose-1,5-bisphosphate phosphatase (CbbY)	ab7dtrinity_dn31027_c4_g1_i1	xylulose-1,5-bisphosphate phosphatase (CbbY)	5.82499
1.2.10	Photosynthesis.calvin cycle.phosphopentose epimerase	ab7dtrinity_dn28427_c1_g1_i2	phosphopentose epimerase	8.74666
1.2.11	Photosynthesis.calvin cycle.phosphoribulokinase	ab7dtrinity_dn1591_c0_g1_i1	phosphoribulokinase	7.66588
1.2.12	Photosynthesis.calvin cycle.NADPH-dependent malate dehydrogenase	ab7dtrinity_dn23675_c0_g1_i2	NADPH-dependent malate dehydrogenase	8.05604
1.2.3	Photosynthesis.calvin cycle.glyceraldehyde 3-phosphate dehydrogenase	ab7dtrinity_dn30122_c3_g6_i2	glyceraldehyde 3-phosphate dehydrogenase	7.63045
1.2.3	Photosynthesis.calvin cycle.glyceraldehyde 3-phosphate dehydrogenase	ab7dtrinity_dn30122_c3_g5_i1	glyceraldehyde 3-phosphate dehydrogenase	8.72247
1.2.3	Photosynthesis.calvin cycle.glyceraldehyde 3-phosphate dehydrogenase	ab7dtrinity_dn30122_c3_g7_i1	glyceraldehyde 3-phosphate dehydrogenase	7.10457
1.2.4	Photosynthesis.calvin cycle.triosephosphate isomerase	ab7dtrinity_dn10526_c0_g1_i1	triosephosphate isomerase	7.1085
1.2.5	Photosynthesis.calvin cycle.fructose 1,6-bisphosphate aldolase	ab7dtrinity_dn30038_c0_g4_i1	fructose 1,6-bisphosphate aldolase	7.91692
1.2.5	Photosynthesis.calvin cycle.fructose 1,6-bisphosphate aldolase	ab7dtrinity_dn30038_c1_g1_i1	fructose 1,6-bisphosphate aldolase	6.76664
1.2.6	Photosynthesis.calvin cycle.fructose-1,6-bisphosphatase	ab7dtrinity_dn23325_c0_g1_i2	fructose-1,6-bisphosphatase	7.03744
1.2.7	Photosynthesis.calvin cycle.transketolase	ab7dtrinity_dn31004_c4_g4_i1	transketolase	7.83288
1.2.7	Photosynthesis.calvin cycle.transketolase	ab7dtrinity_dn31004_c4_g5_i1	transketolase	6.1688
1.2.8	Photosynthesis.calvin cycle.sedoheptulose-1,7-bisphosphatase	ab7dtrinity_dn23588_c0_g2_i1	sedoheptulose-1,7-bisphosphatase	5.92673
1.3.1	Photosynthesis.photorespiration.phosphoglycolate phosphatase	ab7dtrinity_dn30366_c1_g2_i1	phosphoglycolate phosphatase	8.09492
1.3.2	Photosynthesis.photorespiration.glycolate oxidase	ab7dtrinity_dn30718_c2_g6_i1	glycolate oxidase	8.15502
1.3.2	Photosynthesis.photorespiration.glycolate oxidase	ab7dtrinity_dn30718_c2_g2_i2	glycolate oxidase	7.92991
1.3.3.1	Photosynthesis.photorespiration.aminotransferase activities.glutamate-glyoxylate transaminase	ab7dtrinity_dn26924_c0_g1_i2	glutamate-glyoxylate transaminase	2.60663
1.3.3.2	Photosynthesis.photorespiration.aminotransferase activities.serine-glyoxylate transaminase	ab4dtrinity_dn10719_c3_g7_i4	serine-glyoxylate transaminase	-2.11801
1.3.3.2	Photosynthesis.photorespiration.aminotransferase activities.serine-glyoxylate transaminase	bb7dtrinity_dn3094_c0_g1_i1	serine-glyoxylate transaminase	-2.05847
1.3.3.2	Photosynthesis.photorespiration.aminotransferase activities.serine-glyoxylate transaminase	cb4dtrinity_dn10965_c0_g1_i1	serine-glyoxylate transaminase	-2.02061
1.3.3.2	Photosynthesis.photorespiration.aminotransferase activities.serine-glyoxylate transaminase	ab7dtrinity_dn30863_c10_g1_i2	serine-glyoxylate transaminase	6.28956
1.3.3.2	Photosynthesis.photorespiration.aminotransferase activities.serine-glyoxylate transaminase	cb7dtrinity_dn13436_c0_g1_i4	serine-glyoxylate transaminase	-2.08936
1.3.4.1	Photosynthesis.photorespiration.glycine decarboxylase complex.glycine dehydrogenase component P-protein	ab7dtrinity_dn30872_c1_g1_i2	glycine dehydrogenase component P-protein of glycine cleavage system	7.42146
1.3.4.2	Photosynthesis.photorespiration.glycine decarboxylase complex.aminomethyltransferase component T-protein	ab7dtrinity_dn10867_c0_g1_i1	aminomethyltransferase component T-protein of glycine cleavage system	9.20866
1.3.4.3	Photosynthesis.photorespiration.glycine decarboxylase complex.dihydrolipoyl dehydrogenase component L-protein	ab7dtrinity_dn30919_c2_g1_i1	dihydrolipoyl dehydrogenase component L-protein of glycine cleavage system	6.29765
1.3.4.4	Photosynthesis.photorespiration.glycine decarboxylase complex.lipoamide-containing component H-protein	ab7dtrinity_dn88130_c0_g1_i1	lipoamide-containing component H-protein of glycine cleavage system	6.60812
1.3.5	Photosynthesis.photorespiration.serine hydroxymethyltransferase (SHM)	ab7dtrinity_dn29051_c0_g1_i1	serine hydroxymethyltransferase	6.65852
1.3.5	Photosynthesis.photorespiration.serine hydroxymethyltransferase (SHM)	ab7dtrinity_dn30715_c5_g2_i1	serine hydroxymethyltransferase	7.11685
1.3.5	Photosynthesis.photorespiration.serine hydroxymethyltransferase (SHM)	ab7dtrinity_dn26447_c0_g1_i1	serine hydroxymethyltransferase	8.35714
1.3.5	Photosynthesis.photorespiration.serine hydroxymethyltransferase (SHM)	as4dtrinity_dn10693_c0_g1_i2	serine hydroxymethyltransferase	-2.04862
1.3.8	Photosynthesis.photorespiration.glycerate:glycolate transporter	ab7dtrinity_dn21755_c0_g1_i2	glycerate:glycolate transporter	7.50254
10.1.1	Redox homeostasis.reactive oxygen generation.NADPH-oxidase (Rboh)	ab7dtrinity_dn30270_c0_g1_i8	NADPH-oxidase (Rboh)	8.00528
10.1.1	Redox homeostasis.reactive oxygen generation.NADPH-oxidase (Rboh)	cb7dtrinity_dn16457_c0_g2_i2	NADPH-oxidase (Rboh)	2.49898
10.2.1	Redox homeostasis.enzymatic reactive oxygen species scavengers.catalase	ab7dtrinity_dn30555_c0_g4_i5	catalase	8.14854
10.2.1	Redox homeostasis.enzymatic reactive oxygen species scavengers.catalase	ab7dtrinity_dn30555_c0_g5_i1	catalase	7.54547
10.2.2.1	Redox homeostasis.enzymatic reactive oxygen species scavengers.superoxide dismutase activities.iron superoxide dismutase	cs4dtrinity_dn11304_c1_g2_i3	iron superoxide dismutase	-2.17275
10.2.2.1	Redox homeostasis.enzymatic reactive oxygen species scavengers.superoxide dismutase activities.iron superoxide dismutase	ab7dtrinity_dn29041_c0_g1_i5	iron superoxide dismutase	7.52941
10.2.2.1	Redox homeostasis.enzymatic reactive oxygen species scavengers.superoxide dismutase activities.iron superoxide dismutase	ab7dtrinity_dn75234_c0_g1_i1	iron superoxide dismutase	5.0884
10.2.2.3	Redox homeostasis.enzymatic reactive oxygen species scavengers.superoxide dismutase activities.copper/zinc superoxide dismutase	ab7dtrinity_dn30031_c0_g1_i18	copper/zinc superoxide dismutase	9.06803
10.3.1.3	Redox homeostasis.low-molecular-weight scavengers.ascorbate biosynthesis.GDP-D-mannose pyrophosphorylase (VTC1)	ab7dtrinity_dn29409_c0_g2_i1	GDP-D-mannose pyrophosphorylase (VTC1)	7.67985
10.3.1.4	Redox homeostasis.low-molecular-weight scavengers.ascorbate biosynthesis.GDP-D-mannose-epimerase (GME)	bs7d1trinity_dn11096_c2_g11_i4	GDP-D-mannose-epimerase (GME)	2.27565
10.3.1.4	Redox homeostasis.low-molecular-weight scavengers.ascorbate biosynthesis.GDP-D-mannose-epimerase (GME)	cb7dtrinity_dn17348_c1_g1_i9	GDP-D-mannose-epimerase (GME)	2.15886
10.3.1.4	Redox homeostasis.low-molecular-weight scavengers.ascorbate biosynthesis.GDP-D-mannose-epimerase (GME)	ab7dtrinity_dn29630_c0_g5_i1	GDP-D-mannose-epimerase (GME)	7.03184
10.3.1.4	Redox homeostasis.low-molecular-weight scavengers.ascorbate biosynthesis.GDP-D-mannose-epimerase (GME)	ab7dtrinity_dn29630_c0_g3_i1	GDP-D-mannose-epimerase (GME)	7.21799
10.3.1.5	Redox homeostasis.low-molecular-weight scavengers.ascorbate biosynthesis.GDP-L-galactose phosphorylase (VTC2/5)	ab7dtrinity_dn30486_c5_g11_i1	GDP-L-galactose phosphorylase (VTC2/5)	8.46837
10.3.2.4	Redox homeostasis.low-molecular-weight scavengers.tocopherol biosynthesis.MPBQ-methyltransferase (VTE3)	as4dtrinity_dn11222_c0_g11_i1	MPBQ-methyltransferase (VTE3)	2.20937
10.3.2.4	Redox homeostasis.low-molecular-weight scavengers.tocopherol biosynthesis.MPBQ-methyltransferase (VTE3)	ab7dtrinity_dn25512_c0_g2_i2	MPBQ-methyltransferase (VTE3)	7.36717
10.3.2.6	Redox homeostasis.low-molecular-weight scavengers.tocopherol biosynthesis.gamma-tocopherol methyltransferase (VTE4/TMT)	cb7dtrinity_dn16483_c0_g1_i1	gamma-tocopherol methyltransferase (VTE4/TMT)	2.0781
10.3.2.6	Redox homeostasis.low-molecular-weight scavengers.tocopherol biosynthesis.gamma-tocopherol methyltransferase (VTE4/TMT)	as7dtrinity_dn10196_c0_g1_i3	gamma-tocopherol methyltransferase (VTE4/TMT)	2.1233
10.3.2.6	Redox homeostasis.low-molecular-weight scavengers.tocopherol biosynthesis.gamma-tocopherol methyltransferase (VTE4/TMT)	ab7dtrinity_dn29882_c0_g2_i1	gamma-tocopherol methyltransferase (VTE4/TMT)	5.29054
10.3.3.1.2	Redox homeostasis.low-molecular-weight scavengers.glutathione metabolism.glutathione biosynthesis.glutathione synthetase (GS)	bs4dtrinity_dn12424_c3_g1_i4	glutathione synthetase (GS)	4.78732
10.3.3.2.1	Redox homeostasis.low-molecular-weight scavengers.glutathione metabolism.glutathione degradation.gamma-glutamyl cyclotransferase	ab7dtrinity_dn30140_c0_g1_i1	gamma-glutamyl cyclotransferase	6.68058
10.3.3.2.2	Redox homeostasis.low-molecular-weight scavengers.glutathione metabolism.glutathione degradation.oxoprolinase	ab7dtrinity_dn25989_c0_g1_i1	oxoprolinase	5.56427
10.4.1.1	Redox homeostasis.hydrogen peroxide removal.ascorbate-glutathione cycle.ascorbate peroxidase (APX)	ab7dtrinity_dn29765_c0_g1_i2	ascorbate peroxidase (APX)	7.44313
10.4.1.1	Redox homeostasis.hydrogen peroxide removal.ascorbate-glutathione cycle.ascorbate peroxidase (APX)	ab7dtrinity_dn26286_c0_g1_i1	ascorbate peroxidase (APX)	5.57264
10.4.1.1	Redox homeostasis.hydrogen peroxide removal.ascorbate-glutathione cycle.ascorbate peroxidase (APX)	cs4dtrinity_dn7279_c0_g2_i1	ascorbate peroxidase (APX)	-2.48898
10.4.1.1	Redox homeostasis.hydrogen peroxide removal.ascorbate-glutathione cycle.ascorbate peroxidase (APX)	ab7dtrinity_dn29765_c0_g3_i2	ascorbate peroxidase (APX)	7.44634
10.4.1.2	Redox homeostasis.hydrogen peroxide removal.ascorbate-glutathione cycle.monodehydroascorbate reductase (MDAR)	ab7dtrinity_dn22633_c0_g1_i2	monodehydroascorbate reductase (MDAR)	6.43597
10.4.2	Redox homeostasis.hydrogen peroxide removal.glutathione peroxidase	ab7dtrinity_dn28001_c0_g2_i2	glutathione peroxidase	7.97258
10.4.2	Redox homeostasis.hydrogen peroxide removal.glutathione peroxidase	cb7dtrinity_dn16535_c2_g4_i3	glutathione peroxidase	3.50566
10.4.2	Redox homeostasis.hydrogen peroxide removal.glutathione peroxidase	bb7dtrinity_dn14744_c0_g2_i2	glutathione peroxidase	3.7635
10.4.2	Redox homeostasis.hydrogen peroxide removal.glutathione peroxidase	bs7d1trinity_dn10718_c7_g16_i1	glutathione peroxidase	4.47958
10.4.3.1	Redox homeostasis.hydrogen peroxide removal.peroxiredoxin activities.1-Cys peroxiredoxin (1-CysPrx)	bs7d1trinity_dn11130_c6_g3_i2	1-Cys peroxiredoxin (1-CysPrx)	5.42138
10.4.3.1	Redox homeostasis.hydrogen peroxide removal.peroxiredoxin activities.1-Cys peroxiredoxin (1-CysPrx)	ab7dtrinity_dn26509_c0_g1_i1	1-Cys peroxiredoxin (1-CysPrx)	5.78606
10.4.3.1	Redox homeostasis.hydrogen peroxide removal.peroxiredoxin activities.1-Cys peroxiredoxin (1-CysPrx)	cb7dtrinity_dn16557_c1_g3_i4	1-Cys peroxiredoxin (1-CysPrx)	6.0504
10.4.3.2	Redox homeostasis.hydrogen peroxide removal.peroxiredoxin activities.type-2 peroxiredoxin (PrxII)	ab7dtrinity_dn27906_c0_g1_i1	type-2 peroxiredoxin (PrxII)	6.3857
10.4.3.2	Redox homeostasis.hydrogen peroxide removal.peroxiredoxin activities.type-2 peroxiredoxin (PrxII)	ab7dtrinity_dn25388_c0_g1_i1	type-2 peroxiredoxin (PrxII)	6.4148
10.5.1.1	Redox homeostasis.chloroplast redox homeostasis.ferredoxin-dependent thioredoxin reductase (FTR) complex.subunit alpha	ab7dtrinity_dn51623_c0_g1_i1	subunit alpha of ferredoxin-dependent thioredoxin reductase (FTR) complex	5.10774
10.5.3.1	Redox homeostasis.chloroplast redox homeostasis.2-Cys peroxiredoxin activities.typical 2-Cys peroxiredoxin (2-CysPrx)	ab7dtrinity_dn27373_c1_g1_i2	typical 2-Cys peroxiredoxin (2-CysPrx)	7.42501
10.5.3.1	Redox homeostasis.chloroplast redox homeostasis.2-Cys peroxiredoxin activities.typical 2-Cys peroxiredoxin (2-CysPrx)	ab7dtrinity_dn25680_c0_g2_i1	typical 2-Cys peroxiredoxin (2-CysPrx)	5.83903
10.5.5	Redox homeostasis.chloroplast redox homeostasis.M-type thioredoxin	ab7dtrinity_dn30828_c7_g3_i3	M-type thioredoxin	5.40239
10.5.5	Redox homeostasis.chloroplast redox homeostasis.M-type thioredoxin	ab7dtrinity_dn30828_c7_g10_i2	M-type thioredoxin	5.9037
10.5.5	Redox homeostasis.chloroplast redox homeostasis.M-type thioredoxin	ab7dtrinity_dn30828_c7_g8_i1	M-type thioredoxin	7.61619
10.6.1	Redox homeostasis.cytosol/mitochondrion/nucleus redox homeostasis.H-type thioredoxin	ab7dtrinity_dn30470_c12_g3_i3	H-type thioredoxin	6.06409
11.1.1.1	Phytohormone action.abscisic acid.biosynthesis.zeaxanthin epoxidase (ABA1)	ab7dtrinity_dn30850_c2_g1_i2	zeaxanthin epoxidase (ABA1)	8.47988
11.1.1.4	Phytohormone action.abscisic acid.biosynthesis.neoxanthin cleavage protein	ab7dtrinity_dn30275_c0_g3_i1	neoxanthin cleavage protein	9.32287
11.1.2.1.1.1	Phytohormone action.abscisic acid.perception and signalling.PYR/PYL-receptor.cytoplasm-localized receptor complex.receptor component PYL/RCAR	ab7dtrinity_dn26832_c0_g1_i1	receptor component PYL/RCAR of cytoplasm-localized abscisic acid receptor complex	6.9901
11.1.2.1.1.1	Phytohormone action.abscisic acid.perception and signalling.PYR/PYL-receptor.cytoplasm-localized receptor complex.receptor component PYL/RCAR	cb7dtrinity_dn17037_c4_g7_i1	receptor component PYL/RCAR of cytoplasm-localized abscisic acid receptor complex	2.50145
11.1.2.2.1	Phytohormone action.abscisic acid.perception and signalling.membrane-localized receptors.chloroplast envelope-localized receptor (ABAR)	ab7dtrinity_dn27952_c0_g1_i1	ABAR chloroplast envelope-localized abscisic acid receptor	7.3272
11.1.3.2	Phytohormone action.abscisic acid.conjugation and degradation.abscisic acid hydroxylase	ab7dtrinity_dn30809_c1_g3_i4	abscisic acid hydroxylase	8.83378
11.1.4.1	Phytohormone action.abscisic acid.transport.abscisic acid transporter (AIT)	bb7dtrinity_dn16553_c6_g7_i1	abscisic acid transporter (AIT)	3.10157
11.10.1.1.1	Phytohormone action.signalling peptides.NCRP (non-cysteine-rich-peptide) category.PIP/PIPL-peptide activity.PIP/PIPL-precursor polypeptide	cb7dtrinity_dn21811_c0_g1_i1	PIP/PIPL precursor polypeptide	3.60036
11.10.1.1.1	Phytohormone action.signalling peptides.NCRP (non-cysteine-rich-peptide) category.PIP/PIPL-peptide activity.PIP/PIPL-precursor polypeptide	cb7dtrinity_dn2555_c0_g1_i2	PIP/PIPL precursor polypeptide	5.38075
11.10.1.1.1	Phytohormone action.signalling peptides.NCRP (non-cysteine-rich-peptide) category.PIP/PIPL-peptide activity.PIP/PIPL-precursor polypeptide	bs7dtrinity_dn22162_c0_g1_i1	PIP/PIPL precursor polypeptide	6.14347
11.10.1.10.1	Phytohormone action.signalling peptides.NCRP (non-cysteine-rich-peptide) category.CLE-peptide activity.CLE-precursor protein	cb4dtrinity_dn21974_c0_g1_i1	CLE precursor polypeptide	2.6321
11.10.1.10.1	Phytohormone action.signalling peptides.NCRP (non-cysteine-rich-peptide) category.CLE-peptide activity.CLE-precursor protein	as7dtrinity_dn8522_c0_g2_i1	CLE precursor polypeptide	5.26604
11.10.1.11.1	Phytohormone action.signalling peptides.NCRP (non-cysteine-rich-peptide) category.IMA/FEP-peptide activity.IMA/FEP precursor polypeptide	bs7dtrinity_dn12075_c4_g3_i1	IMA/FEPprecursor polypeptide	2.90609
11.10.1.11.1	Phytohormone action.signalling peptides.NCRP (non-cysteine-rich-peptide) category.IMA/FEP-peptide activity.IMA/FEP precursor polypeptide	bs7d1trinity_dn10504_c0_g4_i1	IMA/FEPprecursor polypeptide	2.90024
11.10.1.11.1	Phytohormone action.signalling peptides.NCRP (non-cysteine-rich-peptide) category.IMA/FEP-peptide activity.IMA/FEP precursor polypeptide	bb7dtrinity_dn29815_c0_g1_i1	IMA/FEPprecursor polypeptide	3.76626
11.10.1.11.1	Phytohormone action.signalling peptides.NCRP (non-cysteine-rich-peptide) category.IMA/FEP-peptide activity.IMA/FEP precursor polypeptide	bb4dtrinity_dn13019_c1_g1_i2	IMA/FEPprecursor polypeptide	3.83086
11.10.1.11.1	Phytohormone action.signalling peptides.NCRP (non-cysteine-rich-peptide) category.IMA/FEP-peptide activity.IMA/FEP precursor polypeptide	cb4dtrinity_dn1179_c0_g1_i1	IMA/FEPprecursor polypeptide	3.32244
11.10.1.11.1	Phytohormone action.signalling peptides.NCRP (non-cysteine-rich-peptide) category.IMA/FEP-peptide activity.IMA/FEP precursor polypeptide	ab7dtrinity_dn18197_c0_g2_i2	IMA/FEPprecursor polypeptide	3.12239
11.10.1.11.1	Phytohormone action.signalling peptides.NCRP (non-cysteine-rich-peptide) category.IMA/FEP-peptide activity.IMA/FEP precursor polypeptide	ab4dtrinity_dn9616_c1_g2_i1	IMA/FEPprecursor polypeptide	3.00358
11.10.1.2.1	Phytohormone action.signalling peptides.NCRP (non-cysteine-rich-peptide) category.phytosulfokine activity.pythosulfokine precursor polypeptide (PSK)	cb7dtrinity_dn23363_c0_g1_i1	pythosulfokine precursor polypeptide (PSK)	3.70807
11.10.1.2.1	Phytohormone action.signalling peptides.NCRP (non-cysteine-rich-peptide) category.phytosulfokine activity.pythosulfokine precursor polypeptide (PSK)	cs4dtrinity_dn6270_c0_g1_i1	pythosulfokine precursor polypeptide (PSK)	2.43119
11.10.1.2.1	Phytohormone action.signalling peptides.NCRP (non-cysteine-rich-peptide) category.phytosulfokine activity.pythosulfokine precursor polypeptide (PSK)	bs7dtrinity_dn17417_c0_g1_i1	pythosulfokine precursor polypeptide (PSK)	2.67911
11.10.1.2.1	Phytohormone action.signalling peptides.NCRP (non-cysteine-rich-peptide) category.phytosulfokine activity.pythosulfokine precursor polypeptide (PSK)	bs7d1trinity_dn622_c0_g2_i1	pythosulfokine precursor polypeptide (PSK)	2.9609
11.10.1.3.1	Phytohormone action.signalling peptides.NCRP (non-cysteine-rich-peptide) category.CEP-peptide activity.CEP-precursor polypeptide	bb7dtrinity_dn4067_c0_g1_i1	CEP precursor polypeptide	4.63378
11.10.1.3.1	Phytohormone action.signalling peptides.NCRP (non-cysteine-rich-peptide) category.CEP-peptide activity.CEP-precursor polypeptide	bb7dtrinity_dn23899_c0_g1_i1	CEP precursor polypeptide	4.73968
11.10.1.3.1	Phytohormone action.signalling peptides.NCRP (non-cysteine-rich-peptide) category.CEP-peptide activity.CEP-precursor polypeptide	bs7dtrinity_dn4800_c0_g2_i1	CEP precursor polypeptide	7.17046
11.10.1.3.1	Phytohormone action.signalling peptides.NCRP (non-cysteine-rich-peptide) category.CEP-peptide activity.CEP-precursor polypeptide	cb7dtrinity_dn20513_c0_g1_i1	CEP precursor polypeptide	5.39268
11.10.1.3.1	Phytohormone action.signalling peptides.NCRP (non-cysteine-rich-peptide) category.CEP-peptide activity.CEP-precursor polypeptide	as7dtrinity_dn6528_c0_g2_i1	CEP precursor polypeptide	6.16725
11.10.1.3.2	Phytohormone action.signalling peptides.NCRP (non-cysteine-rich-peptide) category.CEP-peptide activity.CEP-peptide receptor (CEPR)	ab7dtrinity_dn19106_c0_g1_i2	CEP-peptide receptor (CEPR)	7.71234
11.10.1.4.2	Phytohormone action.signalling peptides.NCRP (non-cysteine-rich-peptide) category.CIF-peptide activity.CIF-peptide receptor (GSO)	bs7d1trinity_dn11120_c0_g2_i1	CIF-peptide receptor (GSO)	3.66959
11.10.1.6.1	Phytohormone action.signalling peptides.NCRP (non-cysteine-rich-peptide) category.DVL/ROT-peptide activity.DVL/RTFL-precursor polypeptide	ab7dtrinity_dn21739_c1_g1_i1	DVL/RTFL precursor polypeptide	5.85954
11.10.1.6.1	Phytohormone action.signalling peptides.NCRP (non-cysteine-rich-peptide) category.DVL/ROT-peptide activity.DVL/RTFL-precursor polypeptide	bs7dtrinity_dn11622_c2_g8_i3	DVL/RTFL precursor polypeptide	3.62018
11.10.2.1.1	Phytohormone action.signalling peptides.CRP (cysteine-rich-peptide) category.GASA/GAST-peptide activity.GASA-precursor polypeptide	bb7dtrinity_dn16668_c2_g1_i2	GASA precursor polypeptide	4.09138
11.10.2.1.1	Phytohormone action.signalling peptides.CRP (cysteine-rich-peptide) category.GASA/GAST-peptide activity.GASA-precursor polypeptide	bs7d1trinity_dn10417_c3_g4_i1	GASA precursor polypeptide	4.17473
11.10.2.1.1	Phytohormone action.signalling peptides.CRP (cysteine-rich-peptide) category.GASA/GAST-peptide activity.GASA-precursor polypeptide	bs4dtrinity_dn12526_c0_g5_i1	GASA precursor polypeptide	-2.33196
11.10.2.1.1	Phytohormone action.signalling peptides.CRP (cysteine-rich-peptide) category.GASA/GAST-peptide activity.GASA-precursor polypeptide	cb7dtrinity_dn13106_c0_g1_i1	GASA precursor polypeptide	5.49912
11.10.2.1.1	Phytohormone action.signalling peptides.CRP (cysteine-rich-peptide) category.GASA/GAST-peptide activity.GASA-precursor polypeptide	cb4dtrinity_dn14556_c3_g1_i1	GASA precursor polypeptide	-2.54288
11.10.2.1.1	Phytohormone action.signalling peptides.CRP (cysteine-rich-peptide) category.GASA/GAST-peptide activity.GASA-precursor polypeptide	ab7dtrinity_dn86083_c0_g1_i1	GASA precursor polypeptide	6.69068
11.10.2.1.1	Phytohormone action.signalling peptides.CRP (cysteine-rich-peptide) category.GASA/GAST-peptide activity.GASA-precursor polypeptide	as7dtrinity_dn2368_c0_g1_i1	GASA precursor polypeptide	4.06233
11.10.2.1.1	Phytohormone action.signalling peptides.CRP (cysteine-rich-peptide) category.GASA/GAST-peptide activity.GASA-precursor polypeptide	bs7dtrinity_dn12130_c0_g2_i1	GASA precursor polypeptide	4.10419
11.10.2.1.1	Phytohormone action.signalling peptides.CRP (cysteine-rich-peptide) category.GASA/GAST-peptide activity.GASA-precursor polypeptide	ab7dtrinity_dn85230_c0_g1_i1	GASA precursor polypeptide	4.16918
11.10.2.1.1	Phytohormone action.signalling peptides.CRP (cysteine-rich-peptide) category.GASA/GAST-peptide activity.GASA-precursor polypeptide	bb7dtrinity_dn16978_c2_g9_i1	GASA precursor polypeptide	2.57554
11.10.2.1.1	Phytohormone action.signalling peptides.CRP (cysteine-rich-peptide) category.GASA/GAST-peptide activity.GASA-precursor polypeptide	bb7dtrinity_dn10517_c0_g1_i2	GASA precursor polypeptide	5.26567
11.10.2.1.1	Phytohormone action.signalling peptides.CRP (cysteine-rich-peptide) category.GASA/GAST-peptide activity.GASA-precursor polypeptide	as7dtrinity_dn9458_c0_g2_i1	GASA precursor polypeptide	5.6432
11.10.2.1.1	Phytohormone action.signalling peptides.CRP (cysteine-rich-peptide) category.GASA/GAST-peptide activity.GASA-precursor polypeptide	cb7dtrinity_dn8487_c0_g1_i1	GASA precursor polypeptide	5.71706
11.10.2.1.1	Phytohormone action.signalling peptides.CRP (cysteine-rich-peptide) category.GASA/GAST-peptide activity.GASA-precursor polypeptide	cb7dtrinity_dn16763_c1_g8_i1	GASA precursor polypeptide	4.1757
11.10.2.1.1	Phytohormone action.signalling peptides.CRP (cysteine-rich-peptide) category.GASA/GAST-peptide activity.GASA-precursor polypeptide	bs7dtrinity_dn6280_c0_g1_i1	GASA precursor polypeptide	5.51342
11.10.2.1.1	Phytohormone action.signalling peptides.CRP (cysteine-rich-peptide) category.GASA/GAST-peptide activity.GASA-precursor polypeptide	ab7dtrinity_dn1508_c0_g1_i1	GASA precursor polypeptide	8.3794
11.10.2.2.1	Phytohormone action.signalling peptides.CRP (cysteine-rich-peptide) category.STIG1-peptide activity.STIG1/GRI-precursor polypeptide	cs4dtrinity_dn640_c0_g1_i3	STIG1/GRI precursor polypeptide	3.38865
11.10.2.3.3	Phytohormone action.signalling peptides.CRP (cysteine-rich-peptide) category.EPF/EPFL-peptide activity.EPF-peptide receptor (TMM)	bs7d1trinity_dn14028_c0_g1_i1	EPF-peptide receptor (TMM)	2.77332
11.10.2.4.1	Phytohormone action.signalling peptides.CRP (cysteine-rich-peptide) category.RALF/RALFL-peptide activity.RALF/RALFL-precursor polypeptide	ab7dtrinity_dn29848_c7_g1_i1	RALF/RALFL precursor polypeptide	4.78717
11.10.2.4.1	Phytohormone action.signalling peptides.CRP (cysteine-rich-peptide) category.RALF/RALFL-peptide activity.RALF/RALFL-precursor polypeptide	as7dtrinity_dn69_c0_g1_i1	RALF/RALFL precursor polypeptide	4.67377
11.10.2.4.1	Phytohormone action.signalling peptides.CRP (cysteine-rich-peptide) category.RALF/RALFL-peptide activity.RALF/RALFL-precursor polypeptide	as4dtrinity_dn12119_c2_g5_i1	RALF/RALFL precursor polypeptide	-2.15744
11.10.2.4.2	Phytohormone action.signalling peptides.CRP (cysteine-rich-peptide) category.RALF/RALFL-peptide activity.RALF-peptide receptor (CrRLK1L)	ab7dtrinity_dn26784_c0_g1_i2	RALF-peptide receptor (CrRLK1L)	8.04908
11.10.2.4.2	Phytohormone action.signalling peptides.CRP (cysteine-rich-peptide) category.RALF/RALFL-peptide activity.RALF-peptide receptor (CrRLK1L)	ab7dtrinity_dn24185_c0_g2_i1	RALF-peptide receptor (CrRLK1L)	7.69423
11.10.2.4.3	Phytohormone action.signalling peptides.CRP (cysteine-rich-peptide) category.RALF/RALFL-peptide activity.receptor CrRLK1L chaperone (LLG)	ab7dtrinity_dn27538_c0_g1_i4	receptor CrRLK1L chaperone (LLG)	7.19449
11.2.1.1.2	Phytohormone action.auxin.biosynthesis.indole-3-pyruvic acid (IPyA) pathway.flavin monooxygenase (YUCCA)	bs7dtrinity_dn16573_c0_g1_i1	flavin monooxygenase (YUCCA)	2.75653
11.2.1.1.2	Phytohormone action.auxin.biosynthesis.indole-3-pyruvic acid (IPyA) pathway.flavin monooxygenase (YUCCA)	bb7dtrinity_dn40_c0_g1_i1	flavin monooxygenase (YUCCA)	2.26941
11.2.1.1.2	Phytohormone action.auxin.biosynthesis.indole-3-pyruvic acid (IPyA) pathway.flavin monooxygenase (YUCCA)	cb4dtrinity_dn1907_c0_g1_i1	flavin monooxygenase (YUCCA)	-3.93185
11.2.1.1.2	Phytohormone action.auxin.biosynthesis.indole-3-pyruvic acid (IPyA) pathway.flavin monooxygenase (YUCCA)	cb7dtrinity_dn11034_c0_g1_i2	flavin monooxygenase (YUCCA)	2.34959
11.2.2.1.1	Phytohormone action.auxin.perception and signal transduction.receptor complex.component TIR1/AFB	ab7dtrinity_dn26498_c0_g1_i1	component TIR1/AFB of auxin receptor complex	4.90436
11.2.2.2	Phytohormone action.auxin.perception and signal transduction.transcriptional repressor (TPL)	ab7dtrinity_dn31266_c2_g1_i4	transcriptional repressor (TPL)	9.31996
11.2.3.1	Phytohormone action.auxin.conjugation and degradation.indole-3-acetic acid-amido synthetase	ab7dtrinity_dn30310_c0_g1_i2	indole-3-acetic acid-amido synthetase	7.12292
11.2.4.1.1	Phytohormone action.auxin.transport.polar auxin transport.auxin transporter (PIN)	ab7dtrinity_dn30161_c6_g1_i2	auxin transporter (PIN)	9.74776
11.2.4.1.3	Phytohormone action.auxin.transport.polar auxin transport.regulator protein (BIG)	ab7dtrinity_dn18761_c0_g1_i1	BIG auxin transport regulator protein	5.50836
11.2.4.2	Phytohormone action.auxin.transport.auxin efflux transporter (PILS)	cb7dtrinity_dn15658_c0_g2_i1	auxin efflux transporter (PILS)	5.06432
11.2.4.2	Phytohormone action.auxin.transport.auxin efflux transporter (PILS)	ab7dtrinity_dn30003_c0_g1_i12	auxin efflux transporter (PILS)	6.04457
11.2.4.2	Phytohormone action.auxin.transport.auxin efflux transporter (PILS)	bb7dtrinity_dn14242_c0_g2_i1	auxin efflux transporter (PILS)	5.6277
11.2.4.2	Phytohormone action.auxin.transport.auxin efflux transporter (PILS)	bs7d1trinity_dn9520_c0_g2_i1	auxin efflux transporter (PILS)	5.79167
11.2.4.2	Phytohormone action.auxin.transport.auxin efflux transporter (PILS)	as7dtrinity_dn23573_c0_g1_i1	auxin efflux transporter (PILS)	8.93202
11.2.4.2	Phytohormone action.auxin.transport.auxin efflux transporter (PILS)	bs7dtrinity_dn9052_c0_g1_i1	auxin efflux transporter (PILS)	3.03714
11.2.4.2	Phytohormone action.auxin.transport.auxin efflux transporter (PILS)	cs4dtrinity_dn7203_c0_g1_i1	auxin efflux transporter (PILS)	3.10812
11.3.1.1	Phytohormone action.brassinosteroid.biosynthesis.steroid 22-alpha-hydroxylase (DWF4)	as4dtrinity_dn11254_c0_g6_i1	steroid 22-alpha-hydroxylase (DWF4)	-2.26091
11.3.2.1.1	Phytohormone action.brassinosteroid.perception and signal transduction.receptor complex.receptor protein kinase (BRI)	ab7dtrinity_dn26588_c0_g1_i1	brassinosteroid receptor protein kinase (BRI)	8.08954
11.3.2.1.4	Phytohormone action.brassinosteroid.perception and signal transduction.receptor complex.receptor kinase regulator protein (MSBP)	ab7dtrinity_dn25374_c0_g1_i2	brassinosteroid receptor kinase regulator protein (MSBP)	7.15904
11.3.2.1.4	Phytohormone action.brassinosteroid.perception and signal transduction.receptor complex.receptor kinase regulator protein (MSBP)	ab7dtrinity_dn28946_c0_g1_i4	brassinosteroid receptor kinase regulator protein (MSBP)	5.37543
11.3.2.1.5	Phytohormone action.brassinosteroid.perception and signal transduction.receptor complex.signalling protein kinase (BSK)	ab7dtrinity_dn26587_c0_g1_i2	BSK-type brassinosteroid signalling protein kinase	4.92286
11.3.2.3	Phytohormone action.brassinosteroid.perception and signal transduction.GSK3-type protein kinase (BIN2)	ab7dtrinity_dn30935_c1_g2_i5	brassinosteroid signalling GSK3-type protein kinase (BIN2)	7.20672
11.3.2.5	Phytohormone action.brassinosteroid.perception and signal transduction.scaffold protein (TTL)	ab7dtrinity_dn28130_c0_g1_i5	scaffold protein (TTL) of brassinosteroid signalling	7.76029
11.3.3.1	Phytohormone action.brassinosteroid.conjugation and degradation.steroid sulphotransferase	ab7dtrinity_dn29743_c0_g3_i3	steroid sulphotransferase	6.6066
11.4.1.1	Phytohormone action.cytokinin.biosynthesis.adenylate isopentenyltransferase	cs4dtrinity_dn11526_c1_g16_i1	adenylate isopentenyltransferase	-2.53591
11.4.1.2	Phytohormone action.cytokinin.biosynthesis.cytokinin phosphoribohydrolase	bs4dtrinity_dn12006_c0_g8_i4	cytokinin phosphoribohydrolase	-3.06283
11.4.1.2	Phytohormone action.cytokinin.biosynthesis.cytokinin phosphoribohydrolase	cb4dtrinity_dn14116_c4_g6_i6	cytokinin phosphoribohydrolase	-3.248
11.4.1.2	Phytohormone action.cytokinin.biosynthesis.cytokinin phosphoribohydrolase	ab7dtrinity_dn26922_c0_g1_i5	cytokinin phosphoribohydrolase	5.37543
11.4.1.2	Phytohormone action.cytokinin.biosynthesis.cytokinin phosphoribohydrolase	bs7dtrinity_dn11614_c2_g22_i1	cytokinin phosphoribohydrolase	-3.15967
11.4.1.2	Phytohormone action.cytokinin.biosynthesis.cytokinin phosphoribohydrolase	ab7dtrinity_dn7173_c0_g1_i2	cytokinin phosphoribohydrolase	5.9421
11.4.1.2	Phytohormone action.cytokinin.biosynthesis.cytokinin phosphoribohydrolase	ab7dtrinity_dn30517_c1_g10_i3	cytokinin phosphoribohydrolase	-2.58337
11.4.1.2	Phytohormone action.cytokinin.biosynthesis.cytokinin phosphoribohydrolase	ab7dtrinity_dn26628_c0_g1_i4	cytokinin phosphoribohydrolase	6.02751
11.4.2.1	Phytohormone action.cytokinin.perception and signal transduction.receptor protein (AHK)	ab7dtrinity_dn30814_c5_g4_i2	receptor protein (AHK)	6.576
11.4.2.2	Phytohormone action.cytokinin.perception and signal transduction.signal transducer (AHP)	cb4dtrinity_dn9620_c0_g1_i3	AHP-type cytokinin signal transducer	-2.66577
11.4.3.1	Phytohormone action.cytokinin.conjugation and degradation.UDP-dependent glycosyl transferase	bs7dtrinity_dn12117_c1_g6_i3	UDP-dependent glycosyl transferase	4.86341
11.4.3.1	Phytohormone action.cytokinin.conjugation and degradation.UDP-dependent glycosyl transferase	bs7d1trinity_dn10737_c1_g4_i6	UDP-dependent glycosyl transferase	3.94548
11.4.3.1	Phytohormone action.cytokinin.conjugation and degradation.UDP-dependent glycosyl transferase	cb4dtrinity_dn14027_c4_g1_i4	UDP-dependent glycosyl transferase	-2.54037
11.4.3.1	Phytohormone action.cytokinin.conjugation and degradation.UDP-dependent glycosyl transferase	ab7dtrinity_dn30008_c1_g1_i3	UDP-dependent glycosyl transferase	5.14125
11.4.3.1	Phytohormone action.cytokinin.conjugation and degradation.UDP-dependent glycosyl transferase	as4dtrinity_dn11648_c1_g1_i1	UDP-dependent glycosyl transferase	-3.35535
11.4.3.1	Phytohormone action.cytokinin.conjugation and degradation.UDP-dependent glycosyl transferase	ab7dtrinity_dn21162_c0_g1_i1	UDP-dependent glycosyl transferase	5.51294
11.4.3.2	Phytohormone action.cytokinin.conjugation and degradation.cytokinin dehydrogenase	ab7dtrinity_dn13550_c0_g1_i1	cytokinin dehydrogenase	5.89292
12.1.1	Chromatin organisation.histones.linker histone (H1)	ab7dtrinity_dn17700_c0_g1_i1	linker histone (H1)	7.18697
12.1.1	Chromatin organisation.histones.linker histone (H1)	ab7dtrinity_dn58310_c0_g1_i1	linker histone (H1)	7.22922
12.1.1	Chromatin organisation.histones.linker histone (H1)	ab7dtrinity_dn11742_c0_g1_i1	linker histone (H1)	7.586
12.1.2	Chromatin organisation.histones.histone (H2A)	ab7dtrinity_dn30316_c1_g7_i3	histone (H2A)	6.64521
12.1.2	Chromatin organisation.histones.histone (H2A)	ab7dtrinity_dn27654_c0_g2_i1	histone (H2A)	6.54864
12.1.2	Chromatin organisation.histones.histone (H2A)	ab7dtrinity_dn27654_c0_g1_i1	histone (H2A)	5.82681
12.1.2	Chromatin organisation.histones.histone (H2A)	ab7dtrinity_dn30316_c1_g4_i2	histone (H2A)	9.04806
12.1.2	Chromatin organisation.histones.histone (H2A)	ab7dtrinity_dn21933_c0_g2_i1	histone (H2A)	5.98762
12.1.3	Chromatin organisation.histones.histone (H2B)	ab7dtrinity_dn30696_c0_g1_i2	histone (H2B)	9.19166
12.1.3	Chromatin organisation.histones.histone (H2B)	ab7dtrinity_dn8484_c0_g1_i1	histone (H2B)	5.08062
12.1.4	Chromatin organisation.histones.histone (H3)	ab7dtrinity_dn30483_c4_g1_i1	histone (H3)	7.87742
12.1.4	Chromatin organisation.histones.histone (H3)	ab7dtrinity_dn30483_c4_g5_i1	histone (H3)	8.92616
12.1.4	Chromatin organisation.histones.histone (H3)	ab7dtrinity_dn30468_c1_g3_i1	histone (H3)	7.04434
12.1.4	Chromatin organisation.histones.histone (H3)	ab7dtrinity_dn30468_c1_g7_i2	histone (H3)	8.17008
12.2.1.3	Chromatin organisation.histone chaperone activities.CAF1 histone chaperone complex.component CAF1c/MSI	ab7dtrinity_dn29614_c0_g1_i1	component CAF1c/MSI of CAF1 histone chaperone complex	5.65381
12.2.2.2	Chromatin organisation.histone chaperone activities.FACT histone chaperone complex.component SSRP	ab7dtrinity_dn31260_c1_g9_i1	component SSRP of FACT histone chaperone complex	6.34196
12.2.6	Chromatin organisation.histone chaperone activities.histone chaperone (NAP)	ab7dtrinity_dn31388_c8_g1_i2	histone chaperone (NAP)	7.67365
12.2.6	Chromatin organisation.histone chaperone activities.histone chaperone (NAP)	ab7dtrinity_dn28975_c0_g1_i1	histone chaperone (NAP)	5.10345
12.2.7	Chromatin organisation.histone chaperone activities.histone chaperone (SPT6)	bs7dtrinity_dn11036_c0_g2_i1	histone chaperone (SPT6)	4.75045
12.2.7	Chromatin organisation.histone chaperone activities.histone chaperone (SPT6)	ab7dtrinity_dn23566_c0_g1_i2	histone chaperone (SPT6)	6.5633
12.2.7	Chromatin organisation.histone chaperone activities.histone chaperone (SPT6)	cb7dtrinity_dn16758_c3_g3_i2	histone chaperone (SPT6)	4.49969
12.2.8	Chromatin organisation.histone chaperone activities.histone chaperone (NRP)	ab7dtrinity_dn24963_c0_g2_i1	histone chaperone (NRP)	3.21975
12.3.1.1	Chromatin organisation.histone modifications.histone acetylation.histone acetyltransferase (HAC/HPCAT)	ab7dtrinity_dn30291_c0_g4_i2	histone acetyltransferase (HAC/HPCAT)	5.88788
12.3.2.1.4.2	Chromatin organisation.histone modifications.histone deacetylation.HD1 histone deacetylase family.HDA9-PWR deacetylation complex.component PWR	ab7dtrinity_dn20835_c0_g1_i1	component PWR of HDA9-PWR deacetylation complex	6.6492
12.3.2.2	Chromatin organisation.histone modifications.histone deacetylation.HD2 histone deacetylase	cb7dtrinity_dn17345_c0_g13_i1	histone deacetylase (HDT/HD2)	2.74673
12.3.2.2	Chromatin organisation.histone modifications.histone deacetylation.HD2 histone deacetylase	ab7dtrinity_dn28120_c0_g1_i2	histone deacetylase (HDT/HD2)	7.80955
12.3.2.2	Chromatin organisation.histone modifications.histone deacetylation.HD2 histone deacetylase	ab7dtrinity_dn11825_c0_g1_i1	histone deacetylase (HDT/HD2)	5.7018
12.3.2.4.2	Chromatin organisation.histone modifications.histone deacetylation.SNL-HDA19 histone deacetylase complex.key scaffold component SNL	ab7dtrinity_dn25399_c0_g1_i1	component SNL of histone deacetylase machineries	5.61412
12.3.2.4.4	Chromatin organisation.histone modifications.histone deacetylation.SNL-HDA19 histone deacetylase complex.associated component SAP30	ab7dtrinity_dn1013_c0_g2_i1	associated component SAP30 of histone deacetylase machineries	5.31224
12.3.3.2.1	Chromatin organisation.histone modifications.histone lysine methylation.COMPASS histone trimethylation complex.component ASH2	ab7dtrinity_dn29776_c0_g1_i1	component ASH2 of COMPASS histone trimethylation complex	5.26367
12.3.3.7	Chromatin organisation.histone modifications.histone lysine methylation.class-V histone methyltransferase (Suvar)	bb7dtrinity_dn11459_c0_g1_i2	class V/Su(var) histone methyltransferase component of histone lysine methylation/demethylation	2.30168
12.3.3.7	Chromatin organisation.histone modifications.histone lysine methylation.class-V histone methyltransferase (Suvar)	cb7dtrinity_dn14929_c0_g1_i4	class V/Su(var) histone methyltransferase component of histone lysine methylation/demethylation	2.40613
12.3.3.9.1	Chromatin organisation.histone modifications.histone lysine methylation.JmjC group histone demethylase activities.histone demethylase (KDM3)	ab7dtrinity_dn15189_c0_g1_i1	histone demethylase (KDM3)	6.64192
12.3.3.9.5	Chromatin organisation.histone modifications.histone lysine methylation.JmjC group histone demethylase activities.histone demethylase (PKDM8)	ab7dtrinity_dn30246_c0_g1_i4	histone demethylase (PKDM8)	7.72612
12.3.4.2	Chromatin organisation.histone modifications.histone arginine methylation.histone methylase (PRMT4)	ab7dtrinity_dn28131_c0_g1_i3	histone methylase (PRMT4)	4.73445
12.3.6.2	Chromatin organisation.histone modifications.histone phosphorylation.protein kinase (MLK)	ab7dtrinity_dn29651_c1_g1_i6	protein kinase (MLK)	6.3624
12.3.6.2	Chromatin organisation.histone modifications.histone phosphorylation.protein kinase (MLK)	ab7dtrinity_dn30772_c2_g1_i4	protein kinase (MLK)	6.93173
13.1.1.1.3	Cell cycle organisation.cell cycle control.cyclin-dependent regulation.cyclin activities.cyclin (CYCC)	bs7dtrinity_dn12025_c3_g1_i2	cyclin (CYCC)	5.15595
13.1.1.1.4	Cell cycle organisation.cell cycle control.cyclin-dependent regulation.cyclin activities.cyclin (CYCD)	ab7dtrinity_dn29276_c0_g2_i1	cyclin (CYCD)	6.53431
13.1.1.3.1	Cell cycle organisation.cell cycle control.cyclin-dependent regulation.cyclin-dependent protein kinase inhibitor activities.inhibitor (KRP/ICK)	ab7dtrinity_dn28288_c0_g1_i1	KRP/ICK-type cyclin-dependent kinase inhibitor	4.65867
13.1.1.3.2	Cell cycle organisation.cell cycle control.cyclin-dependent regulation.cyclin-dependent protein kinase inhibitor activities.inhibitor (SIM)	ab7dtrinity_dn11348_c0_g1_i1	SIM-type cyclin-dependent kinase inhibitor	6.83249
13.2.2.1	Cell cycle organisation.DNA replication.initiation.auxiliary factor (CDC45)	ab7dtrinity_dn28065_c0_g1_i3	CDC45 cell cycle auxiliary factor	5.72679
14.4.3	DNA damage response.nonhomologous end-joining (NHEJ) repair.poly-(ADP-ribose) polymerase (PARP3)	bs7d1trinity_dn10827_c7_g1_i3	poly-(ADP-ribose) polymerase (PARP3)	5.03618
14.4.3	DNA damage response.nonhomologous end-joining (NHEJ) repair.poly-(ADP-ribose) polymerase (PARP3)	bs7dtrinity_dn8341_c0_g1_i1	poly-(ADP-ribose) polymerase (PARP3)	6.18816
16.1.1	RNA processing.RNA 5'-end cap adding.mRNA capping enzyme	ab7dtrinity_dn15695_c0_g1_i2	mRNA capping enzyme	6.73728
16.10.2.6.2	RNA processing.mRNA silencing.miRNA pathway.miRNA uridylation.uridylyltransferase (URT1)	ab7dtrinity_dn23679_c0_g1_i1	uridylyltransferase (URT1)	5.62645
16.2.1.1.1	RNA processing.RNA 3'-end processing.mRNA polyadenylation.poly(A) RNA polymerase activity.poly(A) RNA polymerase	ab7dtrinity_dn30653_c2_g1_i10	poly(A) RNA polymerase	7.74305
16.2.1.1.2	RNA processing.RNA 3'-end processing.mRNA polyadenylation.poly(A) RNA polymerase activity.poly(A) RNA polymerase regulatory protein	ab7dtrinity_dn21081_c0_g1_i1	poly(A) RNA polymerase regulatory protein	7.72614
16.2.1.1.2	RNA processing.RNA 3'-end processing.mRNA polyadenylation.poly(A) RNA polymerase activity.poly(A) RNA polymerase regulatory protein	ab7dtrinity_dn26004_c0_g1_i1	poly(A) RNA polymerase regulatory protein	5.67731
16.2.1.2.6	RNA processing.RNA 3'-end processing.mRNA polyadenylation.Cleavage and Polyadenylation Specificity Factor (CPSF) complex.component Fip1	ab7dtrinity_dn18313_c0_g1_i1	component Fip1 of Cleavage and Polyadenylation Specificity Factor (CPSF) complex	5.83343
16.4.1.1.1	RNA processing.pre-mRNA splicing.U2-type-intron-specific major spliceosome.U1 small nuclear ribonucleoprotein particle (snRNP).protein factor (U1-70K)	ab7dtrinity_dn29344_c0_g2_i6	component U1-70K of U1 small nuclear ribonucleoprotein particle (snRNP)	8.60282
16.4.1.1.4	RNA processing.pre-mRNA splicing.U2-type-intron-specific major spliceosome.U1 small nuclear ribonucleoprotein particle (snRNP).pre-mRNA splicing regulator (DDX5)	ab7dtrinity_dn24779_c0_g1_i1	pre-mRNA splicing regulator (DDX5)	7.3569
16.4.1.1.5.1	RNA processing.pre-mRNA splicing.U2-type-intron-specific major spliceosome.U1 small nuclear ribonucleoprotein particle (snRNP).accessory protein activities.pre-mRNA splicing factor (RBM25)	ab7dtrinity_dn29045_c0_g1_i2	pre-mRNA splicing factor (RBM25)	7.18013
16.4.1.1.5.4	RNA processing.pre-mRNA splicing.U2-type-intron-specific major spliceosome.U1 small nuclear ribonucleoprotein particle (snRNP).accessory protein activities.pre-mRNA-processing protein (PRP40A/B)	ab7dtrinity_dn29936_c0_g1_i7	pre-mRNA-processing protein (PRP40A/B)	5.95079
16.4.1.2.10	RNA processing.pre-mRNA splicing.U2-type-intron-specific major spliceosome.U2 small nuclear ribonucleoprotein particle (snRNP).snRNP-associated protein (SR140)	ab7dtrinity_dn30674_c0_g2_i6	snRNP-associated protein (SR140)	7.23741
16.4.1.2.11.1	RNA processing.pre-mRNA splicing.U2-type-intron-specific major spliceosome.U2 small nuclear ribonucleoprotein particle (snRNP).U2AF pre-RNA splicing auxiliary factor heterodimer.small subunit U2AF1/U2AF35	ab7dtrinity_dn31015_c1_g1_i3	small subunit of U2AF pre-RNA splicing auxiliary factor complex	6.86614
16.4.1.2.4.1	RNA processing.pre-mRNA splicing.U2-type-intron-specific major spliceosome.U2 small nuclear ribonucleoprotein particle (snRNP).splicing factor 3B complex.component SF3B1	ab7dtrinity_dn18649_c0_g1_i1	component SF3B1 of splicing factor 3B complex	6.50222
16.4.1.2.4.2	RNA processing.pre-mRNA splicing.U2-type-intron-specific major spliceosome.U2 small nuclear ribonucleoprotein particle (snRNP).splicing factor 3B complex.component SF3B2	ab7dtrinity_dn30486_c5_g14_i2	component SF3B2 of splicing factor 3B complex	7.63326
16.4.1.4.4	RNA processing.pre-mRNA splicing.U2-type-intron-specific major spliceosome.U5 small nuclear ribonucleoprotein particle (snRNP).protein factor (PRPF8/SUS2)	ab7dtrinity_dn31169_c2_g2_i1	protein factor PRPF8/SUS2 of U5 small nuclear ribonucleoprotein particle (snRNP)	7.44235
16.4.2.6	RNA processing.pre-mRNA splicing.U1/U2/U4/U5-associated Sm accessory ribonucleoprotein complex.component Sm-F	bs7d1trinity_dn10657_c0_g1_i4	component Sm-F of U1/U2/U4/U5-associated Sm accessory ribonucleoprotein complex	5.12395
16.4.2.7	RNA processing.pre-mRNA splicing.U1/U2/U4/U5-associated Sm accessory ribonucleoprotein complex.component Sm-G	ab7dtrinity_dn30847_c2_g6_i1	component Sm-G of U1/U2/U4/U5-associated Sm accessory ribonucleoprotein complex	7.33037
16.4.3.3	RNA processing.pre-mRNA splicing.U6-associated LSm accessory ribonucleoprotein complex.component LSm3	ab7dtrinity_dn26198_c0_g1_i2	component LSm3 of U6-associated LSm accessory ribonucleoprotein complex	5.97967
16.4.5.1.2	RNA processing.pre-mRNA splicing.spliceosome-associated non-snRNP MOS4-associated complex (MAC).core components.component CDC5/MAC1	ab7dtrinity_dn31137_c0_g2_i1	component CDC5/MAC1 of non-snRNP MOS4-associated complex	5.98477
16.4.5.2.1	RNA processing.pre-mRNA splicing.spliceosome-associated non-snRNP MOS4-associated complex (MAC).associated components.component MAC5	ab7dtrinity_dn5211_c0_g1_i1	component MAC5 of non-snRNP MOS4-associated complex	5.98747
16.4.5.2.2	RNA processing.pre-mRNA splicing.spliceosome-associated non-snRNP MOS4-associated complex (MAC).associated components.component SKIP/MAC6	ab7dtrinity_dn30925_c0_g2_i1	component SKIP/MAC6 of non-snRNP MOS4-associated complex	7.74552
16.4.6.1	RNA processing.pre-mRNA splicing.spliceosome-associated non-snRNP factor activities.splicing factor (SR30|34)	ab7dtrinity_dn29146_c0_g2_i12	SR30/34 RNA splicing factor	5.86089
16.4.6.1	RNA processing.pre-mRNA splicing.spliceosome-associated non-snRNP factor activities.splicing factor (SR30|34)	ab7dtrinity_dn29035_c0_g2_i2	SR30/34 RNA splicing factor	4.49094
16.4.6.3	RNA processing.pre-mRNA splicing.spliceosome-associated non-snRNP factor activities.splicing factor (RS31|40|41)	ab7dtrinity_dn29024_c0_g2_i4	RS31/40/41 RNA splicing factor	5.4351
16.4.6.3	RNA processing.pre-mRNA splicing.spliceosome-associated non-snRNP factor activities.splicing factor (RS31|40|41)	ab7dtrinity_dn21133_c0_g1_i2	RS31/40/41 RNA splicing factor	5.92725
16.4.7.1.2	RNA processing.pre-mRNA splicing.spliceosome assembly and disassembly.RNA helicase activities.RNA helicase (Prp5)	ab7dtrinity_dn13606_c0_g2_i1	RNA helicase (Prp5)	6.14565
16.5.2.1	RNA processing.mRNA modification.N6-methyladenosine methylation reading.methylation reader (ECT)	ab7dtrinity_dn30531_c2_g1_i7	methylation reader (ECT)	8.90258
16.5.2.1	RNA processing.mRNA modification.N6-methyladenosine methylation reading.methylation reader (ECT)	ab7dtrinity_dn65057_c0_g1_i1	methylation reader (ECT)	5.68533
16.7.1	RNA processing.RNA chaperone activities.RNA chaperone (CSP)	ab7dtrinity_dn27022_c0_g1_i1	RNA chaperone (CSP)	5.89286
16.7.2	RNA processing.RNA chaperone activities.RNA chaperone (RZ1|GR-RBP)	ab7dtrinity_dn20956_c0_g2_i1	RNA chaperone (RZ1|GR-RBP)	5.98518
16.8.2.1.2.1	RNA processing.RNA surveillance.mRNA deadenylation-dependent decay.mRNA deadenylation.CCR4-NOT complex.deadenylase component CCR4	ab7dtrinity_dn50989_c0_g1_i1	deadenylase component CCR4 of CCR4-NOT complex	7.41688
16.8.2.1.2.2	RNA processing.RNA surveillance.mRNA deadenylation-dependent decay.mRNA deadenylation.CCR4-NOT complex.deadenylase component CAF1	ab7dtrinity_dn30556_c4_g2_i2	deadenylase component CAF1 of CCR4-NOT complex	8.03382
16.8.2.2.4	RNA processing.RNA surveillance.mRNA deadenylation-dependent decay.mRNA decapping complex.scaffold component VCS	ab7dtrinity_dn28205_c0_g2_i2	scaffold component VCS of mRNA decapping complex	7.02457
16.8.2.5	RNA processing.RNA surveillance.mRNA deadenylation-dependent decay.mRNA decay factor (PAT1)	ab7dtrinity_dn27478_c0_g3_i1	mRNA decay factor (PAT1)	6.54231
16.8.2.5	RNA processing.RNA surveillance.mRNA deadenylation-dependent decay.mRNA decay factor (PAT1)	ab7dtrinity_dn22973_c0_g2_i1	mRNA decay factor (PAT1)	6.886
19.1.1.1.1.1	Protein homeostasis.protein quality control.ER Quality Control (ERQC) machinery.calnexin/calreticulin chaperone system.CNX-CRT cycle.lectin chaperone (CNX)	ab7dtrinity_dn28556_c0_g1_i3	lectin chaperone (CNX)	7.0982
19.1.1.1.1.2	Protein homeostasis.protein quality control.ER Quality Control (ERQC) machinery.calnexin/calreticulin chaperone system.CNX-CRT cycle.lectin chaperone (CRT)	ab7dtrinity_dn30436_c1_g1_i2	lectin chaperone (CRT)	7.00432
19.1.1.2.1.1	Protein homeostasis.protein quality control.ER Quality Control (ERQC) machinery.BiP chaperone system.ERdj3B-BiP-SDF2 chaperone complex.chaperone component BiP	ab7dtrinity_dn30934_c0_g1_i5	HSP70-chaperone (BiP)	8.28356
19.1.1.2.1.2	Protein homeostasis.protein quality control.ER Quality Control (ERQC) machinery.BiP chaperone system.ERdj3B-BiP-SDF2 chaperone complex.co-chaperone component ERdj3a	ab7dtrinity_dn20857_c0_g1_i2	co-chaperone component ERdj3a of ERdj3B-BiP-SDF2 chaperone complex	6.90558
19.1.2.1.2	Protein homeostasis.protein quality control.ribosome-associated chaperone activities.NAC chaperone heterodimer.subunit beta	ab7dtrinity_dn30499_c1_g1_i1	subunit beta of NAC ribosome-associated chaperone complex	7.98682
19.1.2.3	Protein homeostasis.protein quality control.ribosome-associated chaperone activities.co-chaperone (ZRF)	ab7dtrinity_dn28486_c0_g1_i1	Hsp40-chaperone ZRF ribosome-associated chaperone complex	8.45425
19.1.4.1	Protein homeostasis.protein quality control.plastidial Hsp70 chaperone system.chaperone (cpHsc70)	ab7dtrinity_dn23417_c0_g1_i1	chaperone (cpHsc70)	7.9533
19.1.4.2	Protein homeostasis.protein quality control.plastidial Hsp70 chaperone system.co-chaperone (Hsp40)	ab7dtrinity_dn52854_c0_g1_i1	co-chaperone (Hsp40)	8.32939
19.1.5.1	Protein homeostasis.protein quality control.cytosolic Hsp70 chaperone system.chaperone (Hsp70)	ab7dtrinity_dn31255_c1_g3_i3	chaperone (Hsp70)	7.64751
19.1.5.1	Protein homeostasis.protein quality control.cytosolic Hsp70 chaperone system.chaperone (Hsp70)	cb7dtrinity_dn17050_c3_g13_i1	chaperone (Hsp70)	3.03876
19.1.5.1	Protein homeostasis.protein quality control.cytosolic Hsp70 chaperone system.chaperone (Hsp70)	as4dtrinity_dn11336_c2_g1_i3	chaperone (Hsp70)	3.03687
19.1.5.1	Protein homeostasis.protein quality control.cytosolic Hsp70 chaperone system.chaperone (Hsp70)	ab7dtrinity_dn31065_c1_g5_i4	chaperone (Hsp70)	2.99825
19.1.5.1	Protein homeostasis.protein quality control.cytosolic Hsp70 chaperone system.chaperone (Hsp70)	ab4dtrinity_dn10282_c2_g9_i2	chaperone (Hsp70)	3.08542
19.1.5.1	Protein homeostasis.protein quality control.cytosolic Hsp70 chaperone system.chaperone (Hsp70)	ab7dtrinity_dn31255_c1_g6_i2	chaperone (Hsp70)	8.3753
19.1.5.2	Protein homeostasis.protein quality control.cytosolic Hsp70 chaperone system.co-chaperone (Hsp40)	ab7dtrinity_dn28558_c0_g1_i1	co-chaperone (Hsp40)	6.0001
19.1.5.2	Protein homeostasis.protein quality control.cytosolic Hsp70 chaperone system.co-chaperone (Hsp40)	ab7dtrinity_dn31109_c1_g4_i1	co-chaperone (Hsp40)	8.6594
19.1.5.2	Protein homeostasis.protein quality control.cytosolic Hsp70 chaperone system.co-chaperone (Hsp40)	ab7dtrinity_dn63402_c0_g1_i1	co-chaperone (Hsp40)	6.00746
19.1.5.2	Protein homeostasis.protein quality control.cytosolic Hsp70 chaperone system.co-chaperone (Hsp40)	ab7dtrinity_dn31109_c1_g5_i1	co-chaperone (Hsp40)	7.65552
19.1.5.2	Protein homeostasis.protein quality control.cytosolic Hsp70 chaperone system.co-chaperone (Hsp40)	ab7dtrinity_dn30421_c4_g5_i1	co-chaperone (Hsp40)	9.62118
19.1.5.3	Protein homeostasis.protein quality control.cytosolic Hsp70 chaperone system.nucleotide exchange factor & co-chaperone (Hsp110)	ab7dtrinity_dn30934_c0_g1_i5	chaperone (Hsp110)	8.28356
19.1.5.5	Protein homeostasis.protein quality control.cytosolic Hsp70 chaperone system.nucleotide exchange factor (BAG)	bs7dtrinity_dn12001_c3_g7_i7	nucleotide exchange factor (BAG)	3.37832
19.1.5.5	Protein homeostasis.protein quality control.cytosolic Hsp70 chaperone system.nucleotide exchange factor (BAG)	cb7dtrinity_dn16552_c2_g5_i3	nucleotide exchange factor (BAG)	3.10411
19.1.5.5	Protein homeostasis.protein quality control.cytosolic Hsp70 chaperone system.nucleotide exchange factor (BAG)	cb7dtrinity_dn16552_c2_g12_i2	nucleotide exchange factor (BAG)	2.40038
19.1.5.5	Protein homeostasis.protein quality control.cytosolic Hsp70 chaperone system.nucleotide exchange factor (BAG)	bb4dtrinity_dn13303_c2_g8_i1	nucleotide exchange factor (BAG)	2.98064
19.1.5.5	Protein homeostasis.protein quality control.cytosolic Hsp70 chaperone system.nucleotide exchange factor (BAG)	ab7dtrinity_dn30004_c1_g6_i1	nucleotide exchange factor (BAG)	2.33891
19.1.5.5	Protein homeostasis.protein quality control.cytosolic Hsp70 chaperone system.nucleotide exchange factor (BAG)	as4dtrinity_dn11236_c2_g3_i5	nucleotide exchange factor (BAG)	2.52626
19.1.5.5	Protein homeostasis.protein quality control.cytosolic Hsp70 chaperone system.nucleotide exchange factor (BAG)	cs4dtrinity_dn11467_c0_g4_i1	nucleotide exchange factor (BAG)	2.49006
19.1.5.5	Protein homeostasis.protein quality control.cytosolic Hsp70 chaperone system.nucleotide exchange factor (BAG)	bb7dtrinity_dn16656_c2_g1_i1	nucleotide exchange factor (BAG)	2.39758
19.1.5.5	Protein homeostasis.protein quality control.cytosolic Hsp70 chaperone system.nucleotide exchange factor (BAG)	as7dtrinity_dn10923_c0_g13_i2	nucleotide exchange factor (BAG)	4.70377
19.1.5.5	Protein homeostasis.protein quality control.cytosolic Hsp70 chaperone system.nucleotide exchange factor (BAG)	cb7dtrinity_dn12055_c0_g1_i1	nucleotide exchange factor (BAG)	4.52852
19.1.5.5	Protein homeostasis.protein quality control.cytosolic Hsp70 chaperone system.nucleotide exchange factor (BAG)	bb7dtrinity_dn16611_c0_g1_i5	nucleotide exchange factor (BAG)	4.65176
19.1.6.1	Protein homeostasis.protein quality control.Hsp90 chaperone system.chaperone (Hsp90)	ab7dtrinity_dn30233_c0_g2_i2	chaperone (Hsp90)	6.73202
19.1.6.1	Protein homeostasis.protein quality control.Hsp90 chaperone system.chaperone (Hsp90)	ab7dtrinity_dn24375_c0_g1_i1	chaperone (Hsp90)	6.06661
19.1.6.1	Protein homeostasis.protein quality control.Hsp90 chaperone system.chaperone (Hsp90)	ab7dtrinity_dn31142_c0_g3_i2	chaperone (Hsp90)	7.46137
19.1.6.1	Protein homeostasis.protein quality control.Hsp90 chaperone system.chaperone (Hsp90)	ab7dtrinity_dn31004_c3_g1_i2	chaperone (Hsp90)	7.98119
19.1.6.1	Protein homeostasis.protein quality control.Hsp90 chaperone system.chaperone (Hsp90)	ab7dtrinity_dn31142_c0_g5_i1	chaperone (Hsp90)	7.95327
19.1.6.1	Protein homeostasis.protein quality control.Hsp90 chaperone system.chaperone (Hsp90)	ab7dtrinity_dn31142_c0_g4_i1	chaperone (Hsp90)	6.94536
19.1.6.1	Protein homeostasis.protein quality control.Hsp90 chaperone system.chaperone (Hsp90)	ab7dtrinity_dn30758_c1_g1_i1	chaperone (Hsp90)	5.93782
19.1.6.1	Protein homeostasis.protein quality control.Hsp90 chaperone system.chaperone (Hsp90)	ab7dtrinity_dn31142_c0_g10_i1	chaperone (Hsp90)	8.92984
19.1.6.3	Protein homeostasis.protein quality control.Hsp90 chaperone system.Hsp90-co-chaperone (SGT1)	ab7dtrinity_dn86515_c0_g1_i1	SGT1 effector-triggered immunity co-regulator	6.41204
19.1.6.3	Protein homeostasis.protein quality control.Hsp90 chaperone system.Hsp90-co-chaperone (SGT1)	ab7dtrinity_dn31277_c0_g1_i1	SGT1 effector-triggered immunity co-regulator	6.12879
19.1.7.1	Protein homeostasis.protein quality control.Hsp60 chaperone system.chaperone (Hsp60)	ab7dtrinity_dn10603_c0_g1_i1	chaperone (Hsp60)	6.95678
19.1.7.1	Protein homeostasis.protein quality control.Hsp60 chaperone system.chaperone (Hsp60)	ab7dtrinity_dn31298_c2_g2_i2	chaperone (Hsp60)	7.1322
19.1.7.1	Protein homeostasis.protein quality control.Hsp60 chaperone system.chaperone (Hsp60)	ab7dtrinity_dn27196_c0_g1_i3	chaperone (Hsp60)	6.68164
19.1.7.2	Protein homeostasis.protein quality control.Hsp60 chaperone system.Hsp60-co-chaperone (Hsp20)	ab7dtrinity_dn24063_c0_g1_i3	Hsp60-co-chaperone (Hsp20)	7.35879
19.1.7.3	Protein homeostasis.protein quality control.Hsp60 chaperone system.Hsp60-co-chaperone (Hsp10)	ab7dtrinity_dn25665_c0_g1_i3	Hsp60-co-chaperone (Hsp10)	6.9125
19.1.7.3	Protein homeostasis.protein quality control.Hsp60 chaperone system.Hsp60-co-chaperone (Hsp10)	ab7dtrinity_dn20899_c1_g1_i1	Hsp60-co-chaperone (Hsp10)	5.53671
19.1.8.1	Protein homeostasis.protein quality control.smallHsp holdase chaperone activities.class-C-I protein	cb7dtrinity_dn15844_c0_g1_i1	class-C-I small heat-shock-responsive protein	3.28755
19.1.8.1	Protein homeostasis.protein quality control.smallHsp holdase chaperone activities.class-C-I protein	as7dtrinity_dn10440_c0_g1_i1	class-C-I small heat-shock-responsive protein	4.08893
19.1.8.1	Protein homeostasis.protein quality control.smallHsp holdase chaperone activities.class-C-I protein	ab7dtrinity_dn29302_c0_g1_i1	class-C-I small heat-shock-responsive protein	5.69638
19.1.8.1	Protein homeostasis.protein quality control.smallHsp holdase chaperone activities.class-C-I protein	ab7dtrinity_dn26658_c0_g1_i1	class-C-I small heat-shock-responsive protein	5.69348
19.1.8.2	Protein homeostasis.protein quality control.smallHsp holdase chaperone activities.class-C-II protein	cb7dtrinity_dn16042_c0_g1_i1	class-C-II small heat-shock-responsive protein	4.13798
19.1.8.2	Protein homeostasis.protein quality control.smallHsp holdase chaperone activities.class-C-II protein	bs7dtrinity_dn11155_c0_g2_i3	class-C-II small heat-shock-responsive protein	4.20122
19.1.8.2	Protein homeostasis.protein quality control.smallHsp holdase chaperone activities.class-C-II protein	cb4dtrinity_dn12914_c0_g1_i1	class-C-II small heat-shock-responsive protein	-6.07884
19.1.8.2	Protein homeostasis.protein quality control.smallHsp holdase chaperone activities.class-C-II protein	ab7dtrinity_dn28540_c0_g1_i2	class-C-II small heat-shock-responsive protein	4.50068
19.1.8.2	Protein homeostasis.protein quality control.smallHsp holdase chaperone activities.class-C-II protein	as7dtrinity_dn10806_c3_g1_i4	class-C-II small heat-shock-responsive protein	2.98657
19.1.8.2	Protein homeostasis.protein quality control.smallHsp holdase chaperone activities.class-C-II protein	bs4dtrinity_dn11561_c0_g1_i2	class-C-II small heat-shock-responsive protein	-6.49084
19.1.8.3	Protein homeostasis.protein quality control.smallHsp holdase chaperone activities.class-C-III protein	as7dtrinity_dn7588_c0_g1_i1	class-C-III small heat-shock-responsive protein	6.03641
19.2.1.1.1.1	Protein homeostasis.ubiquitin-proteasome system.N-degron pathways.Ac/N-degron pathway.Doa10 E3 ubiquitin ligase complex.E3 ubiquitin ligase component Doa10	ab7dtrinity_dn29421_c0_g1_i2	ubiquitin ligase component Doa10 of ER-associated protein degradation (ERAD) machinery	6.23175
19.2.1.2.1.1	Protein homeostasis.ubiquitin-proteasome system.N-degron pathways.Arg/N-degron pathway.N-terminal modification.cysteine oxidase (PCO)	bs7d1trinity_dn6511_c0_g1_i1	cysteine oxidase (PCO)	3.33269
19.2.1.2.1.1	Protein homeostasis.ubiquitin-proteasome system.N-degron pathways.Arg/N-degron pathway.N-terminal modification.cysteine oxidase (PCO)	cb7dtrinity_dn13722_c0_g3_i2	cysteine oxidase (PCO)	3.39749
19.2.1.2.1.1	Protein homeostasis.ubiquitin-proteasome system.N-degron pathways.Arg/N-degron pathway.N-terminal modification.cysteine oxidase (PCO)	as7dtrinity_dn10957_c1_g5_i1	cysteine oxidase (PCO)	3.76531
19.2.1.3.1.4	Protein homeostasis.ubiquitin-proteasome system.N-degron pathways.Pro/N-degron pathway.ubiquitin protein ligase complex.component GID5	ab7dtrinity_dn19631_c0_g1_i1	component GID5 of ubiquitin protein ligase complex	5.34934
19.2.2.1.1	Protein homeostasis.ubiquitin-proteasome system.ubiquitin-fold protein conjugation.ubiquitin conjugation (ubiquitylation).ubiquitin-fold protein (UBQ)	ab7dtrinity_dn31073_c2_g1_i3	ubiquitin-fold protein (UBQ)	10.025
19.2.2.1.1	Protein homeostasis.ubiquitin-proteasome system.ubiquitin-fold protein conjugation.ubiquitin conjugation (ubiquitylation).ubiquitin-fold protein (UBQ)	ab7dtrinity_dn31073_c2_g3_i9	ubiquitin-fold protein (UBQ)	7.48543
19.2.2.1.1	Protein homeostasis.ubiquitin-proteasome system.ubiquitin-fold protein conjugation.ubiquitin conjugation (ubiquitylation).ubiquitin-fold protein (UBQ)	ab7dtrinity_dn31279_c1_g4_i3	ubiquitin-fold protein (UBQ)	6.25024
19.2.2.1.1	Protein homeostasis.ubiquitin-proteasome system.ubiquitin-fold protein conjugation.ubiquitin conjugation (ubiquitylation).ubiquitin-fold protein (UBQ)	ab7dtrinity_dn31073_c2_g2_i2	ubiquitin-fold protein (UBQ)	7.31588
19.2.2.1.1	Protein homeostasis.ubiquitin-proteasome system.ubiquitin-fold protein conjugation.ubiquitin conjugation (ubiquitylation).ubiquitin-fold protein (UBQ)	ab7dtrinity_dn31279_c1_g8_i1	ubiquitin-fold protein (UBQ)	2.04539
19.2.2.1.1	Protein homeostasis.ubiquitin-proteasome system.ubiquitin-fold protein conjugation.ubiquitin conjugation (ubiquitylation).ubiquitin-fold protein (UBQ)	bs4dtrinity_dn12899_c2_g7_i1	ubiquitin-fold protein (UBQ)	2.17487
19.2.2.1.1	Protein homeostasis.ubiquitin-proteasome system.ubiquitin-fold protein conjugation.ubiquitin conjugation (ubiquitylation).ubiquitin-fold protein (UBQ)	ab7dtrinity_dn31108_c3_g7_i1	ubiquitin-fold protein (UBQ)	7.33466
19.2.2.1.1	Protein homeostasis.ubiquitin-proteasome system.ubiquitin-fold protein conjugation.ubiquitin conjugation (ubiquitylation).ubiquitin-fold protein (UBQ)	ab7dtrinity_dn31108_c3_g4_i2	ubiquitin-fold protein (UBQ)	7.23761
19.2.2.1.4	Protein homeostasis.ubiquitin-proteasome system.ubiquitin-fold protein conjugation.ubiquitin conjugation (ubiquitylation).ubiquitin-conjugating E2 protein (UBC)	ab7dtrinity_dn30271_c0_g6_i6	ubiquitin-conjugating E2 protein	7.71694
19.2.2.1.4	Protein homeostasis.ubiquitin-proteasome system.ubiquitin-fold protein conjugation.ubiquitin conjugation (ubiquitylation).ubiquitin-conjugating E2 protein (UBC)	ab7dtrinity_dn29893_c0_g5_i1	ubiquitin-conjugating E2 protein	6.63323
19.2.2.1.5.1.1	Protein homeostasis.ubiquitin-proteasome system.ubiquitin-fold protein conjugation.ubiquitin conjugation (ubiquitylation).ubiquitin-ligase E3 activities.HECT-type E3 ligase activities.monomeric E3 ubiquitin ligase (HECT)	ab7dtrinity_dn29956_c1_g1_i2	monomeric E3 ubiquitin ligase (HECT)	7.23828
19.2.2.1.5.1.1	Protein homeostasis.ubiquitin-proteasome system.ubiquitin-fold protein conjugation.ubiquitin conjugation (ubiquitylation).ubiquitin-ligase E3 activities.HECT-type E3 ligase activities.monomeric E3 ubiquitin ligase (HECT)	ab7dtrinity_dn63922_c0_g1_i1	monomeric E3 ubiquitin ligase (HECT)	4.98124
19.2.2.1.5.1.1	Protein homeostasis.ubiquitin-proteasome system.ubiquitin-fold protein conjugation.ubiquitin conjugation (ubiquitylation).ubiquitin-ligase E3 activities.HECT-type E3 ligase activities.monomeric E3 ubiquitin ligase (HECT)	ab7dtrinity_dn30490_c0_g1_i2	monomeric E3 ubiquitin ligase (HECT)	7.53412
19.2.2.1.5.2.1	Protein homeostasis.ubiquitin-proteasome system.ubiquitin-fold protein conjugation.ubiquitin conjugation (ubiquitylation).ubiquitin-ligase E3 activities.U-Box E3 ligase activities.E3 ubiquitin ligase (PUB)	bs4dtrinity_dn12747_c3_g6_i3	E3 ubiquitin ligase (PUB)	-2.44493
19.2.2.1.5.2.1	Protein homeostasis.ubiquitin-proteasome system.ubiquitin-fold protein conjugation.ubiquitin conjugation (ubiquitylation).ubiquitin-ligase E3 activities.U-Box E3 ligase activities.E3 ubiquitin ligase (PUB)	ab7dtrinity_dn22643_c0_g1_i1	E3 ubiquitin ligase (PUB)	5.85579
19.2.2.1.5.2.1	Protein homeostasis.ubiquitin-proteasome system.ubiquitin-fold protein conjugation.ubiquitin conjugation (ubiquitylation).ubiquitin-ligase E3 activities.U-Box E3 ligase activities.E3 ubiquitin ligase (PUB)	ab7dtrinity_dn15443_c0_g1_i1	E3 ubiquitin ligase (PUB)	8.85122
19.2.2.1.5.2.1	Protein homeostasis.ubiquitin-proteasome system.ubiquitin-fold protein conjugation.ubiquitin conjugation (ubiquitylation).ubiquitin-ligase E3 activities.U-Box E3 ligase activities.E3 ubiquitin ligase (PUB)	ab7dtrinity_dn29422_c0_g1_i1	E3 ubiquitin ligase (PUB)	6.61412
19.2.2.1.5.2.1	Protein homeostasis.ubiquitin-proteasome system.ubiquitin-fold protein conjugation.ubiquitin conjugation (ubiquitylation).ubiquitin-ligase E3 activities.U-Box E3 ligase activities.E3 ubiquitin ligase (PUB)	ab7dtrinity_dn53450_c0_g1_i1	E3 ubiquitin ligase (PUB)	5.97819
19.2.2.1.5.3.1	Protein homeostasis.ubiquitin-proteasome system.ubiquitin-fold protein conjugation.ubiquitin conjugation (ubiquitylation).ubiquitin-ligase E3 activities.RING-domain E3 ligase activities.RING-C2-class E3 ligase	ab7dtrinity_dn26727_c0_g3_i1	RING-C2-class E3 ligase	5.47674
19.2.2.1.5.3.2	Protein homeostasis.ubiquitin-proteasome system.ubiquitin-fold protein conjugation.ubiquitin conjugation (ubiquitylation).ubiquitin-ligase E3 activities.RING-domain E3 ligase activities.RING-HC-class E3 ligase	cb7dtrinity_dn11122_c0_g1_i1	RING-HC-class E3 ligase	3.1591
19.2.2.1.5.3.2	Protein homeostasis.ubiquitin-proteasome system.ubiquitin-fold protein conjugation.ubiquitin conjugation (ubiquitylation).ubiquitin-ligase E3 activities.RING-domain E3 ligase activities.RING-HC-class E3 ligase	ab7dtrinity_dn28458_c0_g1_i2	RING-HC-class E3 ligase	7.57644
19.2.2.1.5.3.2	Protein homeostasis.ubiquitin-proteasome system.ubiquitin-fold protein conjugation.ubiquitin conjugation (ubiquitylation).ubiquitin-ligase E3 activities.RING-domain E3 ligase activities.RING-HC-class E3 ligase	ab7dtrinity_dn23850_c0_g1_i1	RING-HC-class E3 ligase	7.88116
19.2.2.1.5.3.2	Protein homeostasis.ubiquitin-proteasome system.ubiquitin-fold protein conjugation.ubiquitin conjugation (ubiquitylation).ubiquitin-ligase E3 activities.RING-domain E3 ligase activities.RING-HC-class E3 ligase	as7dtrinity_dn8852_c0_g1_i3	RING-HC-class E3 ligase	5.1991
19.2.2.1.5.3.2	Protein homeostasis.ubiquitin-proteasome system.ubiquitin-fold protein conjugation.ubiquitin conjugation (ubiquitylation).ubiquitin-ligase E3 activities.RING-domain E3 ligase activities.RING-HC-class E3 ligase	cs4dtrinity_dn11802_c0_g7_i2	RING-HC-class E3 ligase	-2.6123
19.2.2.1.5.3.2	Protein homeostasis.ubiquitin-proteasome system.ubiquitin-fold protein conjugation.ubiquitin conjugation (ubiquitylation).ubiquitin-ligase E3 activities.RING-domain E3 ligase activities.RING-HC-class E3 ligase	cb4dtrinity_dn13426_c0_g5_i1	RING-HC-class E3 ligase	-2.81682
19.2.2.1.5.3.2	Protein homeostasis.ubiquitin-proteasome system.ubiquitin-fold protein conjugation.ubiquitin conjugation (ubiquitylation).ubiquitin-ligase E3 activities.RING-domain E3 ligase activities.RING-HC-class E3 ligase	ab7dtrinity_dn25904_c0_g2_i1	RING-HC-class E3 ligase	5.79596
19.2.2.1.5.3.3	Protein homeostasis.ubiquitin-proteasome system.ubiquitin-fold protein conjugation.ubiquitin conjugation (ubiquitylation).ubiquitin-ligase E3 activities.RING-domain E3 ligase activities.RING-H2-class E3 ligase	cb7dtrinity_dn10456_c0_g1_i1	RING-H2-class E3 ligase	3.97858
19.2.2.1.5.3.3	Protein homeostasis.ubiquitin-proteasome system.ubiquitin-fold protein conjugation.ubiquitin conjugation (ubiquitylation).ubiquitin-ligase E3 activities.RING-domain E3 ligase activities.RING-H2-class E3 ligase	ab4dtrinity_dn8579_c0_g1_i2	RING-H2-class E3 ligase	3.26021
19.2.2.1.5.3.3	Protein homeostasis.ubiquitin-proteasome system.ubiquitin-fold protein conjugation.ubiquitin conjugation (ubiquitylation).ubiquitin-ligase E3 activities.RING-domain E3 ligase activities.RING-H2-class E3 ligase	cb7dtrinity_dn12911_c0_g1_i2	RING-H2-class E3 ligase	2.74597
19.2.2.1.5.3.3	Protein homeostasis.ubiquitin-proteasome system.ubiquitin-fold protein conjugation.ubiquitin conjugation (ubiquitylation).ubiquitin-ligase E3 activities.RING-domain E3 ligase activities.RING-H2-class E3 ligase	cb7dtrinity_dn6023_c0_g1_i1	RING-H2-class E3 ligase	3.52615
19.2.2.1.5.3.3	Protein homeostasis.ubiquitin-proteasome system.ubiquitin-fold protein conjugation.ubiquitin conjugation (ubiquitylation).ubiquitin-ligase E3 activities.RING-domain E3 ligase activities.RING-H2-class E3 ligase	bb7dtrinity_dn16506_c0_g1_i1	RING-H2-class E3 ligase	2.84827
19.2.2.1.5.3.3	Protein homeostasis.ubiquitin-proteasome system.ubiquitin-fold protein conjugation.ubiquitin conjugation (ubiquitylation).ubiquitin-ligase E3 activities.RING-domain E3 ligase activities.RING-H2-class E3 ligase	ab7dtrinity_dn19961_c0_g1_i1	RING-H2-class E3 ligase	7.3939
19.2.2.1.5.3.3	Protein homeostasis.ubiquitin-proteasome system.ubiquitin-fold protein conjugation.ubiquitin conjugation (ubiquitylation).ubiquitin-ligase E3 activities.RING-domain E3 ligase activities.RING-H2-class E3 ligase	ab7dtrinity_dn31652_c0_g1_i1	RING-H2-class E3 ligase	6.64201
19.2.2.1.5.3.3	Protein homeostasis.ubiquitin-proteasome system.ubiquitin-fold protein conjugation.ubiquitin conjugation (ubiquitylation).ubiquitin-ligase E3 activities.RING-domain E3 ligase activities.RING-H2-class E3 ligase	cb7dtrinity_dn11324_c0_g1_i1	RING-H2-class E3 ligase	3.00108
19.2.2.1.5.3.3	Protein homeostasis.ubiquitin-proteasome system.ubiquitin-fold protein conjugation.ubiquitin conjugation (ubiquitylation).ubiquitin-ligase E3 activities.RING-domain E3 ligase activities.RING-H2-class E3 ligase	cb7dtrinity_dn16977_c3_g8_i1	RING-H2-class E3 ligase	3.22239
19.2.2.1.5.3.3	Protein homeostasis.ubiquitin-proteasome system.ubiquitin-fold protein conjugation.ubiquitin conjugation (ubiquitylation).ubiquitin-ligase E3 activities.RING-domain E3 ligase activities.RING-H2-class E3 ligase	bs4dtrinity_dn13040_c4_g4_i2	RING-H2-class E3 ligase	3.16769
19.2.2.1.5.3.3	Protein homeostasis.ubiquitin-proteasome system.ubiquitin-fold protein conjugation.ubiquitin conjugation (ubiquitylation).ubiquitin-ligase E3 activities.RING-domain E3 ligase activities.RING-H2-class E3 ligase	bb7dtrinity_dn12251_c0_g1_i1	RING-H2-class E3 ligase	3.03765
19.2.2.1.5.3.4	Protein homeostasis.ubiquitin-proteasome system.ubiquitin-fold protein conjugation.ubiquitin conjugation (ubiquitylation).ubiquitin-ligase E3 activities.RING-domain E3 ligase activities.RING-v-class E3 ligase	ab7dtrinity_dn30087_c3_g1_i5	RING-v-class E3 ligase	5.19352
19.2.2.1.5.4.1	Protein homeostasis.ubiquitin-proteasome system.ubiquitin-fold protein conjugation.ubiquitin conjugation (ubiquitylation).ubiquitin-ligase E3 activities.RBR-type E3 ligase activities.E3 ubiquitin ligase (RBR-Ariadne)	ab7dtrinity_dn21829_c0_g1_i3	RBR-Ariadne-class E3 ubiquitin ligase	6.02751
19.2.2.1.5.4.1	Protein homeostasis.ubiquitin-proteasome system.ubiquitin-fold protein conjugation.ubiquitin conjugation (ubiquitylation).ubiquitin-ligase E3 activities.RBR-type E3 ligase activities.E3 ubiquitin ligase (RBR-Ariadne)	ab7dtrinity_dn23738_c0_g2_i2	RBR-Ariadne-class E3 ubiquitin ligase	6.27736
19.2.2.1.6.1.2	Protein homeostasis.ubiquitin-proteasome system.ubiquitin-fold protein conjugation.ubiquitin conjugation (ubiquitylation).polyubiquitination.Ubc13-Uev1 conjugating E2 complex.component Uev1	ab7dtrinity_dn27503_c0_g1_i1	component Uev1 of Ubc13-Uev1 conjugating E2 complex	6.11915
19.2.2.2.1	Protein homeostasis.ubiquitin-proteasome system.ubiquitin-fold protein conjugation.SUMO conjugation (sumoylation).ubiquitin-fold protein (SUMO)	ab7dtrinity_dn25440_c0_g1_i1	ubiquitin-fold protein (SUMO)	6.40602
19.2.2.2.3	Protein homeostasis.ubiquitin-proteasome system.ubiquitin-fold protein conjugation.SUMO conjugation (sumoylation).SUMO conjugation E2 enzyme (SCE1)	ab7dtrinity_dn26763_c1_g1_i2	SUMO conjugation E2 enzyme (SCE1)	5.77947
19.2.2.3.4	Protein homeostasis.ubiquitin-proteasome system.ubiquitin-fold protein conjugation.RUB/NEDD8 conjugation (neddylation).RUB conjugation E2 protein (RCE1)	ab7dtrinity_dn28637_c4_g2_i2	RUB conjugation E2 protein (RCE1)	8.34681
19.2.2.3.5.2	Protein homeostasis.ubiquitin-proteasome system.ubiquitin-fold protein conjugation.RUB/NEDD8 conjugation (neddylation).RUB ligase E3 activities.RUB ligase E3 protein (DCN1)	ab7dtrinity_dn17353_c0_g1_i1	RUB ligase E3 protein (DCN1)	5.40923
19.2.2.4.1	Protein homeostasis.ubiquitin-proteasome system.ubiquitin-fold protein conjugation.HUB conjugation.ubiquitin-fold protein (HUB)	ab7dtrinity_dn30730_c0_g2_i1	ubiquitin-fold protein (HUB)	5.45645
19.2.2.5.2	Protein homeostasis.ubiquitin-proteasome system.ubiquitin-fold protein conjugation.MUB conjugation.conjugation E2 protein	bs7dtrinity_dn11110_c1_g6_i2	conjugation E2 protein	2.04349
19.2.2.5.2	Protein homeostasis.ubiquitin-proteasome system.ubiquitin-fold protein conjugation.MUB conjugation.conjugation E2 protein	ab7dtrinity_dn30658_c1_g3_i2	conjugation E2 protein	6.56911
19.2.2.5.2	Protein homeostasis.ubiquitin-proteasome system.ubiquitin-fold protein conjugation.MUB conjugation.conjugation E2 protein	ab7dtrinity_dn30658_c1_g10_i2	conjugation E2 protein	7.80231
19.2.2.5.2	Protein homeostasis.ubiquitin-proteasome system.ubiquitin-fold protein conjugation.MUB conjugation.conjugation E2 protein	bs7d1trinity_dn10660_c1_g7_i1	conjugation E2 protein	3.15927
19.2.2.5.2	Protein homeostasis.ubiquitin-proteasome system.ubiquitin-fold protein conjugation.MUB conjugation.conjugation E2 protein	cs4dtrinity_dn12305_c2_g10_i1	conjugation E2 protein	3.64782
19.2.2.5.2	Protein homeostasis.ubiquitin-proteasome system.ubiquitin-fold protein conjugation.MUB conjugation.conjugation E2 protein	ab7dtrinity_dn30308_c1_g2_i1	conjugation E2 protein	6.47403
19.2.2.5.2	Protein homeostasis.ubiquitin-proteasome system.ubiquitin-fold protein conjugation.MUB conjugation.conjugation E2 protein	ab7dtrinity_dn30658_c1_g8_i2	conjugation E2 protein	6.9322
19.2.2.7.1	Protein homeostasis.ubiquitin-proteasome system.ubiquitin-fold protein conjugation.URM conjugation.ubiquitin-fold protein (URM)	bs7d1trinity_dn10391_c0_g1_i1	ubiquitin-fold protein (URM)	4.52006
19.2.2.8.1.1	Protein homeostasis.ubiquitin-proteasome system.ubiquitin-fold protein conjugation.Cullin-based ubiquitylation complexes.SKP1-CUL1-FBX (SCF) E3 ligase complexes.target protein binding component SKP1/ASK1	ab7dtrinity_dn30901_c3_g6_i1	target protein binding component SKP1/ASK1 of SKP1-CUL1-FBX (SCF) E3 ligase complexes	7.69899
19.2.2.8.1.2	Protein homeostasis.ubiquitin-proteasome system.ubiquitin-fold protein conjugation.Cullin-based ubiquitylation complexes.SKP1-CUL1-FBX (SCF) E3 ligase complexes.scaffold component CUL1/CUL2	ab7dtrinity_dn30327_c0_g1_i3	scaffold component CUL1/CUL2 of SKP1-CUL1-FBX (SCF) E3 ligase complexes	8.31445
19.2.2.8.1.2	Protein homeostasis.ubiquitin-proteasome system.ubiquitin-fold protein conjugation.Cullin-based ubiquitylation complexes.SKP1-CUL1-FBX (SCF) E3 ligase complexes.scaffold component CUL1/CUL2	ab7dtrinity_dn30327_c1_g1_i3	scaffold component CUL1/CUL2 of SKP1-CUL1-FBX (SCF) E3 ligase complexes	6.40908
19.2.2.8.1.4.2	Protein homeostasis.ubiquitin-proteasome system.ubiquitin-fold protein conjugation.Cullin-based ubiquitylation complexes.SKP1-CUL1-FBX (SCF) E3 ligase complexes.F-BOX substrate adaptor components.component EBF	ab7dtrinity_dn20980_c0_g1_i1	component EBF of SCF E3 ubiquitin ligase complex	6.46975
19.2.2.8.1.4.2	Protein homeostasis.ubiquitin-proteasome system.ubiquitin-fold protein conjugation.Cullin-based ubiquitylation complexes.SKP1-CUL1-FBX (SCF) E3 ligase complexes.F-BOX substrate adaptor components.component EBF	ab7dtrinity_dn29991_c1_g1_i1	component EBF of SCF E3 ubiquitin ligase complex	7.56469
19.2.2.8.1.4.6	Protein homeostasis.ubiquitin-proteasome system.ubiquitin-fold protein conjugation.Cullin-based ubiquitylation complexes.SKP1-CUL1-FBX (SCF) E3 ligase complexes.F-BOX substrate adaptor components.component FBX	ab7dtrinity_dn39434_c0_g1_i1	component FBX of SCF E3 ubiquitin ligase complex	8.12254
19.2.2.8.1.4.6	Protein homeostasis.ubiquitin-proteasome system.ubiquitin-fold protein conjugation.Cullin-based ubiquitylation complexes.SKP1-CUL1-FBX (SCF) E3 ligase complexes.F-BOX substrate adaptor components.component FBX	ab7dtrinity_dn31201_c0_g1_i4	component FBX of SCF E3 ubiquitin ligase complex	8.15565
19.2.2.8.1.4.6	Protein homeostasis.ubiquitin-proteasome system.ubiquitin-fold protein conjugation.Cullin-based ubiquitylation complexes.SKP1-CUL1-FBX (SCF) E3 ligase complexes.F-BOX substrate adaptor components.component FBX	cs4dtrinity_dn8259_c0_g1_i2	component FBX of SCF E3 ubiquitin ligase complex	3.06325
19.2.2.8.1.4.6	Protein homeostasis.ubiquitin-proteasome system.ubiquitin-fold protein conjugation.Cullin-based ubiquitylation complexes.SKP1-CUL1-FBX (SCF) E3 ligase complexes.F-BOX substrate adaptor components.component FBX	cs4dtrinity_dn6906_c0_g1_i2	component FBX of SCF E3 ubiquitin ligase complex	3.0658
19.2.2.8.1.4.6	Protein homeostasis.ubiquitin-proteasome system.ubiquitin-fold protein conjugation.Cullin-based ubiquitylation complexes.SKP1-CUL1-FBX (SCF) E3 ligase complexes.F-BOX substrate adaptor components.component FBX	ab7dtrinity_dn17624_c0_g1_i1	component FBX of SCF E3 ubiquitin ligase complex	6.02376
19.2.2.8.1.4.6	Protein homeostasis.ubiquitin-proteasome system.ubiquitin-fold protein conjugation.Cullin-based ubiquitylation complexes.SKP1-CUL1-FBX (SCF) E3 ligase complexes.F-BOX substrate adaptor components.component FBX	ab7dtrinity_dn30690_c1_g2_i3	component FBX of SCF E3 ubiquitin ligase complex	7.47669
19.2.2.8.1.4.6	Protein homeostasis.ubiquitin-proteasome system.ubiquitin-fold protein conjugation.Cullin-based ubiquitylation complexes.SKP1-CUL1-FBX (SCF) E3 ligase complexes.F-BOX substrate adaptor components.component FBX	bs7dtrinity_dn7713_c0_g1_i1	component FBX of SCF E3 ubiquitin ligase complex	3.36565
19.2.2.8.1.4.6	Protein homeostasis.ubiquitin-proteasome system.ubiquitin-fold protein conjugation.Cullin-based ubiquitylation complexes.SKP1-CUL1-FBX (SCF) E3 ligase complexes.F-BOX substrate adaptor components.component FBX	bs7dtrinity_dn9319_c0_g2_i2	component FBX of SCF E3 ubiquitin ligase complex	2.90439
19.2.2.8.1.4.6	Protein homeostasis.ubiquitin-proteasome system.ubiquitin-fold protein conjugation.Cullin-based ubiquitylation complexes.SKP1-CUL1-FBX (SCF) E3 ligase complexes.F-BOX substrate adaptor components.component FBX	bb7dtrinity_dn13009_c0_g1_i5	component FBX of SCF E3 ubiquitin ligase complex	3.46921
19.2.2.8.1.4.6	Protein homeostasis.ubiquitin-proteasome system.ubiquitin-fold protein conjugation.Cullin-based ubiquitylation complexes.SKP1-CUL1-FBX (SCF) E3 ligase complexes.F-BOX substrate adaptor components.component FBX	ab7dtrinity_dn2529_c0_g1_i1	component FBX of SCF E3 ubiquitin ligase complex	5.90558
19.2.2.8.1.4.6	Protein homeostasis.ubiquitin-proteasome system.ubiquitin-fold protein conjugation.Cullin-based ubiquitylation complexes.SKP1-CUL1-FBX (SCF) E3 ligase complexes.F-BOX substrate adaptor components.component FBX	ab7dtrinity_dn26498_c0_g1_i1	component FBX of SCF E3 ubiquitin ligase complex	4.90436
19.2.2.8.2.2.2	Protein homeostasis.ubiquitin-proteasome system.ubiquitin-fold protein conjugation.Cullin-based ubiquitylation complexes.CUL3-BTB E3 ligase complexes.BTB/POZ substrate adaptor components.component LRB	ab7dtrinity_dn30819_c0_g1_i2	component LRB of CUL3-BTB E3 ubiquitin ligase complex	5.88036
19.2.2.8.2.2.4	Protein homeostasis.ubiquitin-proteasome system.ubiquitin-fold protein conjugation.Cullin-based ubiquitylation complexes.CUL3-BTB E3 ligase complexes.BTB/POZ substrate adaptor components.component BT	ab7dtrinity_dn28836_c0_g1_i4	component BT of CUL3-BTB E3 ubiquitin ligase complex	6.89793
19.2.2.8.2.2.4	Protein homeostasis.ubiquitin-proteasome system.ubiquitin-fold protein conjugation.Cullin-based ubiquitylation complexes.CUL3-BTB E3 ligase complexes.BTB/POZ substrate adaptor components.component BT	ab7dtrinity_dn28501_c1_g3_i1	component BT of CUL3-BTB E3 ubiquitin ligase complex	4.74676
19.2.2.8.2.2.4	Protein homeostasis.ubiquitin-proteasome system.ubiquitin-fold protein conjugation.Cullin-based ubiquitylation complexes.CUL3-BTB E3 ligase complexes.BTB/POZ substrate adaptor components.component BT	ab7dtrinity_dn28501_c1_g1_i3	component BT of CUL3-BTB E3 ubiquitin ligase complex	5.586
19.2.2.8.2.2.4	Protein homeostasis.ubiquitin-proteasome system.ubiquitin-fold protein conjugation.Cullin-based ubiquitylation complexes.CUL3-BTB E3 ligase complexes.BTB/POZ substrate adaptor components.component BT	bb7dtrinity_dn13011_c0_g1_i5	component BT of CUL3-BTB E3 ubiquitin ligase complex	5.08384
19.2.2.8.2.2.4	Protein homeostasis.ubiquitin-proteasome system.ubiquitin-fold protein conjugation.Cullin-based ubiquitylation complexes.CUL3-BTB E3 ligase complexes.BTB/POZ substrate adaptor components.component BT	as7dtrinity_dn1240_c0_g1_i1	component BT of CUL3-BTB E3 ubiquitin ligase complex	4.44275
19.2.2.8.2.2.5	Protein homeostasis.ubiquitin-proteasome system.ubiquitin-fold protein conjugation.Cullin-based ubiquitylation complexes.CUL3-BTB E3 ligase complexes.BTB/POZ substrate adaptor components.component BPH1	bb7dtrinity_dn16065_c0_g2_i1	component BPH1 of CUL3-BTB E3 ubiquitin ligase complex	3.59982
19.2.3.1.1.4	Protein homeostasis.ubiquitin-proteasome system.ubiquitin-fold protein deconjugation.ubiquitin deconjugation.UBP deubiquitinase activities.deubiquitinase (UBP6-7)	ab7dtrinity_dn30472_c1_g7_i2	deubiquitinase (UBP6-7)	6.49006
19.2.3.1.2.3	Protein homeostasis.ubiquitin-proteasome system.ubiquitin-fold protein deconjugation.ubiquitin deconjugation.OTU deubiquitinase activities.deubiquitinase (OTU3-4)	ab7dtrinity_dn24850_c0_g1_i5	deubiquitinase (OTU3-4)	4.65655
19.2.3.2.5	Protein homeostasis.ubiquitin-proteasome system.ubiquitin-fold protein deconjugation.SUMO deconjugation.peptidase (DeSI)	ab7dtrinity_dn29718_c1_g2_i3	peptidase (DeSI)	5.96483
19.2.3.3.1.3	Protein homeostasis.ubiquitin-proteasome system.ubiquitin-fold protein deconjugation.RUB deconjugation of neddylated cullin.COP9 signalosome complex.component CSN3	ab7dtrinity_dn63355_c0_g1_i1	component CSN3 of COP9 signalosome complex	6.67042
19.2.4.2.1	Protein homeostasis.ubiquitin-proteasome system.ER-associated protein degradation (ERAD).substrate extraction.platform ATPase (CDC48)	bs7dtrinity_dn11570_c0_g2_i5	platform ATPase (CDC48)	4.39484
19.2.4.2.1	Protein homeostasis.ubiquitin-proteasome system.ER-associated protein degradation (ERAD).substrate extraction.platform ATPase (CDC48)	bb7dtrinity_dn16917_c2_g1_i3	platform ATPase (CDC48)	4.47238
19.2.4.2.1	Protein homeostasis.ubiquitin-proteasome system.ER-associated protein degradation (ERAD).substrate extraction.platform ATPase (CDC48)	as7dtrinity_dn10666_c1_g2_i3	platform ATPase (CDC48)	4.67104
19.2.4.2.1	Protein homeostasis.ubiquitin-proteasome system.ER-associated protein degradation (ERAD).substrate extraction.platform ATPase (CDC48)	bs7d1trinity_dn10059_c0_g1_i4	platform ATPase (CDC48)	4.78518
19.2.4.2.1	Protein homeostasis.ubiquitin-proteasome system.ER-associated protein degradation (ERAD).substrate extraction.platform ATPase (CDC48)	ab7dtrinity_dn29962_c0_g2_i1	platform ATPase (CDC48)	8.15167
19.2.4.2.1	Protein homeostasis.ubiquitin-proteasome system.ER-associated protein degradation (ERAD).substrate extraction.platform ATPase (CDC48)	cb7dtrinity_dn8749_c0_g1_i1	platform ATPase (CDC48)	3.62646
19.2.4.2.1	Protein homeostasis.ubiquitin-proteasome system.ER-associated protein degradation (ERAD).substrate extraction.platform ATPase (CDC48)	ab7dtrinity_dn29962_c0_g4_i1	platform ATPase (CDC48)	6.1119
19.2.4.2.2.1	Protein homeostasis.ubiquitin-proteasome system.ER-associated protein degradation (ERAD).substrate extraction.NPL4-UFD1 CDC48-cofactor heterodimer.component UFD1	bs7dtrinity_dn9003_c0_g1_i1	component UFD1 of ER-associated protein degradation (ERAD) machinery	2.81172
19.2.4.2.2.1	Protein homeostasis.ubiquitin-proteasome system.ER-associated protein degradation (ERAD).substrate extraction.NPL4-UFD1 CDC48-cofactor heterodimer.component UFD1	cb7dtrinity_dn15700_c0_g1_i4	component UFD1 of ER-associated protein degradation (ERAD) machinery	2.7398
19.2.4.2.2.1	Protein homeostasis.ubiquitin-proteasome system.ER-associated protein degradation (ERAD).substrate extraction.NPL4-UFD1 CDC48-cofactor heterodimer.component UFD1	bb7dtrinity_dn15617_c0_g1_i3	component UFD1 of ER-associated protein degradation (ERAD) machinery	2.94132
19.2.4.4.1	Protein homeostasis.ubiquitin-proteasome system.ER-associated protein degradation (ERAD).delivery to proteasome.shuttle protein (RAD23)	ab7dtrinity_dn29524_c1_g2_i1	shuttle protein (RAD23)	4.29743
19.2.4.4.2	Protein homeostasis.ubiquitin-proteasome system.ER-associated protein degradation (ERAD).delivery to proteasome.proteasome adaptor protein (DDI1)	ab7dtrinity_dn39464_c0_g1_i1	proteasome adaptor protein (DDI1)	5.67731
19.2.6.1.1.1	Protein homeostasis.ubiquitin-proteasome system.26S proteasome.20S core particle.alpha-type components.component alpha type-1	ab7dtrinity_dn30574_c2_g2_i2	component alpha type-1 of 26S proteasome	5.91435
19.2.6.1.1.6	Protein homeostasis.ubiquitin-proteasome system.26S proteasome.20S core particle.alpha-type components.component alpha type-6	ab7dtrinity_dn10696_c0_g1_i1	component alpha type-6 of 26S proteasome	5.83298
19.2.6.1.1.7	Protein homeostasis.ubiquitin-proteasome system.26S proteasome.20S core particle.alpha-type components.component alpha type-7	ab7dtrinity_dn30225_c0_g2_i1	component alpha type-7 of 26S proteasome	5.4556
19.2.6.1.2.3	Protein homeostasis.ubiquitin-proteasome system.26S proteasome.20S core particle.beta-type components.component beta type-3	ab7dtrinity_dn25738_c1_g1_i1	component beta type-3 of 26S proteasome	6.63325
19.2.6.1.2.5	Protein homeostasis.ubiquitin-proteasome system.26S proteasome.20S core particle.beta-type components.component beta type-5	ab7dtrinity_dn4005_c0_g1_i1	component beta type-5 of 26S proteasome	5.32481
19.2.6.1.2.7	Protein homeostasis.ubiquitin-proteasome system.26S proteasome.20S core particle.beta-type components.component beta type-7	as7dtrinity_dn10214_c2_g1_i3	component beta type-7 of 26S proteasome	2.56865
19.2.6.2.1.3	Protein homeostasis.ubiquitin-proteasome system.26S proteasome.19S regulatory particle.ATPase components.regulatory component RPT3	ab7dtrinity_dn29485_c1_g3_i1	regulatory component RPT3 of 26S proteasome	4.99091
19.2.6.2.1.4	Protein homeostasis.ubiquitin-proteasome system.26S proteasome.19S regulatory particle.ATPase components.regulatory component RPT4	ab7dtrinity_dn29485_c1_g8_i1	regulatory component RPT4 of 26S proteasome	5.20618
19.2.6.2.1.6	Protein homeostasis.ubiquitin-proteasome system.26S proteasome.19S regulatory particle.ATPase components.regulatory component RPT6	ab7dtrinity_dn23934_c0_g1_i1	regulatory component RPT6 of 26S proteasome	6.52557
19.2.6.2.2.1	Protein homeostasis.ubiquitin-proteasome system.26S proteasome.19S regulatory particle.non-ATPase components.regulatory component RPN1	ab7dtrinity_dn30508_c2_g1_i2	regulatory component RPN1 of 26S proteasome	6.43494
19.2.6.2.2.10	Protein homeostasis.ubiquitin-proteasome system.26S proteasome.19S regulatory particle.non-ATPase components.regulatory component RPN11	ab7dtrinity_dn4754_c0_g1_i1	regulatory component RPN11 of 26S proteasome	4.6312
19.2.6.2.2.3	Protein homeostasis.ubiquitin-proteasome system.26S proteasome.19S regulatory particle.non-ATPase components.regulatory component RPN3	ab7dtrinity_dn31010_c0_g2_i1	regulatory component RPN3 of 26S proteasome	6.86565
19.2.6.2.2.4	Protein homeostasis.ubiquitin-proteasome system.26S proteasome.19S regulatory particle.non-ATPase components.regulatory component RPN5	bs7d1trinity_dn10930_c2_g11_i11	regulatory component RPN5 of 26S proteasome	3.25527
19.2.6.2.2.9	Protein homeostasis.ubiquitin-proteasome system.26S proteasome.19S regulatory particle.non-ATPase components.regulatory component RPN10	ab7dtrinity_dn30310_c2_g7_i2	regulatory component RPN10 of 26S proteasome	5.21065
19.3.2.1.3	Protein homeostasis.autophagy.ATG9-2-18 membrane shuttling complex.components.component ATG18	ab7dtrinity_dn9708_c0_g1_i1	component ATG18 of autophagosome ATG9-2-18 membrane shuttling complex	6.38769
19.3.2.1.3	Protein homeostasis.autophagy.ATG9-2-18 membrane shuttling complex.components.component ATG18	ab7dtrinity_dn65606_c0_g1_i1	component ATG18 of autophagosome ATG9-2-18 membrane shuttling complex	5.78267
19.3.4.1	Protein homeostasis.autophagy.autophagic cargo receptor activities.adapter protein (TSPO)	bs7d1trinity_dn14016_c0_g1_i1	TSPO autophagosome autophagic adapter protein	4.84037
19.3.4.1	Protein homeostasis.autophagy.autophagic cargo receptor activities.adapter protein (TSPO)	as7dtrinity_dn8755_c0_g1_i1	TSPO autophagosome autophagic adapter protein	5.75848
19.3.4.2	Protein homeostasis.autophagy.autophagic cargo receptor activities.adapter protein (NBR1)	ab7dtrinity_dn31347_c2_g1_i2	NBR1 autophagosome autophagic adapter protein	6.12375
19.3.4.6	Protein homeostasis.autophagy.autophagic cargo receptor activities.adaptor protein (DSK2)	ab7dtrinity_dn30820_c1_g2_i3	autophagic adaptor protein (DSK2)	6.89903
19.4.1.1	Protein homeostasis.proteolysis.cysteine-type peptidase activities.C1-class protease (Papain)	cb7dtrinity_dn17281_c1_g5_i1	protease (Papain)	2.14849
19.4.1.1	Protein homeostasis.proteolysis.cysteine-type peptidase activities.C1-class protease (Papain)	cb7dtrinity_dn15854_c0_g1_i2	protease (Papain)	5.92445
19.4.1.1	Protein homeostasis.proteolysis.cysteine-type peptidase activities.C1-class protease (Papain)	ab7dtrinity_dn29504_c0_g2_i2	protease (Papain)	2.88211
19.4.1.1	Protein homeostasis.proteolysis.cysteine-type peptidase activities.C1-class protease (Papain)	ab7dtrinity_dn25699_c0_g1_i2	protease (Papain)	7.08022
19.4.1.1	Protein homeostasis.proteolysis.cysteine-type peptidase activities.C1-class protease (Papain)	cb7dtrinity_dn25921_c0_g1_i1	protease (Papain)	-3.66586
19.4.1.2	Protein homeostasis.proteolysis.cysteine-type peptidase activities.C2-class calcium-activated protease (Phytocalpain)	ab7dtrinity_dn30834_c0_g1_i1	calcium-activated protease (Phytocalpain)	6.31526
19.4.1.2	Protein homeostasis.proteolysis.cysteine-type peptidase activities.C2-class calcium-activated protease (Phytocalpain)	ab7dtrinity_dn22965_c0_g1_i2	calcium-activated protease (Phytocalpain)	6.01243
19.4.1.3	Protein homeostasis.proteolysis.cysteine-type peptidase activities.C13-class asparaginyl endopeptidase (Legumain)	cs4dtrinity_dn11329_c2_g3_i1	asparaginyl endopeptidase (Legumain)	2.81375
19.4.1.3	Protein homeostasis.proteolysis.cysteine-type peptidase activities.C13-class asparaginyl endopeptidase (Legumain)	bs7dtrinity_dn11571_c0_g2_i1	asparaginyl endopeptidase (Legumain)	2.93748
19.4.1.3	Protein homeostasis.proteolysis.cysteine-type peptidase activities.C13-class asparaginyl endopeptidase (Legumain)	cb7dtrinity_dn17243_c4_g1_i1	asparaginyl endopeptidase (Legumain)	2.53244
19.4.1.3	Protein homeostasis.proteolysis.cysteine-type peptidase activities.C13-class asparaginyl endopeptidase (Legumain)	bb7dtrinity_dn16557_c3_g2_i2	asparaginyl endopeptidase (Legumain)	2.13148
19.4.1.3	Protein homeostasis.proteolysis.cysteine-type peptidase activities.C13-class asparaginyl endopeptidase (Legumain)	ab7dtrinity_dn30283_c1_g1_i1	asparaginyl endopeptidase (Legumain)	5.66288
19.4.1.7	Protein homeostasis.proteolysis.cysteine-type peptidase activities.C97-class peptidase (PPPDE)	ab7dtrinity_dn29718_c1_g2_i3	peptidase (PPPDE)	5.96483
19.4.1.7	Protein homeostasis.proteolysis.cysteine-type peptidase activities.C97-class peptidase (PPPDE)	ab7dtrinity_dn30007_c3_g1_i2	peptidase (PPPDE)	6.60612
19.4.2.1.1	Protein homeostasis.proteolysis.serine-type peptidase activities.S8-class protease (subtilisin) families.protease (SBT1)	ab7dtrinity_dn31094_c1_g1_i5	protease (SBT1)	8.26294
19.4.2.1.1	Protein homeostasis.proteolysis.serine-type peptidase activities.S8-class protease (subtilisin) families.protease (SBT1)	cb7dtrinity_dn12694_c0_g1_i1	protease (SBT1)	3.82451
19.4.2.1.1	Protein homeostasis.proteolysis.serine-type peptidase activities.S8-class protease (subtilisin) families.protease (SBT1)	ab7dtrinity_dn13184_c0_g1_i1	protease (SBT1)	7.21186
19.4.2.1.1	Protein homeostasis.proteolysis.serine-type peptidase activities.S8-class protease (subtilisin) families.protease (SBT1)	bs4dtrinity_dn9784_c0_g1_i1	protease (SBT1)	-2.66387
19.4.2.1.2	Protein homeostasis.proteolysis.serine-type peptidase activities.S8-class protease (subtilisin) families.protease (SBT2)	cb7dtrinity_dn13337_c0_g1_i1	protease (SBT2)	3.79579
19.4.2.1.3	Protein homeostasis.proteolysis.serine-type peptidase activities.S8-class protease (subtilisin) families.protease (SBT3)	ab7dtrinity_dn30397_c0_g1_i3	protease (SBT3)	6.7209
19.4.2.1.5	Protein homeostasis.proteolysis.serine-type peptidase activities.S8-class protease (subtilisin) families.protease (SBT5)	ab4dtrinity_dn10748_c2_g3_i3	protease (SBT5)	2.18778
19.4.2.1.5	Protein homeostasis.proteolysis.serine-type peptidase activities.S8-class protease (subtilisin) families.protease (SBT5)	cs4dtrinity_dn12190_c0_g3_i6	protease (SBT5)	-2.15779
19.4.2.1.5	Protein homeostasis.proteolysis.serine-type peptidase activities.S8-class protease (subtilisin) families.protease (SBT5)	cb7dtrinity_dn16743_c0_g8_i2	protease (SBT5)	2.33015
19.4.2.1.5	Protein homeostasis.proteolysis.serine-type peptidase activities.S8-class protease (subtilisin) families.protease (SBT5)	bs4dtrinity_dn12702_c1_g1_i6	protease (SBT5)	-2.27719
19.4.2.1.7	Protein homeostasis.proteolysis.serine-type peptidase activities.S8-class protease (subtilisin) families.protease (SBT6.2)	as4dtrinity_dn11653_c0_g2_i3	protease (SBT6.2)	2.45266
19.4.2.2	Protein homeostasis.proteolysis.serine-type peptidase activities.S10-class serine carboxypeptidase (SCPL)	bs4dtrinity_dn11992_c0_g1_i7	serine carboxypeptidase	2.47562
19.4.2.2	Protein homeostasis.proteolysis.serine-type peptidase activities.S10-class serine carboxypeptidase (SCPL)	bb7dtrinity_dn15620_c0_g1_i1	serine carboxypeptidase	2.02301
19.4.2.2	Protein homeostasis.proteolysis.serine-type peptidase activities.S10-class serine carboxypeptidase (SCPL)	cs4dtrinity_dn11201_c0_g5_i1	serine carboxypeptidase	2.40232
19.4.2.2	Protein homeostasis.proteolysis.serine-type peptidase activities.S10-class serine carboxypeptidase (SCPL)	cb4dtrinity_dn9141_c0_g1_i3	serine carboxypeptidase	-2.97327
19.4.2.2	Protein homeostasis.proteolysis.serine-type peptidase activities.S10-class serine carboxypeptidase (SCPL)	ab7dtrinity_dn31032_c1_g2_i9	serine carboxypeptidase	7.77773
19.4.2.2	Protein homeostasis.proteolysis.serine-type peptidase activities.S10-class serine carboxypeptidase (SCPL)	ab7dtrinity_dn27739_c1_g2_i1	serine carboxypeptidase	6.91091
19.4.2.2	Protein homeostasis.proteolysis.serine-type peptidase activities.S10-class serine carboxypeptidase (SCPL)	cb7dtrinity_dn17130_c1_g9_i2	serine carboxypeptidase	4.9846
19.4.2.2	Protein homeostasis.proteolysis.serine-type peptidase activities.S10-class serine carboxypeptidase (SCPL)	bs7d1trinity_dn10569_c5_g5_i2	serine carboxypeptidase	2.73557
19.4.2.2	Protein homeostasis.proteolysis.serine-type peptidase activities.S10-class serine carboxypeptidase (SCPL)	ab7dtrinity_dn31032_c1_g4_i1	serine carboxypeptidase	6.32923
19.4.2.2	Protein homeostasis.proteolysis.serine-type peptidase activities.S10-class serine carboxypeptidase (SCPL)	ab7dtrinity_dn87962_c0_g1_i1	serine carboxypeptidase	-3.46523
19.4.2.2	Protein homeostasis.proteolysis.serine-type peptidase activities.S10-class serine carboxypeptidase (SCPL)	as4dtrinity_dn5704_c0_g1_i3	serine carboxypeptidase	-4.03912
19.4.2.4	Protein homeostasis.proteolysis.serine-type peptidase activities.S16-class protease (LON)	ab7dtrinity_dn30548_c0_g1_i16	protease (LON)	6.19681
19.4.2.6	Protein homeostasis.proteolysis.serine-type peptidase activities.S54-class protease (RBL))	ab7dtrinity_dn30715_c7_g1_i5	protease (RBL)	5.05263
19.4.2.7	Protein homeostasis.proteolysis.serine-type peptidase activities.S28-class serine carboxypeptidase	ab4dtrinity_dn4831_c0_g1_i1	S28-class serine carboxypeptidase	-2.87205
19.4.2.7	Protein homeostasis.proteolysis.serine-type peptidase activities.S28-class serine carboxypeptidase	cs4dtrinity_dn8107_c0_g1_i3	S28-class serine carboxypeptidase	-2.92042
19.4.2.7	Protein homeostasis.proteolysis.serine-type peptidase activities.S28-class serine carboxypeptidase	bs7dtrinity_dn2093_c0_g1_i1	S28-class serine carboxypeptidase	3.52306
19.4.2.7	Protein homeostasis.proteolysis.serine-type peptidase activities.S28-class serine carboxypeptidase	cb7dtrinity_dn12631_c0_g1_i2	S28-class serine carboxypeptidase	4.74943
19.4.2.7	Protein homeostasis.proteolysis.serine-type peptidase activities.S28-class serine carboxypeptidase	ab7dtrinity_dn22115_c0_g1_i2	S28-class serine carboxypeptidase	6.38354
19.4.2.8.1	Protein homeostasis.proteolysis.serine-type peptidase activities.mitochondrion Clp-type protease complex.proteolytic component ClpP2	ab7dtrinity_dn24517_c0_g1_i3	proteolytic component ClpP2 of mitochondrion Clp-type protease complex	6.17738
19.4.2.9.1	Protein homeostasis.proteolysis.serine-type peptidase activities.chloroplast Clp-type protease complex.proteolytic core component ClpP1|3-6	ab7dtrinity_dn75327_c0_g1_i1	proteolytic core component ClpP1/3-6 of chloroplast Clp-type protease complex	6.22968
19.4.2.9.1	Protein homeostasis.proteolysis.serine-type peptidase activities.chloroplast Clp-type protease complex.proteolytic core component ClpP1|3-6	ab7dtrinity_dn12112_c0_g1_i1	proteolytic core component ClpP1/3-6 of chloroplast Clp-type protease complex	4.82726
19.4.2.9.2	Protein homeostasis.proteolysis.serine-type peptidase activities.chloroplast Clp-type protease complex.non-proteolytic core component ClpR	ab7dtrinity_dn50734_c0_g1_i1	non-proteolytic core component ClpR of chloroplast Clp-type protease complex	5.79596
19.4.2.9.5	Protein homeostasis.proteolysis.serine-type peptidase activities.chloroplast Clp-type protease complex.chaperone component ClpD	ab7dtrinity_dn27547_c0_g1_i6	chaperone component ClpD of chloroplast Clp-type protease complex	6.4674
19.4.3.1	Protein homeostasis.proteolysis.aspartic-type peptidase activities.A1-class protease (Pepsin)	bb4dtrinity_dn13164_c1_g1_i3	pepsin-type protease	2.1411
19.4.3.1	Protein homeostasis.proteolysis.aspartic-type peptidase activities.A1-class protease (Pepsin)	cb7dtrinity_dn17373_c2_g4_i3	pepsin-type protease	2.38418
19.4.3.1	Protein homeostasis.proteolysis.aspartic-type peptidase activities.A1-class protease (Pepsin)	ab7dtrinity_dn31154_c2_g7_i1	pepsin-type protease	2.23325
19.4.3.1	Protein homeostasis.proteolysis.aspartic-type peptidase activities.A1-class protease (Pepsin)	ab7dtrinity_dn30379_c3_g7_i2	pepsin-type protease	2.09913
19.4.3.1	Protein homeostasis.proteolysis.aspartic-type peptidase activities.A1-class protease (Pepsin)	cb7dtrinity_dn16590_c0_g2_i11	pepsin-type protease	2.11036
19.4.3.1	Protein homeostasis.proteolysis.aspartic-type peptidase activities.A1-class protease (Pepsin)	cs4dtrinity_dn11855_c1_g3_i1	pepsin-type protease	2.1813
19.4.3.1	Protein homeostasis.proteolysis.aspartic-type peptidase activities.A1-class protease (Pepsin)	ab7dtrinity_dn28299_c0_g1_i1	pepsin-type protease	7.48166
19.4.3.1	Protein homeostasis.proteolysis.aspartic-type peptidase activities.A1-class protease (Pepsin)	bs7dtrinity_dn11813_c3_g9_i1	pepsin-type protease	2.40781
19.4.3.1	Protein homeostasis.proteolysis.aspartic-type peptidase activities.A1-class protease (Pepsin)	bs7d1trinity_dn10640_c0_g3_i4	pepsin-type protease	2.43761
19.4.3.1	Protein homeostasis.proteolysis.aspartic-type peptidase activities.A1-class protease (Pepsin)	ab7dtrinity_dn30465_c2_g1_i1	pepsin-type protease	6.3111
19.4.3.1	Protein homeostasis.proteolysis.aspartic-type peptidase activities.A1-class protease (Pepsin)	bb7dtrinity_dn15322_c0_g1_i2	pepsin-type protease	5.62942
19.4.3.1	Protein homeostasis.proteolysis.aspartic-type peptidase activities.A1-class protease (Pepsin)	as4dtrinity_dn11383_c1_g1_i2	pepsin-type protease	-2.91073
19.4.3.1	Protein homeostasis.proteolysis.aspartic-type peptidase activities.A1-class protease (Pepsin)	ab7dtrinity_dn31154_c1_g2_i2	pepsin-type protease	7.37406
19.4.3.1	Protein homeostasis.proteolysis.aspartic-type peptidase activities.A1-class protease (Pepsin)	ab4dtrinity_dn9728_c0_g2_i5	pepsin-type protease	-2.94727
19.4.3.1	Protein homeostasis.proteolysis.aspartic-type peptidase activities.A1-class protease (Pepsin)	ab7dtrinity_dn74206_c0_g1_i1	pepsin-type protease	8.67159
19.4.3.1	Protein homeostasis.proteolysis.aspartic-type peptidase activities.A1-class protease (Pepsin)	ab7dtrinity_dn25901_c0_g1_i1	pepsin-type protease	6.06324
19.4.3.1	Protein homeostasis.proteolysis.aspartic-type peptidase activities.A1-class protease (Pepsin)	ab7dtrinity_dn30809_c1_g4_i1	pepsin-type protease	5.65826
19.4.3.1	Protein homeostasis.proteolysis.aspartic-type peptidase activities.A1-class protease (Pepsin)	bs4dtrinity_dn12928_c4_g4_i2	pepsin-type protease	6.39572
19.4.3.1	Protein homeostasis.proteolysis.aspartic-type peptidase activities.A1-class protease (Pepsin)	cs4dtrinity_dn12292_c1_g1_i1	pepsin-type protease	-2.56338
19.4.3.1	Protein homeostasis.proteolysis.aspartic-type peptidase activities.A1-class protease (Pepsin)	ab7dtrinity_dn30813_c0_g3_i2	pepsin-type protease	7.49002
19.4.3.1	Protein homeostasis.proteolysis.aspartic-type peptidase activities.A1-class protease (Pepsin)	ab7dtrinity_dn1047_c0_g1_i1	pepsin-type protease	8.67897
19.4.3.1	Protein homeostasis.proteolysis.aspartic-type peptidase activities.A1-class protease (Pepsin)	ab7dtrinity_dn19062_c0_g1_i1	pepsin-type protease	7.58935
19.4.3.1	Protein homeostasis.proteolysis.aspartic-type peptidase activities.A1-class protease (Pepsin)	bb7dtrinity_dn17143_c0_g1_i2	pepsin-type protease	2.50817
19.4.3.1	Protein homeostasis.proteolysis.aspartic-type peptidase activities.A1-class protease (Pepsin)	cs4dtrinity_dn9170_c0_g1_i2	pepsin-type protease	-2.49082
19.4.3.1	Protein homeostasis.proteolysis.aspartic-type peptidase activities.A1-class protease (Pepsin)	ab7dtrinity_dn31813_c0_g1_i1	pepsin-type protease	5.75394
19.4.3.1	Protein homeostasis.proteolysis.aspartic-type peptidase activities.A1-class protease (Pepsin)	bs7d1trinity_dn11141_c0_g1_i5	pepsin-type protease	3.59778
19.4.3.1	Protein homeostasis.proteolysis.aspartic-type peptidase activities.A1-class protease (Pepsin)	ab7dtrinity_dn33808_c0_g1_i1	pepsin-type protease	6.67921
19.4.3.1	Protein homeostasis.proteolysis.aspartic-type peptidase activities.A1-class protease (Pepsin)	cb4dtrinity_dn13509_c1_g1_i2	pepsin-type protease	-3.01671
19.4.5.1	Protein homeostasis.proteolysis.metallopeptidase activities.M3-class metalloprotease	ab7dtrinity_dn29577_c0_g1_i3	M3-class metalloprotease	9.47669
19.4.5.1	Protein homeostasis.proteolysis.metallopeptidase activities.M3-class metalloprotease	cs4dtrinity_dn10829_c1_g7_i3	M3-class metalloprotease	2.03679
19.4.5.3	Protein homeostasis.proteolysis.metallopeptidase activities.M10-class metalloprotease (Matrixin)	cb4dtrinity_dn6888_c0_g2_i1	Matrixin-type metalloprotease	-4.34398
19.4.5.3	Protein homeostasis.proteolysis.metallopeptidase activities.M10-class metalloprotease (Matrixin)	bs4dtrinity_dn12827_c3_g1_i1	Matrixin-type metalloprotease	-4.10048
19.4.5.4.2	Protein homeostasis.proteolysis.metallopeptidase activities.M16 families.peptidase (Nardilysin-like)	ab7dtrinity_dn26722_c0_g1_i1	Nardilysin-like peptidase	5.83111
19.4.5.4.2	Protein homeostasis.proteolysis.metallopeptidase activities.M16 families.peptidase (Nardilysin-like)	ab7dtrinity_dn30859_c0_g1_i1	Nardilysin-like peptidase	6.57167
19.4.5.6.2	Protein homeostasis.proteolysis.metallopeptidase activities.aminopeptidase activities.M24-class methionyl aminopeptidase (MAP2)	ab7dtrinity_dn23400_c0_g1_i3	M24-class methionyl aminopeptidase (MAP2)	7.03782
19.4.5.6.5	Protein homeostasis.proteolysis.metallopeptidase activities.aminopeptidase activities.M1-class neutral/aromatic-hydroxyl amino acid aminopeptidase	ab7dtrinity_dn28757_c0_g1_i1	M1 neutral/aromatic-hydroxyl amino acid aminopeptidase	7.08164
19.4.5.6.5	Protein homeostasis.proteolysis.metallopeptidase activities.aminopeptidase activities.M1-class neutral/aromatic-hydroxyl amino acid aminopeptidase	ab7dtrinity_dn19750_c0_g1_i4	M1 neutral/aromatic-hydroxyl amino acid aminopeptidase	6.31061
19.4.5.7.3	Protein homeostasis.proteolysis.metallopeptidase activities.carboxypeptidase activities.M28-class carboxypeptidase	cs4dtrinity_dn21549_c0_g1_i1	M28 carboxypeptidase	4.39664
19.4.5.8.1.1	Protein homeostasis.proteolysis.metallopeptidase activities.FtsH endopeptidase activities.FtsH mitochondrial protease complexes.component FtsH4|11	ab7dtrinity_dn30494_c3_g11_i2	component FtsH4|11 of FtsH mitochondrial protease complexes	7.20624
19.4.5.8.1.2.1	Protein homeostasis.proteolysis.metallopeptidase activities.FtsH endopeptidase activities.FtsH mitochondrial protease complexes.FtsH3/10 matrix-AAA protease heterodimers.component Fts3|10	ab7dtrinity_dn30298_c2_g2_i2	component Fts3|10 of FtsH3|10 matrix-AAA protease heterodimers	6.00399
19.4.5.8.1.2.2	Protein homeostasis.proteolysis.metallopeptidase activities.FtsH endopeptidase activities.FtsH mitochondrial protease complexes.FtsH3/10 matrix-AAA protease heterodimers.component prohibitin	ab7dtrinity_dn76172_c0_g1_i1	prohibitin component of FtsH3/10 matrix-AAA protease heterodimers	6.41579
19.4.5.8.2.1	Protein homeostasis.proteolysis.metallopeptidase activities.FtsH endopeptidase activities.FtsH plastidial protease complexes.component FtsH1|2|5|6|8	ab7dtrinity_dn30494_c3_g4_i1	component FtsH1|2|5|6|8 of FtsH plastidial protease complexes	6.48032
19.4.5.8.2.1	Protein homeostasis.proteolysis.metallopeptidase activities.FtsH endopeptidase activities.FtsH plastidial protease complexes.component FtsH1|2|5|6|8	ab7dtrinity_dn30494_c3_g8_i1	component FtsH1|2|5|6|8 of FtsH plastidial protease complexes	7.22399
2.1.1.1.2	Cellular respiration.glycolysis.cytosolic glycolysis.phosphofructokinase activities.pyrophosphate-dependent phosphofructokinase	ab7dtrinity_dn30801_c1_g9_i2	pyrophosphate-dependent phosphofructokinase	5.37543
2.1.1.2	Cellular respiration.glycolysis.cytosolic glycolysis.aldolase	ab7dtrinity_dn29108_c0_g2_i1	aldolase	6.8645
2.1.1.2	Cellular respiration.glycolysis.cytosolic glycolysis.aldolase	ab7dtrinity_dn29108_c0_g1_i3	aldolase	8.07807
2.1.1.2	Cellular respiration.glycolysis.cytosolic glycolysis.aldolase	ab7dtrinity_dn2554_c0_g1_i1	aldolase	4.7949
2.1.1.3	Cellular respiration.glycolysis.cytosolic glycolysis.triosephosphate isomerase	ab7dtrinity_dn27053_c0_g1_i2	triosephosphate isomerase	7.95284
2.1.1.4.1	Cellular respiration.glycolysis.cytosolic glycolysis.glyceraldehyde 3-phosphate dehydrogenase activities.NAD-dependent glyceraldehyde 3-phosphate dehydrogenase	ab7dtrinity_dn30122_c2_g4_i3	NAD-dependent glyceraldehyde 3-phosphate dehydrogenase	7.41843
2.1.1.4.1	Cellular respiration.glycolysis.cytosolic glycolysis.glyceraldehyde 3-phosphate dehydrogenase activities.NAD-dependent glyceraldehyde 3-phosphate dehydrogenase	ab7dtrinity_dn30122_c2_g3_i1	NAD-dependent glyceraldehyde 3-phosphate dehydrogenase	6.79708
2.1.1.5	Cellular respiration.glycolysis.cytosolic glycolysis.phosphoglycerate kinase	ab7dtrinity_dn30094_c6_g2_i1	phosphoglycerate kinase	8.08587
2.1.1.5	Cellular respiration.glycolysis.cytosolic glycolysis.phosphoglycerate kinase	ab7dtrinity_dn30508_c1_g2_i1	phosphoglycerate kinase	7.34175
2.1.1.6	Cellular respiration.glycolysis.cytosolic glycolysis.phosphoglycerate mutase	ab7dtrinity_dn19278_c0_g1_i1	phosphoglycerate mutase	6.11207
2.1.2.1	Cellular respiration.glycolysis.methylglyoxal degradation.lactoyl-glutathione lyase (GLX1)	ab7dtrinity_dn29218_c0_g3_i1	lactoyl-glutathione lyase (GLX1)	7.31391
2.1.2.1	Cellular respiration.glycolysis.methylglyoxal degradation.lactoyl-glutathione lyase (GLX1)	ab7dtrinity_dn22466_c0_g1_i1	lactoyl-glutathione lyase (GLX1)	5.26331
2.1.2.2	Cellular respiration.glycolysis.methylglyoxal degradation.hydroxy-acyl-glutathione hydrolase (GLX2)	cb7dtrinity_dn15065_c0_g1_i2	hydroxy-acyl-glutathione hydrolase (GLX2)	6.89185
2.1.2.2	Cellular respiration.glycolysis.methylglyoxal degradation.hydroxy-acyl-glutathione hydrolase (GLX2)	as7dtrinity_dn9432_c1_g1_i5	hydroxy-acyl-glutathione hydrolase (GLX2)	5.88663
2.1.2.4	Cellular respiration.glycolysis.methylglyoxal degradation.D-lactate dehydrogenase	ab7dtrinity_dn30692_c8_g4_i3	D-lactate dehydrogenase	6.33137
2.2.1.1.1	Cellular respiration.pyruvate oxidation.mitochondrial pyruvate dehydrogenase complex.component E1 heterodimer.subunit alpha	ab7dtrinity_dn29348_c0_g3_i2	subunit alpha of pyruvate dehydrogenase E1 component subcomplex	7.15655
2.2.1.1.2	Cellular respiration.pyruvate oxidation.mitochondrial pyruvate dehydrogenase complex.component E1 heterodimer.subunit beta	ab7dtrinity_dn26582_c0_g1_i2	subunit beta of pyruvate dehydrogenase E1 component subcomplex	6.85806
2.2.1.3	Cellular respiration.pyruvate oxidation.mitochondrial pyruvate dehydrogenase complex.component E3	ab7dtrinity_dn30919_c2_g1_i1	component E3 of mitochondrial pyruvate dehydrogenase complex	6.29765
21.2.1.1.1	Cell wall organisation.hemicellulose.xyloglucan.biosynthesis.1,4-beta-glucan synthase (CSLC)	ab7dtrinity_dn30520_c3_g1_i1	1,4-beta-glucan synthase (CSLC)	5.96928
21.2.1.1.1	Cell wall organisation.hemicellulose.xyloglucan.biosynthesis.1,4-beta-glucan synthase (CSLC)	ab7dtrinity_dn29718_c1_g4_i1	1,4-beta-glucan synthase (CSLC)	7.68347
21.2.1.1.2	Cell wall organisation.hemicellulose.xyloglucan.biosynthesis.UDP-xylose-dependent 1,6-alpha-xylosyltransferase	ab7dtrinity_dn7251_c0_g1_i1	UDP-xylose-dependent 1,6-alpha-xylosyltransferase	7.7513
21.2.1.1.2	Cell wall organisation.hemicellulose.xyloglucan.biosynthesis.UDP-xylose-dependent 1,6-alpha-xylosyltransferase	ab7dtrinity_dn28300_c0_g1_i1	UDP-xylose-dependent 1,6-alpha-xylosyltransferase	8.41156
21.2.1.1.2	Cell wall organisation.hemicellulose.xyloglucan.biosynthesis.UDP-xylose-dependent 1,6-alpha-xylosyltransferase	bs7d1trinity_dn11089_c5_g11_i1	UDP-xylose-dependent 1,6-alpha-xylosyltransferase	3.5204
21.2.1.2.4	Cell wall organisation.hemicellulose.xyloglucan.modification and degradation.1,2-beta-galactosidase	ab7dtrinity_dn29762_c0_g1_i1	1,2-beta-galactosidase	7.38437
21.2.1.2.6	Cell wall organisation.hemicellulose.xyloglucan.modification and degradation.xyloglucan endotransglucosylase/hydrolase	cb4dtrinity_dn14234_c1_g1_i3	xyloglucan endotransglucosylase/hydrolase	-4.92613
21.2.1.2.6	Cell wall organisation.hemicellulose.xyloglucan.modification and degradation.xyloglucan endotransglucosylase/hydrolase	bb7dtrinity_dn14091_c1_g1_i3	xyloglucan endotransglucosylase/hydrolase	-2.98587
21.2.2.1.1	Cell wall organisation.hemicellulose.xylan.biosynthesis.galacturonosyltransferase	bs4dtrinity_dn12753_c0_g2_i1	galacturonosyltransferase	2.51635
21.2.2.1.1	Cell wall organisation.hemicellulose.xylan.biosynthesis.galacturonosyltransferase	bs7dtrinity_dn25478_c0_g1_i1	galacturonosyltransferase	3.11586
21.2.2.1.1	Cell wall organisation.hemicellulose.xylan.biosynthesis.galacturonosyltransferase	bb7dtrinity_dn20573_c0_g1_i1	galacturonosyltransferase	3.36459
21.2.2.1.1	Cell wall organisation.hemicellulose.xylan.biosynthesis.galacturonosyltransferase	ab7dtrinity_dn27588_c1_g1_i1	galacturonosyltransferase	6.43067
21.2.2.1.1	Cell wall organisation.hemicellulose.xylan.biosynthesis.galacturonosyltransferase	ab7dtrinity_dn52199_c0_g1_i1	galacturonosyltransferase	5.586
21.2.2.1.2.1	Cell wall organisation.hemicellulose.xylan.biosynthesis.glucuronosyltransferase activities.glucuronosyltransferase (GUX)	cb7dtrinity_dn15039_c0_g1_i3	glucuronosyltransferase (GUX)	3.09641
21.2.2.1.2.1	Cell wall organisation.hemicellulose.xylan.biosynthesis.glucuronosyltransferase activities.glucuronosyltransferase (GUX)	bs7dtrinity_dn10949_c0_g1_i4	glucuronosyltransferase (GUX)	3.13011
21.2.2.1.2.1	Cell wall organisation.hemicellulose.xylan.biosynthesis.glucuronosyltransferase activities.glucuronosyltransferase (GUX)	cb7dtrinity_dn14575_c0_g1_i2	glucuronosyltransferase (GUX)	2.51372
21.2.2.1.3.2	Cell wall organisation.hemicellulose.xylan.biosynthesis.xylosyltransferase activities.xylosyltransferase (IRX10)	ab4dtrinity_dn11007_c1_g3_i3	xylosyltransferase (IRX10)	2.20099
21.2.2.1.3.2	Cell wall organisation.hemicellulose.xylan.biosynthesis.xylosyltransferase activities.xylosyltransferase (IRX10)	bs7dtrinity_dn11316_c0_g1_i5	xylosyltransferase (IRX10)	2.30072
21.2.2.1.3.2	Cell wall organisation.hemicellulose.xylan.biosynthesis.xylosyltransferase activities.xylosyltransferase (IRX10)	cb7dtrinity_dn16573_c0_g2_i7	xylosyltransferase (IRX10)	2.21081
21.2.2.1.3.3	Cell wall organisation.hemicellulose.xylan.biosynthesis.xylosyltransferase activities.xylosyltransferase (IRX14)	bs7dtrinity_dn4087_c0_g1_i1	xylosyltransferase (IRX14)	2.14844
21.2.2.1.3.3	Cell wall organisation.hemicellulose.xylan.biosynthesis.xylosyltransferase activities.xylosyltransferase (IRX14)	cs4dtrinity_dn11068_c0_g12_i2	xylosyltransferase (IRX14)	2.24359
21.2.2.1.3.3	Cell wall organisation.hemicellulose.xylan.biosynthesis.xylosyltransferase activities.xylosyltransferase (IRX14)	ab7dtrinity_dn66407_c0_g1_i1	xylosyltransferase (IRX14)	4.59317
21.2.2.2.1	Cell wall organisation.hemicellulose.xylan.modification and degradation.O-acetyltransferase (RWA)	bs7d1trinity_dn10244_c3_g1_i1	O-acetyltransferase (RWA)	2.01274
21.2.2.2.2	Cell wall organisation.hemicellulose.xylan.modification and degradation.xylan O-acetyltransferase (XOAT)	bb4dtrinity_dn12737_c9_g2_i3	xylan O-acetyltransferase (XOAT)	2.50645
21.2.2.2.2	Cell wall organisation.hemicellulose.xylan.modification and degradation.xylan O-acetyltransferase (XOAT)	cb7dtrinity_dn16552_c2_g4_i1	xylan O-acetyltransferase (XOAT)	2.28843
21.2.2.2.2	Cell wall organisation.hemicellulose.xylan.modification and degradation.xylan O-acetyltransferase (XOAT)	cb7dtrinity_dn15880_c1_g1_i2	xylan O-acetyltransferase (XOAT)	4.11962
21.2.2.2.2	Cell wall organisation.hemicellulose.xylan.modification and degradation.xylan O-acetyltransferase (XOAT)	cb7dtrinity_dn16685_c1_g12_i1	xylan O-acetyltransferase (XOAT)	2.74029
21.2.2.2.2	Cell wall organisation.hemicellulose.xylan.modification and degradation.xylan O-acetyltransferase (XOAT)	bb7dtrinity_dn16120_c0_g2_i2	xylan O-acetyltransferase (XOAT)	4.34565
21.2.2.2.2	Cell wall organisation.hemicellulose.xylan.modification and degradation.xylan O-acetyltransferase (XOAT)	bs7dtrinity_dn11163_c1_g3_i1	xylan O-acetyltransferase (XOAT)	3.66661
21.2.2.2.2	Cell wall organisation.hemicellulose.xylan.modification and degradation.xylan O-acetyltransferase (XOAT)	ab7dtrinity_dn40312_c0_g1_i1	xylan O-acetyltransferase (XOAT)	4.17169
21.2.2.2.2	Cell wall organisation.hemicellulose.xylan.modification and degradation.xylan O-acetyltransferase (XOAT)	as4dtrinity_dn11327_c0_g1_i3	xylan O-acetyltransferase (XOAT)	2.56016
21.2.2.2.2	Cell wall organisation.hemicellulose.xylan.modification and degradation.xylan O-acetyltransferase (XOAT)	bs4dtrinity_dn6338_c0_g1_i2	xylan O-acetyltransferase (XOAT)	4.25003
21.2.2.2.2	Cell wall organisation.hemicellulose.xylan.modification and degradation.xylan O-acetyltransferase (XOAT)	cb7dtrinity_dn15880_c1_g2_i1	xylan O-acetyltransferase (XOAT)	2.69916
21.2.2.2.2	Cell wall organisation.hemicellulose.xylan.modification and degradation.xylan O-acetyltransferase (XOAT)	cb7dtrinity_dn16382_c3_g3_i4	xylan O-acetyltransferase (XOAT)	3.75594
21.2.2.2.2	Cell wall organisation.hemicellulose.xylan.modification and degradation.xylan O-acetyltransferase (XOAT)	as4dtrinity_dn11397_c5_g8_i2	xylan O-acetyltransferase (XOAT)	3.62222
21.2.2.2.2	Cell wall organisation.hemicellulose.xylan.modification and degradation.xylan O-acetyltransferase (XOAT)	ab7dtrinity_dn19132_c0_g1_i1	xylan O-acetyltransferase (XOAT)	2.34647
21.2.2.2.2	Cell wall organisation.hemicellulose.xylan.modification and degradation.xylan O-acetyltransferase (XOAT)	as7dtrinity_dn10418_c0_g1_i2	xylan O-acetyltransferase (XOAT)	2.59389
21.2.2.2.2	Cell wall organisation.hemicellulose.xylan.modification and degradation.xylan O-acetyltransferase (XOAT)	bb7dtrinity_dn12446_c0_g1_i2	xylan O-acetyltransferase (XOAT)	3.93132
21.2.2.2.2	Cell wall organisation.hemicellulose.xylan.modification and degradation.xylan O-acetyltransferase (XOAT)	bs7dtrinity_dn11109_c0_g1_i4	xylan O-acetyltransferase (XOAT)	2.30484
21.2.2.2.2	Cell wall organisation.hemicellulose.xylan.modification and degradation.xylan O-acetyltransferase (XOAT)	cs4dtrinity_dn11292_c4_g4_i4	xylan O-acetyltransferase (XOAT)	3.73396
21.2.2.2.3	Cell wall organisation.hemicellulose.xylan.modification and degradation.glucuronoxylan 4-O-methyltransferase	bb7dtrinity_dn12465_c0_g1_i1	glucuronoxylan 4-O-methyltransferase	2.0727
21.2.3.1.1.1	Cell wall organisation.hemicellulose.heteromannan.biosynthesis.mannan synthase activities.mannan synthase (CSLA)	ab7dtrinity_dn29182_c0_g1_i1	mannan synthase (CSLA)	6.85464
21.2.3.1.1.2	Cell wall organisation.hemicellulose.heteromannan.biosynthesis.mannan synthase activities.mannan synthase (CSLD)	ab7dtrinity_dn31057_c0_g10_i1	mannan synthase (CSLD)	7.94133
21.2.3.1.2	Cell wall organisation.hemicellulose.heteromannan.biosynthesis.mannan biosynthesis accessory protein	cs4dtrinity_dn10882_c0_g5_i4	mannan synthesis accessory protein	2.02412
21.2.3.1.2	Cell wall organisation.hemicellulose.heteromannan.biosynthesis.mannan biosynthesis accessory protein	bs7dtrinity_dn10968_c0_g2_i2	mannan synthesis accessory protein	2.12845
21.2.3.2.2	Cell wall organisation.hemicellulose.heteromannan.modification and degradation.endo-beta-1,4-mannanase	cs4dtrinity_dn12292_c1_g2_i2	endo-beta-1,4-mannanase	-2.12484
21.2.3.2.2	Cell wall organisation.hemicellulose.heteromannan.modification and degradation.endo-beta-1,4-mannanase	bs7dtrinity_dn11595_c1_g1_i2	endo-beta-1,4-mannanase	-2.19849
21.2.3.2.2	Cell wall organisation.hemicellulose.heteromannan.modification and degradation.endo-beta-1,4-mannanase	as4dtrinity_dn11898_c0_g1_i2	endo-beta-1,4-mannanase	-2.22634
23.1.1.1	Protein translocation.chloroplast.outer envelope insertion system.chaperone (AKR2)	ab7dtrinity_dn27875_c0_g2_i1	chaperone (AKR2)	7.60558
23.1.2.2	Protein translocation.chloroplast.outer envelope TOC translocation system.receptor GTPase (Toc90|Toc120|Toc132|Toc159)	ab7dtrinity_dn21391_c0_g1_i2	component Toc90|Toc120|Toc132|Toc159 of outer envelope TOC translocation system	5.64968
23.1.2.5	Protein translocation.chloroplast.outer envelope TOC translocation system.regulatory factor (Toc12)	ab7dtrinity_dn30382_c1_g1_i4	component Toc12 of outer envelope TOC translocation system	10.4222
23.2.1.3	Protein translocation.mitochondrion.outer mitochondrion membrane TOM translocation system.component Tom7	ab7dtrinity_dn52705_c0_g1_i1	component Tom7 of outer mitochondrion membrane TOM translocation system	5.19188
23.2.3.4	Protein translocation.mitochondrion.inner mitochondrion membrane TIM translocation system.component Tim17	ab7dtrinity_dn30218_c0_g1_i3	component Tim17 of inner mitochondrion membrane TIM translocation system	6.66556
23.2.3.5	Protein translocation.mitochondrion.inner mitochondrion membrane TIM translocation system.component Tim23	ab7dtrinity_dn4229_c0_g1_i1	component Tim23 of inner mitochondrion membrane TIM translocation system	6.3262
23.2.3.7	Protein translocation.mitochondrion.inner mitochondrion membrane TIM translocation system.component Tim50	bb7dtrinity_dn15183_c0_g2_i1	component Tim50 of inner mitochondrion membrane TIM translocation system	2.54027
23.2.3.8	Protein translocation.mitochondrion.inner mitochondrion membrane TIM translocation system.component B14-7	ab7dtrinity_dn47539_c0_g1_i1	component B14-7 of inner mitochondrion membrane TIM translocation system	6.4245
23.3.1.1.5	Protein translocation.endoplasmic reticulum.co-translational insertion system.SRP (signal recognition particle) complex.component SRP54	ab7dtrinity_dn24700_c0_g1_i1	component SRP54 of SRP (signal recognition particle) complex	6.10262
23.3.1.3.1	Protein translocation.endoplasmic reticulum.co-translational insertion system.Sec61 subcomplex.subunit alpha	ab7dtrinity_dn31186_c1_g12_i1	subunit alpha of co-translational insertion system Sec61 subcomplex	8.45939
23.3.1.6	Protein translocation.endoplasmic reticulum.co-translational insertion system.accessory component TPR7	ab7dtrinity_dn30129_c4_g12_i2	accessory component TPR7 of co-translational insertion system	8.59008
23.4.1.5.2	Protein translocation.peroxisome.importomer translocation system.receptor export system.PEX1-PEX6 recruitment component APM9	ab7dtrinity_dn30634_c0_g1_i4	PEX1-PEX6 recruitment component APM9 of receptor export system	7.58112
23.5.1.1.2.2	Protein translocation.nucleus.nucleocytoplasmic transport.nuclear pore complex (NPC).inner ring.scaffold nucleoporin (NUP188)	ab7dtrinity_dn26597_c0_g1_i1	NUP188 scaffold nucleoporin of nuclear pore complex	6.29408
23.5.1.1.5.1	Protein translocation.nucleus.nucleocytoplasmic transport.nuclear pore complex (NPC).nuclear basket.nucleoporin (NUP50)	ab7dtrinity_dn950_c0_g1_i2	NUP50 nucleoporin of nuclear pore complex	6.47877
23.5.1.1.5.2	Protein translocation.nucleus.nucleocytoplasmic transport.nuclear pore complex (NPC).nuclear basket.nucleoporin (NUA)	ab7dtrinity_dn29873_c0_g1_i1	NUA nucleoporin of nuclear pore complex	7.58408
23.5.1.1.6.1	Protein translocation.nucleus.nucleocytoplasmic transport.nuclear pore complex (NPC).central subcomplex.nucleoporin (NUP98)	ab7dtrinity_dn7878_c0_g1_i1	NUP98 nucleoporin of nuclear pore complex	6.51731
23.5.1.2.1	Protein translocation.nucleus.nucleocytoplasmic transport.karyopherin beta transport receptors.import karyopherin (IMB1)	ab7dtrinity_dn30267_c0_g2_i2	IMB1 nucleocytoplasmic import karyopherin	5.62805
23.5.1.2.2	Protein translocation.nucleus.nucleocytoplasmic transport.karyopherin beta transport receptors.import karyopherin (IMB2)	ab7dtrinity_dn20739_c0_g1_i1	IMB2 nucleocytoplasmic import karyopherin	6.10413
23.5.1.2.3	Protein translocation.nucleus.nucleocytoplasmic transport.karyopherin beta transport receptors.import karyopherin (IMB3)	ab7dtrinity_dn30829_c0_g1_i7	IMB3 nucleocytoplasmic import karyopherin	7.08926
23.5.1.2.3	Protein translocation.nucleus.nucleocytoplasmic transport.karyopherin beta transport receptors.import karyopherin (IMB3)	ab7dtrinity_dn22710_c0_g1_i1	IMB3 nucleocytoplasmic import karyopherin	6.08929
23.5.1.2.7	Protein translocation.nucleus.nucleocytoplasmic transport.karyopherin beta transport receptors.import karyopherin (IPO8)	ab7dtrinity_dn31181_c1_g3_i1	IPO8 nucleocytoplasmic import karyopherin	5.26015
23.5.1.3	Protein translocation.nucleus.nucleocytoplasmic transport.importin alpha adaptor proteins	ab7dtrinity_dn7244_c0_g1_i1	importin alpha adaptor proteins	5.71634
23.5.1.4	Protein translocation.nucleus.nucleocytoplasmic transport.Ran GTPase	ab7dtrinity_dn30372_c0_g3_i1	Ran GTPase	8.0046
23.5.1.5	Protein translocation.nucleus.nucleocytoplasmic transport.GTPase activating component Ran-GAP	ab7dtrinity_dn14057_c0_g1_i1	GTPase activating component Ran-GAP of nucleocytoplasmic transport	5.67012
25.1.1.1	Nutrient uptake.nitrogen assimilation.systemic nitrogen signalling.signalling polypeptide (CEP)	bb7dtrinity_dn4067_c0_g1_i1	CEP systemic nitrogen signalling polypeptide	4.63378
25.1.1.1	Nutrient uptake.nitrogen assimilation.systemic nitrogen signalling.signalling polypeptide (CEP)	bb7dtrinity_dn23899_c0_g1_i1	CEP systemic nitrogen signalling polypeptide	4.73968
25.1.1.1	Nutrient uptake.nitrogen assimilation.systemic nitrogen signalling.signalling polypeptide (CEP)	bs7dtrinity_dn4800_c0_g2_i1	CEP systemic nitrogen signalling polypeptide	7.17046
25.1.1.1	Nutrient uptake.nitrogen assimilation.systemic nitrogen signalling.signalling polypeptide (CEP)	cb7dtrinity_dn20513_c0_g1_i1	CEP systemic nitrogen signalling polypeptide	5.39268
25.1.1.1	Nutrient uptake.nitrogen assimilation.systemic nitrogen signalling.signalling polypeptide (CEP)	as7dtrinity_dn6528_c0_g2_i1	CEP systemic nitrogen signalling polypeptide	6.16725
25.1.1.2	Nutrient uptake.nitrogen assimilation.systemic nitrogen signalling.CEP-receptor kinase (CEPR)	ab7dtrinity_dn19106_c0_g1_i2	CEPR systemic nitrogen signalling CEP-receptor kinase	7.71234
25.1.1.3	Nutrient uptake.nitrogen assimilation.systemic nitrogen signalling.signalling polypeptide (CEPD)	bs7dtrinity_dn12001_c3_g4_i2	CEPD systemic nitrogen signalling polypeptide	2.05029
25.1.2.1	Nutrient uptake.nitrogen assimilation.nitrate-CPK-NLP signalling network.nitrate response regulator kinase (CPK10/30)	ab7dtrinity_dn29916_c1_g1_i1	nitrate response regulator kinase (CPK10/30)	6.40273
25.1.4.1	Nutrient uptake.nitrogen assimilation.nitrate assimilation.nitrate reductase	ab7dtrinity_dn27250_c0_g1_i4	nitrate reductase	7.28978
25.1.4.1	Nutrient uptake.nitrogen assimilation.nitrate assimilation.nitrate reductase	cs4dtrinity_dn6787_c0_g1_i2	nitrate reductase	-2.36898
25.1.4.2	Nutrient uptake.nitrogen assimilation.nitrate assimilation.nitrite reductase	cs4dtrinity_dn6122_c0_g1_i1	nitrite reductase	-2.3188
25.1.4.2	Nutrient uptake.nitrogen assimilation.nitrate assimilation.nitrite reductase	bs4dtrinity_dn8741_c0_g1_i2	nitrite reductase	-2.38161
25.1.5.1.1	Nutrient uptake.nitrogen assimilation.ammonium assimilation.glutamine synthetase activities.cytosolic glutamine synthetase (GLN1)	cb7dtrinity_dn17083_c0_g1_i4	cytosolic glutamine synthetase (GLN1)	2.33101
25.1.5.1.1	Nutrient uptake.nitrogen assimilation.ammonium assimilation.glutamine synthetase activities.cytosolic glutamine synthetase (GLN1)	ab7dtrinity_dn31131_c1_g2_i1	cytosolic glutamine synthetase (GLN1)	7.10494
25.1.5.1.2	Nutrient uptake.nitrogen assimilation.ammonium assimilation.glutamine synthetase activities.plastidial glutamine synthetase (GLN2)	ab7dtrinity_dn31131_c1_g4_i1	plastidial glutamine synthetase (GLN2)	7.60499
25.1.5.2.1	Nutrient uptake.nitrogen assimilation.ammonium assimilation.glutamate synthase activities.Fd-dependent glutamate synthase	ab7dtrinity_dn30817_c2_g2_i6	Fd-dependent glutamate synthase	6.83974
25.1.5.2.2	Nutrient uptake.nitrogen assimilation.ammonium assimilation.glutamate synthase activities.NADH-dependent glutamate synthase	ab7dtrinity_dn31139_c0_g2_i2	NADH-dependent glutamate synthase	6.16797
25.1.6.1	Nutrient uptake.nitrogen assimilation.glutamate deamination.glutamate dehydrogenase	ab4dtrinity_dn10091_c0_g4_i1	glutamate dehydrogenase	-2.28963
25.1.7	Nutrient uptake.nitrogen assimilation.aspartate aminotransferase	ab7dtrinity_dn65094_c0_g1_i1	aspartate aminotransferase	6.85458
25.1.7	Nutrient uptake.nitrogen assimilation.aspartate aminotransferase	bs7dtrinity_dn2351_c0_g1_i1	aspartate aminotransferase	2.01334
25.1.7	Nutrient uptake.nitrogen assimilation.aspartate aminotransferase	ab7dtrinity_dn24813_c0_g1_i2	aspartate aminotransferase	6.78643
25.2.1.1	Nutrient uptake.sulfur assimilation.sulfate assimilation.ATP sulfurylase	ab7dtrinity_dn27965_c0_g1_i2	ATP sulfurylase	7.101
25.2.1.1	Nutrient uptake.sulfur assimilation.sulfate assimilation.ATP sulfurylase	ab7dtrinity_dn27965_c1_g1_i1	ATP sulfurylase	4.98407
25.2.1.3	Nutrient uptake.sulfur assimilation.sulfate assimilation.(P)APS reductase	ab7dtrinity_dn29866_c0_g1_i7	(P)APS reductase	7.68772
25.2.1.3	Nutrient uptake.sulfur assimilation.sulfate assimilation.(P)APS reductase	ab7dtrinity_dn29866_c0_g2_i2	(P)APS reductase	6.98826
25.2.2.1	Nutrient uptake.sulfur assimilation.sulfite detoxification.sulfite oxidase	ab7dtrinity_dn28323_c0_g1_i1	sulfite oxidase	6.90436
25.3.1.3	Nutrient uptake.phosphorus assimilation.phosphate signalling.regulatory protein (SPX)	ab7dtrinity_dn18382_c0_g1_i1	phosphate signalling regulatory protein (SPX)	7.28007
25.3.2.1	Nutrient uptake.phosphorus assimilation.phosphate uptake.phosphate transporter (PHT1)	ab7dtrinity_dn4651_c0_g1_i2	phosphate transporter (PHT1)	6.53434
25.3.2.2	Nutrient uptake.phosphorus assimilation.phosphate uptake.phosphate transporter (PHO1)	ab7dtrinity_dn29227_c1_g1_i2	phosphate transporter (PHO1)	7.63977
25.3.2.2	Nutrient uptake.phosphorus assimilation.phosphate uptake.phosphate transporter (PHO1)	bs7d1trinity_dn8101_c0_g1_i1	phosphate transporter (PHO1)	3.26761
25.3.2.2	Nutrient uptake.phosphorus assimilation.phosphate uptake.phosphate transporter (PHO1)	cb7dtrinity_dn12740_c1_g1_i1	phosphate transporter (PHO1)	2.84209
25.4.1.1	Nutrient uptake.iron uptake.regulation.iron-binding sensor (HRZ/BRUTUS)	ab7dtrinity_dn28039_c0_g2_i3	HRZ/BRUTUS iron uptake iron-binding sensor	7.91435
25.4.1.2	Nutrient uptake.iron uptake.regulation.signal transduction factor (PRI1)	ab7dtrinity_dn7806_c0_g1_i1	PRI1 iron uptake signal transduction factor	6.41607
25.4.1.4	Nutrient uptake.iron uptake.regulation.iron homeostasis regulator (POPEYE)	ab7dtrinity_dn23453_c0_g1_i1	iron homeostasis regulator (POPEYE)	5.52372
25.4.1.4	Nutrient uptake.iron uptake.regulation.iron homeostasis regulator (POPEYE)	bb7dtrinity_dn17670_c0_g1_i1	iron homeostasis regulator (POPEYE)	4.3171
25.4.1.4	Nutrient uptake.iron uptake.regulation.iron homeostasis regulator (POPEYE)	cb7dtrinity_dn13855_c0_g1_i4	iron homeostasis regulator (POPEYE)	4.27966
25.4.1.6	Nutrient uptake.iron uptake.regulation.bHLH-Ib-class iron/copper homeostasis regulator	cb7dtrinity_dn5641_c0_g1_i1	iron/copper homeostasis regulator	3.47325
25.4.1.7	Nutrient uptake.iron uptake.regulation.bHLH-IVa-class iron homeostasis regulator	cb7dtrinity_dn16422_c1_g3_i1	bHLH-IVa-class iron homeostasis regulator	4.01321
25.4.1.7	Nutrient uptake.iron uptake.regulation.bHLH-IVa-class iron homeostasis regulator	bs7dtrinity_dn9381_c0_g1_i1	bHLH-IVa-class iron homeostasis regulator	3.29795
25.4.1.7	Nutrient uptake.iron uptake.regulation.bHLH-IVa-class iron homeostasis regulator	bs7d1trinity_dn2774_c0_g1_i2	bHLH-IVa-class iron homeostasis regulator	3.42583
25.4.1.7	Nutrient uptake.iron uptake.regulation.bHLH-IVa-class iron homeostasis regulator	bs4dtrinity_dn12100_c1_g1_i2	bHLH-IVa-class iron homeostasis regulator	3.49471
25.4.1.7	Nutrient uptake.iron uptake.regulation.bHLH-IVa-class iron homeostasis regulator	bs7d1trinity_dn8480_c0_g1_i1	bHLH-IVa-class iron homeostasis regulator	6.09718
25.4.1.7	Nutrient uptake.iron uptake.regulation.bHLH-IVa-class iron homeostasis regulator	cb7dtrinity_dn15269_c0_g1_i1	bHLH-IVa-class iron homeostasis regulator	7.04487
25.4.1.7	Nutrient uptake.iron uptake.regulation.bHLH-IVa-class iron homeostasis regulator	bb7dtrinity_dn16137_c3_g4_i3	bHLH-IVa-class iron homeostasis regulator	3.69358
25.4.1.7	Nutrient uptake.iron uptake.regulation.bHLH-IVa-class iron homeostasis regulator	ab7dtrinity_dn26948_c1_g1_i1	bHLH-IVa-class iron homeostasis regulator	5.28278
25.4.2.1	Nutrient uptake.iron uptake.reduction-based strategy uptake.ferric cation-chelate reductase	cb7dtrinity_dn11190_c0_g1_i2	iron uptake Fe(III)-chelate reductase	3.27747
25.4.2.1	Nutrient uptake.iron uptake.reduction-based strategy uptake.ferric cation-chelate reductase	ab7dtrinity_dn23744_c0_g1_i2	iron uptake Fe(III)-chelate reductase	7.46197
25.4.3.2	Nutrient uptake.iron uptake.chelation-based strategy uptake.ferric cation-chelator transporter (YSL)	as7dtrinity_dn10216_c0_g1_i7	ferric cation-chelator transporter (YSL)	3.45359
25.4.3.2	Nutrient uptake.iron uptake.chelation-based strategy uptake.ferric cation-chelator transporter (YSL)	ab7dtrinity_dn29217_c0_g3_i1	ferric cation-chelator transporter (YSL)	6.22495
25.4.5.1	Nutrient uptake.iron uptake.iron storage.non-haem ferritin	cs4dtrinity_dn10829_c1_g7_i3	non-haem ferritin	2.03679
25.4.5.1	Nutrient uptake.iron uptake.iron storage.non-haem ferritin	cb7dtrinity_dn17050_c3_g3_i4	non-haem ferritin	2.88639
25.4.5.1	Nutrient uptake.iron uptake.iron storage.non-haem ferritin	ab7dtrinity_dn30487_c3_g1_i3	non-haem ferritin	6.64393
25.4.5.1	Nutrient uptake.iron uptake.iron storage.non-haem ferritin	bb7dtrinity_dn16341_c4_g2_i3	non-haem ferritin	2.58491
25.4.5.1	Nutrient uptake.iron uptake.iron storage.non-haem ferritin	bs7d1trinity_dn10887_c3_g4_i2	non-haem ferritin	2.58378
25.4.5.1	Nutrient uptake.iron uptake.iron storage.non-haem ferritin	as4dtrinity_dn11148_c0_g2_i3	non-haem ferritin	2.68533
25.4.5.1	Nutrient uptake.iron uptake.iron storage.non-haem ferritin	bs7dtrinity_dn11682_c3_g1_i2	non-haem ferritin	2.58562
25.4.5.1	Nutrient uptake.iron uptake.iron storage.non-haem ferritin	cb4dtrinity_dn12534_c0_g2_i3	non-haem ferritin	2.68405
25.4.5.1	Nutrient uptake.iron uptake.iron storage.non-haem ferritin	bb4dtrinity_dn13004_c1_g12_i1	non-haem ferritin	2.65685
25.4.5.3	Nutrient uptake.iron uptake.iron storage.iron transporter (VIT)	bs7d1trinity_dn7569_c0_g1_i1	iron transporter (VIT)	4.47869
25.4.5.3	Nutrient uptake.iron uptake.iron storage.iron transporter (VIT)	as7dtrinity_dn16854_c0_g1_i1	iron transporter (VIT)	3.271
25.4.6.1	Nutrient uptake.iron uptake.long-distance iron transport.ferric-citrate complex transporter (FRD)	as7dtrinity_dn10929_c9_g6_i4	ferric-citrate complex transporter (FRD)	2.26571
25.4.6.1	Nutrient uptake.iron uptake.long-distance iron transport.ferric-citrate complex transporter (FRD)	bb7dtrinity_dn17068_c0_g5_i3	ferric-citrate complex transporter (FRD)	2.06971
25.4.6.3	Nutrient uptake.iron uptake.long-distance iron transport.metal chelator nicotianamine transporter (TCR)	bs7d1trinity_dn9121_c0_g1_i2	metal chelator nicotianamine transporter (TCR)	2.11233
25.4.6.3	Nutrient uptake.iron uptake.long-distance iron transport.metal chelator nicotianamine transporter (TCR)	bs7dtrinity_dn10764_c0_g1_i3	metal chelator nicotianamine transporter (TCR)	2.05121
25.4.6.3	Nutrient uptake.iron uptake.long-distance iron transport.metal chelator nicotianamine transporter (TCR)	as4dtrinity_dn11728_c2_g4_i3	metal chelator nicotianamine transporter (TCR)	2.03336
25.4.6.3	Nutrient uptake.iron uptake.long-distance iron transport.metal chelator nicotianamine transporter (TCR)	ab4dtrinity_dn9467_c0_g1_i3	metal chelator nicotianamine transporter (TCR)	2.13689
25.5.1.1	Nutrient uptake.copper uptake.regulation.copper homeostasis regulator (SPL7)	ab7dtrinity_dn26920_c0_g1_i3	copper homeostasis regulator (SPL7)	6.17496
25.5.1.3	Nutrient uptake.copper uptake.regulation.bHLH-Ib-class iron/copper homeostasis regulator	cb7dtrinity_dn5641_c0_g1_i1	bHLH-Ib iron/copper homeostasis regulator	3.47325
25.5.2.1	Nutrient uptake.copper uptake.reduction-based uptake.metal ion-chelate reductase (FRO)	cb7dtrinity_dn11190_c0_g1_i2	metal ion-chelate reductase (FRO)	3.27747
25.5.2.1	Nutrient uptake.copper uptake.reduction-based uptake.metal ion-chelate reductase (FRO)	ab7dtrinity_dn23744_c0_g1_i2	metal ion-chelate reductase (FRO)	7.46197
3.1.1.1	Carbohydrate metabolism.sucrose metabolism.triose-phosphate translocation.triose phosphate:phosphate translocator	ab7dtrinity_dn26944_c0_g2_i1	triose phosphate:phosphate translocator	10.3746
3.1.2.1	Carbohydrate metabolism.sucrose metabolism.biosynthesis.cytosolic triose-phosphate isomerase	ab7dtrinity_dn27053_c0_g1_i2	cytosolic triose-phosphate isomerase	7.95284
3.1.2.2	Carbohydrate metabolism.sucrose metabolism.biosynthesis.cytosolic fructose-bisphosphate aldolase	ab7dtrinity_dn29108_c0_g2_i1	cytosolic fructose-bisphosphate aldolase	6.8645
3.1.2.2	Carbohydrate metabolism.sucrose metabolism.biosynthesis.cytosolic fructose-bisphosphate aldolase	ab7dtrinity_dn29108_c0_g1_i3	cytosolic fructose-bisphosphate aldolase	8.07807
3.1.2.2	Carbohydrate metabolism.sucrose metabolism.biosynthesis.cytosolic fructose-bisphosphate aldolase	ab7dtrinity_dn2554_c0_g1_i1	cytosolic fructose-bisphosphate aldolase	4.7949
3.1.2.4	Carbohydrate metabolism.sucrose metabolism.biosynthesis.cytosolic phosphoglucose isomerase	ab7dtrinity_dn30052_c0_g3_i1	cytosolic phosphoglucose isomerase	6.97943
3.1.2.5	Carbohydrate metabolism.sucrose metabolism.biosynthesis.cytosolic phosphoglucomutase	ab7dtrinity_dn30889_c0_g1_i6	cytosolic phosphoglucomutase	7.13805
3.1.2.7	Carbohydrate metabolism.sucrose metabolism.biosynthesis.sucrose-phosphate synthase	ab7dtrinity_dn74822_c0_g1_i1	sucrose-phosphate synthase	7.3924
3.1.4.1.2	Carbohydrate metabolism.sucrose metabolism.degradation.invertase activities.acid beta-fructofuranosidase (VIN)	ab7dtrinity_dn25575_c0_g3_i1	acid beta-fructofuranosidase (VIN)	6.62573
3.1.4.2	Carbohydrate metabolism.sucrose metabolism.degradation.sucrose synthase	as7dtrinity_dn10857_c0_g3_i5	sucrose synthase	2.59366
3.1.4.3	Carbohydrate metabolism.sucrose metabolism.degradation.hexokinase	ab7dtrinity_dn30653_c2_g3_i3	hexokinase	7.15984
3.1.4.4	Carbohydrate metabolism.sucrose metabolism.degradation.fructose kinase	ab7dtrinity_dn2330_c0_g1_i1	fructose kinase	5.75748
3.2.2.3	Carbohydrate metabolism.starch metabolism.biosynthesis.ADP-glucose pyrophosphorylase	bs7d1trinity_dn10624_c1_g5_i6	ADP-glucose pyrophosphorylase	2.85264
3.2.2.3	Carbohydrate metabolism.starch metabolism.biosynthesis.ADP-glucose pyrophosphorylase	cs4dtrinity_dn11778_c0_g2_i2	ADP-glucose pyrophosphorylase	-3.51026
3.2.2.3	Carbohydrate metabolism.starch metabolism.biosynthesis.ADP-glucose pyrophosphorylase	as7dtrinity_dn10827_c2_g1_i6	ADP-glucose pyrophosphorylase	2.73795
3.2.2.3	Carbohydrate metabolism.starch metabolism.biosynthesis.ADP-glucose pyrophosphorylase	bb7dtrinity_dn17010_c2_g2_i3	ADP-glucose pyrophosphorylase	4.96585
3.2.2.3	Carbohydrate metabolism.starch metabolism.biosynthesis.ADP-glucose pyrophosphorylase	cb4dtrinity_dn13714_c0_g2_i3	ADP-glucose pyrophosphorylase	-3.44695
3.2.2.3	Carbohydrate metabolism.starch metabolism.biosynthesis.ADP-glucose pyrophosphorylase	cs4dtrinity_dn11778_c0_g1_i3	ADP-glucose pyrophosphorylase	2.79798
3.2.2.3	Carbohydrate metabolism.starch metabolism.biosynthesis.ADP-glucose pyrophosphorylase	bb4dtrinity_dn13300_c3_g1_i2	ADP-glucose pyrophosphorylase	2.68486
3.2.2.3	Carbohydrate metabolism.starch metabolism.biosynthesis.ADP-glucose pyrophosphorylase	bs7dtrinity_dn12126_c2_g2_i5	ADP-glucose pyrophosphorylase	2.93142
3.2.2.3	Carbohydrate metabolism.starch metabolism.biosynthesis.ADP-glucose pyrophosphorylase	ab4dtrinity_dn10471_c0_g1_i4	ADP-glucose pyrophosphorylase	2.71602
3.2.2.3	Carbohydrate metabolism.starch metabolism.biosynthesis.ADP-glucose pyrophosphorylase	bs4dtrinity_dn12804_c0_g2_i5	ADP-glucose pyrophosphorylase	2.57542
3.2.2.3	Carbohydrate metabolism.starch metabolism.biosynthesis.ADP-glucose pyrophosphorylase	ab7dtrinity_dn26213_c0_g1_i2	ADP-glucose pyrophosphorylase	7.80478
3.2.2.3	Carbohydrate metabolism.starch metabolism.biosynthesis.ADP-glucose pyrophosphorylase	cb7dtrinity_dn17143_c3_g8_i1	ADP-glucose pyrophosphorylase	5.60684
3.2.2.3	Carbohydrate metabolism.starch metabolism.biosynthesis.ADP-glucose pyrophosphorylase	ab7dtrinity_dn30967_c0_g2_i1	ADP-glucose pyrophosphorylase	2.67082
3.2.2.3	Carbohydrate metabolism.starch metabolism.biosynthesis.ADP-glucose pyrophosphorylase	ab7dtrinity_dn29799_c0_g2_i1	ADP-glucose pyrophosphorylase	5.84195
3.2.2.3	Carbohydrate metabolism.starch metabolism.biosynthesis.ADP-glucose pyrophosphorylase	as7dtrinity_dn10827_c2_g7_i1	ADP-glucose pyrophosphorylase	-3.17109
3.2.2.4.5	Carbohydrate metabolism.starch metabolism.biosynthesis.starch synthase activities.granule-bound starch (amylose) synthase	cb7dtrinity_dn16924_c2_g4_i3	granule-bound starch (amylose) synthase	4.22985
3.2.2.4.5	Carbohydrate metabolism.starch metabolism.biosynthesis.starch synthase activities.granule-bound starch (amylose) synthase	bs7d1trinity_dn10959_c4_g4_i4	granule-bound starch (amylose) synthase	4.38763
3.2.2.4.5	Carbohydrate metabolism.starch metabolism.biosynthesis.starch synthase activities.granule-bound starch (amylose) synthase	as7dtrinity_dn10878_c1_g4_i4	granule-bound starch (amylose) synthase	4.30107
3.2.2.4.5	Carbohydrate metabolism.starch metabolism.biosynthesis.starch synthase activities.granule-bound starch (amylose) synthase	ab7dtrinity_dn28063_c0_g2_i2	granule-bound starch (amylose) synthase	6.65866
3.2.2.4.5	Carbohydrate metabolism.starch metabolism.biosynthesis.starch synthase activities.granule-bound starch (amylose) synthase	cs4dtrinity_dn11624_c2_g2_i2	granule-bound starch (amylose) synthase	4.1395
3.2.2.6	Carbohydrate metabolism.starch metabolism.biosynthesis.starch debranching enzyme	cs4dtrinity_dn11995_c0_g2_i2	starch debranching enzyme	2.27958
3.2.2.6	Carbohydrate metabolism.starch metabolism.biosynthesis.starch debranching enzyme	bs7d1trinity_dn10379_c0_g2_i10	starch debranching enzyme	2.15747
3.2.2.6	Carbohydrate metabolism.starch metabolism.biosynthesis.starch debranching enzyme	as7dtrinity_dn8812_c0_g1_i2	starch debranching enzyme	2.50973
3.2.2.6	Carbohydrate metabolism.starch metabolism.biosynthesis.starch debranching enzyme	bb7dtrinity_dn13278_c0_g1_i2	starch debranching enzyme	2.53031
3.2.2.6	Carbohydrate metabolism.starch metabolism.biosynthesis.starch debranching enzyme	bs7dtrinity_dn11111_c0_g1_i5	starch debranching enzyme	2.67184
3.2.2.6	Carbohydrate metabolism.starch metabolism.biosynthesis.starch debranching enzyme	bs4dtrinity_dn11333_c0_g1_i3	starch debranching enzyme	2.67818
3.3.2	Carbohydrate metabolism.trehalose metabolism.trehalose-6-phosphate phosphatase	ab7dtrinity_dn30814_c6_g1_i7	trehalose-6-phosphate phosphatase	5.0752
3.4.1	Carbohydrate metabolism.oligosaccharide metabolism.galactinol synthase	bs7d1trinity_dn10375_c0_g6_i3	galactinol synthase	3.50756
3.4.1	Carbohydrate metabolism.oligosaccharide metabolism.galactinol synthase	bb7dtrinity_dn13762_c0_g2_i4	galactinol synthase	3.75643
3.4.1	Carbohydrate metabolism.oligosaccharide metabolism.galactinol synthase	bs7dtrinity_dn10558_c0_g1_i3	galactinol synthase	3.53695
3.4.1	Carbohydrate metabolism.oligosaccharide metabolism.galactinol synthase	bs7d1trinity_dn10649_c0_g1_i1	galactinol synthase	4.78202
3.4.1	Carbohydrate metabolism.oligosaccharide metabolism.galactinol synthase	cb7dtrinity_dn16962_c0_g3_i1	galactinol synthase	3.42174
3.4.3	Carbohydrate metabolism.oligosaccharide metabolism.stachyose synthase	bs7dtrinity_dn9403_c0_g3_i2	stachyose synthase	3.36961
3.4.3	Carbohydrate metabolism.oligosaccharide metabolism.stachyose synthase	cb4dtrinity_dn10349_c0_g1_i1	stachyose synthase	3.42042
3.5.1	Carbohydrate metabolism.sorbitol metabolism.aldose 6-phosphate reductase	ab7dtrinity_dn30786_c2_g13_i1	aldose 6-phosphate reductase	3.80006
3.5.2	Carbohydrate metabolism.sorbitol metabolism.sorbitol dehydrogenase	ab7dtrinity_dn25065_c0_g2_i2	sorbitol dehydrogenase	3.95183
3.6.2	Carbohydrate metabolism.mannose metabolism.phosphomannomutase	as4dtrinity_dn11897_c2_g3_i8	phosphomannomutase	-2.60185
3.6.3	Carbohydrate metabolism.mannose metabolism.aldose 6-phosphate reductase	ab7dtrinity_dn30786_c2_g13_i1	sugar-6-phosphate reductase	3.80006
4.1.1.1.1.2	Amino acid metabolism.biosynthesis.glutamate family.glutamate-derived amino acids.ornithine.N-acetylglutamate kinase	ab7dtrinity_dn14371_c0_g1_i1	N-acetylglutamate kinase	5.4854
4.1.1.1.3.1	Amino acid metabolism.biosynthesis.glutamate family.glutamate-derived amino acids.gamma-aminobutyrate (GABA).glutamate decarboxylase	bs7d1trinity_dn10988_c0_g1_i5	glutamate decarboxylase	3.751
4.1.1.1.3.1	Amino acid metabolism.biosynthesis.glutamate family.glutamate-derived amino acids.gamma-aminobutyrate (GABA).glutamate decarboxylase	cb7dtrinity_dn17512_c0_g3_i1	glutamate decarboxylase	3.31064
4.1.1.1.3.1	Amino acid metabolism.biosynthesis.glutamate family.glutamate-derived amino acids.gamma-aminobutyrate (GABA).glutamate decarboxylase	ab7dtrinity_dn30516_c3_g1_i1	glutamate decarboxylase	6.53256
4.1.1.1.4.1.1	Amino acid metabolism.biosynthesis.glutamate family.glutamate-derived amino acids.proline.main pathway.pyrroline-5-carboxylate synthetase	ab7dtrinity_dn30165_c0_g4_i1	pyrroline-5-carboxylate synthetase	6.96096
4.1.1.1.4.1.1	Amino acid metabolism.biosynthesis.glutamate family.glutamate-derived amino acids.proline.main pathway.pyrroline-5-carboxylate synthetase	ab7dtrinity_dn30165_c0_g5_i1	pyrroline-5-carboxylate synthetase	5.98598
4.1.1.2.2	Amino acid metabolism.biosynthesis.glutamate family.histidine.ATP phosphoribosyl transferase	ab7dtrinity_dn41337_c0_g1_i1	ATP phosphoribosyl transferase	5.67731
4.1.1.2.9	Amino acid metabolism.biosynthesis.glutamate family.histidine.histidinol dehydrogenase	bs7d1trinity_dn10711_c0_g1_i6	histidinol dehydrogenase	2.93478
4.1.2.1.1	Amino acid metabolism.biosynthesis.aspartate family.asparagine.glutamine-dependent asparagine synthetase	bs4dtrinity_dn11061_c0_g2_i3	glutamine-dependent asparagine synthetase	-3.16272
4.1.2.1.1	Amino acid metabolism.biosynthesis.aspartate family.asparagine.glutamine-dependent asparagine synthetase	cb4dtrinity_dn13724_c0_g2_i5	glutamine-dependent asparagine synthetase	-2.69546
4.1.2.1.1	Amino acid metabolism.biosynthesis.aspartate family.asparagine.glutamine-dependent asparagine synthetase	cs4dtrinity_dn12444_c2_g8_i1	glutamine-dependent asparagine synthetase	-2.87159
4.1.2.1.1	Amino acid metabolism.biosynthesis.aspartate family.asparagine.glutamine-dependent asparagine synthetase	bs7dtrinity_dn7823_c0_g1_i2	glutamine-dependent asparagine synthetase	-2.27813
4.1.2.1.1	Amino acid metabolism.biosynthesis.aspartate family.asparagine.glutamine-dependent asparagine synthetase	cs4dtrinity_dn12444_c2_g4_i3	glutamine-dependent asparagine synthetase	-6.17455
4.1.2.1.1	Amino acid metabolism.biosynthesis.aspartate family.asparagine.glutamine-dependent asparagine synthetase	ab7dtrinity_dn24104_c0_g1_i2	glutamine-dependent asparagine synthetase	-3.03767
4.1.2.1.1	Amino acid metabolism.biosynthesis.aspartate family.asparagine.glutamine-dependent asparagine synthetase	as7dtrinity_dn8815_c0_g2_i1	glutamine-dependent asparagine synthetase	-3.62215
4.1.2.1.1	Amino acid metabolism.biosynthesis.aspartate family.asparagine.glutamine-dependent asparagine synthetase	bs7d1trinity_dn3285_c0_g2_i1	glutamine-dependent asparagine synthetase	-3.87458
4.1.2.1.1	Amino acid metabolism.biosynthesis.aspartate family.asparagine.glutamine-dependent asparagine synthetase	bs7dtrinity_dn7823_c0_g2_i1	glutamine-dependent asparagine synthetase	-4.69853
4.1.2.1.3	Amino acid metabolism.biosynthesis.aspartate family.asparagine.asparagine aminotransaminase	ab4dtrinity_dn10719_c3_g7_i4	asparagine aminotransaminase	-2.11801
4.1.2.1.3	Amino acid metabolism.biosynthesis.aspartate family.asparagine.asparagine aminotransaminase	bb7dtrinity_dn3094_c0_g1_i1	asparagine aminotransaminase	-2.05847
4.1.2.1.3	Amino acid metabolism.biosynthesis.aspartate family.asparagine.asparagine aminotransaminase	cb4dtrinity_dn10965_c0_g1_i1	asparagine aminotransaminase	-2.02061
4.1.2.1.3	Amino acid metabolism.biosynthesis.aspartate family.asparagine.asparagine aminotransaminase	ab7dtrinity_dn30863_c10_g1_i2	asparagine aminotransaminase	6.28956
4.1.2.1.3	Amino acid metabolism.biosynthesis.aspartate family.asparagine.asparagine aminotransaminase	cb7dtrinity_dn13436_c0_g1_i4	asparagine aminotransaminase	-2.08936
4.1.2.1.4	Amino acid metabolism.biosynthesis.aspartate family.asparagine.omega-amidase	ab7dtrinity_dn30129_c4_g11_i1	omega-amidase	6.96413
4.1.2.2.3.5	Amino acid metabolism.biosynthesis.aspartate family.aspartate-derived amino acids.lysine.diaminopimelate decarboxylase	ab7dtrinity_dn23260_c0_g1_i1	diaminopimelate decarboxylase	6.12775
4.1.2.2.6.2.1	Amino acid metabolism.biosynthesis.aspartate family.aspartate-derived amino acids.methionine.L-homocysteine S-methyltransferase activities.methyl-tetrahydrofolate-dependent methionine synthase	ab7dtrinity_dn30809_c0_g2_i1	methyl-tetrahydrofolate-dependent methionine synthase	7.79197
4.1.2.2.6.4.5	Amino acid metabolism.biosynthesis.aspartate family.aspartate-derived amino acids.methionine.salvage pathway.acireductone dioxygenase	ab7dtrinity_dn27254_c0_g1_i2	acireductone dioxygenase	7.18203
4.1.2.2.8.1	Amino acid metabolism.biosynthesis.aspartate family.aspartate-derived amino acids.isoleucine.threonine deaminase	ab7dtrinity_dn20213_c0_g1_i2	threonine deaminase	6.89001
4.1.2.2.8.3.1	Amino acid metabolism.biosynthesis.aspartate family.aspartate-derived amino acids.isoleucine.acetolactate synthase complex.catalytic subunit	ab7dtrinity_dn28411_c0_g1_i1	catalytic subunit of acetolactate synthase complex	6.88959
4.1.2.2.8.4	Amino acid metabolism.biosynthesis.aspartate family.aspartate-derived amino acids.isoleucine.ketol-acid reductoisomerase	ab7dtrinity_dn30608_c1_g1_i6	ketol-acid reductoisomerase	7.35435
4.1.2.2.8.6	Amino acid metabolism.biosynthesis.aspartate family.aspartate-derived amino acids.isoleucine.valine/leucine/isoleucine aminotransferase	cb4dtrinity_dn9803_c0_g1_i3	valine/leucine/isoleucine aminotransferase	-5.52172
4.1.2.2.8.6	Amino acid metabolism.biosynthesis.aspartate family.aspartate-derived amino acids.isoleucine.valine/leucine/isoleucine aminotransferase	cs4dtrinity_dn12265_c0_g1_i4	valine/leucine/isoleucine aminotransferase	-5.05815
4.1.2.2.8.6	Amino acid metabolism.biosynthesis.aspartate family.aspartate-derived amino acids.isoleucine.valine/leucine/isoleucine aminotransferase	ab7dtrinity_dn12348_c0_g1_i1	valine/leucine/isoleucine aminotransferase	5.80171
4.1.3.2.1.1	Amino acid metabolism.biosynthesis.pyruvate family.pyruvate-derived amino acids.acetolactate synthase complex.catalytic subunit	ab7dtrinity_dn28411_c0_g1_i1	catalytic subunit of acetolactate synthase complex	6.88959
4.1.3.2.2	Amino acid metabolism.biosynthesis.pyruvate family.pyruvate-derived amino acids.ketol-acid reductoisomerase	ab7dtrinity_dn30608_c1_g1_i6	ketol-acid reductoisomerase	7.35435
4.1.3.2.4	Amino acid metabolism.biosynthesis.pyruvate family.pyruvate-derived amino acids.valine/leucine/isoleucine aminotransferase	cb4dtrinity_dn9803_c0_g1_i3	valine/leucine/isoleucine aminotransferase	-5.52172
4.1.3.2.4	Amino acid metabolism.biosynthesis.pyruvate family.pyruvate-derived amino acids.valine/leucine/isoleucine aminotransferase	cs4dtrinity_dn12265_c0_g1_i4	valine/leucine/isoleucine aminotransferase	-5.05815
4.1.3.2.4	Amino acid metabolism.biosynthesis.pyruvate family.pyruvate-derived amino acids.valine/leucine/isoleucine aminotransferase	ab7dtrinity_dn12348_c0_g1_i1	valine/leucine/isoleucine aminotransferase	5.80171
4.1.4.1.1	Amino acid metabolism.biosynthesis.serine family.non-photorespiratory serine.phosphoglycerate dehydrogenase	ab7dtrinity_dn27170_c0_g3_i1	phosphoglycerate dehydrogenase	6.66697
4.1.4.1.2	Amino acid metabolism.biosynthesis.serine family.non-photorespiratory serine.phosphoserine aminotransferase	ab7dtrinity_dn4254_c0_g1_i1	phosphoserine aminotransferase	6.32022
4.1.4.2.1	Amino acid metabolism.biosynthesis.serine family.cysteine.serine O-acetyltransferase (SAT)	ab7dtrinity_dn40517_c0_g1_i1	serine O-acetyltransferase (SAT)	5.61809
4.1.4.2.2	Amino acid metabolism.biosynthesis.serine family.cysteine.O-acetylserine sulfydrylase	ab7dtrinity_dn29583_c2_g3_i1	O-acetylserine sulfydrylase	7.61619
4.1.4.3.1	Amino acid metabolism.biosynthesis.serine family.glycine.serine hydroxymethyltransferase	ab7dtrinity_dn26447_c0_g1_i1	serine hydroxymethyltransferase	8.35714
4.1.5.1.1	Amino acid metabolism.biosynthesis.shikimate family.shikimate pathway.3-deoxy-D-arabino-heptulosonate 7-phosphate (DAHP) synthase	ab7dtrinity_dn31189_c2_g6_i1	3-deoxy-D-arabino-heptulosonate 7-phosphate (DAHP) synthase	7.80462
4.1.5.1.1	Amino acid metabolism.biosynthesis.shikimate family.shikimate pathway.3-deoxy-D-arabino-heptulosonate 7-phosphate (DAHP) synthase	ab7dtrinity_dn31189_c2_g2_i2	3-deoxy-D-arabino-heptulosonate 7-phosphate (DAHP) synthase	7.21831
4.1.5.1.2	Amino acid metabolism.biosynthesis.shikimate family.shikimate pathway.3-dehydroquinate synthase	ab7dtrinity_dn28037_c0_g1_i3	3-dehydroquinate synthase	6.93853
4.1.5.2.4	Amino acid metabolism.biosynthesis.shikimate family.phenylalanine and tyrosine.arogenate dehydratase (ADT)	ab7dtrinity_dn31266_c3_g6_i1	arogenate dehydratase (ADT)	6.18874
4.1.5.3.1.1	Amino acid metabolism.biosynthesis.shikimate family.tryptophan.anthranilate synthase heterodimer.subunit alpha	ab7dtrinity_dn30173_c1_g6_i2	subunit alpha of anthranilate synthase complex	6.73576
4.1.5.3.4	Amino acid metabolism.biosynthesis.shikimate family.tryptophan.indole-3-glycerol phosphate synthase	ab7dtrinity_dn27334_c0_g2_i1	indole-3-glycerol phosphate synthase	6.86587
4.1.5.3.4	Amino acid metabolism.biosynthesis.shikimate family.tryptophan.indole-3-glycerol phosphate synthase	ab7dtrinity_dn27334_c0_g1_i1	indole-3-glycerol phosphate synthase	5.92789
4.2.3.1	Amino acid metabolism.degradation.proline.proline dehydrogenase	ab7dtrinity_dn30116_c0_g3_i2	proline dehydrogenase	7.87507
4.2.3.1	Amino acid metabolism.degradation.proline.proline dehydrogenase	bs4dtrinity_dn12829_c1_g8_i3	proline dehydrogenase	3.38991
4.2.3.1	Amino acid metabolism.degradation.proline.proline dehydrogenase	bb7dtrinity_dn13305_c0_g2_i3	proline dehydrogenase	2.88368
4.2.4.1	Amino acid metabolism.degradation.lysine.bifunctional lysine ketoglutarate reductase and saccharopine dehydrogenase	cs4dtrinity_dn7760_c0_g1_i1	bifunctional lysine ketoglutarate reductase and saccharopine dehydrogenase	-2.50623
4.2.5.2	Amino acid metabolism.degradation.threonine.threonine dehydratase	ab7dtrinity_dn20213_c0_g1_i2	threonine dehydratase	6.89001
4.2.7.1	Amino acid metabolism.degradation.branched-chain amino acid.branched-chain aminotransferase (BCAT)	cb4dtrinity_dn9803_c0_g1_i3	branched-chain aminotransferase (BCAT)	-5.52172
4.2.7.1	Amino acid metabolism.degradation.branched-chain amino acid.branched-chain aminotransferase (BCAT)	cs4dtrinity_dn12265_c0_g1_i4	branched-chain aminotransferase (BCAT)	-5.05815
4.2.7.1	Amino acid metabolism.degradation.branched-chain amino acid.branched-chain aminotransferase (BCAT)	ab7dtrinity_dn12348_c0_g1_i1	branched-chain aminotransferase (BCAT)	5.80171
4.2.7.2.3	Amino acid metabolism.degradation.branched-chain amino acid.branched-chain alpha-keto acid dehydrogenase complex.dihydrolipoamide dehydrogenase component E3	ab7dtrinity_dn30919_c2_g1_i1	dihydrolipoamide dehydrogenase component E3 of branched-chain alpha-keto acid dehydrogenase complex	6.29765
4.2.8.3.2	Amino acid metabolism.degradation.aromatic amino acid.tyrosine.maleylacetoacetate isomerase	ab7dtrinity_dn10654_c0_g1_i1	maleylacetoacetate isomerase	7.3188
5.1.1.2.1	Lipid metabolism.fatty acid biosynthesis.citrate shuttle.ATP-dependent citrate lyase heterodimer.alpha chain	ab7dtrinity_dn29759_c0_g2_i4	alpha chain of ATP-dependent citrate lyase complex	6.89793
5.1.1.3	Lipid metabolism.fatty acid biosynthesis.citrate shuttle.cytosolic NAD-dependent malate dehydrogenase	ab7dtrinity_dn3861_c0_g1_i1	cytosolic NAD-dependent malate dehydrogenase	9.35847
5.1.1.4	Lipid metabolism.fatty acid biosynthesis.citrate shuttle.cytosolic NADP-dependent malic enzyme	ab7dtrinity_dn31127_c1_g2_i12	cytosolic NADP-dependent malic enzyme	8.11827
5.1.2.1	Lipid metabolism.fatty acid biosynthesis.acetyl-CoA generation.plastidial pyruvate kinase	ab7dtrinity_dn21172_c0_g1_i1	plastidial pyruvate kinase	6.99434
5.1.2.2.1.1	Lipid metabolism.fatty acid biosynthesis.acetyl-CoA generation.plastidial pyruvate dehydrogenase complex.E1 pyruvate dehydrogenase subcomplex.subunit alpha	ab7dtrinity_dn5269_c0_g1_i1	subunit alpha of E1 pyruvate dehydrogenase component	6.78839
5.1.2.2.2	Lipid metabolism.fatty acid biosynthesis.acetyl-CoA generation.plastidial pyruvate dehydrogenase complex.dihydrolipoamide acetyltransferase component E2	ab7dtrinity_dn24941_c0_g1_i1	dihydrolipoamide acetyltransferase component E2 of plastidial pyruvate dehydrogenase complex	5.31811
5.1.2.2.2	Lipid metabolism.fatty acid biosynthesis.acetyl-CoA generation.plastidial pyruvate dehydrogenase complex.dihydrolipoamide acetyltransferase component E2	ab7dtrinity_dn14585_c0_g1_i2	dihydrolipoamide acetyltransferase component E2 of plastidial pyruvate dehydrogenase complex	5.29991
5.1.2.2.3	Lipid metabolism.fatty acid biosynthesis.acetyl-CoA generation.plastidial pyruvate dehydrogenase complex.dihydrolipoamide dehydrogenase component E3	ab7dtrinity_dn29883_c4_g3_i2	dihydrolipoamide dehydrogenase component E3 of plastidial pyruvate dehydrogenase complex	6.62382
5.1.2.3	Lipid metabolism.fatty acid biosynthesis.acetyl-CoA generation.acetyl-CoA synthetase	ab7dtrinity_dn26543_c0_g1_i3	acetyl-CoA synthetase	6.52837
5.1.3.2.1	Lipid metabolism.fatty acid biosynthesis.acetyl-CoA carboxylation.polymeric acetyl-CoA carboxylase complex.carboxyltransferase subunit alpha	ab7dtrinity_dn28596_c0_g1_i2	carboxyltransferase subunit alpha of polymeric acetyl-CoA carboxylase complex	6.15154
5.1.3.2.1	Lipid metabolism.fatty acid biosynthesis.acetyl-CoA carboxylation.polymeric acetyl-CoA carboxylase complex.carboxyltransferase subunit alpha	as7dtrinity_dn11144_c3_g2_i7	carboxyltransferase subunit alpha of polymeric acetyl-CoA carboxylase complex	3.53082
5.1.3.2.2	Lipid metabolism.fatty acid biosynthesis.acetyl-CoA carboxylation.polymeric acetyl-CoA carboxylase complex.carboxyltransferase subunit beta	ab7dtrinity_dn31407_c6_g2_i4	carboxyltransferase subunit beta of polymeric acetyl-CoA carboxylase complex	7.4016
5.1.3.2.3	Lipid metabolism.fatty acid biosynthesis.acetyl-CoA carboxylation.polymeric acetyl-CoA carboxylase complex.biotin carboxyl carrier subunit	ab7dtrinity_dn29999_c1_g1_i1	biotin carboxyl carrier subunit of polymeric acetyl-CoA carboxylase complex	5.74092
5.1.3.2.4	Lipid metabolism.fatty acid biosynthesis.acetyl-CoA carboxylation.polymeric acetyl-CoA carboxylase complex.biotin carboxylase subunit	ab7dtrinity_dn25557_c0_g1_i2	biotin carboxylase subunit of polymeric acetyl-CoA carboxylase complex	6.40745
5.1.4.1	Lipid metabolism.fatty acid biosynthesis.plastidial fatty acid synthase (ptFAS) system.acyl carrier protein (ptACP)	ab7dtrinity_dn19369_c0_g1_i3	acyl carrier protein (ptACP)	7.25602
5.1.4.1	Lipid metabolism.fatty acid biosynthesis.plastidial fatty acid synthase (ptFAS) system.acyl carrier protein (ptACP)	ab7dtrinity_dn39271_c0_g1_i1	acyl carrier protein (ptACP)	7.3938
5.1.4.5	Lipid metabolism.fatty acid biosynthesis.plastidial fatty acid synthase (ptFAS) system.enoyl-ACP reductase (MOD1)	ab7dtrinity_dn31850_c0_g1_i1	enoyl-ACP reductase	5.71372
5.1.4.6.2	Lipid metabolism.fatty acid biosynthesis.plastidial fatty acid synthase (ptFAS) system.fatty acid chain termination.palmitoyl-ACP thioesterase	ab7dtrinity_dn21150_c0_g1_i1	palmitoyl-ACP thioesterase	8.65004
5.1.5.1	Lipid metabolism.fatty acid biosynthesis.mitochondrial fatty acid synthase (mtFAS) system.acyl carrier protein (mtACP)	ab7dtrinity_dn39271_c0_g1_i1	acyl carrier protein (mtACP)	7.3938
5.1.6.1.1	Lipid metabolism.fatty acid biosynthesis.endoplasmic reticulum-localized fatty acid elongase (FAE) system.fatty acid elongation complex.3-ketoacyl-CoA synthase (KCS)	cb7dtrinity_dn17521_c3_g2_i2	3-ketoacyl-CoA synthase (KCS)	4.59725
5.1.6.1.1	Lipid metabolism.fatty acid biosynthesis.endoplasmic reticulum-localized fatty acid elongase (FAE) system.fatty acid elongation complex.3-ketoacyl-CoA synthase (KCS)	ab7dtrinity_dn28150_c0_g1_i2	3-ketoacyl-CoA synthase (KCS)	7.29526
5.1.6.1.1	Lipid metabolism.fatty acid biosynthesis.endoplasmic reticulum-localized fatty acid elongase (FAE) system.fatty acid elongation complex.3-ketoacyl-CoA synthase (KCS)	bs7dtrinity_dn12224_c0_g1_i2	3-ketoacyl-CoA synthase (KCS)	5.25345
5.1.6.1.1	Lipid metabolism.fatty acid biosynthesis.endoplasmic reticulum-localized fatty acid elongase (FAE) system.fatty acid elongation complex.3-ketoacyl-CoA synthase (KCS)	cb7dtrinity_dn13762_c1_g1_i1	3-ketoacyl-CoA synthase (KCS)	2.32351
5.1.6.1.1	Lipid metabolism.fatty acid biosynthesis.endoplasmic reticulum-localized fatty acid elongase (FAE) system.fatty acid elongation complex.3-ketoacyl-CoA synthase (KCS)	ab7dtrinity_dn31345_c0_g1_i6	3-ketoacyl-CoA synthase (KCS)	5.439
5.1.6.1.1	Lipid metabolism.fatty acid biosynthesis.endoplasmic reticulum-localized fatty acid elongase (FAE) system.fatty acid elongation complex.3-ketoacyl-CoA synthase (KCS)	ab7dtrinity_dn31267_c3_g1_i1	3-ketoacyl-CoA synthase (KCS)	5.27833
5.1.6.1.1	Lipid metabolism.fatty acid biosynthesis.endoplasmic reticulum-localized fatty acid elongase (FAE) system.fatty acid elongation complex.3-ketoacyl-CoA synthase (KCS)	ab7dtrinity_dn30069_c6_g3_i1	3-ketoacyl-CoA synthase (KCS)	8.04726
5.1.6.1.1	Lipid metabolism.fatty acid biosynthesis.endoplasmic reticulum-localized fatty acid elongase (FAE) system.fatty acid elongation complex.3-ketoacyl-CoA synthase (KCS)	bb7dtrinity_dn35648_c0_g1_i1	3-ketoacyl-CoA synthase (KCS)	2.57728
5.1.6.1.1	Lipid metabolism.fatty acid biosynthesis.endoplasmic reticulum-localized fatty acid elongase (FAE) system.fatty acid elongation complex.3-ketoacyl-CoA synthase (KCS)	ab7dtrinity_dn30069_c6_g5_i1	3-ketoacyl-CoA synthase (KCS)	5.70558
5.1.6.1.1	Lipid metabolism.fatty acid biosynthesis.endoplasmic reticulum-localized fatty acid elongase (FAE) system.fatty acid elongation complex.3-ketoacyl-CoA synthase (KCS)	ab7dtrinity_dn30324_c1_g1_i1	3-ketoacyl-CoA synthase (KCS)	6.32287
5.1.6.1.1	Lipid metabolism.fatty acid biosynthesis.endoplasmic reticulum-localized fatty acid elongase (FAE) system.fatty acid elongation complex.3-ketoacyl-CoA synthase (KCS)	ab7dtrinity_dn31267_c7_g2_i2	3-ketoacyl-CoA synthase (KCS)	7.47136
5.1.6.2.1	Lipid metabolism.fatty acid biosynthesis.endoplasmic reticulum-localized fatty acid elongase (FAE) system.very long chain fatty acid elongation.catalytic protein (CER2)	ab7dtrinity_dn31393_c0_g1_i1	catalytic protein (CER2)	7.75062
5.1.7.1	Lipid metabolism.fatty acid biosynthesis.fatty acid desaturation.stearoyl-ACP desaturase	bs7dtrinity_dn3321_c0_g1_i1	stearoyl-ACP desaturase	2.21123
5.1.7.1	Lipid metabolism.fatty acid biosynthesis.fatty acid desaturation.stearoyl-ACP desaturase	ab7dtrinity_dn31295_c2_g1_i1	stearoyl-ACP desaturase	5.24847
5.1.7.1	Lipid metabolism.fatty acid biosynthesis.fatty acid desaturation.stearoyl-ACP desaturase	bs7d1trinity_dn10959_c4_g6_i2	stearoyl-ACP desaturase	3.42871
5.1.7.1	Lipid metabolism.fatty acid biosynthesis.fatty acid desaturation.stearoyl-ACP desaturase	ab7dtrinity_dn31295_c1_g2_i1	stearoyl-ACP desaturase	6.50222
5.1.7.2	Lipid metabolism.fatty acid biosynthesis.fatty acid desaturation.delta-7/delta-9 fatty acid desaturase (FAD5/ADS)	ab7dtrinity_dn29907_c0_g1_i1	delta-7/delta-9 fatty acid desaturase	6.74389
5.1.7.3	Lipid metabolism.fatty acid biosynthesis.fatty acid desaturation.omega-3/omega-6 fatty acid desaturase (FAD2/3/6-8)	ab7dtrinity_dn31260_c1_g4_i5	omega-3/omega-6 fatty acid desaturase	7.60856
5.1.7.3	Lipid metabolism.fatty acid biosynthesis.fatty acid desaturation.omega-3/omega-6 fatty acid desaturase (FAD2/3/6-8)	ab7dtrinity_dn24858_c0_g1_i1	omega-3/omega-6 fatty acid desaturase	6.71725
5.1.7.3	Lipid metabolism.fatty acid biosynthesis.fatty acid desaturation.omega-3/omega-6 fatty acid desaturase (FAD2/3/6-8)	bb7dtrinity_dn12907_c0_g1_i1	omega-3/omega-6 fatty acid desaturase	2.08181
5.1.7.3	Lipid metabolism.fatty acid biosynthesis.fatty acid desaturation.omega-3/omega-6 fatty acid desaturase (FAD2/3/6-8)	bs7dtrinity_dn5034_c0_g1_i2	omega-3/omega-6 fatty acid desaturase	2.20668
5.1.7.3	Lipid metabolism.fatty acid biosynthesis.fatty acid desaturation.omega-3/omega-6 fatty acid desaturase (FAD2/3/6-8)	ab7dtrinity_dn26925_c0_g1_i3	omega-3/omega-6 fatty acid desaturase	6.56585
5.1.7.3	Lipid metabolism.fatty acid biosynthesis.fatty acid desaturation.omega-3/omega-6 fatty acid desaturase (FAD2/3/6-8)	cb7dtrinity_dn15515_c0_g7_i2	omega-3/omega-6 fatty acid desaturase	2.39016
5.2.1.2.1	Lipid metabolism.glycerolipid biosynthesis.phosphatidate.endoplasmic reticulum phosphatidate biosynthesis.NAD-dependent glycerol-3-phosphate dehydrogenase	ab7dtrinity_dn29851_c1_g1_i6	NAD-dependent glycerol-3-phosphate dehydrogenase	6.84951
5.2.1.2.2	Lipid metabolism.glycerolipid biosynthesis.phosphatidate.endoplasmic reticulum phosphatidate biosynthesis.glycerol-3-phosphate acyltransferase (GPAT4-8)	bb7dtrinity_dn36582_c0_g1_i1	glycerol-3-phosphate acyltransferase (GPAT4-8)	3.96035
5.2.1.2.2	Lipid metabolism.glycerolipid biosynthesis.phosphatidate.endoplasmic reticulum phosphatidate biosynthesis.glycerol-3-phosphate acyltransferase (GPAT4-8)	ab4dtrinity_dn10872_c2_g2_i1	glycerol-3-phosphate acyltransferase (GPAT4-8)	-2.07817
5.2.1.2.2	Lipid metabolism.glycerolipid biosynthesis.phosphatidate.endoplasmic reticulum phosphatidate biosynthesis.glycerol-3-phosphate acyltransferase (GPAT4-8)	ab7dtrinity_dn23853_c0_g1_i2	glycerol-3-phosphate acyltransferase (GPAT4-8)	6.30391
5.2.1.2.2	Lipid metabolism.glycerolipid biosynthesis.phosphatidate.endoplasmic reticulum phosphatidate biosynthesis.glycerol-3-phosphate acyltransferase (GPAT4-8)	ab7dtrinity_dn30850_c1_g2_i1	glycerol-3-phosphate acyltransferase (GPAT4-8)	7.68448
5.2.1.3.1	Lipid metabolism.glycerolipid biosynthesis.phosphatidate.mitochondrial lysophosphatidate biosynthesis.glycerol-3-phosphate acyltransferase (GPAT1-3)	bs4dtrinity_dn12371_c0_g3_i2	glycerol-3-phosphate acyltransferase (GPAT)	-2.05779
5.2.1.3.1	Lipid metabolism.glycerolipid biosynthesis.phosphatidate.mitochondrial lysophosphatidate biosynthesis.glycerol-3-phosphate acyltransferase (GPAT1-3)	ab7dtrinity_dn27133_c0_g1_i2	glycerol-3-phosphate acyltransferase (GPAT)	9.26191
5.2.1.4	Lipid metabolism.glycerolipid biosynthesis.phosphatidate.diacylglycerol kinase	ab7dtrinity_dn30716_c0_g1_i14	diacylglycerol kinase	7.38504
5.2.10.2	Lipid metabolism.glycerolipid biosynthesis.triacylglycerols.iron-sulfur protein (DGAT3)	ab7dtrinity_dn30619_c2_g9_i2	iron-sulfur protein (DGAT3)	5.86685
5.2.3.1.1	Lipid metabolism.glycerolipid biosynthesis.phosphatidylethanolamine.CDP-ethanolamine pathway.serine decarboxylase	ab7dtrinity_dn27661_c0_g1_i2	serine decarboxylase	7.47977
5.2.3.2.1	Lipid metabolism.glycerolipid biosynthesis.phosphatidylethanolamine.extramitochondrial phosphatidylserine decarboxylation pathway.phosphatidylserine decarboxylase	ab7dtrinity_dn29091_c1_g1_i4	extramitochondrial phosphatidylserine decarboxylase	5.63549
5.2.4.5.1	Lipid metabolism.glycerolipid biosynthesis.phosphatidylcholine.choline homeostasis.phosphocholine phosphatase	ab7dtrinity_dn1676_c0_g1_i1	phosphocholine phosphatase	5.08189
5.2.4.5.2	Lipid metabolism.glycerolipid biosynthesis.phosphatidylcholine.choline homeostasis.choline kinase	ab7dtrinity_dn29560_c0_g1_i3	choline kinase	7.55741
5.2.6.3	Lipid metabolism.glycerolipid biosynthesis.phosphatidylglycerol.phosphatidylglycerophosphate phosphatase	ab7dtrinity_dn30173_c1_g7_i2	phosphatidylglycerophosphate phosphatase	5.58236
5.3.3	Lipid metabolism.galactolipid and sulfolipid biosynthesis.digalactosyldiacylglycerol synthase (DGD)	ab7dtrinity_dn28346_c0_g1_i1	digalactosyldiacylglycerol synthase	5.97327
5.3.5	Lipid metabolism.galactolipid and sulfolipid biosynthesis.plastidial UDP-glucose pyrophosphorylase	ab7dtrinity_dn29739_c2_g1_i6	plastidial UDP-glucose pyrophosphorylase	6.68756
5.3.6	Lipid metabolism.galactolipid and sulfolipid biosynthesis.UDP-sulfoquinovose synthase	ab7dtrinity_dn55127_c0_g1_i1	UDP-sulfoquinovose synthase	7.59203
5.4.1.2	Lipid metabolism.sphingolipid biosynthesis.serine C-palmitoyltransferase complex.catalytic subunit 2	ab7dtrinity_dn29173_c0_g2_i1	catalytic subunit 2 of serine C-palmitoyltransferase complex	7.40789
5.4.11	Lipid metabolism.sphingolipid biosynthesis.ceramide glucosyltransferase	ab7dtrinity_dn29178_c0_g2_i6	ceramide glucosyltransferase	5.91894
5.4.13.1	Lipid metabolism.sphingolipid biosynthesis.glycosylinositol phosphorylceramide (GIPC) biosynthesis.inositol phosphorylceramide synthase (IPCS)	ab7dtrinity_dn28712_c0_g1_i1	inositol phosphorylceramide synthase (IPCS)	7.41443
5.4.13.4	Lipid metabolism.sphingolipid biosynthesis.glycosylinositol phosphorylceramide (GIPC) biosynthesis.GIPC N-acetylglucosamine transferase (GINT1)	ab7dtrinity_dn30579_c1_g1_i1	GIPC N-acetylglucosamine transferase (GINT1)	7.70292
5.5.1.1	Lipid metabolism.phytosterol biosynthesis.campesterol.sterol C-24 methyltransferase	ab7dtrinity_dn63010_c0_g1_i1	sterol C-24 methyltransferase	7.3304
5.5.1.2	Lipid metabolism.phytosterol biosynthesis.campesterol.obtusifoliol 14-alpha demethylase	ab7dtrinity_dn31371_c0_g3_i1	obtusifoliol 14-alpha demethylase	8.14004
5.7.2.1.1	Lipid metabolism.lipid degradation.phospholipase activities.phospholipase A1 activities.phospholipase A1 (PC-PLA1)	cb7dtrinity_dn12886_c0_g2_i1	phospholipase A1 (PC-PLA1)	3.34581
5.7.2.1.1	Lipid metabolism.lipid degradation.phospholipase activities.phospholipase A1 activities.phospholipase A1 (PC-PLA1)	ab7dtrinity_dn52942_c0_g1_i1	phospholipase A1 (PC-PLA1)	7.19908
5.7.2.1.1	Lipid metabolism.lipid degradation.phospholipase activities.phospholipase A1 activities.phospholipase A1 (PC-PLA1)	ab7dtrinity_dn1759_c0_g1_i1	phospholipase A1 (PC-PLA1)	6.81236
5.7.2.1.1	Lipid metabolism.lipid degradation.phospholipase activities.phospholipase A1 activities.phospholipase A1 (PC-PLA1)	cb7dtrinity_dn11935_c0_g1_i1	phospholipase A1 (PC-PLA1)	4.3236
5.7.2.1.1	Lipid metabolism.lipid degradation.phospholipase activities.phospholipase A1 activities.phospholipase A1 (PC-PLA1)	ab7dtrinity_dn27776_c0_g1_i1	phospholipase A1 (PC-PLA1)	5.68355
5.7.2.1.3	Lipid metabolism.lipid degradation.phospholipase activities.phospholipase A1 activities.phosphatidylglycerol lipase (PLIP1)	ab7dtrinity_dn26448_c0_g1_i1	phosphatidylglycerol lipase (PLIP1)	7.70092
5.7.2.1.3	Lipid metabolism.lipid degradation.phospholipase activities.phospholipase A1 activities.phosphatidylglycerol lipase (PLIP1)	cb7dtrinity_dn16378_c0_g1_i8	phosphatidylglycerol lipase (PLIP1)	2.66354
5.7.2.1.3	Lipid metabolism.lipid degradation.phospholipase activities.phospholipase A1 activities.phosphatidylglycerol lipase (PLIP1)	bs7dtrinity_dn11235_c0_g1_i2	phosphatidylglycerol lipase (PLIP1)	3.50283
5.7.2.1.3	Lipid metabolism.lipid degradation.phospholipase activities.phospholipase A1 activities.phosphatidylglycerol lipase (PLIP1)	bs7d1trinity_dn9519_c0_g1_i1	phosphatidylglycerol lipase (PLIP1)	2.76453
5.7.2.1.3	Lipid metabolism.lipid degradation.phospholipase activities.phospholipase A1 activities.phosphatidylglycerol lipase (PLIP1)	as4dtrinity_dn8165_c0_g1_i2	phosphatidylglycerol lipase (PLIP1)	2.3659
5.7.2.1.3	Lipid metabolism.lipid degradation.phospholipase activities.phospholipase A1 activities.phosphatidylglycerol lipase (PLIP1)	ab4dtrinity_dn5040_c0_g1_i1	phosphatidylglycerol lipase (PLIP1)	2.9518
5.7.2.2.3	Lipid metabolism.lipid degradation.phospholipase activities.phospholipase A2 activities.phospholipase A2 (pPLA2-II)	bb7dtrinity_dn11503_c0_g1_i3	phospholipase A2 (pPLA2-II)	5.39921
5.7.2.2.3	Lipid metabolism.lipid degradation.phospholipase activities.phospholipase A2 activities.phospholipase A2 (pPLA2-II)	ab7dtrinity_dn28999_c0_g1_i1	phospholipase A2 (pPLA2-II)	8.90138
5.7.2.2.3	Lipid metabolism.lipid degradation.phospholipase activities.phospholipase A2 activities.phospholipase A2 (pPLA2-II)	bs4dtrinity_dn12773_c1_g9_i1	phospholipase A2 (pPLA2-II)	-2.12171
5.7.2.2.3	Lipid metabolism.lipid degradation.phospholipase activities.phospholipase A2 activities.phospholipase A2 (pPLA2-II)	ab7dtrinity_dn22766_c0_g1_i1	phospholipase A2 (pPLA2-II)	-2.05036
5.7.2.2.3	Lipid metabolism.lipid degradation.phospholipase activities.phospholipase A2 activities.phospholipase A2 (pPLA2-II)	ab7dtrinity_dn15045_c0_g1_i1	phospholipase A2 (pPLA2-II)	7.1409
5.7.2.2.3	Lipid metabolism.lipid degradation.phospholipase activities.phospholipase A2 activities.phospholipase A2 (pPLA2-II)	bb4dtrinity_dn13202_c4_g6_i1	phospholipase A2 (pPLA2-II)	-2.17402
5.7.2.2.3	Lipid metabolism.lipid degradation.phospholipase activities.phospholipase A2 activities.phospholipase A2 (pPLA2-II)	cb4dtrinity_dn14467_c1_g14_i1	phospholipase A2 (pPLA2-II)	-4.96965
5.7.2.2.3	Lipid metabolism.lipid degradation.phospholipase activities.phospholipase A2 activities.phospholipase A2 (pPLA2-II)	cb7dtrinity_dn14419_c0_g1_i2	phospholipase A2 (pPLA2-II)	5.13071
5.7.2.2.3	Lipid metabolism.lipid degradation.phospholipase activities.phospholipase A2 activities.phospholipase A2 (pPLA2-II)	bs7d1trinity_dn9484_c0_g1_i1	phospholipase A2 (pPLA2-II)	5.08814
5.7.2.3.1	Lipid metabolism.lipid degradation.phospholipase activities.phospholipase C activities.phospholipase C (nPLC)	cb7dtrinity_dn13347_c0_g1_i1	phospholipase C (nPLC)	2.77667
5.7.2.3.2	Lipid metabolism.lipid degradation.phospholipase activities.phospholipase C activities.phospholipase C (PI-PLC)	ab7dtrinity_dn30307_c3_g1_i2	phospholipase C (PI-PLC)	7.83413
5.7.2.3.2	Lipid metabolism.lipid degradation.phospholipase activities.phospholipase C activities.phospholipase C (PI-PLC)	ab7dtrinity_dn30112_c0_g3_i9	phospholipase C (PI-PLC)	7.16416
5.7.2.3.2	Lipid metabolism.lipid degradation.phospholipase activities.phospholipase C activities.phospholipase C (PI-PLC)	ab7dtrinity_dn23634_c0_g1_i2	phospholipase C (PI-PLC)	6.87551
5.7.2.4.1	Lipid metabolism.lipid degradation.phospholipase activities.phospholipase D activities.phospholipase D (PLD-alpha)	ab7dtrinity_dn30423_c0_g9_i1	phospholipase D (PLD-alpha)	7.85348
5.7.3.2.1	Lipid metabolism.lipid degradation.fatty acid degradation.core beta-oxidation.acyl CoA oxidase (ACX)	ab7dtrinity_dn23246_c0_g1_i2	acyl CoA oxidase (ACX)	5.47497
5.7.3.2.2	Lipid metabolism.lipid degradation.fatty acid degradation.core beta-oxidation.multifunctional enzyme (MFP)	ab7dtrinity_dn24176_c0_g2_i1	multifunctional enzyme (MFP)	5.51855
5.7.3.2.2	Lipid metabolism.lipid degradation.fatty acid degradation.core beta-oxidation.multifunctional enzyme (MFP)	ab7dtrinity_dn24176_c0_g1_i2	multifunctional enzyme (MFP)	5.48079
5.7.3.2.3	Lipid metabolism.lipid degradation.fatty acid degradation.core beta-oxidation.3-ketoacyl-CoA thiolase (KAT)	ab7dtrinity_dn29423_c0_g2_i3	3-ketoacyl-CoA thiolase (KAT)	7.1079
5.7.3.4.1	Lipid metabolism.lipid degradation.fatty acid degradation.alpha-oxidation.alpha dioxygenase	ab7dtrinity_dn24962_c0_g1_i1	alpha dioxygenase	5.56357
5.7.3.6.2	Lipid metabolism.lipid degradation.fatty acid degradation.glyoxylate cycle.aconitase	ab7dtrinity_dn30953_c0_g5_i1	aconitase	6.25451
5.7.3.6.2	Lipid metabolism.lipid degradation.fatty acid degradation.glyoxylate cycle.aconitase	ab7dtrinity_dn30953_c0_g8_i1	aconitase	7.00104
5.7.3.6.3	Lipid metabolism.lipid degradation.fatty acid degradation.glyoxylate cycle.isocitrate lyase	cb4dtrinity_dn14009_c6_g3_i2	isocitrate lyase	-6.13103
5.7.3.6.4	Lipid metabolism.lipid degradation.fatty acid degradation.glyoxylate cycle.malate synthase	ab7dtrinity_dn26519_c0_g2_i2	malate synthase	7.20037
5.7.3.6.5	Lipid metabolism.lipid degradation.fatty acid degradation.glyoxylate cycle.peroxisomal NAD-dependent malate dehydrogenase	ab7dtrinity_dn30450_c3_g9_i1	peroxisomal NAD-dependent malate dehydrogenase	7.26633
5.7.4.1	Lipid metabolism.lipid degradation.glycerol metabolism.glycerol-3-phosphatase	bb7dtrinity_dn14747_c0_g1_i3	glycerol-3-phosphatase	5.83909
5.7.4.1	Lipid metabolism.lipid degradation.glycerol metabolism.glycerol-3-phosphatase	cb7dtrinity_dn14756_c0_g1_i1	glycerol-3-phosphatase	5.23017
5.7.4.1	Lipid metabolism.lipid degradation.glycerol metabolism.glycerol-3-phosphatase	as4dtrinity_dn11268_c1_g2_i2	glycerol-3-phosphatase	5.60481
5.7.4.1	Lipid metabolism.lipid degradation.glycerol metabolism.glycerol-3-phosphatase	ab7dtrinity_dn28713_c1_g1_i1	glycerol-3-phosphatase	5.39418
5.7.4.3	Lipid metabolism.lipid degradation.glycerol metabolism.NAD-dependent glycerol-3-phosphate dehydrogenase	ab7dtrinity_dn29851_c1_g1_i6	NAD-dependent glycerol-3-phosphate dehydrogenase	6.84951
5.7.5.1.1	Lipid metabolism.lipid degradation.sphingolipid degradation.ceramidase activities.neutral ceramidase (NCER)	ab7dtrinity_dn8187_c0_g1_i1	neutral ceramidase (NCER)	6.28599
5.8.1.1	Lipid metabolism.lipid trafficking.endoplasmic reticulum-plasma membrane lipid transfer.lipid transfer protein (ORP3a)	ab7dtrinity_dn30699_c5_g1_i5	lipid transfer protein (ORP3a)	6.65845
5.8.1.2	Lipid metabolism.lipid trafficking.endoplasmic reticulum-plasma membrane lipid transfer.endoplasmic reticulum-plasma membrane tethering protein (SYTa/b/c)	bs7dtrinity_dn12962_c0_g1_i1	endoplasmic reticulum-plasma membrane tethering protein (SYTa/b/c)	2.36882
5.8.2.1.1.1	Lipid metabolism.lipid trafficking.endoplasmic reticulum-plastid lipid transfer.phospholipid transverse translocation.ALA-ALIS flippase complex.active component ALA	ab7dtrinity_dn30769_c5_g2_i8	active component ALA of ALA-ALIS flippase complex	8.1301
5.8.2.1.1.1	Lipid metabolism.lipid trafficking.endoplasmic reticulum-plastid lipid transfer.phospholipid transverse translocation.ALA-ALIS flippase complex.active component ALA	ab7dtrinity_dn18144_c0_g1_i2	active component ALA of ALA-ALIS flippase complex	5.30644
5.8.2.1.1.2	Lipid metabolism.lipid trafficking.endoplasmic reticulum-plastid lipid transfer.phospholipid transverse translocation.ALA-ALIS flippase complex.regulatory component ALIS	ab7dtrinity_dn13202_c0_g1_i1	regulatory component ALIS of ALA-ALIS flippase complex	7.69368
5.8.4	Lipid metabolism.lipid trafficking.peroxisomal fatty acid transporter (PXA1)	ab7dtrinity_dn13821_c0_g2_i1	peroxisomal fatty acid transporter (PXA1)	7.36244
5.9.1	Lipid metabolism.lipid bodies-associated activities.lipid droplet biogenesis factor (SEIPIN)	cb7dtrinity_dn13156_c0_g2_i3	lipid droplet biogenesis factor (SEIPIN)	8.14524
5.9.1	Lipid metabolism.lipid bodies-associated activities.lipid droplet biogenesis factor (SEIPIN)	bb7dtrinity_dn16700_c3_g2_i2	lipid droplet biogenesis factor (SEIPIN)	6.27157
5.9.1	Lipid metabolism.lipid bodies-associated activities.lipid droplet biogenesis factor (SEIPIN)	bs7d1trinity_dn10998_c0_g7_i2	lipid droplet biogenesis factor (SEIPIN)	7.11112
5.9.2	Lipid metabolism.lipid bodies-associated activities.oleosin structural protein	bs7dtrinity_dn12091_c3_g1_i2	oleosin	5.66424
5.9.2	Lipid metabolism.lipid bodies-associated activities.oleosin structural protein	bb7dtrinity_dn11487_c0_g1_i2	oleosin	6.0146
5.9.2	Lipid metabolism.lipid bodies-associated activities.oleosin structural protein	bs7d1trinity_dn10799_c0_g21_i1	oleosin	6.04672
5.9.2	Lipid metabolism.lipid bodies-associated activities.oleosin structural protein	cb7dtrinity_dn16493_c1_g12_i1	oleosin	5.94563
5.9.2	Lipid metabolism.lipid bodies-associated activities.oleosin structural protein	as7dtrinity_dn10631_c1_g1_i4	oleosin	5.26616
5.9.2	Lipid metabolism.lipid bodies-associated activities.oleosin structural protein	bs7d1trinity_dn10626_c2_g10_i1	oleosin	5.88626
5.9.2	Lipid metabolism.lipid bodies-associated activities.oleosin structural protein	bb7dtrinity_dn13686_c0_g1_i1	oleosin	6.33585
5.9.2	Lipid metabolism.lipid bodies-associated activities.oleosin structural protein	bs7dtrinity_dn11304_c0_g1_i1	oleosin	6.81519
5.9.3	Lipid metabolism.lipid bodies-associated activities.caleosin lipid body surface protein (CLO/PXG)	bs7dtrinity_dn12001_c3_g7_i7	caleosin	3.37832
5.9.3	Lipid metabolism.lipid bodies-associated activities.caleosin lipid body surface protein (CLO/PXG)	cb7dtrinity_dn16476_c3_g1_i37	caleosin	4.15323
5.9.3	Lipid metabolism.lipid bodies-associated activities.caleosin lipid body surface protein (CLO/PXG)	cs4dtrinity_dn11231_c1_g6_i3	caleosin	4.84457
5.9.3	Lipid metabolism.lipid bodies-associated activities.caleosin lipid body surface protein (CLO/PXG)	bs7dtrinity_dn11322_c0_g3_i1	caleosin	2.05221
5.9.3	Lipid metabolism.lipid bodies-associated activities.caleosin lipid body surface protein (CLO/PXG)	bs7d1trinity_dn10780_c7_g4_i2	caleosin	4.48991
5.9.3	Lipid metabolism.lipid bodies-associated activities.caleosin lipid body surface protein (CLO/PXG)	bs4dtrinity_dn12978_c0_g1_i2	caleosin	5.3146
5.9.3	Lipid metabolism.lipid bodies-associated activities.caleosin lipid body surface protein (CLO/PXG)	as4dtrinity_dn12085_c0_g6_i2	caleosin	5.72383
5.9.3	Lipid metabolism.lipid bodies-associated activities.caleosin lipid body surface protein (CLO/PXG)	as7dtrinity_dn10790_c1_g1_i1	caleosin	5.58634
5.9.4	Lipid metabolism.lipid bodies-associated activities.steroleosin dehydrogenase (HSD/SLO)	cb7dtrinity_dn20591_c0_g1_i1	steroleosin	2.12702
5.9.4	Lipid metabolism.lipid bodies-associated activities.steroleosin dehydrogenase (HSD/SLO)	cb7dtrinity_dn14372_c0_g1_i1	steroleosin	5.04536
5.9.5	Lipid metabolism.lipid bodies-associated activities.associated factor (LDAP)	ab7dtrinity_dn31025_c1_g1_i2	associated factor (LDAP)	7.52369
6.1.1.1	Nucleotide metabolism.purines.ribonucleotide (RN) anabolism.phosphoribosyldiphosphate 5-amidotransferase	ab7dtrinity_dn27657_c1_g1_i1	phosphoribosyldiphosphate 5-amidotransferase	7.32779
6.1.1.1	Nucleotide metabolism.purines.ribonucleotide (RN) anabolism.phosphoribosyldiphosphate 5-amidotransferase	bb7dtrinity_dn14891_c0_g1_i2	phosphoribosyldiphosphate 5-amidotransferase	-2.06803
6.1.1.9	Nucleotide metabolism.purines.ribonucleotide (RN) anabolism.bifunctional 5-aminoimidazole-4-carboxamide RN transformylase and IMP cyclohydrolase	ab7dtrinity_dn2821_c0_g1_i1	bifunctional 5-aminoimidazole-4-carboxamide RN transformylase and IMP cyclohydrolase	5.37543
6.1.3.1	Nucleotide metabolism.purines.phosphotransfers.adenylate kinase	ab7dtrinity_dn25536_c0_g1_i1	adenylate kinase	5.49765
6.1.4.2	Nucleotide metabolism.purines.catabolism.guanosine deaminase	bs4dtrinity_dn10702_c0_g2_i2	guanosine deaminase	-5.46803
6.1.4.2	Nucleotide metabolism.purines.catabolism.guanosine deaminase	bs7dtrinity_dn9859_c0_g1_i1	guanosine deaminase	-5.39337
6.1.4.2	Nucleotide metabolism.purines.catabolism.guanosine deaminase	cs4dtrinity_dn7555_c1_g1_i3	guanosine deaminase	-5.70076
6.1.4.9	Nucleotide metabolism.purines.catabolism.allantoate amidohydrolase (AAH)	ab7dtrinity_dn29578_c0_g3_i1	allantoate amidohydrolase	6.00039
6.2.4.4	Nucleotide metabolism.pyrimidines.catabolism.dihydopyrimidine aminohydrolase (PYD2)	as4dtrinity_dn10450_c0_g1_i1	dihydopyrimidine aminohydrolase	2.55868
6.2.4.4	Nucleotide metabolism.pyrimidines.catabolism.dihydopyrimidine aminohydrolase (PYD2)	cs4dtrinity_dn10963_c1_g1_i2	dihydopyrimidine aminohydrolase	2.35607
6.2.4.4	Nucleotide metabolism.pyrimidines.catabolism.dihydopyrimidine aminohydrolase (PYD2)	bs4dtrinity_dn11836_c1_g8_i1	dihydopyrimidine aminohydrolase	2.63415
6.2.4.4	Nucleotide metabolism.pyrimidines.catabolism.dihydopyrimidine aminohydrolase (PYD2)	cb7dtrinity_dn16548_c1_g1_i3	dihydopyrimidine aminohydrolase	2.51228
6.3.2.2	Nucleotide metabolism.deoxynucleotides.salvage pathway.multisubstrate deoxyribonucleoside kinase (TK2)	ab7dtrinity_dn30944_c12_g1_i6	multisubstrate deoxyribonucleoside kinase (TK2)	7.81841
6.3.2.4	Nucleotide metabolism.deoxynucleotides.salvage pathway.nucleoside diphosphate kinase	ab7dtrinity_dn19839_c0_g1_i1	nucleoside diphosphate kinase	6.5663
7.2.2.1	Coenzyme metabolism.thiamine pyrophosphate biosynthesis.thiazole biosynthesis.biosynthetic protein (Thi4)	ab7dtrinity_dn28920_c0_g1_i1	biosynthetic protein (Thi4)	6.99514
7.3.1	Coenzyme metabolism.S-adenosyl methionine (SAM) cycle.S-adenosyl methionine synthetase	ab7dtrinity_dn30444_c6_g10_i2	S-adenosyl methionine synthetase	8.25049
7.3.1	Coenzyme metabolism.S-adenosyl methionine (SAM) cycle.S-adenosyl methionine synthetase	bb7dtrinity_dn16828_c0_g6_i1	S-adenosyl methionine synthetase	2.52901
7.3.1	Coenzyme metabolism.S-adenosyl methionine (SAM) cycle.S-adenosyl methionine synthetase	ab7dtrinity_dn30622_c0_g1_i1	S-adenosyl methionine synthetase	8.15277
7.3.1	Coenzyme metabolism.S-adenosyl methionine (SAM) cycle.S-adenosyl methionine synthetase	bs7dtrinity_dn11894_c2_g4_i1	S-adenosyl methionine synthetase	2.50144
7.3.1	Coenzyme metabolism.S-adenosyl methionine (SAM) cycle.S-adenosyl methionine synthetase	ab7dtrinity_dn30444_c6_g8_i1	S-adenosyl methionine synthetase	6.91106
7.3.1	Coenzyme metabolism.S-adenosyl methionine (SAM) cycle.S-adenosyl methionine synthetase	cs4dtrinity_dn11137_c0_g9_i1	S-adenosyl methionine synthetase	2.46664
7.3.2	Coenzyme metabolism.S-adenosyl methionine (SAM) cycle.S-adenosyl homocysteine hydrolase	ab7dtrinity_dn30813_c0_g2_i6	S-adenosyl homocysteine hydrolase	6.92097
8.1.1.1	Polyamine metabolism.putrescine biosynthesis.plastidial/nuclear pathway.arginine decarboxylase	ab7dtrinity_dn39187_c0_g1_i1	arginine decarboxylase	7.83789
8.1.2.1	Polyamine metabolism.putrescine biosynthesis.cytosolic pathway.ornithine decarboxylase	ab7dtrinity_dn26874_c0_g1_i1	ornithine decarboxylase	7.40709
9.1.1.3	Secondary metabolism.terpenoids.mevalonate pathway.3-hydroxy-3-methylglutaryl-CoA reductase	ab7dtrinity_dn30607_c4_g1_i2	3-hydroxy-3-methylglutaryl-CoA reductase	7.56849
9.1.2.2	Secondary metabolism.terpenoids.methylerythritol phosphate (MEP) pathway.1-deoxy-D-xylulose 5-phosphate synthase (DXS)	ab7dtrinity_dn30084_c1_g2_i3	1-deoxy-D-xylulose 5-phosphate synthase (DXS)	7.5027
9.1.2.3	Secondary metabolism.terpenoids.methylerythritol phosphate (MEP) pathway.1-deoxy-D-xylulose 5-phosphate reductase (DXR)	cb4dtrinity_dn14042_c3_g8_i3	1-deoxy-D-xylulose 5-phosphate reductase (DXR)	-4.10059
9.1.2.7	Secondary metabolism.terpenoids.methylerythritol phosphate (MEP) pathway.4-hydroxy-3-methylbut-2-enyl diphosphate synthase	ab7dtrinity_dn30086_c0_g2_i10	4-hydroxy-3-methylbut-2-enyl diphosphate synthase	7.44847
9.1.2.8	Secondary metabolism.terpenoids.methylerythritol phosphate (MEP) pathway.4-hydroxy-3-methylbut-2-enyl diphosphate reductase	ab7dtrinity_dn30137_c0_g1_i1	4-hydroxy-3-methylbut-2-enyl diphosphate reductase	7.29405
9.1.3.1.2	Secondary metabolism.terpenoids.isoprenyl diphosphate biosynthesis.geranyl diphosphate synthase complex.catalytic subunit LSU	ab7dtrinity_dn25496_c0_g1_i1	catalytic subunit of geranyl diphosphate synthase complex	5.93265
9.1.3.2	Secondary metabolism.terpenoids.isoprenyl diphosphate biosynthesis.farnesyl diphosphate synthase	ab7dtrinity_dn31407_c1_g1_i3	farnesyl diphosphate synthase	4.70984
9.1.3.3	Secondary metabolism.terpenoids.isoprenyl diphosphate biosynthesis.isoprenyl diphosphate synthase	ab7dtrinity_dn25496_c0_g1_i1	isoprenyl diphosphate synthase	5.93265
9.1.4.2	Secondary metabolism.terpenoids.terpene biosynthesis.mono-/sesquiterpene-/diterpene synthase	ab7dtrinity_dn26112_c0_g1_i1	mono-/sesquiterpene-/diterpene synthase	6.80203
9.1.4.2	Secondary metabolism.terpenoids.terpene biosynthesis.mono-/sesquiterpene-/diterpene synthase	ab7dtrinity_dn29788_c0_g1_i17	mono-/sesquiterpene-/diterpene synthase	8.25748
9.1.4.2	Secondary metabolism.terpenoids.terpene biosynthesis.mono-/sesquiterpene-/diterpene synthase	cb7dtrinity_dn16702_c0_g1_i3	mono-/sesquiterpene-/diterpene synthase	2.25872
9.1.4.2	Secondary metabolism.terpenoids.terpene biosynthesis.mono-/sesquiterpene-/diterpene synthase	as7dtrinity_dn8721_c0_g1_i3	mono-/sesquiterpene-/diterpene synthase	5.87254
9.1.4.2	Secondary metabolism.terpenoids.terpene biosynthesis.mono-/sesquiterpene-/diterpene synthase	ab7dtrinity_dn13149_c0_g1_i2	mono-/sesquiterpene-/diterpene synthase	6.87381
9.1.4.2	Secondary metabolism.terpenoids.terpene biosynthesis.mono-/sesquiterpene-/diterpene synthase	bs7d1trinity_dn9539_c0_g1_i2	mono-/sesquiterpene-/diterpene synthase	3.05892
9.1.4.3	Secondary metabolism.terpenoids.terpene biosynthesis.triterpenoid synthase	bs7dtrinity_dn12199_c0_g3_i2	triterpenoid synthase	2.44335
9.1.4.3	Secondary metabolism.terpenoids.terpene biosynthesis.triterpenoid synthase	cs4dtrinity_dn11599_c7_g5_i2	triterpenoid synthase	2.53354
9.1.4.3	Secondary metabolism.terpenoids.terpene biosynthesis.triterpenoid synthase	as7dtrinity_dn19395_c0_g1_i1	triterpenoid synthase	4.49298
9.1.4.3	Secondary metabolism.terpenoids.terpene biosynthesis.triterpenoid synthase	cb7dtrinity_dn9244_c0_g1_i2	triterpenoid synthase	4.78183
9.1.4.3	Secondary metabolism.terpenoids.terpene biosynthesis.triterpenoid synthase	bs7dtrinity_dn5525_c0_g1_i2	triterpenoid synthase	2.68913
9.1.5.2	Secondary metabolism.terpenoids.cycloartenol biosynthesis.squalene epoxidase	cs4dtrinity_dn10518_c0_g3_i1	squalene epoxidase	2.59282
9.1.5.2	Secondary metabolism.terpenoids.cycloartenol biosynthesis.squalene epoxidase	cb4dtrinity_dn10480_c0_g2_i1	squalene epoxidase	2.15571
9.1.6.2.1.1	Secondary metabolism.terpenoids.carotenoid biosynthesis.xanthophylls.carotenoid hydroxylase activities.carotenoid beta-ring hydroxylase (BCH)	ab7dtrinity_dn27710_c0_g1_i1	carotenoid beta ring hydroxylase	8.92933
9.1.6.2.2	Secondary metabolism.terpenoids.carotenoid biosynthesis.xanthophylls.violaxanthin de-epoxidase (VDE)	ab7dtrinity_dn22352_c0_g1_i1	violaxanthin de-epoxidase (VDE)	6.62382
9.1.6.2.3	Secondary metabolism.terpenoids.carotenoid biosynthesis.xanthophylls.zeaxanthin epoxidase (ZEP)	ab7dtrinity_dn30850_c2_g1_i2	zeaxanthin epoxidase (ZEP)	8.47988
9.1.6.3.1	Secondary metabolism.terpenoids.carotenoid biosynthesis.apocarotenoids.class-CCD1 carotenoid cleavage dioxygenase	ab7dtrinity_dn29361_c0_g1_i1	carotenoid cleavage dioxygenase (CCD1)	7.41654
9.1.6.3.2	Secondary metabolism.terpenoids.carotenoid biosynthesis.apocarotenoids.class-CCD4 carotenoid cleavage dioxygenase	ab7dtrinity_dn3854_c0_g1_i1	carotenoid cleavage dioxygenase (CCD4)	7.0149
9.2.1.1.1	Secondary metabolism.phenolics.p-coumaroyl-CoA biosynthesis.phenylalanine ammonia lyase activity.phenylalanine ammonia lyase (PAL)	cb7dtrinity_dn16824_c0_g2_i1	phenylalanine ammonia lyase (PAL)	2.08982
9.2.1.1.1	Secondary metabolism.phenolics.p-coumaroyl-CoA biosynthesis.phenylalanine ammonia lyase activity.phenylalanine ammonia lyase (PAL)	cs4dtrinity_dn11385_c3_g4_i1	phenylalanine ammonia lyase (PAL)	2.07318
9.2.1.1.1	Secondary metabolism.phenolics.p-coumaroyl-CoA biosynthesis.phenylalanine ammonia lyase activity.phenylalanine ammonia lyase (PAL)	cb7dtrinity_dn17299_c3_g3_i3	phenylalanine ammonia lyase (PAL)	4.79375
9.2.1.1.1	Secondary metabolism.phenolics.p-coumaroyl-CoA biosynthesis.phenylalanine ammonia lyase activity.phenylalanine ammonia lyase (PAL)	ab7dtrinity_dn30964_c0_g2_i1	phenylalanine ammonia lyase (PAL)	7.45944
9.2.1.1.1	Secondary metabolism.phenolics.p-coumaroyl-CoA biosynthesis.phenylalanine ammonia lyase activity.phenylalanine ammonia lyase (PAL)	ab7dtrinity_dn31005_c6_g2_i3	phenylalanine ammonia lyase (PAL)	7.45219
9.2.1.1.1	Secondary metabolism.phenolics.p-coumaroyl-CoA biosynthesis.phenylalanine ammonia lyase activity.phenylalanine ammonia lyase (PAL)	ab7dtrinity_dn30964_c0_g1_i1	phenylalanine ammonia lyase (PAL)	7.78593
9.2.1.1.2	Secondary metabolism.phenolics.p-coumaroyl-CoA biosynthesis.phenylalanine ammonia lyase activity.proteolytic phenylalanine ammonia-lyase regulator (KFB-PAL)	ab7dtrinity_dn85709_c0_g1_i1	proteolytic phenylalanine ammonia-lyase regulator (KFB-PAL)	7.19255
9.2.1.2	Secondary metabolism.phenolics.p-coumaroyl-CoA biosynthesis.cinnamate 4-hydroxylase (C4H)	cb7dtrinity_dn16783_c2_g9_i2	cinnamate 4-hydroxylase (C4H)	5.07328
9.2.1.2	Secondary metabolism.phenolics.p-coumaroyl-CoA biosynthesis.cinnamate 4-hydroxylase (C4H)	ab7dtrinity_dn30692_c8_g7_i1	cinnamate 4-hydroxylase (C4H)	4.48661
9.2.1.3	Secondary metabolism.phenolics.p-coumaroyl-CoA biosynthesis.4-coumarate:CoA ligase (4CL)	cb7dtrinity_dn15035_c0_g1_i5	4-coumarate:CoA ligase (4CL)	3.16134
9.2.1.3	Secondary metabolism.phenolics.p-coumaroyl-CoA biosynthesis.4-coumarate:CoA ligase (4CL)	bb7dtrinity_dn13535_c0_g1_i1	4-coumarate:CoA ligase (4CL)	2.89189
9.2.1.3	Secondary metabolism.phenolics.p-coumaroyl-CoA biosynthesis.4-coumarate:CoA ligase (4CL)	ab7dtrinity_dn27488_c0_g1_i2	4-coumarate:CoA ligase (4CL)	8.62413
9.2.1.3	Secondary metabolism.phenolics.p-coumaroyl-CoA biosynthesis.4-coumarate:CoA ligase (4CL)	ab7dtrinity_dn3764_c0_g1_i1	4-coumarate:CoA ligase (4CL)	7.14048
9.2.2.1.1.1	Secondary metabolism.phenolics.flavonoid biosynthesis.chalcones.chalcone synthase activity.chalcone synthase (CHS)	ab4dtrinity_dn11334_c2_g1_i4	chalcone synthase	-2.03567
9.2.2.1.1.1	Secondary metabolism.phenolics.flavonoid biosynthesis.chalcones.chalcone synthase activity.chalcone synthase (CHS)	ab7dtrinity_dn4309_c0_g1_i1	chalcone synthase	6.35678
9.2.2.2.1	Secondary metabolism.phenolics.flavonoid biosynthesis.flavanones.chalcone isomerase	ab7dtrinity_dn15834_c0_g1_i1	chalcone isomerase	8.31421
9.2.2.4.2	Secondary metabolism.phenolics.flavonoid biosynthesis.dihydroflavonols.flavonoid 3',5'-hydroxylase	cs4dtrinity_dn11490_c2_g1_i3	flavonoid 3',5'-hydroxylase	-2.2348
9.2.2.6.1	Secondary metabolism.phenolics.flavonoid biosynthesis.flavonol glycosides.flavonol 3-O-glycosyltransferase	as7dtrinity_dn10815_c3_g9_i1	flavonol 3-O-glycosyltransferase	3.37854
9.2.2.6.1	Secondary metabolism.phenolics.flavonoid biosynthesis.flavonol glycosides.flavonol 3-O-glycosyltransferase	as4dtrinity_dn10195_c0_g1_i4	flavonol 3-O-glycosyltransferase	-2.34857
9.2.2.6.1	Secondary metabolism.phenolics.flavonoid biosynthesis.flavonol glycosides.flavonol 3-O-glycosyltransferase	ab7dtrinity_dn30502_c0_g1_i1	flavonol 3-O-glycosyltransferase	7.16237
9.2.2.7.1	Secondary metabolism.phenolics.flavonoid biosynthesis.aurones.aureusidin synthase	bs7dtrinity_dn8871_c0_g2_i3	aureusidin synthase	3.74374
9.2.2.7.1	Secondary metabolism.phenolics.flavonoid biosynthesis.aurones.aureusidin synthase	bs7d1trinity_dn10263_c1_g4_i1	aureusidin synthase	2.92653
9.2.2.7.1	Secondary metabolism.phenolics.flavonoid biosynthesis.aurones.aureusidin synthase	ab7dtrinity_dn21733_c0_g1_i1	aureusidin synthase	7.45127
9.2.2.8.1	Secondary metabolism.phenolics.flavonoid biosynthesis.isoflavonoids.isoflavone synthase	ab7dtrinity_dn16814_c0_g1_i1	isoflavone synthase	5.35307
9.2.2.9.1	Secondary metabolism.phenolics.flavonoid biosynthesis.anthocyanidins.dihydroflavonol 4-reductase	cs4dtrinity_dn10797_c0_g1_i1	dihydroflavonol 4-reductase	-2.20866
9.2.2.9.1	Secondary metabolism.phenolics.flavonoid biosynthesis.anthocyanidins.dihydroflavonol 4-reductase	as4dtrinity_dn11218_c0_g3_i4	dihydroflavonol 4-reductase	-2.36154
9.2.2.9.1	Secondary metabolism.phenolics.flavonoid biosynthesis.anthocyanidins.dihydroflavonol 4-reductase	ab4dtrinity_dn10166_c0_g1_i1	dihydroflavonol 4-reductase	-2.28972
9.2.2.9.1	Secondary metabolism.phenolics.flavonoid biosynthesis.anthocyanidins.dihydroflavonol 4-reductase	cb4dtrinity_dn13903_c7_g2_i2	dihydroflavonol 4-reductase	-2.25539
9.2.2.9.1	Secondary metabolism.phenolics.flavonoid biosynthesis.anthocyanidins.dihydroflavonol 4-reductase	ab4dtrinity_dn10166_c0_g5_i2	dihydroflavonol 4-reductase	-2.02416
9.2.2.9.2	Secondary metabolism.phenolics.flavonoid biosynthesis.anthocyanidins.anthocyanidin synthase	ab4dtrinity_dn10392_c1_g12_i2	anthocyanidin synthase	-2.03669
9.2.2.9.2	Secondary metabolism.phenolics.flavonoid biosynthesis.anthocyanidins.anthocyanidin synthase	bb4dtrinity_dn8063_c0_g1_i2	anthocyanidin synthase	-2.20394
9.2.2.9.3	Secondary metabolism.phenolics.flavonoid biosynthesis.anthocyanidins.anthocyanidin reductase	as4dtrinity_dn11489_c0_g3_i2	anthocyanidin reductase	-2.50216
9.2.2.9.3	Secondary metabolism.phenolics.flavonoid biosynthesis.anthocyanidins.anthocyanidin reductase	bb4dtrinity_dn10419_c1_g2_i1	anthocyanidin reductase	-2.62291
9.3.1.1	Secondary metabolism.alkaloids.indole alkaloid biosynthesis.aromatic L-amino acid decarboxylase	bs4dtrinity_dn9501_c0_g1_i1	aromatic L-amino acid decarboxylase	-2.07005
9.4.1.2	Secondary metabolism.betaines.glycinebetaine biosynthesis.betaine-aldehyde dehydrogenase	ab7dtrinity_dn29669_c0_g2_i1	betaine-aldehyde dehydrogenase	6.18484

## Sheet: S5_S10
Table S4 (B): List of rice bean genes differentially expressed in MapMan metabolic pathway across the timepoint in bold genotype.
BinCode	BinName	ID	description	S5_S10
1.1.1.1.1	Photosynthesis.photophosphorylation.photosystem II.LHC-II complex.component LHCb1/2/3	as4dtrinity_dn12130_c6_g2_i3	component LHCb1/2/3 of LHC-II complex	-2.70377
1.1.1.1.1	Photosynthesis.photophosphorylation.photosystem II.LHC-II complex.component LHCb1/2/3	as4dtrinity_dn11133_c4_g1_i1	component LHCb1/2/3 of LHC-II complex	-3.30449
1.1.1.1.1	Photosynthesis.photophosphorylation.photosystem II.LHC-II complex.component LHCb1/2/3	bs4dtrinity_dn12785_c1_g1_i15	component LHCb1/2/3 of LHC-II complex	-2.92404
1.1.1.1.1	Photosynthesis.photophosphorylation.photosystem II.LHC-II complex.component LHCb1/2/3	bb7dtrinity_dn17001_c3_g2_i4	component LHCb1/2/3 of LHC-II complex	-3.17514
1.1.1.1.1	Photosynthesis.photophosphorylation.photosystem II.LHC-II complex.component LHCb1/2/3	cs4dtrinity_dn11139_c2_g2_i5	component LHCb1/2/3 of LHC-II complex	-3.09822
1.1.1.1.1	Photosynthesis.photophosphorylation.photosystem II.LHC-II complex.component LHCb1/2/3	bs7d1trinity_dn10110_c1_g2_i1	component LHCb1/2/3 of LHC-II complex	-2.49829
1.1.1.1.1	Photosynthesis.photophosphorylation.photosystem II.LHC-II complex.component LHCb1/2/3	bb4dtrinity_dn13143_c0_g4_i9	component LHCb1/2/3 of LHC-II complex	-3.22576
1.1.1.1.1	Photosynthesis.photophosphorylation.photosystem II.LHC-II complex.component LHCb1/2/3	cs4dtrinity_dn12280_c0_g1_i1	component LHCb1/2/3 of LHC-II complex	-2.79071
1.1.1.1.1	Photosynthesis.photophosphorylation.photosystem II.LHC-II complex.component LHCb1/2/3	ab4dtrinity_dn11267_c1_g11_i3	component LHCb1/2/3 of LHC-II complex	-2.32175
1.1.1.1.1	Photosynthesis.photophosphorylation.photosystem II.LHC-II complex.component LHCb1/2/3	bs4dtrinity_dn12900_c2_g4_i5	component LHCb1/2/3 of LHC-II complex	-2.76324
1.1.1.1.1	Photosynthesis.photophosphorylation.photosystem II.LHC-II complex.component LHCb1/2/3	as4dtrinity_dn12228_c6_g1_i3	component LHCb1/2/3 of LHC-II complex	-4.57491
1.1.1.1.1	Photosynthesis.photophosphorylation.photosystem II.LHC-II complex.component LHCb1/2/3	as4dtrinity_dn12129_c3_g10_i2	component LHCb1/2/3 of LHC-II complex	-3.25534
1.1.1.1.1	Photosynthesis.photophosphorylation.photosystem II.LHC-II complex.component LHCb1/2/3	cb7dtrinity_dn17329_c1_g8_i1	component LHCb1/2/3 of LHC-II complex	-4.44993
1.1.1.1.1	Photosynthesis.photophosphorylation.photosystem II.LHC-II complex.component LHCb1/2/3	bb7dtrinity_dn17001_c3_g1_i1	component LHCb1/2/3 of LHC-II complex	-4.42571
1.1.1.1.1	Photosynthesis.photophosphorylation.photosystem II.LHC-II complex.component LHCb1/2/3	as4dtrinity_dn12129_c3_g4_i4	component LHCb1/2/3 of LHC-II complex	-3.17041
1.1.1.1.1	Photosynthesis.photophosphorylation.photosystem II.LHC-II complex.component LHCb1/2/3	as7dtrinity_dn10916_c0_g2_i1	component LHCb1/2/3 of LHC-II complex	-2.69986
1.1.1.1.1	Photosynthesis.photophosphorylation.photosystem II.LHC-II complex.component LHCb1/2/3	cb4dtrinity_dn14148_c0_g4_i15	component LHCb1/2/3 of LHC-II complex	-3.04416
1.1.1.1.1	Photosynthesis.photophosphorylation.photosystem II.LHC-II complex.component LHCb1/2/3	cb4dtrinity_dn14435_c2_g4_i7	component LHCb1/2/3 of LHC-II complex	-3.77809
1.1.1.1.1	Photosynthesis.photophosphorylation.photosystem II.LHC-II complex.component LHCb1/2/3	bb4dtrinity_dn13507_c4_g8_i1	component LHCb1/2/3 of LHC-II complex	-5.28602
1.1.1.1.1	Photosynthesis.photophosphorylation.photosystem II.LHC-II complex.component LHCb1/2/3	ab7dtrinity_dn31151_c2_g3_i1	component LHCb1/2/3 of LHC-II complex	-3.37454
1.1.1.1.1	Photosynthesis.photophosphorylation.photosystem II.LHC-II complex.component LHCb1/2/3	bs4dtrinity_dn12975_c1_g6_i2	component LHCb1/2/3 of LHC-II complex	-3.43815
1.1.1.1.1	Photosynthesis.photophosphorylation.photosystem II.LHC-II complex.component LHCb1/2/3	cs4dtrinity_dn11915_c2_g4_i1	component LHCb1/2/3 of LHC-II complex	-5.1466
1.1.1.1.1	Photosynthesis.photophosphorylation.photosystem II.LHC-II complex.component LHCb1/2/3	bs7d1trinity_dn10806_c1_g3_i2	component LHCb1/2/3 of LHC-II complex	-5.15092
1.1.1.1.1	Photosynthesis.photophosphorylation.photosystem II.LHC-II complex.component LHCb1/2/3	cs4dtrinity_dn11316_c2_g9_i1	component LHCb1/2/3 of LHC-II complex	-3.28967
1.1.1.1.1	Photosynthesis.photophosphorylation.photosystem II.LHC-II complex.component LHCb1/2/3	ab7dtrinity_dn31254_c0_g1_i2	component LHCb1/2/3 of LHC-II complex	-3.46091
1.1.1.1.3	Photosynthesis.photophosphorylation.photosystem II.LHC-II complex.component LHCb5	as7dtrinity_dn10793_c1_g2_i3	component LHCb5 of LHC-II complex	4.28765
1.1.1.1.3	Photosynthesis.photophosphorylation.photosystem II.LHC-II complex.component LHCb5	ab4dtrinity_dn10525_c0_g12_i3	component LHCb5 of LHC-II complex	-3.18004
1.1.1.1.4	Photosynthesis.photophosphorylation.photosystem II.LHC-II complex.component LHCb6	ab4dtrinity_dn10103_c3_g1_i3	component LHCb6 of LHC-II complex	-2.11353
1.1.1.1.4	Photosynthesis.photophosphorylation.photosystem II.LHC-II complex.component LHCb6	cs4dtrinity_dn11151_c1_g2_i5	component LHCb6 of LHC-II complex	-3.42969
1.1.1.1.4	Photosynthesis.photophosphorylation.photosystem II.LHC-II complex.component LHCb6	bs7dtrinity_dn9898_c0_g1_i2	component LHCb6 of LHC-II complex	-2.55752
1.1.1.2.1.2	Photosynthesis.photophosphorylation.photosystem II.PS-II complex.reaction center complex.component D2/PsbD	ab4dtrinity_dn11178_c1_g5_i3	component PsbD/D2 of PS-II reaction center complex	-2.00911
1.1.1.2.1.3	Photosynthesis.photophosphorylation.photosystem II.PS-II complex.reaction center complex.component CP47/PsbB	ab4dtrinity_dn11166_c0_g3_i3	component PsbB/CP47 of PS-II reaction center complex	-2.11878
1.1.1.2.1.4	Photosynthesis.photophosphorylation.photosystem II.PS-II complex.reaction center complex.component CP43/PsbC	ab4dtrinity_dn11178_c1_g5_i3	component PsbC/CP43 of PS-II reaction center complex	-2.00911
1.1.1.2.1.5.1	Photosynthesis.photophosphorylation.photosystem II.PS-II complex.reaction center complex.cytochrome b559 heterodimer.component alpha/PsbE	bb4dtrinity_dn13547_c1_g4_i1	component alpha/PsbE of PS-II cytochrome b559 heterodimer	-2.1557
1.1.1.2.1.5.1	Photosynthesis.photophosphorylation.photosystem II.PS-II complex.reaction center complex.cytochrome b559 heterodimer.component alpha/PsbE	ab7dtrinity_dn31186_c1_g3_i2	component alpha/PsbE of PS-II cytochrome b559 heterodimer	-2.27186
1.1.1.2.1.5.1	Photosynthesis.photophosphorylation.photosystem II.PS-II complex.reaction center complex.cytochrome b559 heterodimer.component alpha/PsbE	bs4dtrinity_dn13109_c1_g3_i3	component alpha/PsbE of PS-II cytochrome b559 heterodimer	-2.4742
1.1.1.2.1.5.1	Photosynthesis.photophosphorylation.photosystem II.PS-II complex.reaction center complex.cytochrome b559 heterodimer.component alpha/PsbE	bb7dtrinity_dn16550_c0_g1_i3	component alpha/PsbE of PS-II cytochrome b559 heterodimer	-2.05212
1.1.1.2.1.5.1	Photosynthesis.photophosphorylation.photosystem II.PS-II complex.reaction center complex.cytochrome b559 heterodimer.component alpha/PsbE	cb4dtrinity_dn14513_c3_g2_i2	component alpha/PsbE of PS-II cytochrome b559 heterodimer	-2.31595
1.1.1.2.1.5.2	Photosynthesis.photophosphorylation.photosystem II.PS-II complex.reaction center complex.cytochrome b559 heterodimer.component beta/PsbF	bb4dtrinity_dn13547_c1_g4_i1	component beta/PsbF of PS-II cytochrome b559 heterodimer	-2.1557
1.1.1.2.1.5.2	Photosynthesis.photophosphorylation.photosystem II.PS-II complex.reaction center complex.cytochrome b559 heterodimer.component beta/PsbF	ab7dtrinity_dn31186_c1_g3_i2	component beta/PsbF of PS-II cytochrome b559 heterodimer	-2.27186
1.1.1.2.1.5.2	Photosynthesis.photophosphorylation.photosystem II.PS-II complex.reaction center complex.cytochrome b559 heterodimer.component beta/PsbF	bs4dtrinity_dn13109_c1_g3_i3	component beta/PsbF of PS-II cytochrome b559 heterodimer	-2.4742
1.1.1.2.1.5.2	Photosynthesis.photophosphorylation.photosystem II.PS-II complex.reaction center complex.cytochrome b559 heterodimer.component beta/PsbF	bb7dtrinity_dn16550_c0_g1_i3	component beta/PsbF of PS-II cytochrome b559 heterodimer	-2.05212
1.1.1.2.1.5.2	Photosynthesis.photophosphorylation.photosystem II.PS-II complex.reaction center complex.cytochrome b559 heterodimer.component beta/PsbF	cb4dtrinity_dn14513_c3_g2_i2	component beta/PsbF of PS-II cytochrome b559 heterodimer	-2.31595
1.1.1.2.1.5.2	Photosynthesis.photophosphorylation.photosystem II.PS-II complex.reaction center complex.cytochrome b559 heterodimer.component beta/PsbF	cb7dtrinity_dn17175_c3_g8_i3	component beta/PsbF of PS-II cytochrome b559 heterodimer	-2.49344
1.1.1.2.10	Photosynthesis.photophosphorylation.photosystem II.PS-II complex.component PsbTc	ab4dtrinity_dn11166_c0_g3_i3	component PsbTc of PS-II complex	-2.11878
1.1.1.2.11	Photosynthesis.photophosphorylation.photosystem II.PS-II complex.component PsbTn	bs4dtrinity_dn13667_c0_g1_i1	component PsbTn of PS-II complex	-3.3001
1.1.1.2.11	Photosynthesis.photophosphorylation.photosystem II.PS-II complex.component PsbTn	ab4dtrinity_dn7345_c0_g1_i2	component PsbTn of PS-II complex	-3.19166
1.1.1.2.11	Photosynthesis.photophosphorylation.photosystem II.PS-II complex.component PsbTn	ab7dtrinity_dn77801_c0_g1_i1	component PsbTn of PS-II complex	2.5174
1.1.1.2.12	Photosynthesis.photophosphorylation.photosystem II.PS-II complex.component PsbW	cs4dtrinity_dn12060_c1_g5_i1	component PsbW of PS-II complex	-2.06596
1.1.1.2.12	Photosynthesis.photophosphorylation.photosystem II.PS-II complex.component PsbW	as4dtrinity_dn11790_c0_g10_i1	component PsbW of PS-II complex	-2.08435
1.1.1.2.12	Photosynthesis.photophosphorylation.photosystem II.PS-II complex.component PsbW	as7dtrinity_dn8034_c0_g1_i1	component PsbW of PS-II complex	-2.05948
1.1.1.2.12	Photosynthesis.photophosphorylation.photosystem II.PS-II complex.component PsbW	cb4dtrinity_dn11985_c0_g4_i2	component PsbW of PS-II complex	-2.33542
1.1.1.2.13	Photosynthesis.photophosphorylation.photosystem II.PS-II complex.component PsbX	bb4dtrinity_dn20762_c0_g1_i1	component PsbX of PS-II complex	-2.61127
1.1.1.2.13	Photosynthesis.photophosphorylation.photosystem II.PS-II complex.component PsbX	cb7dtrinity_dn33828_c0_g1_i1	component PsbX of PS-II complex	-3.71267
1.1.1.2.13	Photosynthesis.photophosphorylation.photosystem II.PS-II complex.component PsbX	as4dtrinity_dn12085_c0_g1_i1	component PsbX of PS-II complex	-2.30871
1.1.1.2.14	Photosynthesis.photophosphorylation.photosystem II.PS-II complex.component PsbY	ab7dtrinity_dn30472_c1_g1_i4	component PsbY of PS-II complex	-2.36527
1.1.1.2.14	Photosynthesis.photophosphorylation.photosystem II.PS-II complex.component PsbY	bb4dtrinity_dn13246_c2_g5_i1	component PsbY of PS-II complex	-2.28612
1.1.1.2.14	Photosynthesis.photophosphorylation.photosystem II.PS-II complex.component PsbY	bb7dtrinity_dn16886_c0_g7_i1	component PsbY of PS-II complex	-2.42942
1.1.1.2.2.1	Photosynthesis.photophosphorylation.photosystem II.PS-II complex.oxygen-evolving center (OEC) extrinsic proteins.component OEC33/PsbO	bs4dtrinity_dn12197_c1_g7_i1	component PsbO/OEC33 of PS-II oxygen-evolving center	-3.62647
1.1.1.2.2.1	Photosynthesis.photophosphorylation.photosystem II.PS-II complex.oxygen-evolving center (OEC) extrinsic proteins.component OEC33/PsbO	cs4dtrinity_dn12035_c2_g2_i1	component PsbO/OEC33 of PS-II oxygen-evolving center	-3.56407
1.1.1.2.2.1	Photosynthesis.photophosphorylation.photosystem II.PS-II complex.oxygen-evolving center (OEC) extrinsic proteins.component OEC33/PsbO	bb4dtrinity_dn12938_c2_g4_i4	component PsbO/OEC33 of PS-II oxygen-evolving center	-3.5253
1.1.1.2.2.2.1	Photosynthesis.photophosphorylation.photosystem II.PS-II complex.oxygen-evolving center (OEC) extrinsic proteins.Viridiplantae-specific components.component OEC23/PsbP	cs4dtrinity_dn11445_c2_g14_i1	component PsbP of PS-II oxygen-evolving center	-3.52319
1.1.1.2.2.2.1	Photosynthesis.photophosphorylation.photosystem II.PS-II complex.oxygen-evolving center (OEC) extrinsic proteins.Viridiplantae-specific components.component OEC23/PsbP	bs4dtrinity_dn11928_c3_g10_i1	component PsbP of PS-II oxygen-evolving center	-3.24653
1.1.1.2.2.2.2	Photosynthesis.photophosphorylation.photosystem II.PS-II complex.oxygen-evolving center (OEC) extrinsic proteins.Viridiplantae-specific components.component OEC16/PsbQ	as4dtrinity_dn11845_c3_g5_i5	component PsbQ of PS-II oxygen-evolving center	-3.40252
1.1.1.2.2.2.2	Photosynthesis.photophosphorylation.photosystem II.PS-II complex.oxygen-evolving center (OEC) extrinsic proteins.Viridiplantae-specific components.component OEC16/PsbQ	ab4dtrinity_dn10494_c0_g2_i2	component PsbQ of PS-II oxygen-evolving center	-3.5019
1.1.1.2.3	Photosynthesis.photophosphorylation.photosystem II.PS-II complex.component PsbH	ab4dtrinity_dn11166_c0_g3_i3	component PsbH of PS-II complex	-2.11878
1.1.1.2.4	Photosynthesis.photophosphorylation.photosystem II.PS-II complex.component PsbJ	bb4dtrinity_dn13547_c1_g4_i1	component PsbJ of PS-II complex	-2.1557
1.1.1.2.4	Photosynthesis.photophosphorylation.photosystem II.PS-II complex.component PsbJ	ab7dtrinity_dn31186_c1_g3_i2	component PsbJ of PS-II complex	-2.27186
1.1.1.2.4	Photosynthesis.photophosphorylation.photosystem II.PS-II complex.component PsbJ	bs4dtrinity_dn13109_c1_g3_i3	component PsbJ of PS-II complex	-2.4742
1.1.1.2.4	Photosynthesis.photophosphorylation.photosystem II.PS-II complex.component PsbJ	bb7dtrinity_dn16550_c0_g1_i3	component PsbJ of PS-II complex	-2.05212
1.1.1.2.4	Photosynthesis.photophosphorylation.photosystem II.PS-II complex.component PsbJ	cb4dtrinity_dn14513_c3_g2_i2	component PsbJ of PS-II complex	-2.31595
1.1.1.2.4	Photosynthesis.photophosphorylation.photosystem II.PS-II complex.component PsbJ	cb7dtrinity_dn17175_c3_g8_i3	component PsbJ of PS-II complex	-2.49344
1.1.1.2.6	Photosynthesis.photophosphorylation.photosystem II.PS-II complex.component PsbL	bb4dtrinity_dn13547_c1_g4_i1	component PsbL of PS-II complex	-2.1557
1.1.1.2.6	Photosynthesis.photophosphorylation.photosystem II.PS-II complex.component PsbL	ab7dtrinity_dn31186_c1_g3_i2	component PsbL of PS-II complex	-2.27186
1.1.1.2.6	Photosynthesis.photophosphorylation.photosystem II.PS-II complex.component PsbL	bs4dtrinity_dn13109_c1_g3_i3	component PsbL of PS-II complex	-2.4742
1.1.1.2.6	Photosynthesis.photophosphorylation.photosystem II.PS-II complex.component PsbL	bb7dtrinity_dn16550_c0_g1_i3	component PsbL of PS-II complex	-2.05212
1.1.1.2.6	Photosynthesis.photophosphorylation.photosystem II.PS-II complex.component PsbL	cb4dtrinity_dn14513_c3_g2_i2	component PsbL of PS-II complex	-2.31595
1.1.1.2.6	Photosynthesis.photophosphorylation.photosystem II.PS-II complex.component PsbL	cb7dtrinity_dn17175_c3_g8_i3	component PsbL of PS-II complex	-2.49344
1.1.1.2.8	Photosynthesis.photophosphorylation.photosystem II.PS-II complex.component PsbN	ab4dtrinity_dn11166_c0_g3_i3	component PsbN of PS-II complex	-2.11878
1.1.1.3.12	Photosynthesis.photophosphorylation.photosystem II.assembly and maintenance.assembly factor (Psb32)	ab4dtrinity_dn10470_c2_g5_i2	Psb32 protein involved in PS-II assembly	-2.00185
1.1.1.3.16	Photosynthesis.photophosphorylation.photosystem II.assembly and maintenance.assembly factor (MET1)	cs4dtrinity_dn11992_c1_g6_i2	MET1 protein involved in PS-II assembly	-2.17154
1.1.1.3.16	Photosynthesis.photophosphorylation.photosystem II.assembly and maintenance.assembly factor (MET1)	bs4dtrinity_dn3632_c0_g1_i2	MET1 protein involved in PS-II assembly	-2.1225
1.1.1.3.17	Photosynthesis.photophosphorylation.photosystem II.assembly and maintenance.assembly factor (PPL1)	cs4dtrinity_dn8551_c0_g1_i1	PPL1 protein involved in PS-II assembly	-2.76154
1.1.1.3.17	Photosynthesis.photophosphorylation.photosystem II.assembly and maintenance.assembly factor (PPL1)	bb4dtrinity_dn10021_c0_g1_i4	PPL1 protein involved in PS-II assembly	-3.85069
1.1.1.3.17	Photosynthesis.photophosphorylation.photosystem II.assembly and maintenance.assembly factor (PPL1)	bs4dtrinity_dn10622_c0_g1_i3	PPL1 protein involved in PS-II assembly	-3.42348
1.1.1.3.17	Photosynthesis.photophosphorylation.photosystem II.assembly and maintenance.assembly factor (PPL1)	ab4dtrinity_dn7665_c0_g1_i4	PPL1 protein involved in PS-II assembly	-3.674
1.1.1.3.18	Photosynthesis.photophosphorylation.photosystem II.assembly and maintenance.assembly factor (SCO2)	as4dtrinity_dn9608_c0_g1_i3	SCO2 protein involved in PS-II assembly	-2.01226
1.1.1.3.18	Photosynthesis.photophosphorylation.photosystem II.assembly and maintenance.assembly factor (SCO2)	ab4dtrinity_dn8377_c0_g1_i4	SCO2 protein involved in PS-II assembly	-2.23305
1.1.1.3.20	Photosynthesis.photophosphorylation.photosystem II.assembly and maintenance.assembly factor (CYP38)	cs4dtrinity_dn9583_c0_g1_i2	CYP38 protein involved in PS-II assembly	-2.99961
1.1.1.3.20	Photosynthesis.photophosphorylation.photosystem II.assembly and maintenance.assembly factor (CYP38)	cb4dtrinity_dn9927_c0_g1_i2	CYP38 protein involved in PS-II assembly	-2.83381
1.1.1.3.20	Photosynthesis.photophosphorylation.photosystem II.assembly and maintenance.assembly factor (CYP38)	as4dtrinity_dn10833_c0_g7_i4	CYP38 protein involved in PS-II assembly	-2.66603
1.1.1.3.20	Photosynthesis.photophosphorylation.photosystem II.assembly and maintenance.assembly factor (CYP38)	bs7d1trinity_dn7675_c0_g2_i2	CYP38 protein involved in PS-II assembly	-2.92986
1.1.1.3.8	Photosynthesis.photophosphorylation.photosystem II.assembly and maintenance.regulatory protein (Psb27)	ab4dtrinity_dn11178_c1_g5_i3	Psb27 protein involved in PS-II assembly	-2.00911
1.1.1.3.8	Photosynthesis.photophosphorylation.photosystem II.assembly and maintenance.regulatory protein (Psb27)	cb4dtrinity_dn12989_c0_g1_i1	Psb27 protein involved in PS-II assembly	-3.57609
1.1.1.3.9	Photosynthesis.photophosphorylation.photosystem II.assembly and maintenance.regulatory protein (Psb28)	cs4dtrinity_dn11907_c2_g5_i1	Psb28 protein involved in PS-II assembly	-2.12423
1.1.1.3.9	Photosynthesis.photophosphorylation.photosystem II.assembly and maintenance.regulatory protein (Psb28)	bb7dtrinity_dn13274_c0_g1_i2	Psb28 protein involved in PS-II assembly	-2.23004
1.1.1.5.1.2.1	Photosynthesis.photophosphorylation.photosystem II.photoprotection.non-photochemical quenching (NPQ).PsbS-dependent machinery.regulatory protein (PsbS)	ab4dtrinity_dn11244_c1_g6_i6	non-photochemical quenching PsbS protein	-2.88275
1.1.1.5.1.2.1	Photosynthesis.photophosphorylation.photosystem II.photoprotection.non-photochemical quenching (NPQ).PsbS-dependent machinery.regulatory protein (PsbS)	bb4dtrinity_dn13104_c3_g4_i1	non-photochemical quenching PsbS protein	-3.3286
1.1.1.5.1.3.2	Photosynthesis.photophosphorylation.photosystem II.photoprotection.non-photochemical quenching (NPQ).xanthophyll cycle.zeaxanthin epoxidase	bs7d1trinity_dn11080_c1_g4_i3	zeaxanthin epoxidase	2.96698
1.1.1.5.1.3.2	Photosynthesis.photophosphorylation.photosystem II.photoprotection.non-photochemical quenching (NPQ).xanthophyll cycle.zeaxanthin epoxidase	bb7dtrinity_dn1552_c0_g1_i1	zeaxanthin epoxidase	3.75863
1.1.1.6.1.2	Photosynthesis.photophosphorylation.photosystem II.LHC-related protein groups.two-helix LHC-related protein group.protein (SEP2)	bb4dtrinity_dn13043_c2_g1_i1	SEP2 LHC-related protein	2.28469
1.1.1.6.1.2	Photosynthesis.photophosphorylation.photosystem II.LHC-related protein groups.two-helix LHC-related protein group.protein (SEP2)	cs4dtrinity_dn11423_c4_g4_i1	SEP2 LHC-related protein	2.97965
1.1.1.6.1.2	Photosynthesis.photophosphorylation.photosystem II.LHC-related protein groups.two-helix LHC-related protein group.protein (SEP2)	bs7dtrinity_dn6526_c0_g2_i3	SEP2 LHC-related protein	2.80919
1.1.2.1	Photosynthesis.photophosphorylation.cytochrome b6/f complex.apocytochrome f component PetA	bb4dtrinity_dn13547_c1_g4_i1	apocytochrome f component PetA of cytochrome b6/f complex	-2.1557
1.1.2.1	Photosynthesis.photophosphorylation.cytochrome b6/f complex.apocytochrome f component PetA	ab7dtrinity_dn31186_c1_g3_i2	apocytochrome f component PetA of cytochrome b6/f complex	-2.27186
1.1.2.1	Photosynthesis.photophosphorylation.cytochrome b6/f complex.apocytochrome f component PetA	bs4dtrinity_dn13109_c1_g3_i3	apocytochrome f component PetA of cytochrome b6/f complex	-2.4742
1.1.2.1	Photosynthesis.photophosphorylation.cytochrome b6/f complex.apocytochrome f component PetA	bb7dtrinity_dn16550_c0_g1_i3	apocytochrome f component PetA of cytochrome b6/f complex	-2.05212
1.1.2.1	Photosynthesis.photophosphorylation.cytochrome b6/f complex.apocytochrome f component PetA	ab4dtrinity_dn11380_c0_g2_i7	apocytochrome f component PetA of cytochrome b6/f complex	-2.22448
1.1.2.2	Photosynthesis.photophosphorylation.cytochrome b6/f complex.apocytochrome b component PetB	ab4dtrinity_dn11166_c0_g3_i3	apocytochrome b component PetB of cytochrome b6/f complex	-2.11878
1.1.2.4	Photosynthesis.photophosphorylation.cytochrome b6/f complex.component PetD/IV	ab4dtrinity_dn11166_c0_g3_i3	component PetD/IV of cytochrome b6/f complex	-2.11878
1.1.2.5	Photosynthesis.photophosphorylation.cytochrome b6/f complex.component PetG/V	bb4dtrinity_dn13547_c1_g4_i1	component PetG/V of cytochrome b6/f complex	-2.1557
1.1.2.5	Photosynthesis.photophosphorylation.cytochrome b6/f complex.component PetG/V	bs4dtrinity_dn13109_c1_g3_i3	component PetG/V of cytochrome b6/f complex	-2.4742
1.1.2.5	Photosynthesis.photophosphorylation.cytochrome b6/f complex.component PetG/V	cb4dtrinity_dn14513_c3_g2_i2	component PetG/V of cytochrome b6/f complex	-2.31595
1.1.2.6	Photosynthesis.photophosphorylation.cytochrome b6/f complex.component PetL/VI	bb4dtrinity_dn13547_c1_g4_i1	component PetL/VI of cytochrome b6/f complex	-2.1557
1.1.2.6	Photosynthesis.photophosphorylation.cytochrome b6/f complex.component PetL/VI	bs4dtrinity_dn13109_c1_g3_i3	component PetL/VI of cytochrome b6/f complex	-2.4742
1.1.2.6	Photosynthesis.photophosphorylation.cytochrome b6/f complex.component PetL/VI	cb4dtrinity_dn14513_c3_g2_i2	component PetL/VI of cytochrome b6/f complex	-2.31595
1.1.2.7	Photosynthesis.photophosphorylation.cytochrome b6/f complex.component PetM/VII	bb4dtrinity_dn13019_c7_g4_i2	component PetM/VII of cytochrome b6/f complex	-2.1484
1.1.2.7	Photosynthesis.photophosphorylation.cytochrome b6/f complex.component PetM/VII	cs4dtrinity_dn11396_c0_g2_i1	component PetM/VII of cytochrome b6/f complex	-2.46271
1.1.2.7	Photosynthesis.photophosphorylation.cytochrome b6/f complex.component PetM/VII	bb4dtrinity_dn13030_c8_g10_i1	component PetM/VII of cytochrome b6/f complex	-2.24975
1.1.2.9.1.1	Photosynthesis.photophosphorylation.cytochrome b6/f complex.assembly.CCB cytochrome b6 maturation system (system IV).assembly factor (CCB1)	bs7d1trinity_dn11082_c2_g8_i1	assembly factor CCB1 of CCB cytochrome b6 maturation system (system IV)	7.61993
1.1.2.9.2.1	Photosynthesis.photophosphorylation.cytochrome b6/f complex.assembly.CCS cytochrome f/c6 maturation system (system II).assembly factor (CcsA)	as4dtrinity_dn12077_c1_g1_i6	assembly factor CcsA of CCS cytochrome f/c6 maturation system (system II)	-2.01784
1.1.3.2	Photosynthesis.photophosphorylation.Cytb6/f to PS-I electron carriers.cytochrome c6	cs4dtrinity_dn12241_c1_g3_i2	cytochrome c6 electron carrier	-2.24995
1.1.4.1.1	Photosynthesis.photophosphorylation.photosystem I.LHC-I complex.component LHCa1	cs4dtrinity_dn11829_c1_g14_i1	component LHCa1 of LHC-I complex	-2.83759
1.1.4.1.2	Photosynthesis.photophosphorylation.photosystem I.LHC-I complex.component LHCa2	ab7dtrinity_dn30409_c0_g2_i3	component LHCa2 of LHC-I complex	-3.94706
1.1.4.1.2	Photosynthesis.photophosphorylation.photosystem I.LHC-I complex.component LHCa2	cs4dtrinity_dn11010_c0_g3_i3	component LHCa2 of LHC-I complex	-3.23572
1.1.4.1.2	Photosynthesis.photophosphorylation.photosystem I.LHC-I complex.component LHCa2	ab4dtrinity_dn10189_c1_g3_i2	component LHCa2 of LHC-I complex	-2.95805
1.1.4.1.2	Photosynthesis.photophosphorylation.photosystem I.LHC-I complex.component LHCa2	bs4dtrinity_dn12429_c2_g3_i3	component LHCa2 of LHC-I complex	-3.75017
1.1.4.1.2	Photosynthesis.photophosphorylation.photosystem I.LHC-I complex.component LHCa2	cb4dtrinity_dn13676_c0_g1_i5	component LHCa2 of LHC-I complex	-2.19538
1.1.4.1.3	Photosynthesis.photophosphorylation.photosystem I.LHC-I complex.component LHCa3	ab4dtrinity_dn10484_c0_g4_i2	component LHCa3 of LHC-I complex	-2.32504
1.1.4.1.3	Photosynthesis.photophosphorylation.photosystem I.LHC-I complex.component LHCa3	cs4dtrinity_dn11457_c2_g7_i3	component LHCa3 of LHC-I complex	-2.64091
1.1.4.1.3	Photosynthesis.photophosphorylation.photosystem I.LHC-I complex.component LHCa3	bs4dtrinity_dn12427_c1_g6_i2	component LHCa3 of LHC-I complex	-2.65623
1.1.4.1.3	Photosynthesis.photophosphorylation.photosystem I.LHC-I complex.component LHCa3	cb4dtrinity_dn14179_c2_g3_i2	component LHCa3 of LHC-I complex	-2.64143
1.1.4.1.4	Photosynthesis.photophosphorylation.photosystem I.LHC-I complex.component LHCa4	bb4dtrinity_dn13369_c0_g1_i1	component LHCa4 of LHC-I complex	-2.34813
1.1.4.1.4	Photosynthesis.photophosphorylation.photosystem I.LHC-I complex.component LHCa4	cs4dtrinity_dn11218_c0_g2_i1	component LHCa4 of LHC-I complex	-2.72396
1.1.4.1.6	Photosynthesis.photophosphorylation.photosystem I.LHC-I complex.component LHCa6	bs4dtrinity_dn12201_c2_g6_i2	component LHCa6 of LHC-I complex	-4.36138
1.1.4.1.6	Photosynthesis.photophosphorylation.photosystem I.LHC-I complex.component LHCa6	ab4dtrinity_dn10372_c0_g1_i2	component LHCa6 of LHC-I complex	-4.01171
1.1.4.1.6	Photosynthesis.photophosphorylation.photosystem I.LHC-I complex.component LHCa6	bb4dtrinity_dn7047_c0_g1_i2	component LHCa6 of LHC-I complex	-3.93704
1.1.4.1.6	Photosynthesis.photophosphorylation.photosystem I.LHC-I complex.component LHCa6	cs4dtrinity_dn8805_c0_g1_i1	component LHCa6 of LHC-I complex	-4.618
1.1.4.2.1	Photosynthesis.photophosphorylation.photosystem I.PS-I complex.apoprotein component PsaA	ab4dtrinity_dn11194_c0_g4_i1	apoprotein PsaA of PS-I complex	-2.07858
1.1.4.2.1	Photosynthesis.photophosphorylation.photosystem I.PS-I complex.apoprotein component PsaA	as4dtrinity_dn12213_c0_g1_i3	apoprotein PsaA of PS-I complex	-2.32439
1.1.4.2.1	Photosynthesis.photophosphorylation.photosystem I.PS-I complex.apoprotein component PsaA	bb4dtrinity_dn13457_c0_g1_i1	apoprotein PsaA of PS-I complex	-2.08628
1.1.4.2.10	Photosynthesis.photophosphorylation.photosystem I.PS-I complex.component PsaJ	cb4dtrinity_dn14513_c3_g1_i1	component PsaJ of PS-I complex	-2.22979
1.1.4.2.11	Photosynthesis.photophosphorylation.photosystem I.PS-I complex.component PsaK	ab4dtrinity_dn10395_c0_g2_i6	component PsaK of PS-I complex	-2.54927
1.1.4.2.11	Photosynthesis.photophosphorylation.photosystem I.PS-I complex.component PsaK	ab7dtrinity_dn27419_c0_g2_i1	component PsaK of PS-I complex	-2.2293
1.1.4.2.11	Photosynthesis.photophosphorylation.photosystem I.PS-I complex.component PsaK	cb7dtrinity_dn16948_c0_g2_i4	component PsaK of PS-I complex	-2.2754
1.1.4.2.11	Photosynthesis.photophosphorylation.photosystem I.PS-I complex.component PsaK	bs7dtrinity_dn7841_c0_g1_i2	component PsaK of PS-I complex	-2.70188
1.1.4.2.11	Photosynthesis.photophosphorylation.photosystem I.PS-I complex.component PsaK	bb7dtrinity_dn16541_c2_g4_i1	component PsaK of PS-I complex	-2.67667
1.1.4.2.12	Photosynthesis.photophosphorylation.photosystem I.PS-I complex.component PsaL	cs4dtrinity_dn11229_c0_g8_i3	component PsaL of PS-I complex	-2.39616
1.1.4.2.12	Photosynthesis.photophosphorylation.photosystem I.PS-I complex.component PsaL	as4dtrinity_dn11261_c2_g6_i2	component PsaL of PS-I complex	-2.88531
1.1.4.2.12	Photosynthesis.photophosphorylation.photosystem I.PS-I complex.component PsaL	ab4dtrinity_dn10351_c2_g13_i2	component PsaL of PS-I complex	-2.81007
1.1.4.2.14	Photosynthesis.photophosphorylation.photosystem I.PS-I complex.component PsaN	ab4dtrinity_dn10346_c0_g1_i2	component PsaN of PS-I complex	-3.80506
1.1.4.2.14	Photosynthesis.photophosphorylation.photosystem I.PS-I complex.component PsaN	bb4dtrinity_dn11907_c0_g1_i1	component PsaN of PS-I complex	-3.77981
1.1.4.2.14	Photosynthesis.photophosphorylation.photosystem I.PS-I complex.component PsaN	bs4dtrinity_dn3507_c0_g1_i1	component PsaN of PS-I complex	-4.21417
1.1.4.2.14	Photosynthesis.photophosphorylation.photosystem I.PS-I complex.component PsaN	ab7dtrinity_dn29219_c0_g1_i1	component PsaN of PS-I complex	-3.87486
1.1.4.2.14	Photosynthesis.photophosphorylation.photosystem I.PS-I complex.component PsaN	cb4dtrinity_dn8850_c0_g3_i1	component PsaN of PS-I complex	-2.81165
1.1.4.2.15	Photosynthesis.photophosphorylation.photosystem I.PS-I complex.component PsaO	as4dtrinity_dn11645_c2_g9_i3	component PsaO of PS-I complex	-2.74006
1.1.4.2.15	Photosynthesis.photophosphorylation.photosystem I.PS-I complex.component PsaO	bb4dtrinity_dn13120_c1_g3_i1	component PsaO of PS-I complex	-3.08641
1.1.4.2.15	Photosynthesis.photophosphorylation.photosystem I.PS-I complex.component PsaO	bs4dtrinity_dn12962_c0_g5_i2	component PsaO of PS-I complex	-2.56504
1.1.4.2.15	Photosynthesis.photophosphorylation.photosystem I.PS-I complex.component PsaO	cb4dtrinity_dn11219_c1_g1_i3	component PsaO of PS-I complex	-2.99889
1.1.4.2.2	Photosynthesis.photophosphorylation.photosystem I.PS-I complex.apoprotein component PsaB	ab4dtrinity_dn11194_c0_g4_i1	apoprotein PsaB of PS-I complex	-2.07858
1.1.4.2.2	Photosynthesis.photophosphorylation.photosystem I.PS-I complex.apoprotein component PsaB	as4dtrinity_dn12213_c0_g1_i3	apoprotein PsaB of PS-I complex	-2.32439
1.1.4.2.2	Photosynthesis.photophosphorylation.photosystem I.PS-I complex.apoprotein component PsaB	bb4dtrinity_dn13457_c0_g1_i1	apoprotein PsaB of PS-I complex	-2.08628
1.1.4.2.2	Photosynthesis.photophosphorylation.photosystem I.PS-I complex.apoprotein component PsaB	bb7dtrinity_dn17122_c2_g1_i4	apoprotein PsaB of PS-I complex	-2.33554
1.1.4.2.3	Photosynthesis.photophosphorylation.photosystem I.PS-I complex.component PsaC	as4dtrinity_dn12077_c1_g1_i6	component PsaC of PS-I complex	-2.01784
1.1.4.2.4	Photosynthesis.photophosphorylation.photosystem I.PS-I complex.component PsaD	bs4dtrinity_dn12018_c2_g12_i1	component PsaD of PS-I complex	-2.31278
1.1.4.2.4	Photosynthesis.photophosphorylation.photosystem I.PS-I complex.component PsaD	bb4dtrinity_dn12702_c4_g9_i2	component PsaD of PS-I complex	-2.25791
1.1.4.2.5	Photosynthesis.photophosphorylation.photosystem I.PS-I complex.component PsaE	bs4dtrinity_dn12139_c1_g2_i1	component PsaE of PS-I complex	-2.27732
1.1.4.2.5	Photosynthesis.photophosphorylation.photosystem I.PS-I complex.component PsaE	cb4dtrinity_dn13873_c2_g2_i6	component PsaE of PS-I complex	-2.76192
1.1.4.2.5	Photosynthesis.photophosphorylation.photosystem I.PS-I complex.component PsaE	as4dtrinity_dn11626_c0_g5_i3	component PsaE of PS-I complex	-2.47499
1.1.4.2.5	Photosynthesis.photophosphorylation.photosystem I.PS-I complex.component PsaE	cb7dtrinity_dn15921_c0_g1_i1	component PsaE of PS-I complex	-2.74035
1.1.4.2.6	Photosynthesis.photophosphorylation.photosystem I.PS-I complex.component PsaF	as4dtrinity_dn11792_c3_g9_i3	component PsaF of PS-I complex	-3.85043
1.1.4.2.6	Photosynthesis.photophosphorylation.photosystem I.PS-I complex.component PsaF	bb4dtrinity_dn12803_c1_g6_i2	component PsaF of PS-I complex	-3.10663
1.1.4.2.6	Photosynthesis.photophosphorylation.photosystem I.PS-I complex.component PsaF	cs4dtrinity_dn11948_c3_g1_i2	component PsaF of PS-I complex	-4.07242
1.1.4.2.8	Photosynthesis.photophosphorylation.photosystem I.PS-I complex.component PsaH	bb4dtrinity_dn12867_c1_g2_i2	component PsaH of PS-I complex	-3.18288
1.1.4.2.8	Photosynthesis.photophosphorylation.photosystem I.PS-I complex.component PsaH	ab4dtrinity_dn10149_c1_g11_i3	component PsaH of PS-I complex	-2.89455
1.1.4.2.8	Photosynthesis.photophosphorylation.photosystem I.PS-I complex.component PsaH	bs4dtrinity_dn12260_c1_g8_i2	component PsaH of PS-I complex	-2.91591
1.1.4.2.8	Photosynthesis.photophosphorylation.photosystem I.PS-I complex.component PsaH	cb4dtrinity_dn12172_c0_g2_i1	component PsaH of PS-I complex	-2.93714
1.1.4.2.9	Photosynthesis.photophosphorylation.photosystem I.PS-I complex.component PsaI	bb4dtrinity_dn13547_c1_g4_i1	component PsaI of PS-I complex	-2.1557
1.1.4.2.9	Photosynthesis.photophosphorylation.photosystem I.PS-I complex.component PsaI	ab7dtrinity_dn31186_c1_g3_i2	component PsaI of PS-I complex	-2.27186
1.1.4.2.9	Photosynthesis.photophosphorylation.photosystem I.PS-I complex.component PsaI	bb7dtrinity_dn16550_c0_g1_i3	component PsaI of PS-I complex	-2.05212
1.1.4.3.1	Photosynthesis.photophosphorylation.photosystem I.assembly and maintenance.assembly factor (HCF101)	cs4dtrinity_dn10984_c1_g7_i5	HCF101 protein involved in PS-I assembly	-2.98607
1.1.4.3.1	Photosynthesis.photophosphorylation.photosystem I.assembly and maintenance.assembly factor (HCF101)	bb4dtrinity_dn12205_c0_g1_i1	HCF101 protein involved in PS-I assembly	-2.83236
1.1.4.3.1	Photosynthesis.photophosphorylation.photosystem I.assembly and maintenance.assembly factor (HCF101)	bs4dtrinity_dn13041_c2_g1_i1	HCF101 protein involved in PS-I assembly	-2.52129
1.1.4.3.1	Photosynthesis.photophosphorylation.photosystem I.assembly and maintenance.assembly factor (HCF101)	bs7d1trinity_dn16984_c0_g1_i1	HCF101 protein involved in PS-I assembly	-2.37143
1.1.4.3.3	Photosynthesis.photophosphorylation.photosystem I.assembly and maintenance.assembly factor (YCF3)	as4dtrinity_dn12213_c0_g1_i3	YCF3 protein involved in PS-I assembly	-2.32439
1.1.4.3.3	Photosynthesis.photophosphorylation.photosystem I.assembly and maintenance.assembly factor (YCF3)	bb4dtrinity_dn13457_c0_g1_i1	YCF3 protein involved in PS-I assembly	-2.08628
1.1.4.3.4	Photosynthesis.photophosphorylation.photosystem I.assembly and maintenance.assembly factor (YCF4)	bb4dtrinity_dn13547_c1_g4_i1	YCF4 protein involved in PS-I assembly	-2.1557
1.1.4.3.4	Photosynthesis.photophosphorylation.photosystem I.assembly and maintenance.assembly factor (YCF4)	ab7dtrinity_dn31186_c1_g3_i2	YCF4 protein involved in PS-I assembly	-2.27186
1.1.4.3.4	Photosynthesis.photophosphorylation.photosystem I.assembly and maintenance.assembly factor (YCF4)	bb7dtrinity_dn16550_c0_g1_i3	YCF4 protein involved in PS-I assembly	-2.05212
1.1.4.3.7	Photosynthesis.photophosphorylation.photosystem I.assembly and maintenance.assembly factor (PSA2)	cs4dtrinity_dn7224_c0_g1_i4	PSA2 protein involved in PS-I assembly	-2.14588
1.1.4.3.7	Photosynthesis.photophosphorylation.photosystem I.assembly and maintenance.assembly factor (PSA2)	bb4dtrinity_dn10780_c0_g1_i3	PSA2 protein involved in PS-I assembly	-2.03755
1.1.5.1	Photosynthesis.photophosphorylation.linear electron flow.ferredoxin electron carrier	cs4dtrinity_dn11438_c3_g1_i1	ferredoxin electron carrier	-3.06096
1.1.5.1	Photosynthesis.photophosphorylation.linear electron flow.ferredoxin electron carrier	cb7dtrinity_dn17617_c2_g1_i2	ferredoxin electron carrier	-3.10238
1.1.5.1	Photosynthesis.photophosphorylation.linear electron flow.ferredoxin electron carrier	bb4dtrinity_dn32849_c0_g1_i1	ferredoxin electron carrier	-6.12161
1.1.5.1	Photosynthesis.photophosphorylation.linear electron flow.ferredoxin electron carrier	cs4dtrinity_dn12165_c1_g10_i1	ferredoxin electron carrier	-6.01187
1.1.5.2.2.1	Photosynthesis.photophosphorylation.linear electron flow.ferredoxin-NADP reductase (FNR) activity.FNR membrane-tethering.FNR-recruitment protein (TROL)	ab4dtrinity_dn10820_c1_g7_i2	TROL protein involved in ferredoxin-NADP oxidoreductase membrane-tethering	-2.60371
1.1.5.2.2.1	Photosynthesis.photophosphorylation.linear electron flow.ferredoxin-NADP reductase (FNR) activity.FNR membrane-tethering.FNR-recruitment protein (TROL)	bs7d1trinity_dn10731_c5_g2_i1	TROL protein involved in ferredoxin-NADP oxidoreductase membrane-tethering	-2.50214
1.1.5.2.2.1	Photosynthesis.photophosphorylation.linear electron flow.ferredoxin-NADP reductase (FNR) activity.FNR membrane-tethering.FNR-recruitment protein (TROL)	ab7dtrinity_dn31085_c0_g5_i1	TROL protein involved in ferredoxin-NADP oxidoreductase membrane-tethering	-2.45483
1.1.5.2.2.1	Photosynthesis.photophosphorylation.linear electron flow.ferredoxin-NADP reductase (FNR) activity.FNR membrane-tethering.FNR-recruitment protein (TROL)	cb4dtrinity_dn14037_c1_g1_i2	TROL protein involved in ferredoxin-NADP oxidoreductase membrane-tethering	-2.69559
1.1.5.2.2.2	Photosynthesis.photophosphorylation.linear electron flow.ferredoxin-NADP reductase (FNR) activity.FNR membrane-tethering.FNR-interacting protein (TIC62)	cs4dtrinity_dn12259_c2_g5_i3	TIC62 protein involved in ferredoxin-NADP oxidoreductase membrane-tethering	-2.39083
1.1.5.2.2.2	Photosynthesis.photophosphorylation.linear electron flow.ferredoxin-NADP reductase (FNR) activity.FNR membrane-tethering.FNR-interacting protein (TIC62)	cb4dtrinity_dn14253_c2_g1_i2	TIC62 protein involved in ferredoxin-NADP oxidoreductase membrane-tethering	-2.52359
1.1.5.2.2.2	Photosynthesis.photophosphorylation.linear electron flow.ferredoxin-NADP reductase (FNR) activity.FNR membrane-tethering.FNR-interacting protein (TIC62)	ab4dtrinity_dn10751_c0_g5_i2	TIC62 protein involved in ferredoxin-NADP oxidoreductase membrane-tethering	-2.46203
1.1.5.2.2.2	Photosynthesis.photophosphorylation.linear electron flow.ferredoxin-NADP reductase (FNR) activity.FNR membrane-tethering.FNR-interacting protein (TIC62)	bb4dtrinity_dn11991_c0_g1_i2	TIC62 protein involved in ferredoxin-NADP oxidoreductase membrane-tethering	-2.54778
1.1.5.2.2.2	Photosynthesis.photophosphorylation.linear electron flow.ferredoxin-NADP reductase (FNR) activity.FNR membrane-tethering.FNR-interacting protein (TIC62)	as4dtrinity_dn11702_c1_g4_i4	TIC62 protein involved in ferredoxin-NADP oxidoreductase membrane-tethering	-2.24198
1.1.6.1.1	Photosynthesis.photophosphorylation.cyclic electron flow.PGR5/PGRL1 complex.component PGR5-like	bb4dtrinity_dn13375_c0_g1_i2	component PGR5-like of cyclic electron flow PGR5/PGRL1 complex	-2.40082
1.1.8.1.1.4	Photosynthesis.photophosphorylation.chlororespiration.NADH dehydrogenase-like (NDH) complex.membrane subcomplex M.component NdhD	as4dtrinity_dn12077_c1_g1_i6	component NdhD of NDH membrane subcomplex M	-2.01784
1.1.8.1.1.5	Photosynthesis.photophosphorylation.chlororespiration.NADH dehydrogenase-like (NDH) complex.membrane subcomplex M.component NdhE	as4dtrinity_dn12077_c1_g1_i6	component NdhE of NDH membrane subcomplex M	-2.01784
1.1.8.1.1.7	Photosynthesis.photophosphorylation.chlororespiration.NADH dehydrogenase-like (NDH) complex.membrane subcomplex M.component NdhG	as4dtrinity_dn12077_c1_g1_i6	component NdhG of NDH membrane subcomplex M	-2.01784
1.1.8.1.2.1	Photosynthesis.photophosphorylation.chlororespiration.NADH dehydrogenase-like (NDH) complex.subcomplex A.component NdhH	as4dtrinity_dn12077_c1_g1_i6	component NdhH of NDH subcomplex A	-2.01784
1.1.8.1.2.2	Photosynthesis.photophosphorylation.chlororespiration.NADH dehydrogenase-like (NDH) complex.subcomplex A.component NdhI	as4dtrinity_dn12077_c1_g1_i6	component NdhI of NDH subcomplex A	-2.01784
1.1.8.1.2.5	Photosynthesis.photophosphorylation.chlororespiration.NADH dehydrogenase-like (NDH) complex.subcomplex A.component NdhL	ab7dtrinity_dn26770_c0_g1_i1	component NdhL of NDH subcomplex A	-2.64483
1.1.8.1.2.5	Photosynthesis.photophosphorylation.chlororespiration.NADH dehydrogenase-like (NDH) complex.subcomplex A.component NdhL	bb4dtrinity_dn9298_c0_g1_i6	component NdhL of NDH subcomplex A	-2.91232
1.1.8.1.2.7	Photosynthesis.photophosphorylation.chlororespiration.NADH dehydrogenase-like (NDH) complex.subcomplex A.component NdhN	ab4dtrinity_dn10760_c3_g4_i2	component NdhN of NDH subcomplex A	-3.04489
1.1.8.1.2.7	Photosynthesis.photophosphorylation.chlororespiration.NADH dehydrogenase-like (NDH) complex.subcomplex A.component NdhN	bb4dtrinity_dn1245_c0_g1_i1	component NdhN of NDH subcomplex A	-2.61298
1.1.8.1.2.8	Photosynthesis.photophosphorylation.chlororespiration.NADH dehydrogenase-like (NDH) complex.subcomplex A.component NdhO	cb7dtrinity_dn5773_c0_g1_i2	component NdhO of NDH subcomplex A	-2.79872
1.1.8.1.3.1	Photosynthesis.photophosphorylation.chlororespiration.NADH dehydrogenase-like (NDH) complex.subcomplex B.component PnsB1/NDF1	ab7dtrinity_dn23878_c0_g1_i3	component PnsB1/NDF1 of NDH subcomplex B	-3.3357
1.1.8.1.3.1	Photosynthesis.photophosphorylation.chlororespiration.NADH dehydrogenase-like (NDH) complex.subcomplex B.component PnsB1/NDF1	cb7dtrinity_dn8693_c0_g1_i2	component PnsB1/NDF1 of NDH subcomplex B	-2.61536
1.1.8.1.3.1	Photosynthesis.photophosphorylation.chlororespiration.NADH dehydrogenase-like (NDH) complex.subcomplex B.component PnsB1/NDF1	as4dtrinity_dn12129_c0_g1_i1	component PnsB1/NDF1 of NDH subcomplex B	-3.57126
1.1.8.1.3.2	Photosynthesis.photophosphorylation.chlororespiration.NADH dehydrogenase-like (NDH) complex.subcomplex B.component PnsB2/NDF2	cs4dtrinity_dn2751_c0_g1_i1	component PnsB2/NDF2 of NDH subcomplex B	-2.28958
1.1.8.1.3.4	Photosynthesis.photophosphorylation.chlororespiration.NADH dehydrogenase-like (NDH) complex.subcomplex B.component PnsB4/NDF6	ab4dtrinity_dn10326_c0_g1_i1	component PnsB4/NDF6 of NDH subcomplex B	-2.54449
1.1.8.1.3.4	Photosynthesis.photophosphorylation.chlororespiration.NADH dehydrogenase-like (NDH) complex.subcomplex B.component PnsB4/NDF6	cb7dtrinity_dn5909_c0_g1_i1	component PnsB4/NDF6 of NDH subcomplex B	-2.24108
1.1.8.1.3.4	Photosynthesis.photophosphorylation.chlororespiration.NADH dehydrogenase-like (NDH) complex.subcomplex B.component PnsB4/NDF6	as4dtrinity_dn8163_c0_g1_i2	component PnsB4/NDF6 of NDH subcomplex B	-2.82497
1.1.8.1.3.4	Photosynthesis.photophosphorylation.chlororespiration.NADH dehydrogenase-like (NDH) complex.subcomplex B.component PnsB4/NDF6	bb4dtrinity_dn11126_c0_g1_i2	component PnsB4/NDF6 of NDH subcomplex B	-3.60528
1.1.8.1.3.5	Photosynthesis.photophosphorylation.chlororespiration.NADH dehydrogenase-like (NDH) complex.subcomplex B.component PnsB5/NDH18	cs4dtrinity_dn6861_c0_g1_i1	component PnsB5/NDH18 of NDH subcomplex B	-2.85172
1.1.8.1.3.5	Photosynthesis.photophosphorylation.chlororespiration.NADH dehydrogenase-like (NDH) complex.subcomplex B.component PnsB5/NDH18	cb4dtrinity_dn6075_c0_g1_i1	component PnsB5/NDH18 of NDH subcomplex B	-2.96579
1.1.8.1.3.5	Photosynthesis.photophosphorylation.chlororespiration.NADH dehydrogenase-like (NDH) complex.subcomplex B.component PnsB5/NDH18	bb4dtrinity_dn9331_c0_g2_i1	component PnsB5/NDH18 of NDH subcomplex B	-2.57157
1.1.8.1.3.5	Photosynthesis.photophosphorylation.chlororespiration.NADH dehydrogenase-like (NDH) complex.subcomplex B.component PnsB5/NDH18	bs4dtrinity_dn11219_c0_g1_i2	component PnsB5/NDH18 of NDH subcomplex B	-2.68801
1.1.8.1.4.1	Photosynthesis.photophosphorylation.chlororespiration.NADH dehydrogenase-like (NDH) complex.lumen subcomplex L.component PnsL1	ab4dtrinity_dn2778_c0_g1_i1	component PnsL1 of NDH lumen subcomplex L	-2.89426
1.1.8.1.4.1	Photosynthesis.photophosphorylation.chlororespiration.NADH dehydrogenase-like (NDH) complex.lumen subcomplex L.component PnsL1	bb4dtrinity_dn2287_c0_g1_i2	component PnsL1 of NDH lumen subcomplex L	-2.12758
1.1.8.1.4.2	Photosynthesis.photophosphorylation.chlororespiration.NADH dehydrogenase-like (NDH) complex.lumen subcomplex L.component PnsL2/PQL1	cs4dtrinity_dn12219_c1_g5_i1	component PnsL2/PQL1 of NDH lumen subcomplex L	-2.77948
1.1.8.1.4.4	Photosynthesis.photophosphorylation.chlororespiration.NADH dehydrogenase-like (NDH) complex.lumen subcomplex L.component PnsL4	ab4dtrinity_dn6651_c0_g1_i1	component PnsL4 of NDH lumen subcomplex L	-2.40811
1.1.8.1.5.1	Photosynthesis.photophosphorylation.chlororespiration.NADH dehydrogenase-like (NDH) complex.electron donor-binding subcomplex E.component NdhS	ab4dtrinity_dn6266_c0_g1_i1	component NdhS of NDH electron donor-binding subcomplex E	-2.51936
1.1.8.1.6.3	Photosynthesis.photophosphorylation.chlororespiration.NADH dehydrogenase-like (NDH) complex.assembly and stabilization.assembly factor (CRR1)	cs4dtrinity_dn11905_c2_g2_i6	assembly factor CRR1 involved in NDH complex assembly	-3.04911
1.1.8.1.6.3	Photosynthesis.photophosphorylation.chlororespiration.NADH dehydrogenase-like (NDH) complex.assembly and stabilization.assembly factor (CRR1)	bs4dtrinity_dn13299_c0_g1_i1	assembly factor CRR1 involved in NDH complex assembly	-2.3054
1.1.8.1.6.3	Photosynthesis.photophosphorylation.chlororespiration.NADH dehydrogenase-like (NDH) complex.assembly and stabilization.assembly factor (CRR1)	as4dtrinity_dn6572_c0_g1_i1	assembly factor CRR1 involved in NDH complex assembly	-3.97386
1.1.8.1.6.4	Photosynthesis.photophosphorylation.chlororespiration.NADH dehydrogenase-like (NDH) complex.assembly and stabilization.assembly factor (CRR3)	bs7d1trinity_dn7008_c0_g2_i1	assembly factor CRR3 involved in NDH complex assembly	-3.18701
1.1.8.1.6.4	Photosynthesis.photophosphorylation.chlororespiration.NADH dehydrogenase-like (NDH) complex.assembly and stabilization.assembly factor (CRR3)	bb4dtrinity_dn9493_c0_g1_i1	assembly factor CRR3 involved in NDH complex assembly	-2.3365
1.1.8.1.6.6	Photosynthesis.photophosphorylation.chlororespiration.NADH dehydrogenase-like (NDH) complex.assembly and stabilization.assembly factor (CRR7)	ab7dtrinity_dn21837_c0_g1_i2	assembly factor CRR7 involved in NDH complex assembly	-4.45795
1.1.8.1.6.6	Photosynthesis.photophosphorylation.chlororespiration.NADH dehydrogenase-like (NDH) complex.assembly and stabilization.assembly factor (CRR7)	ab4dtrinity_dn764_c0_g1_i2	assembly factor CRR7 involved in NDH complex assembly	-3.56547
1.1.8.1.6.6	Photosynthesis.photophosphorylation.chlororespiration.NADH dehydrogenase-like (NDH) complex.assembly and stabilization.assembly factor (CRR7)	as4dtrinity_dn12192_c1_g9_i1	assembly factor CRR7 involved in NDH complex assembly	-2.09093
1.1.8.1.6.6	Photosynthesis.photophosphorylation.chlororespiration.NADH dehydrogenase-like (NDH) complex.assembly and stabilization.assembly factor (CRR7)	cb4dtrinity_dn7750_c0_g1_i2	assembly factor CRR7 involved in NDH complex assembly	-2.69375
1.1.8.1.6.7	Photosynthesis.photophosphorylation.chlororespiration.NADH dehydrogenase-like (NDH) complex.assembly and stabilization.assembly factor (NDF5)	cb4dtrinity_dn8897_c0_g1_i4	assembly factor NDF5 involved in NDH complex assembly	-2.06229
1.1.8.1.6.8	Photosynthesis.photophosphorylation.chlororespiration.NADH dehydrogenase-like (NDH) complex.assembly and stabilization.assembly factor (CRR41)	as4dtrinity_dn537_c0_g1_i1	assembly factor CRR41 involved in NDH complex assembly	-2.04053
1.1.8.1.6.8	Photosynthesis.photophosphorylation.chlororespiration.NADH dehydrogenase-like (NDH) complex.assembly and stabilization.assembly factor (CRR41)	ab4dtrinity_dn10284_c3_g9_i1	assembly factor CRR41 involved in NDH complex assembly	-2.2412
1.1.8.1.6.9	Photosynthesis.photophosphorylation.chlororespiration.NADH dehydrogenase-like (NDH) complex.assembly and stabilization.assembly factor (CRR42)	cs4dtrinity_dn8009_c0_g1_i3	assembly factor CRR42 involved in NDH complex assembly	-2.86864
1.1.8.1.6.9	Photosynthesis.photophosphorylation.chlororespiration.NADH dehydrogenase-like (NDH) complex.assembly and stabilization.assembly factor (CRR42)	as4dtrinity_dn7255_c0_g1_i3	assembly factor CRR42 involved in NDH complex assembly	-2.59431
1.1.9.2.2	Photosynthesis.photophosphorylation.ATP synthase complex.peripheral CF1 subcomplex.subunit beta	as7dtrinity_dn11099_c0_g1_i5	subunit beta of peripheral CF1 subcomplex of ATP synthase complex	-2.04876
1.1.9.2.3	Photosynthesis.photophosphorylation.ATP synthase complex.peripheral CF1 subcomplex.subunit gamma	bs4dtrinity_dn11863_c0_g3_i2	subunit gamma of peripheral CF1 subcomplex of ATP synthase complex	-2.08668
1.1.9.2.4	Photosynthesis.photophosphorylation.ATP synthase complex.peripheral CF1 subcomplex.subunit delta	ab4dtrinity_dn10887_c0_g6_i1	subunit delta of peripheral CF1 subcomplex of ATP synthase complex	-2.01111
1.1.9.2.4	Photosynthesis.photophosphorylation.ATP synthase complex.peripheral CF1 subcomplex.subunit delta	ab7dtrinity_dn3706_c0_g1_i2	subunit delta of peripheral CF1 subcomplex of ATP synthase complex	-2.01772
1.1.9.2.5	Photosynthesis.photophosphorylation.ATP synthase complex.peripheral CF1 subcomplex.subunit epsilon	as7dtrinity_dn11099_c0_g1_i5	subunit epsilon of peripheral CF1 subcomplex of ATP synthase complex	-2.04876
1.1.9.3.3	Photosynthesis.photophosphorylation.ATP synthase complex.assembly.assembly factor (BFA3)	ab4dtrinity_dn10511_c0_g3_i3	ATP synthase complex assembly factor (BFA3)	-2.23952
1.2.1.1.1	Photosynthesis.calvin cycle.ribulose-1,5-bisphosphat carboxylase/oxygenase (RuBisCo) activity.RuBisCo heterodimer.large subunit	as7dtrinity_dn11099_c0_g1_i5	large subunit of ribulose-1,5-bisphosphat carboxylase/oxygenase heterodimer	-2.04876
1.2.1.1.2	Photosynthesis.calvin cycle.ribulose-1,5-bisphosphat carboxylase/oxygenase (RuBisCo) activity.RuBisCo heterodimer.small subunit	as4dtrinity_dn11440_c2_g6_i7	small subunit of ribulose-1,5-bisphosphat carboxylase/oxygenase heterodimer	-2.33206
1.2.1.1.2	Photosynthesis.calvin cycle.ribulose-1,5-bisphosphat carboxylase/oxygenase (RuBisCo) activity.RuBisCo heterodimer.small subunit	cs4dtrinity_dn11769_c4_g5_i6	small subunit of ribulose-1,5-bisphosphat carboxylase/oxygenase heterodimer	-2.67015
1.2.1.1.2	Photosynthesis.calvin cycle.ribulose-1,5-bisphosphat carboxylase/oxygenase (RuBisCo) activity.RuBisCo heterodimer.small subunit	bs4dtrinity_dn11953_c4_g2_i3	small subunit of ribulose-1,5-bisphosphat carboxylase/oxygenase heterodimer	-2.7674
1.2.1.1.2	Photosynthesis.calvin cycle.ribulose-1,5-bisphosphat carboxylase/oxygenase (RuBisCo) activity.RuBisCo heterodimer.small subunit	cb4dtrinity_dn14457_c4_g4_i4	small subunit of ribulose-1,5-bisphosphat carboxylase/oxygenase heterodimer	-2.69652
1.2.1.1.2	Photosynthesis.calvin cycle.ribulose-1,5-bisphosphat carboxylase/oxygenase (RuBisCo) activity.RuBisCo heterodimer.small subunit	bb4dtrinity_dn12795_c3_g9_i3	small subunit of ribulose-1,5-bisphosphat carboxylase/oxygenase heterodimer	-2.69864
1.2.1.1.2	Photosynthesis.calvin cycle.ribulose-1,5-bisphosphat carboxylase/oxygenase (RuBisCo) activity.RuBisCo heterodimer.small subunit	bb7dtrinity_dn15338_c1_g1_i3	small subunit of ribulose-1,5-bisphosphat carboxylase/oxygenase heterodimer	-2.76366
1.2.1.1.2	Photosynthesis.calvin cycle.ribulose-1,5-bisphosphat carboxylase/oxygenase (RuBisCo) activity.RuBisCo heterodimer.small subunit	bs7d1trinity_dn3283_c0_g1_i1	small subunit of ribulose-1,5-bisphosphat carboxylase/oxygenase heterodimer	4.82834
1.2.1.1.2	Photosynthesis.calvin cycle.ribulose-1,5-bisphosphat carboxylase/oxygenase (RuBisCo) activity.RuBisCo heterodimer.small subunit	ab4dtrinity_dn10445_c3_g2_i1	small subunit of ribulose-1,5-bisphosphat carboxylase/oxygenase heterodimer	-2.72489
1.2.1.2.7	Photosynthesis.calvin cycle.ribulose-1,5-bisphosphat carboxylase/oxygenase (RuBisCo) activity.RuBisCo assembly.assembly factor (BSD2)	cb4dtrinity_dn17912_c0_g1_i1	BSD2 assembly factor involved in RuBisCo assembly	-3.37981
1.2.1.2.7	Photosynthesis.calvin cycle.ribulose-1,5-bisphosphat carboxylase/oxygenase (RuBisCo) activity.RuBisCo assembly.assembly factor (BSD2)	bb7dtrinity_dn14858_c0_g1_i1	BSD2 assembly factor involved in RuBisCo assembly	-3.62949
1.2.1.3.1	Photosynthesis.calvin cycle.ribulose-1,5-bisphosphat carboxylase/oxygenase (RuBisCo) activity.RuBisCo regulation.lysine N-methyltransferase (RbcMT)	as4dtrinity_dn8118_c0_g1_i2	lysine N-methyltransferase involved in RuBisCo regulation	-2.1284
1.2.1.3.2	Photosynthesis.calvin cycle.ribulose-1,5-bisphosphat carboxylase/oxygenase (RuBisCo) activity.RuBisCo regulation.ATP-dependent activase (RCA)	bs4dtrinity_dn12356_c1_g6_i3	ATP-dependent activase involved in RuBisCo regulation	-2.38592
1.2.1.3.2	Photosynthesis.calvin cycle.ribulose-1,5-bisphosphat carboxylase/oxygenase (RuBisCo) activity.RuBisCo regulation.ATP-dependent activase (RCA)	as4dtrinity_dn11248_c0_g1_i3	ATP-dependent activase involved in RuBisCo regulation	-2.30223
1.2.1.3.2	Photosynthesis.calvin cycle.ribulose-1,5-bisphosphat carboxylase/oxygenase (RuBisCo) activity.RuBisCo regulation.ATP-dependent activase (RCA)	ab4dtrinity_dn10307_c0_g4_i1	ATP-dependent activase involved in RuBisCo regulation	-2.04193
1.2.1.3.2	Photosynthesis.calvin cycle.ribulose-1,5-bisphosphat carboxylase/oxygenase (RuBisCo) activity.RuBisCo regulation.ATP-dependent activase (RCA)	as7dtrinity_dn10759_c0_g1_i1	ATP-dependent activase involved in RuBisCo regulation	-2.20483
1.2.1.3.2	Photosynthesis.calvin cycle.ribulose-1,5-bisphosphat carboxylase/oxygenase (RuBisCo) activity.RuBisCo regulation.ATP-dependent activase (RCA)	bb4dtrinity_dn13117_c4_g2_i5	ATP-dependent activase involved in RuBisCo regulation	-2.37592
1.2.1.3.3	Photosynthesis.calvin cycle.ribulose-1,5-bisphosphat carboxylase/oxygenase (RuBisCo) activity.RuBisCo regulation.xylulose-1,5-bisphosphate phosphatase (CbbY)	ab7dtrinity_dn31027_c4_g2_i2	xylulose-1,5-bisphosphate phosphatase (CbbY)	-2.28639
1.2.1.3.3	Photosynthesis.calvin cycle.ribulose-1,5-bisphosphat carboxylase/oxygenase (RuBisCo) activity.RuBisCo regulation.xylulose-1,5-bisphosphate phosphatase (CbbY)	ab4dtrinity_dn10124_c2_g10_i1	xylulose-1,5-bisphosphate phosphatase (CbbY)	-2.02813
1.2.11	Photosynthesis.calvin cycle.phosphoribulokinase	cs4dtrinity_dn10966_c1_g9_i2	phosphoribulokinase	-2.28453
1.2.11	Photosynthesis.calvin cycle.phosphoribulokinase	bb4dtrinity_dn10648_c0_g1_i2	phosphoribulokinase	-2.47399
1.2.11	Photosynthesis.calvin cycle.phosphoribulokinase	as4dtrinity_dn8017_c0_g1_i1	phosphoribulokinase	-2.48485
1.2.2	Photosynthesis.calvin cycle.phosphoglycerate kinase	as4dtrinity_dn11024_c4_g5_i3	phosphoglycerate kinase	-2.06674
1.2.2	Photosynthesis.calvin cycle.phosphoglycerate kinase	ab4dtrinity_dn10288_c5_g1_i1	phosphoglycerate kinase	-2.05822
1.2.3	Photosynthesis.calvin cycle.glyceraldehyde 3-phosphate dehydrogenase	as4dtrinity_dn11434_c2_g3_i4	glyceraldehyde 3-phosphate dehydrogenase	-2.84644
1.2.3	Photosynthesis.calvin cycle.glyceraldehyde 3-phosphate dehydrogenase	cs4dtrinity_dn11749_c0_g1_i1	glyceraldehyde 3-phosphate dehydrogenase	-3.06477
1.2.3	Photosynthesis.calvin cycle.glyceraldehyde 3-phosphate dehydrogenase	ab7dtrinity_dn30122_c3_g2_i1	glyceraldehyde 3-phosphate dehydrogenase	-3.08368
1.2.3	Photosynthesis.calvin cycle.glyceraldehyde 3-phosphate dehydrogenase	ab4dtrinity_dn10123_c1_g6_i1	glyceraldehyde 3-phosphate dehydrogenase	-3.00928
1.2.5	Photosynthesis.calvin cycle.fructose 1,6-bisphosphate aldolase	bs4dtrinity_dn11366_c0_g1_i3	fructose 1,6-bisphosphate aldolase	-2.03773
1.2.5	Photosynthesis.calvin cycle.fructose 1,6-bisphosphate aldolase	ab7dtrinity_dn30038_c0_g2_i1	fructose 1,6-bisphosphate aldolase	-2.08019
1.2.7	Photosynthesis.calvin cycle.transketolase	as4dtrinity_dn11975_c1_g4_i1	transketolase	-2.58928
1.3.4.4	Photosynthesis.photorespiration.glycine decarboxylase complex.lipoamide-containing component H-protein	bb4dtrinity_dn2130_c0_g1_i1	lipoamide-containing component H-protein of glycine cleavage system	-4.42399
1.3.4.4	Photosynthesis.photorespiration.glycine decarboxylase complex.lipoamide-containing component H-protein	as4dtrinity_dn11004_c1_g3_i2	lipoamide-containing component H-protein of glycine cleavage system	-4.50844
1.3.4.4	Photosynthesis.photorespiration.glycine decarboxylase complex.lipoamide-containing component H-protein	bs4dtrinity_dn8636_c0_g1_i3	lipoamide-containing component H-protein of glycine cleavage system	-4.99472
1.3.4.4	Photosynthesis.photorespiration.glycine decarboxylase complex.lipoamide-containing component H-protein	bb7dtrinity_dn6095_c0_g1_i2	lipoamide-containing component H-protein of glycine cleavage system	-4.1029
1.3.8	Photosynthesis.photorespiration.glycerate:glycolate transporter	bs4dtrinity_dn12151_c2_g2_i2	glycerate:glycolate transporter	-2.17476
1.3.8	Photosynthesis.photorespiration.glycerate:glycolate transporter	bb4dtrinity_dn12962_c0_g3_i3	glycerate:glycolate transporter	-2.58076
10.1.1	Redox homeostasis.reactive oxygen generation.NADPH-oxidase (Rboh)	bb4dtrinity_dn13222_c0_g3_i2	NADPH-oxidase (Rboh)	-2.20127
10.3.1.4	Redox homeostasis.low-molecular-weight scavengers.ascorbate biosynthesis.GDP-D-mannose-epimerase (GME)	ab4dtrinity_dn10550_c1_g1_i11	GDP-D-mannose-epimerase (GME)	-2.78202
10.3.1.4	Redox homeostasis.low-molecular-weight scavengers.ascorbate biosynthesis.GDP-D-mannose-epimerase (GME)	bs7d1trinity_dn11096_c2_g11_i4	GDP-D-mannose-epimerase (GME)	2.14291
10.3.1.4	Redox homeostasis.low-molecular-weight scavengers.ascorbate biosynthesis.GDP-D-mannose-epimerase (GME)	cs4dtrinity_dn10878_c0_g2_i3	GDP-D-mannose-epimerase (GME)	-2.83924
10.3.1.4	Redox homeostasis.low-molecular-weight scavengers.ascorbate biosynthesis.GDP-D-mannose-epimerase (GME)	as4dtrinity_dn11018_c0_g2_i1	GDP-D-mannose-epimerase (GME)	-2.74398
10.3.2.1	Redox homeostasis.low-molecular-weight scavengers.tocopherol biosynthesis.tyrosine aminotransferase	bb7dtrinity_dn13495_c0_g1_i1	tyrosine aminotransferase	2.68553
10.3.2.1	Redox homeostasis.low-molecular-weight scavengers.tocopherol biosynthesis.tyrosine aminotransferase	ab4dtrinity_dn6985_c0_g2_i2	tyrosine aminotransferase	2.78638
10.3.2.1	Redox homeostasis.low-molecular-weight scavengers.tocopherol biosynthesis.tyrosine aminotransferase	bs7d1trinity_dn9582_c0_g1_i6	tyrosine aminotransferase	2.81647
10.3.2.3	Redox homeostasis.low-molecular-weight scavengers.tocopherol biosynthesis.homogentisate phytyltransferase (VTE2/HPT)	bs7dtrinity_dn9987_c0_g1_i1	homogentisate phytyltransferase (VTE2/HPT)	2.35342
10.3.2.3	Redox homeostasis.low-molecular-weight scavengers.tocopherol biosynthesis.homogentisate phytyltransferase (VTE2/HPT)	cs4dtrinity_dn10670_c0_g1_i3	homogentisate phytyltransferase (VTE2/HPT)	-2.41442
10.3.2.3	Redox homeostasis.low-molecular-weight scavengers.tocopherol biosynthesis.homogentisate phytyltransferase (VTE2/HPT)	cb4dtrinity_dn23046_c0_g1_i1	homogentisate phytyltransferase (VTE2/HPT)	3.19227
10.3.2.4	Redox homeostasis.low-molecular-weight scavengers.tocopherol biosynthesis.MPBQ-methyltransferase (VTE3)	as4dtrinity_dn11222_c0_g11_i1	MPBQ-methyltransferase (VTE3)	3.18966
10.3.2.4	Redox homeostasis.low-molecular-weight scavengers.tocopherol biosynthesis.MPBQ-methyltransferase (VTE3)	cb7dtrinity_dn16086_c0_g2_i1	MPBQ-methyltransferase (VTE3)	3.18407
10.3.2.4	Redox homeostasis.low-molecular-weight scavengers.tocopherol biosynthesis.MPBQ-methyltransferase (VTE3)	cs4dtrinity_dn12315_c1_g8_i2	MPBQ-methyltransferase (VTE3)	2.36481
10.3.2.5	Redox homeostasis.low-molecular-weight scavengers.tocopherol biosynthesis.tocopherol cyclase (VTE1/TC)	ab7dtrinity_dn30465_c8_g2_i6	tocopherol cyclase (VTE1/TC)	2.01931
10.3.2.5	Redox homeostasis.low-molecular-weight scavengers.tocopherol biosynthesis.tocopherol cyclase (VTE1/TC)	bs7dtrinity_dn11368_c2_g1_i1	tocopherol cyclase (VTE1/TC)	2.0193
10.3.2.5	Redox homeostasis.low-molecular-weight scavengers.tocopherol biosynthesis.tocopherol cyclase (VTE1/TC)	cb7dtrinity_dn17256_c4_g8_i3	tocopherol cyclase (VTE1/TC)	2.05133
10.4.1.1	Redox homeostasis.hydrogen peroxide removal.ascorbate-glutathione cycle.ascorbate peroxidase (APX)	cs4dtrinity_dn12141_c1_g7_i1	ascorbate peroxidase (APX)	-4.17684
10.4.1.1	Redox homeostasis.hydrogen peroxide removal.ascorbate-glutathione cycle.ascorbate peroxidase (APX)	ab4dtrinity_dn10097_c4_g1_i4	ascorbate peroxidase (APX)	-3.99132
10.4.1.1	Redox homeostasis.hydrogen peroxide removal.ascorbate-glutathione cycle.ascorbate peroxidase (APX)	bs4dtrinity_dn11651_c1_g2_i3	ascorbate peroxidase (APX)	-3.84252
10.4.1.1	Redox homeostasis.hydrogen peroxide removal.ascorbate-glutathione cycle.ascorbate peroxidase (APX)	bb4dtrinity_dn12274_c0_g1_i3	ascorbate peroxidase (APX)	-4.82784
10.4.1.1	Redox homeostasis.hydrogen peroxide removal.ascorbate-glutathione cycle.ascorbate peroxidase (APX)	cb4dtrinity_dn10776_c0_g1_i2	ascorbate peroxidase (APX)	-4.50856
10.4.1.1	Redox homeostasis.hydrogen peroxide removal.ascorbate-glutathione cycle.ascorbate peroxidase (APX)	cs4dtrinity_dn7279_c0_g1_i1	ascorbate peroxidase (APX)	-2.05608
10.4.1.1	Redox homeostasis.hydrogen peroxide removal.ascorbate-glutathione cycle.ascorbate peroxidase (APX)	cs4dtrinity_dn7279_c0_g2_i1	ascorbate peroxidase (APX)	-6.17026
10.4.1.1	Redox homeostasis.hydrogen peroxide removal.ascorbate-glutathione cycle.ascorbate peroxidase (APX)	ab7dtrinity_dn29970_c1_g1_i2	ascorbate peroxidase (APX)	-4.50739
10.4.1.1	Redox homeostasis.hydrogen peroxide removal.ascorbate-glutathione cycle.ascorbate peroxidase (APX)	ab4dtrinity_dn5819_c1_g1_i2	ascorbate peroxidase (APX)	-4.56588
10.4.2	Redox homeostasis.hydrogen peroxide removal.glutathione peroxidase	cb7dtrinity_dn16535_c2_g4_i3	glutathione peroxidase	4.56134
10.4.2	Redox homeostasis.hydrogen peroxide removal.glutathione peroxidase	bb7dtrinity_dn14744_c0_g2_i2	glutathione peroxidase	2.9183
10.4.2	Redox homeostasis.hydrogen peroxide removal.glutathione peroxidase	bs7d1trinity_dn10718_c7_g16_i1	glutathione peroxidase	6.64253
10.4.3.1	Redox homeostasis.hydrogen peroxide removal.peroxiredoxin activities.1-Cys peroxiredoxin (1-CysPrx)	bs7d1trinity_dn11130_c6_g3_i2	1-Cys peroxiredoxin (1-CysPrx)	7.40712
10.4.3.1	Redox homeostasis.hydrogen peroxide removal.peroxiredoxin activities.1-Cys peroxiredoxin (1-CysPrx)	ab7dtrinity_dn26509_c0_g1_i1	1-Cys peroxiredoxin (1-CysPrx)	7.52208
10.4.3.1	Redox homeostasis.hydrogen peroxide removal.peroxiredoxin activities.1-Cys peroxiredoxin (1-CysPrx)	cs4dtrinity_dn8206_c0_g1_i2	1-Cys peroxiredoxin (1-CysPrx)	-2.83307
10.4.3.1	Redox homeostasis.hydrogen peroxide removal.peroxiredoxin activities.1-Cys peroxiredoxin (1-CysPrx)	bs4dtrinity_dn6876_c0_g1_i1	1-Cys peroxiredoxin (1-CysPrx)	-2.40913
10.4.3.1	Redox homeostasis.hydrogen peroxide removal.peroxiredoxin activities.1-Cys peroxiredoxin (1-CysPrx)	cb7dtrinity_dn16557_c1_g3_i4	1-Cys peroxiredoxin (1-CysPrx)	7.65318
10.5.2	Redox homeostasis.chloroplast redox homeostasis.NADPH-dependent thioredoxin reductase	bb4dtrinity_dn12591_c8_g4_i1	NADPH-dependent thioredoxin reductase	-2.06594
10.5.3.2	Redox homeostasis.chloroplast redox homeostasis.2-Cys peroxiredoxin activities.atypical 2-Cys peroxiredoxin (PrxQ)	cs4dtrinity_dn12317_c0_g4_i5	atypical 2-Cys peroxiredoxin (PrxQ)	-3.25733
10.5.3.2	Redox homeostasis.chloroplast redox homeostasis.2-Cys peroxiredoxin activities.atypical 2-Cys peroxiredoxin (PrxQ)	bb4dtrinity_dn3172_c0_g1_i1	atypical 2-Cys peroxiredoxin (PrxQ)	-3.69772
10.6.1	Redox homeostasis.cytosol/mitochondrion/nucleus redox homeostasis.H-type thioredoxin	cb7dtrinity_dn2549_c0_g1_i1	H-type thioredoxin	3.02879
10.6.1	Redox homeostasis.cytosol/mitochondrion/nucleus redox homeostasis.H-type thioredoxin	cb7dtrinity_dn11581_c0_g1_i1	H-type thioredoxin	2.1194
10.6.3	Redox homeostasis.cytosol/mitochondrion/nucleus redox homeostasis.nucleoredoxin	ab7dtrinity_dn4276_c0_g1_i1	nucleoredoxin	2.51762
10.6.3	Redox homeostasis.cytosol/mitochondrion/nucleus redox homeostasis.nucleoredoxin	bs4dtrinity_dn9193_c0_g1_i5	nucleoredoxin	2.07139
11.1.1.1	Phytohormone action.abscisic acid.biosynthesis.zeaxanthin epoxidase (ABA1)	bs7d1trinity_dn11080_c1_g4_i3	zeaxanthin epoxidase (ABA1)	2.96698
11.1.1.1	Phytohormone action.abscisic acid.biosynthesis.zeaxanthin epoxidase (ABA1)	bb7dtrinity_dn1552_c0_g1_i1	zeaxanthin epoxidase (ABA1)	3.75863
11.1.1.3	Phytohormone action.abscisic acid.biosynthesis.neoxanthin biosynthesis cofactor (NXD1)	cs4dtrinity_dn10544_c0_g1_i2	NXD1 neoxanthin biosynthesis cofactor	-3.19408
11.1.1.3	Phytohormone action.abscisic acid.biosynthesis.neoxanthin biosynthesis cofactor (NXD1)	ab4dtrinity_dn9095_c0_g1_i2	NXD1 neoxanthin biosynthesis cofactor	-2.52974
11.1.1.3	Phytohormone action.abscisic acid.biosynthesis.neoxanthin biosynthesis cofactor (NXD1)	bb4dtrinity_dn12137_c0_g1_i1	NXD1 neoxanthin biosynthesis cofactor	-2.77824
11.1.1.3	Phytohormone action.abscisic acid.biosynthesis.neoxanthin biosynthesis cofactor (NXD1)	ab7dtrinity_dn18218_c0_g1_i1	NXD1 neoxanthin biosynthesis cofactor	-2.015
11.1.2.1.1.1	Phytohormone action.abscisic acid.perception and signalling.PYR/PYL-receptor.cytoplasm-localized receptor complex.receptor component PYL/RCAR	ab4dtrinity_dn10605_c0_g6_i3	receptor component PYL/RCAR of cytoplasm-localized abscisic acid receptor complex	2.20023
11.1.2.1.1.1	Phytohormone action.abscisic acid.perception and signalling.PYR/PYL-receptor.cytoplasm-localized receptor complex.receptor component PYL/RCAR	bb7dtrinity_dn13724_c0_g1_i2	receptor component PYL/RCAR of cytoplasm-localized abscisic acid receptor complex	2.12768
11.1.2.1.1.1	Phytohormone action.abscisic acid.perception and signalling.PYR/PYL-receptor.cytoplasm-localized receptor complex.receptor component PYL/RCAR	as7dtrinity_dn9996_c0_g4_i1	receptor component PYL/RCAR of cytoplasm-localized abscisic acid receptor complex	2.17625
11.1.2.1.1.1	Phytohormone action.abscisic acid.perception and signalling.PYR/PYL-receptor.cytoplasm-localized receptor complex.receptor component PYL/RCAR	cb7dtrinity_dn17037_c3_g2_i1	receptor component PYL/RCAR of cytoplasm-localized abscisic acid receptor complex	6.13698
11.1.2.1.1.1	Phytohormone action.abscisic acid.perception and signalling.PYR/PYL-receptor.cytoplasm-localized receptor complex.receptor component PYL/RCAR	cb7dtrinity_dn17037_c4_g7_i1	receptor component PYL/RCAR of cytoplasm-localized abscisic acid receptor complex	2.48628
11.1.2.1.1.1	Phytohormone action.abscisic acid.perception and signalling.PYR/PYL-receptor.cytoplasm-localized receptor complex.receptor component PYL/RCAR	bb7dtrinity_dn8278_c0_g1_i1	receptor component PYL/RCAR of cytoplasm-localized abscisic acid receptor complex	2.63375
11.1.2.1.1.1	Phytohormone action.abscisic acid.perception and signalling.PYR/PYL-receptor.cytoplasm-localized receptor complex.receptor component PYL/RCAR	bs7dtrinity_dn22687_c0_g1_i1	receptor component PYL/RCAR of cytoplasm-localized abscisic acid receptor complex	5.32006
11.1.2.2.1	Phytohormone action.abscisic acid.perception and signalling.membrane-localized receptors.chloroplast envelope-localized receptor (ABAR)	cs4dtrinity_dn11036_c0_g7_i1	ABAR chloroplast envelope-localized abscisic acid receptor	-3.48152
11.1.2.2.1	Phytohormone action.abscisic acid.perception and signalling.membrane-localized receptors.chloroplast envelope-localized receptor (ABAR)	cb7dtrinity_dn15690_c0_g1_i3	ABAR chloroplast envelope-localized abscisic acid receptor	-3.48668
11.1.2.4	Phytohormone action.abscisic acid.perception and signalling.signal transducer (RHA2)	cb7dtrinity_dn17217_c2_g1_i2	RHA2 signal transducer of abscisic acid perception	2.12689
11.1.3.2	Phytohormone action.abscisic acid.conjugation and degradation.abscisic acid hydroxylase	bs7dtrinity_dn3646_c1_g1_i1	abscisic acid hydroxylase	2.58709
11.1.3.2	Phytohormone action.abscisic acid.conjugation and degradation.abscisic acid hydroxylase	cs4dtrinity_dn6224_c1_g1_i1	abscisic acid hydroxylase	-4.09088
11.1.3.2	Phytohormone action.abscisic acid.conjugation and degradation.abscisic acid hydroxylase	cb7dtrinity_dn13298_c0_g3_i1	abscisic acid hydroxylase	2.90141
11.1.4.1	Phytohormone action.abscisic acid.transport.abscisic acid transporter (AIT)	bb7dtrinity_dn16553_c6_g7_i1	abscisic acid transporter (AIT)	2.97299
11.1.4.1	Phytohormone action.abscisic acid.transport.abscisic acid transporter (AIT)	cs4dtrinity_dn12218_c2_g4_i1	abscisic acid transporter (AIT)	-3.74236
11.10.1.1.1	Phytohormone action.signalling peptides.NCRP (non-cysteine-rich-peptide) category.PIP/PIPL-peptide activity.PIP/PIPL-precursor polypeptide	cb7dtrinity_dn21811_c0_g1_i1	PIP/PIPL precursor polypeptide	3.75572
11.10.1.1.1	Phytohormone action.signalling peptides.NCRP (non-cysteine-rich-peptide) category.PIP/PIPL-peptide activity.PIP/PIPL-precursor polypeptide	bs7dtrinity_dn23180_c0_g1_i1	PIP/PIPL precursor polypeptide	3.35714
11.10.1.1.1	Phytohormone action.signalling peptides.NCRP (non-cysteine-rich-peptide) category.PIP/PIPL-peptide activity.PIP/PIPL-precursor polypeptide	cb7dtrinity_dn2555_c0_g1_i2	PIP/PIPL precursor polypeptide	6.84888
11.10.1.1.1	Phytohormone action.signalling peptides.NCRP (non-cysteine-rich-peptide) category.PIP/PIPL-peptide activity.PIP/PIPL-precursor polypeptide	bs7dtrinity_dn22162_c0_g1_i1	PIP/PIPL precursor polypeptide	8.00102
11.10.1.10.1	Phytohormone action.signalling peptides.NCRP (non-cysteine-rich-peptide) category.CLE-peptide activity.CLE-precursor protein	cb7dtrinity_dn113_c0_g1_i1	CLE precursor polypeptide	2.69796
11.10.1.10.1	Phytohormone action.signalling peptides.NCRP (non-cysteine-rich-peptide) category.CLE-peptide activity.CLE-precursor protein	cs4dtrinity_dn11284_c0_g1_i2	CLE precursor polypeptide	-3.45859
11.10.1.10.1	Phytohormone action.signalling peptides.NCRP (non-cysteine-rich-peptide) category.CLE-peptide activity.CLE-precursor protein	cb4dtrinity_dn21974_c0_g1_i1	CLE precursor polypeptide	3.02563
11.10.1.10.1	Phytohormone action.signalling peptides.NCRP (non-cysteine-rich-peptide) category.CLE-peptide activity.CLE-precursor protein	bb4dtrinity_dn12986_c5_g10_i1	CLE precursor polypeptide	-2.34544
11.10.1.10.1	Phytohormone action.signalling peptides.NCRP (non-cysteine-rich-peptide) category.CLE-peptide activity.CLE-precursor protein	ab4dtrinity_dn10803_c4_g1_i1	CLE precursor polypeptide	-2.55078
11.10.1.10.1	Phytohormone action.signalling peptides.NCRP (non-cysteine-rich-peptide) category.CLE-peptide activity.CLE-precursor protein	as4dtrinity_dn11541_c1_g2_i1	CLE precursor polypeptide	-2.92568
11.10.1.10.1	Phytohormone action.signalling peptides.NCRP (non-cysteine-rich-peptide) category.CLE-peptide activity.CLE-precursor protein	bb4dtrinity_dn10930_c0_g1_i1	CLE precursor polypeptide	-3.30995
11.10.1.10.1	Phytohormone action.signalling peptides.NCRP (non-cysteine-rich-peptide) category.CLE-peptide activity.CLE-precursor protein	bs4dtrinity_dn10361_c0_g1_i1	CLE precursor polypeptide	-3.10513
11.10.1.10.1	Phytohormone action.signalling peptides.NCRP (non-cysteine-rich-peptide) category.CLE-peptide activity.CLE-precursor protein	cs4dtrinity_dn35669_c0_g1_i1	CLE precursor polypeptide	-3.63088
11.10.1.10.1	Phytohormone action.signalling peptides.NCRP (non-cysteine-rich-peptide) category.CLE-peptide activity.CLE-precursor protein	as7dtrinity_dn8522_c0_g2_i1	CLE precursor polypeptide	10.8966
11.10.1.10.1	Phytohormone action.signalling peptides.NCRP (non-cysteine-rich-peptide) category.CLE-peptide activity.CLE-precursor protein	cb4dtrinity_dn23063_c0_g1_i1	CLE precursor polypeptide	4.19081
11.10.1.11.1	Phytohormone action.signalling peptides.NCRP (non-cysteine-rich-peptide) category.IMA/FEP-peptide activity.IMA/FEP precursor polypeptide	bs7dtrinity_dn12075_c4_g3_i1	IMA/FEPprecursor polypeptide	2.90689
11.10.1.11.1	Phytohormone action.signalling peptides.NCRP (non-cysteine-rich-peptide) category.IMA/FEP-peptide activity.IMA/FEP precursor polypeptide	bs7d1trinity_dn10504_c0_g4_i1	IMA/FEPprecursor polypeptide	2.88488
11.10.1.11.1	Phytohormone action.signalling peptides.NCRP (non-cysteine-rich-peptide) category.IMA/FEP-peptide activity.IMA/FEP precursor polypeptide	bb7dtrinity_dn29815_c0_g1_i1	IMA/FEPprecursor polypeptide	4.62284
11.10.1.11.1	Phytohormone action.signalling peptides.NCRP (non-cysteine-rich-peptide) category.IMA/FEP-peptide activity.IMA/FEP precursor polypeptide	bb4dtrinity_dn13019_c1_g1_i2	IMA/FEPprecursor polypeptide	4.44667
11.10.1.11.1	Phytohormone action.signalling peptides.NCRP (non-cysteine-rich-peptide) category.IMA/FEP-peptide activity.IMA/FEP precursor polypeptide	cb4dtrinity_dn1179_c0_g1_i1	IMA/FEPprecursor polypeptide	4.05862
11.10.1.11.1	Phytohormone action.signalling peptides.NCRP (non-cysteine-rich-peptide) category.IMA/FEP-peptide activity.IMA/FEP precursor polypeptide	ab7dtrinity_dn18197_c0_g2_i2	IMA/FEPprecursor polypeptide	3.10445
11.10.1.11.1	Phytohormone action.signalling peptides.NCRP (non-cysteine-rich-peptide) category.IMA/FEP-peptide activity.IMA/FEP precursor polypeptide	ab4dtrinity_dn9616_c1_g2_i1	IMA/FEPprecursor polypeptide	3.02168
11.10.1.2.1	Phytohormone action.signalling peptides.NCRP (non-cysteine-rich-peptide) category.phytosulfokine activity.pythosulfokine precursor polypeptide (PSK)	cb7dtrinity_dn23363_c0_g1_i1	pythosulfokine precursor polypeptide (PSK)	4.00791
11.10.1.2.1	Phytohormone action.signalling peptides.NCRP (non-cysteine-rich-peptide) category.phytosulfokine activity.pythosulfokine precursor polypeptide (PSK)	cs4dtrinity_dn6270_c0_g1_i1	pythosulfokine precursor polypeptide (PSK)	2.85929
11.10.1.2.1	Phytohormone action.signalling peptides.NCRP (non-cysteine-rich-peptide) category.phytosulfokine activity.pythosulfokine precursor polypeptide (PSK)	bs7dtrinity_dn17417_c0_g1_i1	pythosulfokine precursor polypeptide (PSK)	2.8288
11.10.1.2.1	Phytohormone action.signalling peptides.NCRP (non-cysteine-rich-peptide) category.phytosulfokine activity.pythosulfokine precursor polypeptide (PSK)	bs4dtrinity_dn12600_c5_g2_i1	pythosulfokine precursor polypeptide (PSK)	-2.81436
11.10.1.2.1	Phytohormone action.signalling peptides.NCRP (non-cysteine-rich-peptide) category.phytosulfokine activity.pythosulfokine precursor polypeptide (PSK)	bs7d1trinity_dn622_c0_g2_i1	pythosulfokine precursor polypeptide (PSK)	3.11059
11.10.1.2.1	Phytohormone action.signalling peptides.NCRP (non-cysteine-rich-peptide) category.phytosulfokine activity.pythosulfokine precursor polypeptide (PSK)	bs7d1trinity_dn622_c0_g1_i2	pythosulfokine precursor polypeptide (PSK)	3.55073
11.10.1.3.1	Phytohormone action.signalling peptides.NCRP (non-cysteine-rich-peptide) category.CEP-peptide activity.CEP-precursor polypeptide	bb7dtrinity_dn4067_c0_g1_i1	CEP precursor polypeptide	4.3746
11.10.1.3.1	Phytohormone action.signalling peptides.NCRP (non-cysteine-rich-peptide) category.CEP-peptide activity.CEP-precursor polypeptide	bb7dtrinity_dn23899_c0_g1_i1	CEP precursor polypeptide	4.15422
11.10.1.3.1	Phytohormone action.signalling peptides.NCRP (non-cysteine-rich-peptide) category.CEP-peptide activity.CEP-precursor polypeptide	bs7dtrinity_dn4800_c0_g2_i1	CEP precursor polypeptide	10.9456
11.10.1.3.1	Phytohormone action.signalling peptides.NCRP (non-cysteine-rich-peptide) category.CEP-peptide activity.CEP-precursor polypeptide	cb7dtrinity_dn20513_c0_g1_i1	CEP precursor polypeptide	7.12092
11.10.1.3.1	Phytohormone action.signalling peptides.NCRP (non-cysteine-rich-peptide) category.CEP-peptide activity.CEP-precursor polypeptide	as7dtrinity_dn6528_c0_g2_i1	CEP precursor polypeptide	9.23438
11.10.1.4.2	Phytohormone action.signalling peptides.NCRP (non-cysteine-rich-peptide) category.CIF-peptide activity.CIF-peptide receptor (GSO)	bs7d1trinity_dn11120_c0_g2_i1	CIF-peptide receptor (GSO)	4.3804
11.10.1.5.1	Phytohormone action.signalling peptides.NCRP (non-cysteine-rich-peptide) category.IDL-peptide activity.IDA/IDL-precursor polypeptide	cs4dtrinity_dn11868_c0_g1_i1	IDA/IDL precursor polypeptide	-2.37941
11.10.1.5.1	Phytohormone action.signalling peptides.NCRP (non-cysteine-rich-peptide) category.IDL-peptide activity.IDA/IDL-precursor polypeptide	as4dtrinity_dn15714_c0_g1_i1	IDA/IDL precursor polypeptide	-3.51845
11.10.1.6.1	Phytohormone action.signalling peptides.NCRP (non-cysteine-rich-peptide) category.DVL/ROT-peptide activity.DVL/RTFL-precursor polypeptide	cs4dtrinity_dn11519_c2_g6_i1	DVL/RTFL precursor polypeptide	-2.6724
11.10.1.6.1	Phytohormone action.signalling peptides.NCRP (non-cysteine-rich-peptide) category.DVL/ROT-peptide activity.DVL/RTFL-precursor polypeptide	as7dtrinity_dn19163_c0_g1_i1	DVL/RTFL precursor polypeptide	2.8815
11.10.1.6.1	Phytohormone action.signalling peptides.NCRP (non-cysteine-rich-peptide) category.DVL/ROT-peptide activity.DVL/RTFL-precursor polypeptide	bb7dtrinity_dn16574_c0_g2_i1	DVL/RTFL precursor polypeptide	3.8477
11.10.1.6.1	Phytohormone action.signalling peptides.NCRP (non-cysteine-rich-peptide) category.DVL/ROT-peptide activity.DVL/RTFL-precursor polypeptide	as7dtrinity_dn17652_c0_g1_i1	DVL/RTFL precursor polypeptide	6.37812
11.10.1.6.1	Phytohormone action.signalling peptides.NCRP (non-cysteine-rich-peptide) category.DVL/ROT-peptide activity.DVL/RTFL-precursor polypeptide	bs7dtrinity_dn11622_c2_g8_i3	DVL/RTFL precursor polypeptide	7.72707
11.10.1.7.1	Phytohormone action.signalling peptides.NCRP (non-cysteine-rich-peptide) category.TDL-peptide activity.TDL-precursor polypeptide	bs4dtrinity_dn5772_c0_g1_i1	TDL precursor polypeptide	-3.77434
11.10.1.7.1	Phytohormone action.signalling peptides.NCRP (non-cysteine-rich-peptide) category.TDL-peptide activity.TDL-precursor polypeptide	cs4dtrinity_dn3776_c0_g1_i1	TDL precursor polypeptide	-3.24626
11.10.1.7.1	Phytohormone action.signalling peptides.NCRP (non-cysteine-rich-peptide) category.TDL-peptide activity.TDL-precursor polypeptide	ab4dtrinity_dn8130_c0_g1_i4	TDL precursor polypeptide	-2.52487
11.10.1.7.2	Phytohormone action.signalling peptides.NCRP (non-cysteine-rich-peptide) category.TDL-peptide activity.TDL-peptide receptor (EMS1/MSP1)	ab4dtrinity_dn22134_c0_g1_i1	TDL-peptide receptor (EMS1/MSP1)	-2.97798
11.10.1.8.1	Phytohormone action.signalling peptides.NCRP (non-cysteine-rich-peptide) category.GLV/RGF/CLEL-peptide activity.RGF-precursor polypeptide	as4dtrinity_dn12272_c1_g1_i16	RGF precursor polypeptide	-2.07969
11.10.1.8.1	Phytohormone action.signalling peptides.NCRP (non-cysteine-rich-peptide) category.GLV/RGF/CLEL-peptide activity.RGF-precursor polypeptide	ab7dtrinity_dn30996_c0_g1_i3	RGF precursor polypeptide	-2.44382
11.10.1.8.1	Phytohormone action.signalling peptides.NCRP (non-cysteine-rich-peptide) category.GLV/RGF/CLEL-peptide activity.RGF-precursor polypeptide	cs4dtrinity_dn12346_c3_g1_i8	RGF precursor polypeptide	-2.52258
11.10.1.8.1	Phytohormone action.signalling peptides.NCRP (non-cysteine-rich-peptide) category.GLV/RGF/CLEL-peptide activity.RGF-precursor polypeptide	bs4dtrinity_dn13117_c1_g1_i8	RGF precursor polypeptide	-3.32991
11.10.1.8.1	Phytohormone action.signalling peptides.NCRP (non-cysteine-rich-peptide) category.GLV/RGF/CLEL-peptide activity.RGF-precursor polypeptide	cs4dtrinity_dn5205_c0_g1_i1	RGF precursor polypeptide	-2.57564
11.10.1.8.1	Phytohormone action.signalling peptides.NCRP (non-cysteine-rich-peptide) category.GLV/RGF/CLEL-peptide activity.RGF-precursor polypeptide	cs4dtrinity_dn3879_c0_g1_i1	RGF precursor polypeptide	-3.32476
11.10.1.8.2	Phytohormone action.signalling peptides.NCRP (non-cysteine-rich-peptide) category.GLV/RGF/CLEL-peptide activity.RGF-peptide receptor (RGFR)	cs4dtrinity_dn1525_c0_g1_i1	RGF-peptide receptor (RGFR)	-3.55658
11.10.1.8.2	Phytohormone action.signalling peptides.NCRP (non-cysteine-rich-peptide) category.GLV/RGF/CLEL-peptide activity.RGF-peptide receptor (RGFR)	bs7dtrinity_dn5966_c0_g1_i1	RGF-peptide receptor (RGFR)	2.57074
11.10.1.9.1	Phytohormone action.signalling peptides.NCRP (non-cysteine-rich-peptide) category.CLE-TDIF-peptide activity.TDIF-precursor polypeptide	cs4dtrinity_dn11284_c0_g1_i2	TDIF precursor polypeptide	-3.45859
11.10.1.9.1	Phytohormone action.signalling peptides.NCRP (non-cysteine-rich-peptide) category.CLE-TDIF-peptide activity.TDIF-precursor polypeptide	bb4dtrinity_dn12986_c5_g10_i1	TDIF precursor polypeptide	-2.34544
11.10.1.9.2	Phytohormone action.signalling peptides.NCRP (non-cysteine-rich-peptide) category.CLE-TDIF-peptide activity.TDIF-peptide receptor (PXY)	as4dtrinity_dn11881_c0_g8_i1	TDIF-peptide receptor (PXY)	-3.27325
11.10.1.9.2	Phytohormone action.signalling peptides.NCRP (non-cysteine-rich-peptide) category.CLE-TDIF-peptide activity.TDIF-peptide receptor (PXY)	bb4dtrinity_dn13104_c3_g3_i3	TDIF-peptide receptor (PXY)	-3.96798
11.10.1.9.2	Phytohormone action.signalling peptides.NCRP (non-cysteine-rich-peptide) category.CLE-TDIF-peptide activity.TDIF-peptide receptor (PXY)	cb4dtrinity_dn10853_c0_g2_i2	TDIF-peptide receptor (PXY)	-3.93866
11.10.2.1.1	Phytohormone action.signalling peptides.CRP (cysteine-rich-peptide) category.GASA/GAST-peptide activity.GASA-precursor polypeptide	bb7dtrinity_dn16668_c2_g1_i2	GASA precursor polypeptide	4.84761
11.10.2.1.1	Phytohormone action.signalling peptides.CRP (cysteine-rich-peptide) category.GASA/GAST-peptide activity.GASA-precursor polypeptide	bs7d1trinity_dn10417_c3_g4_i1	GASA precursor polypeptide	4.97943
11.10.2.1.1	Phytohormone action.signalling peptides.CRP (cysteine-rich-peptide) category.GASA/GAST-peptide activity.GASA-precursor polypeptide	as4dtrinity_dn11631_c0_g3_i3	GASA precursor polypeptide	2.31655
11.10.2.1.1	Phytohormone action.signalling peptides.CRP (cysteine-rich-peptide) category.GASA/GAST-peptide activity.GASA-precursor polypeptide	as4dtrinity_dn10949_c1_g2_i3	GASA precursor polypeptide	-3.75385
11.10.2.1.1	Phytohormone action.signalling peptides.CRP (cysteine-rich-peptide) category.GASA/GAST-peptide activity.GASA-precursor polypeptide	bs7d1trinity_dn10701_c0_g4_i3	GASA precursor polypeptide	2.74194
11.10.2.1.1	Phytohormone action.signalling peptides.CRP (cysteine-rich-peptide) category.GASA/GAST-peptide activity.GASA-precursor polypeptide	bs4dtrinity_dn12526_c0_g5_i1	GASA precursor polypeptide	-5.01078
11.10.2.1.1	Phytohormone action.signalling peptides.CRP (cysteine-rich-peptide) category.GASA/GAST-peptide activity.GASA-precursor polypeptide	cs4dtrinity_dn8854_c0_g2_i1	GASA precursor polypeptide	-3.92891
11.10.2.1.1	Phytohormone action.signalling peptides.CRP (cysteine-rich-peptide) category.GASA/GAST-peptide activity.GASA-precursor polypeptide	bs4dtrinity_dn11989_c1_g11_i2	GASA precursor polypeptide	-4.93495
11.10.2.1.1	Phytohormone action.signalling peptides.CRP (cysteine-rich-peptide) category.GASA/GAST-peptide activity.GASA-precursor polypeptide	ab7dtrinity_dn30687_c0_g5_i2	GASA precursor polypeptide	-6.09806
11.10.2.1.1	Phytohormone action.signalling peptides.CRP (cysteine-rich-peptide) category.GASA/GAST-peptide activity.GASA-precursor polypeptide	as4dtrinity_dn11750_c2_g4_i1	GASA precursor polypeptide	-3.4234
11.10.2.1.1	Phytohormone action.signalling peptides.CRP (cysteine-rich-peptide) category.GASA/GAST-peptide activity.GASA-precursor polypeptide	bs4dtrinity_dn10955_c1_g1_i5	GASA precursor polypeptide	-3.66241
11.10.2.1.1	Phytohormone action.signalling peptides.CRP (cysteine-rich-peptide) category.GASA/GAST-peptide activity.GASA-precursor polypeptide	as4dtrinity_dn11267_c2_g5_i5	GASA precursor polypeptide	-4.39734
11.10.2.1.1	Phytohormone action.signalling peptides.CRP (cysteine-rich-peptide) category.GASA/GAST-peptide activity.GASA-precursor polypeptide	cb7dtrinity_dn13106_c0_g1_i1	GASA precursor polypeptide	8.52123
11.10.2.1.1	Phytohormone action.signalling peptides.CRP (cysteine-rich-peptide) category.GASA/GAST-peptide activity.GASA-precursor polypeptide	as7dtrinity_dn10283_c1_g1_i2	GASA precursor polypeptide	4.39258
11.10.2.1.1	Phytohormone action.signalling peptides.CRP (cysteine-rich-peptide) category.GASA/GAST-peptide activity.GASA-precursor polypeptide	cb4dtrinity_dn14556_c3_g1_i1	GASA precursor polypeptide	-6.36174
11.10.2.1.1	Phytohormone action.signalling peptides.CRP (cysteine-rich-peptide) category.GASA/GAST-peptide activity.GASA-precursor polypeptide	cs4dtrinity_dn12307_c0_g5_i3	GASA precursor polypeptide	-4.98649
11.10.2.1.1	Phytohormone action.signalling peptides.CRP (cysteine-rich-peptide) category.GASA/GAST-peptide activity.GASA-precursor polypeptide	cb7dtrinity_dn12122_c0_g1_i1	GASA precursor polypeptide	-3.59774
11.10.2.1.1	Phytohormone action.signalling peptides.CRP (cysteine-rich-peptide) category.GASA/GAST-peptide activity.GASA-precursor polypeptide	as7dtrinity_dn2368_c0_g1_i1	GASA precursor polypeptide	6.58131
11.10.2.1.1	Phytohormone action.signalling peptides.CRP (cysteine-rich-peptide) category.GASA/GAST-peptide activity.GASA-precursor polypeptide	bs7dtrinity_dn12130_c0_g2_i1	GASA precursor polypeptide	6.67371
11.10.2.1.1	Phytohormone action.signalling peptides.CRP (cysteine-rich-peptide) category.GASA/GAST-peptide activity.GASA-precursor polypeptide	cb7dtrinity_dn17039_c0_g1_i1	GASA precursor polypeptide	4.15002
11.10.2.1.1	Phytohormone action.signalling peptides.CRP (cysteine-rich-peptide) category.GASA/GAST-peptide activity.GASA-precursor polypeptide	ab7dtrinity_dn85230_c0_g1_i1	GASA precursor polypeptide	6.99416
11.10.2.1.1	Phytohormone action.signalling peptides.CRP (cysteine-rich-peptide) category.GASA/GAST-peptide activity.GASA-precursor polypeptide	as7dtrinity_dn7174_c0_g1_i1	GASA precursor polypeptide	4.32371
11.10.2.1.1	Phytohormone action.signalling peptides.CRP (cysteine-rich-peptide) category.GASA/GAST-peptide activity.GASA-precursor polypeptide	ab7dtrinity_dn4780_c0_g1_i1	GASA precursor polypeptide	-3.33815
11.10.2.1.1	Phytohormone action.signalling peptides.CRP (cysteine-rich-peptide) category.GASA/GAST-peptide activity.GASA-precursor polypeptide	bb7dtrinity_dn10517_c0_g1_i2	GASA precursor polypeptide	7.41228
11.10.2.1.1	Phytohormone action.signalling peptides.CRP (cysteine-rich-peptide) category.GASA/GAST-peptide activity.GASA-precursor polypeptide	cs4dtrinity_dn11790_c0_g1_i2	GASA precursor polypeptide	-4.07587
11.10.2.1.1	Phytohormone action.signalling peptides.CRP (cysteine-rich-peptide) category.GASA/GAST-peptide activity.GASA-precursor polypeptide	ab4dtrinity_dn3486_c0_g1_i2	GASA precursor polypeptide	-3.71603
11.10.2.1.1	Phytohormone action.signalling peptides.CRP (cysteine-rich-peptide) category.GASA/GAST-peptide activity.GASA-precursor polypeptide	as7dtrinity_dn9458_c0_g2_i1	GASA precursor polypeptide	8.58659
11.10.2.1.1	Phytohormone action.signalling peptides.CRP (cysteine-rich-peptide) category.GASA/GAST-peptide activity.GASA-precursor polypeptide	cb4dtrinity_dn7582_c0_g1_i2	GASA precursor polypeptide	-4.34222
11.10.2.1.1	Phytohormone action.signalling peptides.CRP (cysteine-rich-peptide) category.GASA/GAST-peptide activity.GASA-precursor polypeptide	cb7dtrinity_dn8487_c0_g1_i1	GASA precursor polypeptide	6.57206
11.10.2.1.1	Phytohormone action.signalling peptides.CRP (cysteine-rich-peptide) category.GASA/GAST-peptide activity.GASA-precursor polypeptide	cb7dtrinity_dn16763_c1_g8_i1	GASA precursor polypeptide	4.75246
11.10.2.1.1	Phytohormone action.signalling peptides.CRP (cysteine-rich-peptide) category.GASA/GAST-peptide activity.GASA-precursor polypeptide	bs7dtrinity_dn6280_c0_g1_i1	GASA precursor polypeptide	7.41231
11.10.2.1.1	Phytohormone action.signalling peptides.CRP (cysteine-rich-peptide) category.GASA/GAST-peptide activity.GASA-precursor polypeptide	bs7d1trinity_dn1491_c0_g1_i1	GASA precursor polypeptide	-5.24291
11.10.2.1.1	Phytohormone action.signalling peptides.CRP (cysteine-rich-peptide) category.GASA/GAST-peptide activity.GASA-precursor polypeptide	bb7dtrinity_dn27497_c0_g1_i1	GASA precursor polypeptide	3.97875
11.10.2.1.1	Phytohormone action.signalling peptides.CRP (cysteine-rich-peptide) category.GASA/GAST-peptide activity.GASA-precursor polypeptide	bs7dtrinity_dn9099_c0_g1_i2	GASA precursor polypeptide	7.61662
11.10.2.1.1	Phytohormone action.signalling peptides.CRP (cysteine-rich-peptide) category.GASA/GAST-peptide activity.GASA-precursor polypeptide	ab7dtrinity_dn1508_c0_g1_i1	GASA precursor polypeptide	5.50902
11.10.2.2.1	Phytohormone action.signalling peptides.CRP (cysteine-rich-peptide) category.STIG1-peptide activity.STIG1/GRI-precursor polypeptide	cs4dtrinity_dn640_c0_g1_i3	STIG1/GRI precursor polypeptide	2.5925
11.10.2.3.1	Phytohormone action.signalling peptides.CRP (cysteine-rich-peptide) category.EPF/EPFL-peptide activity.EPF/EPFL-precursor polypeptide	as4dtrinity_dn11724_c1_g1_i1	EPF/EPFL precursor polypeptide	-3.69072
11.10.2.3.1	Phytohormone action.signalling peptides.CRP (cysteine-rich-peptide) category.EPF/EPFL-peptide activity.EPF/EPFL-precursor polypeptide	cb7dtrinity_dn11370_c0_g1_i1	EPF/EPFL precursor polypeptide	2.84394
11.10.2.3.1	Phytohormone action.signalling peptides.CRP (cysteine-rich-peptide) category.EPF/EPFL-peptide activity.EPF/EPFL-precursor polypeptide	bb4dtrinity_dn13195_c3_g3_i1	EPF/EPFL precursor polypeptide	-4.50531
11.10.2.3.1	Phytohormone action.signalling peptides.CRP (cysteine-rich-peptide) category.EPF/EPFL-peptide activity.EPF/EPFL-precursor polypeptide	cs4dtrinity_dn11634_c0_g3_i2	EPF/EPFL precursor polypeptide	-3.40109
11.10.2.3.1	Phytohormone action.signalling peptides.CRP (cysteine-rich-peptide) category.EPF/EPFL-peptide activity.EPF/EPFL-precursor polypeptide	as4dtrinity_dn4251_c0_g1_i1	EPF/EPFL precursor polypeptide	-3.81329
11.10.2.3.1	Phytohormone action.signalling peptides.CRP (cysteine-rich-peptide) category.EPF/EPFL-peptide activity.EPF/EPFL-precursor polypeptide	as7dtrinity_dn14070_c0_g1_i1	EPF/EPFL precursor polypeptide	5.35871
11.10.2.3.1	Phytohormone action.signalling peptides.CRP (cysteine-rich-peptide) category.EPF/EPFL-peptide activity.EPF/EPFL-precursor polypeptide	bs7d1trinity_dn8520_c0_g1_i1	EPF/EPFL precursor polypeptide	3.53739
11.10.2.3.1	Phytohormone action.signalling peptides.CRP (cysteine-rich-peptide) category.EPF/EPFL-peptide activity.EPF/EPFL-precursor polypeptide	cs4dtrinity_dn18331_c0_g1_i1	EPF/EPFL precursor polypeptide	-3.83703
11.10.2.3.1	Phytohormone action.signalling peptides.CRP (cysteine-rich-peptide) category.EPF/EPFL-peptide activity.EPF/EPFL-precursor polypeptide	cs4dtrinity_dn1801_c0_g1_i1	EPF/EPFL precursor polypeptide	2.92319
11.10.2.3.1	Phytohormone action.signalling peptides.CRP (cysteine-rich-peptide) category.EPF/EPFL-peptide activity.EPF/EPFL-precursor polypeptide	ab7dtrinity_dn29880_c0_g1_i2	EPF/EPFL precursor polypeptide	-5.46574
11.10.2.3.3	Phytohormone action.signalling peptides.CRP (cysteine-rich-peptide) category.EPF/EPFL-peptide activity.EPF-peptide receptor (TMM)	bs7d1trinity_dn14028_c0_g1_i1	EPF-peptide receptor (TMM)	4.08225
11.10.2.3.3	Phytohormone action.signalling peptides.CRP (cysteine-rich-peptide) category.EPF/EPFL-peptide activity.EPF-peptide receptor (TMM)	bb7dtrinity_dn20240_c0_g1_i1	EPF-peptide receptor (TMM)	5.11544
11.10.2.4.1	Phytohormone action.signalling peptides.CRP (cysteine-rich-peptide) category.RALF/RALFL-peptide activity.RALF/RALFL-precursor polypeptide	cb7dtrinity_dn28357_c0_g1_i1	RALF/RALFL precursor polypeptide	4.74916
11.10.2.4.1	Phytohormone action.signalling peptides.CRP (cysteine-rich-peptide) category.RALF/RALFL-peptide activity.RALF/RALFL-precursor polypeptide	as7dtrinity_dn69_c0_g1_i1	RALF/RALFL precursor polypeptide	4.28651
11.10.2.4.1	Phytohormone action.signalling peptides.CRP (cysteine-rich-peptide) category.RALF/RALFL-peptide activity.RALF/RALFL-precursor polypeptide	as4dtrinity_dn12119_c2_g5_i1	RALF/RALFL precursor polypeptide	-6.15284
11.10.2.4.1	Phytohormone action.signalling peptides.CRP (cysteine-rich-peptide) category.RALF/RALFL-peptide activity.RALF/RALFL-precursor polypeptide	ab4dtrinity_dn11249_c0_g2_i2	RALF/RALFL precursor polypeptide	-4.51726
11.10.2.4.1	Phytohormone action.signalling peptides.CRP (cysteine-rich-peptide) category.RALF/RALFL-peptide activity.RALF/RALFL-precursor polypeptide	ab7dtrinity_dn912_c0_g1_i3	RALF/RALFL precursor polypeptide	-6.87567
11.10.2.4.1	Phytohormone action.signalling peptides.CRP (cysteine-rich-peptide) category.RALF/RALFL-peptide activity.RALF/RALFL-precursor polypeptide	cb7dtrinity_dn2568_c0_g1_i2	RALF/RALFL precursor polypeptide	-5.64538
11.10.2.4.2	Phytohormone action.signalling peptides.CRP (cysteine-rich-peptide) category.RALF/RALFL-peptide activity.RALF-peptide receptor (CrRLK1L)	bs4dtrinity_dn11584_c0_g1_i4	RALF-peptide receptor (CrRLK1L)	-2.32198
11.2.1.1.1	Phytohormone action.auxin.biosynthesis.indole-3-pyruvic acid (IPyA) pathway.tryptophan aminotransferase	cs4dtrinity_dn22219_c0_g1_i1	tryptophan aminotransferase	-3.2635
11.2.1.1.2	Phytohormone action.auxin.biosynthesis.indole-3-pyruvic acid (IPyA) pathway.flavin monooxygenase (YUCCA)	bs4dtrinity_dn11891_c2_g4_i3	flavin monooxygenase (YUCCA)	-2.78836
11.2.1.1.2	Phytohormone action.auxin.biosynthesis.indole-3-pyruvic acid (IPyA) pathway.flavin monooxygenase (YUCCA)	ab4dtrinity_dn10570_c0_g8_i1	flavin monooxygenase (YUCCA)	-5.44784
11.2.1.1.2	Phytohormone action.auxin.biosynthesis.indole-3-pyruvic acid (IPyA) pathway.flavin monooxygenase (YUCCA)	bs4dtrinity_dn11778_c4_g8_i1	flavin monooxygenase (YUCCA)	-2.07781
11.2.1.1.2	Phytohormone action.auxin.biosynthesis.indole-3-pyruvic acid (IPyA) pathway.flavin monooxygenase (YUCCA)	bs7dtrinity_dn16573_c0_g1_i1	flavin monooxygenase (YUCCA)	3.42444
11.2.1.1.2	Phytohormone action.auxin.biosynthesis.indole-3-pyruvic acid (IPyA) pathway.flavin monooxygenase (YUCCA)	bb7dtrinity_dn40_c0_g1_i1	flavin monooxygenase (YUCCA)	2.88241
11.2.1.1.2	Phytohormone action.auxin.biosynthesis.indole-3-pyruvic acid (IPyA) pathway.flavin monooxygenase (YUCCA)	cb4dtrinity_dn1907_c0_g1_i1	flavin monooxygenase (YUCCA)	-6.8548
11.2.1.1.2	Phytohormone action.auxin.biosynthesis.indole-3-pyruvic acid (IPyA) pathway.flavin monooxygenase (YUCCA)	bs4dtrinity_dn3157_c0_g1_i2	flavin monooxygenase (YUCCA)	2.46508
11.2.1.1.2	Phytohormone action.auxin.biosynthesis.indole-3-pyruvic acid (IPyA) pathway.flavin monooxygenase (YUCCA)	cb7dtrinity_dn33030_c0_g1_i1	flavin monooxygenase (YUCCA)	2.55214
11.2.1.1.2	Phytohormone action.auxin.biosynthesis.indole-3-pyruvic acid (IPyA) pathway.flavin monooxygenase (YUCCA)	cb4dtrinity_dn6942_c0_g1_i2	flavin monooxygenase (YUCCA)	-4.06417
11.2.1.1.2	Phytohormone action.auxin.biosynthesis.indole-3-pyruvic acid (IPyA) pathway.flavin monooxygenase (YUCCA)	bb7dtrinity_dn17723_c0_g1_i1	flavin monooxygenase (YUCCA)	4.6551
11.2.1.1.2	Phytohormone action.auxin.biosynthesis.indole-3-pyruvic acid (IPyA) pathway.flavin monooxygenase (YUCCA)	cb7dtrinity_dn11034_c0_g1_i2	flavin monooxygenase (YUCCA)	2.66671
11.2.1.1.2	Phytohormone action.auxin.biosynthesis.indole-3-pyruvic acid (IPyA) pathway.flavin monooxygenase (YUCCA)	bs4dtrinity_dn9254_c0_g1_i1	flavin monooxygenase (YUCCA)	-5.1018
11.2.2.1.2	Phytohormone action.auxin.perception and signal transduction.receptor complex.repressor component Aux/IAA	cb7dtrinity_dn15680_c0_g2_i1	repressor component Aux/IAA of auxin receptor complex	2.00948
11.2.3.1	Phytohormone action.auxin.conjugation and degradation.indole-3-acetic acid-amido synthetase	bs7dtrinity_dn11971_c0_g6_i1	indole-3-acetic acid-amido synthetase	-2.33982
11.2.3.1	Phytohormone action.auxin.conjugation and degradation.indole-3-acetic acid-amido synthetase	bs4dtrinity_dn12095_c3_g2_i1	indole-3-acetic acid-amido synthetase	-2.32805
11.2.3.3	Phytohormone action.auxin.conjugation and degradation.indole-3-acetic acid dioxygenase	ab4dtrinity_dn10495_c2_g3_i6	indole-3-acetic acid dioxygenase	-2.14707
11.2.3.3	Phytohormone action.auxin.conjugation and degradation.indole-3-acetic acid dioxygenase	bs7dtrinity_dn11961_c0_g9_i2	indole-3-acetic acid dioxygenase	2.01024
11.2.3.3	Phytohormone action.auxin.conjugation and degradation.indole-3-acetic acid dioxygenase	ab4dtrinity_dn11009_c0_g2_i6	indole-3-acetic acid dioxygenase	-5.36828
11.2.3.3	Phytohormone action.auxin.conjugation and degradation.indole-3-acetic acid dioxygenase	bb4dtrinity_dn13329_c2_g1_i5	indole-3-acetic acid dioxygenase	-5.50137
11.2.3.3	Phytohormone action.auxin.conjugation and degradation.indole-3-acetic acid dioxygenase	cb4dtrinity_dn14114_c4_g3_i3	indole-3-acetic acid dioxygenase	-2.27192
11.2.4.1.1	Phytohormone action.auxin.transport.polar auxin transport.auxin transporter (PIN)	cs4dtrinity_dn11724_c0_g10_i3	auxin transporter (PIN)	-2.02962
11.2.4.1.1	Phytohormone action.auxin.transport.polar auxin transport.auxin transporter (PIN)	bs4dtrinity_dn12208_c0_g3_i2	auxin transporter (PIN)	-2.0184
11.2.4.1.1	Phytohormone action.auxin.transport.polar auxin transport.auxin transporter (PIN)	bb4dtrinity_dn12824_c1_g4_i1	auxin transporter (PIN)	-2.01847
11.2.4.1.1	Phytohormone action.auxin.transport.polar auxin transport.auxin transporter (PIN)	cb7dtrinity_dn16830_c0_g1_i4	auxin transporter (PIN)	-2.30373
11.2.4.1.1	Phytohormone action.auxin.transport.polar auxin transport.auxin transporter (PIN)	as4dtrinity_dn11985_c0_g3_i2	auxin transporter (PIN)	-2.08681
11.2.4.1.1	Phytohormone action.auxin.transport.polar auxin transport.auxin transporter (PIN)	cs4dtrinity_dn11724_c0_g12_i1	auxin transporter (PIN)	-3.0632
11.2.4.1.1	Phytohormone action.auxin.transport.polar auxin transport.auxin transporter (PIN)	as4dtrinity_dn11477_c3_g2_i1	auxin transporter (PIN)	-2.63261
11.2.4.1.1	Phytohormone action.auxin.transport.polar auxin transport.auxin transporter (PIN)	ab7dtrinity_dn30161_c7_g2_i1	auxin transporter (PIN)	-2.1736
11.2.4.1.1	Phytohormone action.auxin.transport.polar auxin transport.auxin transporter (PIN)	bb7dtrinity_dn16027_c0_g1_i1	auxin transporter (PIN)	-2.76525
11.2.4.1.1	Phytohormone action.auxin.transport.polar auxin transport.auxin transporter (PIN)	bs7dtrinity_dn11596_c1_g8_i1	auxin transporter (PIN)	-2.49687
11.2.4.1.1	Phytohormone action.auxin.transport.polar auxin transport.auxin transporter (PIN)	ab7dtrinity_dn30020_c0_g1_i1	auxin transporter (PIN)	-2.27308
11.2.4.1.1	Phytohormone action.auxin.transport.polar auxin transport.auxin transporter (PIN)	bs7dtrinity_dn20356_c0_g1_i1	auxin transporter (PIN)	3.49004
11.2.4.1.1	Phytohormone action.auxin.transport.polar auxin transport.auxin transporter (PIN)	bs7d1trinity_dn3717_c0_g2_i1	auxin transporter (PIN)	3.89498
11.2.4.1.2	Phytohormone action.auxin.transport.polar auxin transport.regulator kinase (PINOID)	bs4dtrinity_dn10018_c0_g1_i2	PINOID auxin transport regulator kinase	-2.16108
11.2.4.2	Phytohormone action.auxin.transport.auxin efflux transporter (PILS)	cs4dtrinity_dn10739_c0_g1_i4	auxin efflux transporter (PILS)	-2.44542
11.2.4.2	Phytohormone action.auxin.transport.auxin efflux transporter (PILS)	as4dtrinity_dn10594_c0_g1_i5	auxin efflux transporter (PILS)	-3.2819
11.2.4.2	Phytohormone action.auxin.transport.auxin efflux transporter (PILS)	ab4dtrinity_dn9991_c1_g1_i3	auxin efflux transporter (PILS)	-2.72213
11.2.4.2	Phytohormone action.auxin.transport.auxin efflux transporter (PILS)	bs4dtrinity_dn11448_c0_g1_i7	auxin efflux transporter (PILS)	-3.68818
11.2.4.2	Phytohormone action.auxin.transport.auxin efflux transporter (PILS)	cb7dtrinity_dn15658_c0_g2_i1	auxin efflux transporter (PILS)	6.04719
11.2.4.2	Phytohormone action.auxin.transport.auxin efflux transporter (PILS)	bb7dtrinity_dn14242_c0_g2_i1	auxin efflux transporter (PILS)	7.65173
11.2.4.2	Phytohormone action.auxin.transport.auxin efflux transporter (PILS)	bs7d1trinity_dn9520_c0_g2_i1	auxin efflux transporter (PILS)	6.19401
11.2.4.2	Phytohormone action.auxin.transport.auxin efflux transporter (PILS)	cb7dtrinity_dn15658_c0_g1_i2	auxin efflux transporter (PILS)	2.82312
11.2.4.2	Phytohormone action.auxin.transport.auxin efflux transporter (PILS)	as7dtrinity_dn23573_c0_g1_i1	auxin efflux transporter (PILS)	6.61505
11.2.4.2	Phytohormone action.auxin.transport.auxin efflux transporter (PILS)	bs7dtrinity_dn9052_c0_g1_i1	auxin efflux transporter (PILS)	2.79892
11.2.4.2	Phytohormone action.auxin.transport.auxin efflux transporter (PILS)	cs4dtrinity_dn7203_c0_g1_i1	auxin efflux transporter (PILS)	2.92119
11.2.4.2	Phytohormone action.auxin.transport.auxin efflux transporter (PILS)	bb7dtrinity_dn12311_c0_g1_i1	auxin efflux transporter (PILS)	-2.56978
11.2.4.2	Phytohormone action.auxin.transport.auxin efflux transporter (PILS)	bs4dtrinity_dn9777_c0_g1_i5	auxin efflux transporter (PILS)	2.91859
11.2.4.2	Phytohormone action.auxin.transport.auxin efflux transporter (PILS)	bb4dtrinity_dn12822_c4_g1_i3	auxin efflux transporter (PILS)	-2.69927
11.2.4.2	Phytohormone action.auxin.transport.auxin efflux transporter (PILS)	bs7d1trinity_dn9520_c0_g1_i4	auxin efflux transporter (PILS)	3.08733
11.2.4.2	Phytohormone action.auxin.transport.auxin efflux transporter (PILS)	as7dtrinity_dn6861_c0_g1_i3	auxin efflux transporter (PILS)	2.97885
11.3.1.1	Phytohormone action.brassinosteroid.biosynthesis.steroid 22-alpha-hydroxylase (DWF4)	as4dtrinity_dn11254_c0_g6_i1	steroid 22-alpha-hydroxylase (DWF4)	-3.6074
11.3.1.1	Phytohormone action.brassinosteroid.biosynthesis.steroid 22-alpha-hydroxylase (DWF4)	cs4dtrinity_dn9587_c0_g1_i4	steroid 22-alpha-hydroxylase (DWF4)	-3.24182
11.3.1.5	Phytohormone action.brassinosteroid.biosynthesis.6-deoxocastasterone 6-oxidase	as4dtrinity_dn9571_c0_g1_i1	6-deoxocastasterone 6-oxidase	-2.34608
11.3.2.1.1	Phytohormone action.brassinosteroid.perception and signal transduction.receptor complex.receptor protein kinase (BRI)	ab4dtrinity_dn4972_c0_g1_i1	brassinosteroid receptor protein kinase (BRI)	-2.21145
11.3.2.1.3	Phytohormone action.brassinosteroid.perception and signal transduction.receptor complex.receptor kinase inhibitor (BKI)	bs4dtrinity_dn11962_c0_g1_i2	brassinosteroid receptor kinase inhibitor (BKI)	2.02379
11.3.2.1.5	Phytohormone action.brassinosteroid.perception and signal transduction.receptor complex.signalling protein kinase (BSK)	as4dtrinity_dn11212_c2_g6_i2	BSK-type brassinosteroid signalling protein kinase	-3.20496
11.3.2.1.5	Phytohormone action.brassinosteroid.perception and signal transduction.receptor complex.signalling protein kinase (BSK)	bs4dtrinity_dn8653_c0_g1_i2	BSK-type brassinosteroid signalling protein kinase	-2.54933
11.3.2.1.5	Phytohormone action.brassinosteroid.perception and signal transduction.receptor complex.signalling protein kinase (BSK)	cs4dtrinity_dn11891_c4_g1_i3	BSK-type brassinosteroid signalling protein kinase	-2.35476
11.3.2.1.5	Phytohormone action.brassinosteroid.perception and signal transduction.receptor complex.signalling protein kinase (BSK)	bb4dtrinity_dn11004_c0_g1_i3	BSK-type brassinosteroid signalling protein kinase	-2.7195
11.3.3.1	Phytohormone action.brassinosteroid.conjugation and degradation.steroid sulphotransferase	ab4dtrinity_dn10610_c0_g11_i1	steroid sulphotransferase	-5.44855
11.3.3.2	Phytohormone action.brassinosteroid.conjugation and degradation.brassinosteroid hydroxylase (CYP72B)	ab4dtrinity_dn724_c0_g1_i1	brassinosteroid hydroxylase (CYP72B)	-2.90798
11.4.1.1	Phytohormone action.cytokinin.biosynthesis.adenylate isopentenyltransferase	bs7dtrinity_dn10383_c0_g1_i2	adenylate isopentenyltransferase	2.54232
11.4.1.1	Phytohormone action.cytokinin.biosynthesis.adenylate isopentenyltransferase	cs4dtrinity_dn11982_c0_g1_i1	adenylate isopentenyltransferase	2.80961
11.4.1.1	Phytohormone action.cytokinin.biosynthesis.adenylate isopentenyltransferase	cs4dtrinity_dn11526_c1_g16_i1	adenylate isopentenyltransferase	-7.74877
11.4.1.1	Phytohormone action.cytokinin.biosynthesis.adenylate isopentenyltransferase	as7dtrinity_dn14163_c0_g1_i1	adenylate isopentenyltransferase	2.43234
11.4.1.2	Phytohormone action.cytokinin.biosynthesis.cytokinin phosphoribohydrolase	cs4dtrinity_dn11932_c0_g2_i2	cytokinin phosphoribohydrolase	-2.91668
11.4.1.2	Phytohormone action.cytokinin.biosynthesis.cytokinin phosphoribohydrolase	cb4dtrinity_dn14116_c4_g6_i6	cytokinin phosphoribohydrolase	-2.12289
11.4.1.2	Phytohormone action.cytokinin.biosynthesis.cytokinin phosphoribohydrolase	cs4dtrinity_dn11932_c0_g9_i2	cytokinin phosphoribohydrolase	-3.8533
11.4.1.2	Phytohormone action.cytokinin.biosynthesis.cytokinin phosphoribohydrolase	cs4dtrinity_dn5732_c0_g1_i2	cytokinin phosphoribohydrolase	-2.23293
11.4.1.2	Phytohormone action.cytokinin.biosynthesis.cytokinin phosphoribohydrolase	as4dtrinity_dn787_c0_g1_i1	cytokinin phosphoribohydrolase	-2.82261
11.4.2.2	Phytohormone action.cytokinin.perception and signal transduction.signal transducer (AHP)	bs4dtrinity_dn12806_c3_g5_i1	AHP-type cytokinin signal transducer	-3.23093
11.4.2.2	Phytohormone action.cytokinin.perception and signal transduction.signal transducer (AHP)	cb7dtrinity_dn35628_c0_g1_i1	AHP-type cytokinin signal transducer	2.71385
11.4.2.2	Phytohormone action.cytokinin.perception and signal transduction.signal transducer (AHP)	as4dtrinity_dn1065_c0_g1_i1	AHP-type cytokinin signal transducer	2.17438
11.4.2.2	Phytohormone action.cytokinin.perception and signal transduction.signal transducer (AHP)	bb4dtrinity_dn12910_c1_g7_i2	AHP-type cytokinin signal transducer	-3.28585
11.4.2.2	Phytohormone action.cytokinin.perception and signal transduction.signal transducer (AHP)	as4dtrinity_dn31547_c0_g1_i1	AHP-type cytokinin signal transducer	-3.9174
11.4.2.2	Phytohormone action.cytokinin.perception and signal transduction.signal transducer (AHP)	bs7d1trinity_dn9417_c0_g2_i1	AHP-type cytokinin signal transducer	2.26346
11.4.2.4	Phytohormone action.cytokinin.perception and signal transduction.B-type ARR response activator	as4dtrinity_dn668_c0_g1_i1	B-type cytokinin ARR response activator	-4.25285
11.4.2.5	Phytohormone action.cytokinin.perception and signal transduction.A-type ARR response negative regulator	bb7dtrinity_dn17078_c2_g1_i1	A-type cytokinin ARR response negative regulator	-2.4009
11.4.2.5	Phytohormone action.cytokinin.perception and signal transduction.A-type ARR response negative regulator	ab7dtrinity_dn30004_c1_g1_i1	A-type cytokinin ARR response negative regulator	-2.49816
11.4.2.5	Phytohormone action.cytokinin.perception and signal transduction.A-type ARR response negative regulator	cb4dtrinity_dn13623_c5_g1_i3	A-type cytokinin ARR response negative regulator	-2.26545
11.4.2.5	Phytohormone action.cytokinin.perception and signal transduction.A-type ARR response negative regulator	bs4dtrinity_dn11927_c3_g2_i1	A-type cytokinin ARR response negative regulator	-2.23379
11.4.2.5	Phytohormone action.cytokinin.perception and signal transduction.A-type ARR response negative regulator	bb4dtrinity_dn13303_c2_g1_i2	A-type cytokinin ARR response negative regulator	-2.41809
11.4.2.5	Phytohormone action.cytokinin.perception and signal transduction.A-type ARR response negative regulator	as7dtrinity_dn8390_c0_g1_i1	A-type cytokinin ARR response negative regulator	3.93002
11.4.2.5	Phytohormone action.cytokinin.perception and signal transduction.A-type ARR response negative regulator	cb7dtrinity_dn16552_c1_g1_i2	A-type cytokinin ARR response negative regulator	-2.22988
11.4.2.5	Phytohormone action.cytokinin.perception and signal transduction.A-type ARR response negative regulator	bs7dtrinity_dn25161_c0_g1_i1	A-type cytokinin ARR response negative regulator	2.21515
11.4.3.1	Phytohormone action.cytokinin.conjugation and degradation.UDP-dependent glycosyl transferase	bs7dtrinity_dn12117_c1_g6_i3	UDP-dependent glycosyl transferase	4.63719
11.4.3.1	Phytohormone action.cytokinin.conjugation and degradation.UDP-dependent glycosyl transferase	bs7d1trinity_dn10737_c1_g4_i6	UDP-dependent glycosyl transferase	6.45947
11.4.3.1	Phytohormone action.cytokinin.conjugation and degradation.UDP-dependent glycosyl transferase	cb4dtrinity_dn14027_c4_g1_i4	UDP-dependent glycosyl transferase	-6.61719
11.4.3.1	Phytohormone action.cytokinin.conjugation and degradation.UDP-dependent glycosyl transferase	as4dtrinity_dn11648_c1_g1_i1	UDP-dependent glycosyl transferase	-7.50283
11.4.3.1	Phytohormone action.cytokinin.conjugation and degradation.UDP-dependent glycosyl transferase	bb4dtrinity_dn12937_c0_g2_i1	UDP-dependent glycosyl transferase	-3.01523
11.4.3.2	Phytohormone action.cytokinin.conjugation and degradation.cytokinin dehydrogenase	cs4dtrinity_dn11080_c3_g3_i1	cytokinin dehydrogenase	-2.11333
11.4.3.2	Phytohormone action.cytokinin.conjugation and degradation.cytokinin dehydrogenase	as4dtrinity_dn12131_c1_g3_i1	cytokinin dehydrogenase	-2.2101
11.4.3.2	Phytohormone action.cytokinin.conjugation and degradation.cytokinin dehydrogenase	ab4dtrinity_dn10264_c1_g12_i1	cytokinin dehydrogenase	-2.77823
11.4.3.2	Phytohormone action.cytokinin.conjugation and degradation.cytokinin dehydrogenase	bb4dtrinity_dn7763_c0_g1_i1	cytokinin dehydrogenase	-2.85714
11.4.3.2	Phytohormone action.cytokinin.conjugation and degradation.cytokinin dehydrogenase	cs4dtrinity_dn5774_c0_g1_i1	cytokinin dehydrogenase	-3.50832
11.4.3.2	Phytohormone action.cytokinin.conjugation and degradation.cytokinin dehydrogenase	ab4dtrinity_dn10183_c5_g2_i1	cytokinin dehydrogenase	-2.06454
11.4.3.2	Phytohormone action.cytokinin.conjugation and degradation.cytokinin dehydrogenase	ab4dtrinity_dn16153_c0_g1_i2	cytokinin dehydrogenase	-4.65518
11.4.3.2	Phytohormone action.cytokinin.conjugation and degradation.cytokinin dehydrogenase	cb7dtrinity_dn20420_c0_g1_i1	cytokinin dehydrogenase	2.33447
11.4.4.1	Phytohormone action.cytokinin.transport.cytokinin transporter (ABCG14)	cs4dtrinity_dn11298_c1_g3_i1	cytokinin transporter (ABCG14)	-4.37779
11.4.4.1	Phytohormone action.cytokinin.transport.cytokinin transporter (ABCG14)	bs4dtrinity_dn9186_c0_g1_i1	cytokinin transporter (ABCG14)	-3.3483
11.9.2.3	Phytohormone action.strigolactone.perception and signal transduction.signal transducer (SMXL)	cs4dtrinity_dn11608_c0_g1_i1	SMXL strigolactone signal transducer	-2.02393
11.9.2.3	Phytohormone action.strigolactone.perception and signal transduction.signal transducer (SMXL)	cs4dtrinity_dn10341_c0_g1_i3	SMXL strigolactone signal transducer	-2.84635
11.9.2.5	Phytohormone action.strigolactone.perception and signal transduction.signal transducer (DLK2)	cs4dtrinity_dn35235_c0_g1_i1	DLK2 strigolactone signal transducer	-2.16915
12.1.1	Chromatin organisation.histones.linker histone (H1)	cs4dtrinity_dn11019_c5_g6_i2	linker histone (H1)	-2.08025
12.1.2	Chromatin organisation.histones.histone (H2A)	bs4dtrinity_dn12983_c0_g2_i2	histone (H2A)	-2.07856
12.1.3	Chromatin organisation.histones.histone (H2B)	ab4dtrinity_dn10846_c1_g7_i3	histone (H2B)	-2.07748
12.1.3	Chromatin organisation.histones.histone (H2B)	bs4dtrinity_dn12513_c0_g1_i1	histone (H2B)	-2.05193
12.1.4	Chromatin organisation.histones.histone (H3)	ab7dtrinity_dn30468_c0_g2_i1	histone (H3)	-2.35284
12.1.4	Chromatin organisation.histones.histone (H3)	cb4dtrinity_dn11472_c0_g1_i1	histone (H3)	-3.54347
12.1.5	Chromatin organisation.histones.histone (H4)	bs4dtrinity_dn11965_c0_g11_i1	histone (H4)	-2.37832
12.1.5	Chromatin organisation.histones.histone (H4)	as4dtrinity_dn10926_c1_g7_i3	histone (H4)	-2.49468
12.1.5	Chromatin organisation.histones.histone (H4)	bs4dtrinity_dn29334_c0_g1_i1	histone (H4)	-3.11608
12.1.5	Chromatin organisation.histones.histone (H4)	bs7d1trinity_dn10656_c2_g6_i1	histone (H4)	-2.13595
12.2.1.1	Chromatin organisation.histone chaperone activities.CAF1 histone chaperone complex.component CAF1a/FAS1	bs7dtrinity_dn11627_c0_g1_i4	component CAF1a/FAS1 of CAF1 histone chaperone complex	-2.54309
12.2.2.1	Chromatin organisation.histone chaperone activities.FACT histone chaperone complex.component SPT16	cb4dtrinity_dn14445_c0_g1_i4	component SPT16 of FACT histone chaperone complex	2.51246
12.2.7	Chromatin organisation.histone chaperone activities.histone chaperone (SPT6)	bs7dtrinity_dn11036_c0_g2_i1	histone chaperone (SPT6)	4.86666
12.2.7	Chromatin organisation.histone chaperone activities.histone chaperone (SPT6)	cb7dtrinity_dn16758_c3_g3_i2	histone chaperone (SPT6)	5.01874
12.3.2.2	Chromatin organisation.histone modifications.histone deacetylation.HD2 histone deacetylase	cb7dtrinity_dn17345_c0_g13_i1	histone deacetylase (HDT/HD2)	2.75574
12.3.3.1.1.3	Chromatin organisation.histone modifications.histone lysine methylation.PRC2 histone methylation complex.VRN/FIS/EMF core subcomplexes.component EMF2|VRN2|FIS2	ab4dtrinity_dn11271_c1_g3_i3	component EMF2|VRN2|FIS2 of VRN/FIS/EMF core complexes	-3.24179
12.3.3.10	Chromatin organisation.histone modifications.histone lysine methylation.histone H3K4/H3K36 methylation reader (MRG)	bs4dtrinity_dn12481_c2_g2_i7	histone H3K4/H3K36 methylation reader (MRG)	-2.26269
12.3.3.7	Chromatin organisation.histone modifications.histone lysine methylation.class-V histone methyltransferase (Suvar)	cb7dtrinity_dn14929_c0_g1_i4	class V/Su(var) histone methyltransferase component of histone lysine methylation/demethylation	2.06186
12.3.3.7	Chromatin organisation.histone modifications.histone lysine methylation.class-V histone methyltransferase (Suvar)	ab4dtrinity_dn8491_c0_g2_i2	class V/Su(var) histone methyltransferase component of histone lysine methylation/demethylation	2.73443
12.3.3.9.4	Chromatin organisation.histone modifications.histone lysine methylation.JmjC group histone demethylase activities.histone demethylase (PKDM7)	bb7dtrinity_dn14022_c0_g2_i1	histone demethylase (PKDM7)	2.54412
12.3.3.9.4	Chromatin organisation.histone modifications.histone lysine methylation.JmjC group histone demethylase activities.histone demethylase (PKDM7)	bs7dtrinity_dn10532_c0_g3_i1	histone demethylase (PKDM7)	2.47237
12.3.4.2	Chromatin organisation.histone modifications.histone arginine methylation.histone methylase (PRMT4)	bs4dtrinity_dn11938_c0_g2_i5	histone methylase (PRMT4)	-2.23045
12.3.5.1.1.1	Chromatin organisation.histone modifications.histone ubiquitination.PRC1 histone mono-ubiquitination complex.modification writer protein components.modification writer component BMI1	cb7dtrinity_dn29247_c0_g1_i1	modification writer component BMI1 of modification writer protein components	3.11249
12.3.5.1.1.2	Chromatin organisation.histone modifications.histone ubiquitination.PRC1 histone mono-ubiquitination complex.modification writer protein components.modification writer component RING1	cs4dtrinity_dn35354_c0_g1_i1	modification writer component RING1 of modification writer protein components	-5.323
12.3.5.1.3	Chromatin organisation.histone modifications.histone ubiquitination.PRC1 histone mono-ubiquitination complex.LHP1-regulatory component ELP1	ab4dtrinity_dn8997_c0_g1_i1	LHP1-regulatory component ELP1 of PRC1 histone mono-ubiquitination complex	-2.34164
12.3.5.1.3	Chromatin organisation.histone modifications.histone ubiquitination.PRC1 histone mono-ubiquitination complex.LHP1-regulatory component ELP1	as4dtrinity_dn8011_c0_g1_i1	LHP1-regulatory component ELP1 of PRC1 histone mono-ubiquitination complex	-2.12463
12.3.5.1.3	Chromatin organisation.histone modifications.histone ubiquitination.PRC1 histone mono-ubiquitination complex.LHP1-regulatory component ELP1	cs4dtrinity_dn8995_c0_g1_i1	LHP1-regulatory component ELP1 of PRC1 histone mono-ubiquitination complex	-2.34984
12.3.6.1	Chromatin organisation.histone modifications.histone phosphorylation.protein kinase (AURORA)	bs4dtrinity_dn8152_c0_g2_i2	protein kinase (AURORA)	-2.676
12.3.6.1	Chromatin organisation.histone modifications.histone phosphorylation.protein kinase (AURORA)	cs4dtrinity_dn8652_c0_g1_i2	protein kinase (AURORA)	-2.02445
12.3.6.3	Chromatin organisation.histone modifications.histone phosphorylation.protein kinase (Haspin)	cs4dtrinity_dn7634_c0_g1_i3	protein kinase (Haspin)	-2.74091
12.3.6.3	Chromatin organisation.histone modifications.histone phosphorylation.protein kinase (Haspin)	as4dtrinity_dn11866_c0_g2_i2	protein kinase (Haspin)	-3.35811
13.1.1.1.1	Cell cycle organisation.cell cycle control.cyclin-dependent regulation.cyclin activities.cyclin (CYCA)	bs4dtrinity_dn12337_c0_g2_i4	cyclin (CYCA)	-2.29953
13.1.1.1.1	Cell cycle organisation.cell cycle control.cyclin-dependent regulation.cyclin activities.cyclin (CYCA)	cs4dtrinity_dn7435_c0_g2_i1	cyclin (CYCA)	-3.6111
13.1.1.1.1	Cell cycle organisation.cell cycle control.cyclin-dependent regulation.cyclin activities.cyclin (CYCA)	bs4dtrinity_dn12423_c0_g2_i1	cyclin (CYCA)	-2.91788
13.1.1.1.1	Cell cycle organisation.cell cycle control.cyclin-dependent regulation.cyclin activities.cyclin (CYCA)	bs4dtrinity_dn9783_c0_g1_i1	cyclin (CYCA)	-3.54064
13.1.1.1.2	Cell cycle organisation.cell cycle control.cyclin-dependent regulation.cyclin activities.cyclin (CYCB)	ab4dtrinity_dn9310_c0_g1_i3	cyclin (CYCB)	-2.17566
13.1.1.1.2	Cell cycle organisation.cell cycle control.cyclin-dependent regulation.cyclin activities.cyclin (CYCB)	as4dtrinity_dn5317_c0_g1_i2	cyclin (CYCB)	-2.38805
13.1.1.1.2	Cell cycle organisation.cell cycle control.cyclin-dependent regulation.cyclin activities.cyclin (CYCB)	cs4dtrinity_dn7515_c0_g1_i2	cyclin (CYCB)	-2.46989
13.1.1.1.2	Cell cycle organisation.cell cycle control.cyclin-dependent regulation.cyclin activities.cyclin (CYCB)	cb4dtrinity_dn1391_c0_g1_i1	cyclin (CYCB)	-3.09307
13.1.1.1.2	Cell cycle organisation.cell cycle control.cyclin-dependent regulation.cyclin activities.cyclin (CYCB)	as4dtrinity_dn8281_c0_g1_i3	cyclin (CYCB)	-2.60623
13.1.1.1.2	Cell cycle organisation.cell cycle control.cyclin-dependent regulation.cyclin activities.cyclin (CYCB)	bs4dtrinity_dn11256_c0_g1_i5	cyclin (CYCB)	-3.287
13.1.1.1.2	Cell cycle organisation.cell cycle control.cyclin-dependent regulation.cyclin activities.cyclin (CYCB)	as4dtrinity_dn10783_c0_g1_i1	cyclin (CYCB)	-2.40971
13.1.1.1.2	Cell cycle organisation.cell cycle control.cyclin-dependent regulation.cyclin activities.cyclin (CYCB)	as4dtrinity_dn5523_c0_g1_i2	cyclin (CYCB)	-2.87171
13.1.1.1.2	Cell cycle organisation.cell cycle control.cyclin-dependent regulation.cyclin activities.cyclin (CYCB)	cs4dtrinity_dn11865_c0_g1_i2	cyclin (CYCB)	-2.87837
13.1.1.1.2	Cell cycle organisation.cell cycle control.cyclin-dependent regulation.cyclin activities.cyclin (CYCB)	as4dtrinity_dn11263_c0_g10_i3	cyclin (CYCB)	-2.49257
13.1.1.1.2	Cell cycle organisation.cell cycle control.cyclin-dependent regulation.cyclin activities.cyclin (CYCB)	cs4dtrinity_dn10782_c4_g4_i4	cyclin (CYCB)	-2.90148
13.1.1.1.3	Cell cycle organisation.cell cycle control.cyclin-dependent regulation.cyclin activities.cyclin (CYCC)	bs7dtrinity_dn12025_c3_g1_i2	cyclin (CYCC)	5.85363
13.1.1.1.4	Cell cycle organisation.cell cycle control.cyclin-dependent regulation.cyclin activities.cyclin (CYCD)	cs4dtrinity_dn11316_c2_g6_i2	cyclin (CYCD)	-2.77586
13.1.1.1.4	Cell cycle organisation.cell cycle control.cyclin-dependent regulation.cyclin activities.cyclin (CYCD)	ab4dtrinity_dn10439_c0_g5_i4	cyclin (CYCD)	-3.45045
13.1.1.1.4	Cell cycle organisation.cell cycle control.cyclin-dependent regulation.cyclin activities.cyclin (CYCD)	ab7dtrinity_dn29276_c0_g1_i1	cyclin (CYCD)	-3.21519
13.1.1.1.4	Cell cycle organisation.cell cycle control.cyclin-dependent regulation.cyclin activities.cyclin (CYCD)	bs4dtrinity_dn13025_c1_g4_i2	cyclin (CYCD)	-2.70804
13.1.1.1.4	Cell cycle organisation.cell cycle control.cyclin-dependent regulation.cyclin activities.cyclin (CYCD)	cs4dtrinity_dn11187_c0_g2_i5	cyclin (CYCD)	-3.19036
13.1.1.1.4	Cell cycle organisation.cell cycle control.cyclin-dependent regulation.cyclin activities.cyclin (CYCD)	as4dtrinity_dn11568_c3_g1_i1	cyclin (CYCD)	-2.01742
13.1.1.1.4	Cell cycle organisation.cell cycle control.cyclin-dependent regulation.cyclin activities.cyclin (CYCD)	ab4dtrinity_dn11362_c6_g1_i3	cyclin (CYCD)	-3.1703
13.1.1.1.4	Cell cycle organisation.cell cycle control.cyclin-dependent regulation.cyclin activities.cyclin (CYCD)	bs7d1trinity_dn5371_c0_g1_i1	cyclin (CYCD)	-2.27501
13.1.1.1.4	Cell cycle organisation.cell cycle control.cyclin-dependent regulation.cyclin activities.cyclin (CYCD)	as4dtrinity_dn2322_c0_g1_i1	cyclin (CYCD)	-5.38743
13.1.1.1.7	Cell cycle organisation.cell cycle control.cyclin-dependent regulation.cyclin activities.cyclin (CYCP)	as4dtrinity_dn11620_c0_g6_i1	cyclin (CYCP)	-3.86699
13.1.1.1.7	Cell cycle organisation.cell cycle control.cyclin-dependent regulation.cyclin activities.cyclin (CYCP)	ab7dtrinity_dn29029_c0_g2_i1	cyclin (CYCP)	-2.549
13.1.1.1.7	Cell cycle organisation.cell cycle control.cyclin-dependent regulation.cyclin activities.cyclin (CYCP)	cs4dtrinity_dn9817_c0_g4_i2	cyclin (CYCP)	-3.43035
13.1.1.1.7	Cell cycle organisation.cell cycle control.cyclin-dependent regulation.cyclin activities.cyclin (CYCP)	cb7dtrinity_dn10247_c0_g1_i1	cyclin (CYCP)	3.52189
13.1.1.1.7	Cell cycle organisation.cell cycle control.cyclin-dependent regulation.cyclin activities.cyclin (CYCP)	ab4dtrinity_dn10702_c2_g6_i2	cyclin (CYCP)	-2.39303
13.1.1.1.7	Cell cycle organisation.cell cycle control.cyclin-dependent regulation.cyclin activities.cyclin (CYCP)	bs4dtrinity_dn6888_c0_g1_i1	cyclin (CYCP)	-3.13665
13.1.1.1.7	Cell cycle organisation.cell cycle control.cyclin-dependent regulation.cyclin activities.cyclin (CYCP)	bb4dtrinity_dn10446_c0_g1_i1	cyclin (CYCP)	-2.49656
13.1.1.1.7	Cell cycle organisation.cell cycle control.cyclin-dependent regulation.cyclin activities.cyclin (CYCP)	as4dtrinity_dn11085_c0_g11_i3	cyclin (CYCP)	-3.6091
13.1.1.1.7	Cell cycle organisation.cell cycle control.cyclin-dependent regulation.cyclin activities.cyclin (CYCP)	cs4dtrinity_dn9783_c0_g2_i1	cyclin (CYCP)	-4.02256
13.1.1.1.7	Cell cycle organisation.cell cycle control.cyclin-dependent regulation.cyclin activities.cyclin (CYCP)	ab4dtrinity_dn11937_c0_g1_i1	cyclin (CYCP)	-3.42074
13.1.1.1.7	Cell cycle organisation.cell cycle control.cyclin-dependent regulation.cyclin activities.cyclin (CYCP)	bs4dtrinity_dn2252_c0_g1_i1	cyclin (CYCP)	-3.60887
13.1.1.2.2	Cell cycle organisation.cell cycle control.cyclin-dependent regulation.cyclin-dependent protein kinase complex.catalytic component CDKB	cs4dtrinity_dn1735_c0_g1_i2	catalytic component CDKB of cyclin-dependent kinase complex	-4.28957
13.1.1.2.2	Cell cycle organisation.cell cycle control.cyclin-dependent regulation.cyclin-dependent protein kinase complex.catalytic component CDKB	cb4dtrinity_dn11438_c0_g1_i2	catalytic component CDKB of cyclin-dependent kinase complex	-2.81176
13.1.1.3.1	Cell cycle organisation.cell cycle control.cyclin-dependent regulation.cyclin-dependent protein kinase inhibitor activities.inhibitor (KRP/ICK)	bs4dtrinity_dn12438_c2_g1_i3	KRP/ICK-type cyclin-dependent kinase inhibitor	-4.61331
13.1.1.3.1	Cell cycle organisation.cell cycle control.cyclin-dependent regulation.cyclin-dependent protein kinase inhibitor activities.inhibitor (KRP/ICK)	ab7dtrinity_dn28298_c2_g1_i4	KRP/ICK-type cyclin-dependent kinase inhibitor	-4.09959
13.1.1.3.2	Cell cycle organisation.cell cycle control.cyclin-dependent regulation.cyclin-dependent protein kinase inhibitor activities.inhibitor (SIM)	cs4dtrinity_dn4899_c0_g1_i1	SIM-type cyclin-dependent kinase inhibitor	-2.75024
13.1.1.3.2	Cell cycle organisation.cell cycle control.cyclin-dependent regulation.cyclin-dependent protein kinase inhibitor activities.inhibitor (SIM)	cs4dtrinity_dn11430_c0_g12_i1	SIM-type cyclin-dependent kinase inhibitor	2.12257
13.1.1.3.2	Cell cycle organisation.cell cycle control.cyclin-dependent regulation.cyclin-dependent protein kinase inhibitor activities.inhibitor (SIM)	bs4dtrinity_dn11888_c5_g3_i1	SIM-type cyclin-dependent kinase inhibitor	-2.90016
13.1.1.3.2	Cell cycle organisation.cell cycle control.cyclin-dependent regulation.cyclin-dependent protein kinase inhibitor activities.inhibitor (SIM)	ab4dtrinity_dn18533_c0_g1_i1	SIM-type cyclin-dependent kinase inhibitor	-2.82442
13.1.2.1	Cell cycle organisation.cell cycle control.regulation.key regulator (RBR)	cb7dtrinity_dn17229_c3_g1_i6	cell cycle interphase key regulator	2.73306
13.1.2.2	Cell cycle organisation.cell cycle control.regulation.transcription factor (E2F)	bb4dtrinity_dn9005_c0_g1_i5	E2F cell cycle interphase transcription factor	-2.4028
13.1.2.2	Cell cycle organisation.cell cycle control.regulation.transcription factor (E2F)	as4dtrinity_dn10882_c0_g1_i5	E2F cell cycle interphase transcription factor	-2.31076
13.2.1.2.1	Cell cycle organisation.DNA replication.preinitiation.MCM replicative DNA helicase complex.component MCM2	ab4dtrinity_dn10430_c0_g4_i4	component MCM2 of MCM replicative DNA helicase complex	-2.11096
13.2.1.2.1	Cell cycle organisation.DNA replication.preinitiation.MCM replicative DNA helicase complex.component MCM2	cs4dtrinity_dn11062_c0_g1_i4	component MCM2 of MCM replicative DNA helicase complex	-2.44912
13.2.1.2.1	Cell cycle organisation.DNA replication.preinitiation.MCM replicative DNA helicase complex.component MCM2	bs4dtrinity_dn11438_c0_g1_i3	component MCM2 of MCM replicative DNA helicase complex	-2.14755
13.2.1.2.1	Cell cycle organisation.DNA replication.preinitiation.MCM replicative DNA helicase complex.component MCM2	cb4dtrinity_dn9063_c0_g1_i1	component MCM2 of MCM replicative DNA helicase complex	-2.00711
13.2.1.2.1	Cell cycle organisation.DNA replication.preinitiation.MCM replicative DNA helicase complex.component MCM2	bb7dtrinity_dn11994_c0_g1_i2	component MCM2 of MCM replicative DNA helicase complex	-2.05005
13.2.1.2.1	Cell cycle organisation.DNA replication.preinitiation.MCM replicative DNA helicase complex.component MCM2	bs7dtrinity_dn10396_c0_g2_i3	component MCM2 of MCM replicative DNA helicase complex	-2.57897
13.2.1.2.1	Cell cycle organisation.DNA replication.preinitiation.MCM replicative DNA helicase complex.component MCM2	bb4dtrinity_dn12741_c0_g1_i1	component MCM2 of MCM replicative DNA helicase complex	-2.2133
13.2.1.2.2	Cell cycle organisation.DNA replication.preinitiation.MCM replicative DNA helicase complex.component MCM3	bb7dtrinity_dn4595_c0_g1_i2	component MCM3 of MCM replicative DNA helicase complex	-2.20377
13.2.1.2.2	Cell cycle organisation.DNA replication.preinitiation.MCM replicative DNA helicase complex.component MCM3	ab4dtrinity_dn10070_c0_g1_i2	component MCM3 of MCM replicative DNA helicase complex	-2.21439
13.2.1.2.2	Cell cycle organisation.DNA replication.preinitiation.MCM replicative DNA helicase complex.component MCM3	bs4dtrinity_dn11300_c0_g1_i2	component MCM3 of MCM replicative DNA helicase complex	-2.42704
13.2.1.2.3	Cell cycle organisation.DNA replication.preinitiation.MCM replicative DNA helicase complex.component MCM4	cs4dtrinity_dn12032_c3_g1_i2	component MCM4 of MCM replicative DNA helicase complex	-2.09809
13.2.1.2.3	Cell cycle organisation.DNA replication.preinitiation.MCM replicative DNA helicase complex.component MCM4	ab7dtrinity_dn31390_c0_g1_i3	component MCM4 of MCM replicative DNA helicase complex	-2.06293
13.2.1.2.5	Cell cycle organisation.DNA replication.preinitiation.MCM replicative DNA helicase complex.component MCM6	cs4dtrinity_dn11659_c2_g2_i1	component MCM6 of MCM replicative DNA helicase complex	-2.24896
13.2.1.2.6	Cell cycle organisation.DNA replication.preinitiation.MCM replicative DNA helicase complex.component MCM7	cs4dtrinity_dn5470_c0_g1_i2	component MCM7 of MCM replicative DNA helicase complex	-2.07618
13.2.1.2.7	Cell cycle organisation.DNA replication.preinitiation.MCM replicative DNA helicase complex.associated component ETG1	as4dtrinity_dn9950_c0_g1_i1	associated component ETG1 of MCM replicative DNA helicase complex	-2.42048
13.2.1.2.7	Cell cycle organisation.DNA replication.preinitiation.MCM replicative DNA helicase complex.associated component ETG1	bs4dtrinity_dn11225_c0_g1_i8	associated component ETG1 of MCM replicative DNA helicase complex	-2.47716
13.2.1.2.7	Cell cycle organisation.DNA replication.preinitiation.MCM replicative DNA helicase complex.associated component ETG1	ab4dtrinity_dn7198_c0_g1_i1	associated component ETG1 of MCM replicative DNA helicase complex	-2.32043
13.2.1.2.7	Cell cycle organisation.DNA replication.preinitiation.MCM replicative DNA helicase complex.associated component ETG1	cs4dtrinity_dn9637_c0_g1_i3	associated component ETG1 of MCM replicative DNA helicase complex	-3.042
13.2.3.1.1	Cell cycle organisation.DNA replication.elongation.DNA polymerase alpha complex.catalytic component POLA1	bb4dtrinity_dn11014_c0_g1_i2	catalytic component POLA1 of DNA polymerase alpha complex	-2.08096
13.2.4.4	Cell cycle organisation.DNA replication.maturation.auxiliary factor (JHS1/DNA2)	ab4dtrinity_dn8008_c0_g1_i1	DNA replication auxiliary factor (JHS1/DNA2)	-2.29592
13.2.4.4	Cell cycle organisation.DNA replication.maturation.auxiliary factor (JHS1/DNA2)	as4dtrinity_dn8530_c0_g2_i1	DNA replication auxiliary factor (JHS1/DNA2)	-2.6254
13.2.4.4	Cell cycle organisation.DNA replication.maturation.auxiliary factor (JHS1/DNA2)	ab7dtrinity_dn55874_c0_g1_i1	DNA replication auxiliary factor (JHS1/DNA2)	-2.87819
13.2.5.2.3	Cell cycle organisation.DNA replication.telomere replication.telomere integrity maintenance complex.component CTC1	ab7dtrinity_dn28149_c0_g1_i2	component CTC1 of telomere integrity maintenance complex	-3.1605
13.2.5.2.3	Cell cycle organisation.DNA replication.telomere replication.telomere integrity maintenance complex.component CTC1	as4dtrinity_dn12299_c2_g2_i1	component CTC1 of telomere integrity maintenance complex	-2.59398
13.2.5.2.3	Cell cycle organisation.DNA replication.telomere replication.telomere integrity maintenance complex.component CTC1	bs4dtrinity_dn13080_c0_g8_i1	component CTC1 of telomere integrity maintenance complex	-5.06177
13.2.5.2.3	Cell cycle organisation.DNA replication.telomere replication.telomere integrity maintenance complex.component CTC1	ab4dtrinity_dn11293_c3_g4_i2	component CTC1 of telomere integrity maintenance complex	-2.2245
13.2.5.2.3	Cell cycle organisation.DNA replication.telomere replication.telomere integrity maintenance complex.component CTC1	cs4dtrinity_dn12379_c0_g3_i5	component CTC1 of telomere integrity maintenance complex	-4.45582
14.1.1	DNA damage response.DNA damage sensing and signalling.DNA double-strand break response kinase (ATM)	bs4dtrinity_dn9134_c0_g1_i3	DNA double-strand break response kinase (ATM)	-2.56136
14.1.1	DNA damage response.DNA damage sensing and signalling.DNA double-strand break response kinase (ATM)	ab4dtrinity_dn4946_c0_g1_i2	DNA double-strand break response kinase (ATM)	-3.06059
14.1.1	DNA damage response.DNA damage sensing and signalling.DNA double-strand break response kinase (ATM)	cs4dtrinity_dn11613_c1_g7_i3	DNA double-strand break response kinase (ATM)	-2.56248
14.1.2	DNA damage response.DNA damage sensing and signalling.DNA single-strand break response kinase (ATR)	cs4dtrinity_dn6726_c0_g1_i1	DNA single-strand break response kinase (ATR)	-3.77467
14.1.2	DNA damage response.DNA damage sensing and signalling.DNA single-strand break response kinase (ATR)	ab4dtrinity_dn22047_c0_g1_i1	DNA single-strand break response kinase (ATR)	-3.21089
14.2.2	DNA damage response.DNA repair polymerase activities.DNA polymerase theta (TEB)	cs4dtrinity_dn6098_c0_g1_i1	DNA polymerase theta (TEB)	-2.16608
14.2.4	DNA damage response.DNA repair polymerase activities.DNA polymerase lambda	as7dtrinity_dn8127_c0_g1_i2	DNA polymerase lambda	2.28379
14.3.1.1	DNA damage response.homologous recombination repair (HR).BRCA1â€“BARD1 DNA-damage response heterodimer.component BRCA1|BARD1	bs4dtrinity_dn7929_c0_g1_i2	component BRCA1|BARD1 of BRCA1â€“BARD1 DNA-damage response heterodimer	-3.20317
14.3.1.1	DNA damage response.homologous recombination repair (HR).BRCA1â€“BARD1 DNA-damage response heterodimer.component BRCA1|BARD1	bb4dtrinity_dn12933_c4_g1_i2	component BRCA1|BARD1 of BRCA1â€“BARD1 DNA-damage response heterodimer	-2.0962
14.3.4	DNA damage response.homologous recombination repair (HR).exonuclease (EXO1)	cs4dtrinity_dn11250_c1_g16_i1	homologous recombination repair exonuclease (EXO1)	-2.23317
14.3.4	DNA damage response.homologous recombination repair (HR).exonuclease (EXO1)	bb4dtrinity_dn5497_c0_g1_i2	homologous recombination repair exonuclease (EXO1)	-2.62355
14.3.6.3.2	DNA damage response.homologous recombination repair (HR).Smc5-Smc6 complex.NSE5-NSE6 subcomplex.component NSE6	cs4dtrinity_dn10034_c0_g1_i2	component NSE6 of homologous recombination repair Smc5-Smc6 complex	-2.84892
14.3.6.3.2	DNA damage response.homologous recombination repair (HR).Smc5-Smc6 complex.NSE5-NSE6 subcomplex.component NSE6	bs4dtrinity_dn8888_c0_g1_i6	component NSE6 of homologous recombination repair Smc5-Smc6 complex	-2.734
14.4.3	DNA damage response.nonhomologous end-joining (NHEJ) repair.poly-(ADP-ribose) polymerase (PARP3)	bs7d1trinity_dn10827_c7_g1_i3	poly-(ADP-ribose) polymerase (PARP3)	7.04456
14.4.3	DNA damage response.nonhomologous end-joining (NHEJ) repair.poly-(ADP-ribose) polymerase (PARP3)	bs7dtrinity_dn8341_c0_g1_i1	poly-(ADP-ribose) polymerase (PARP3)	7.7035
14.5.10.2	DNA damage response.base excision repair (BER).apurinic/apyrimidinic (AP) endonuclease activities.AP-endonuclease (APE2)	ab7dtrinity_dn2180_c0_g1_i2	AP-endonuclease (APE2)	-3.16701
14.5.10.3	DNA damage response.base excision repair (BER).apurinic/apyrimidinic (AP) endonuclease activities.AP-endonuclease (ARP)	cs4dtrinity_dn6693_c0_g1_i2	AP-endonuclease (ARP)	-2.1721
14.5.10.3	DNA damage response.base excision repair (BER).apurinic/apyrimidinic (AP) endonuclease activities.AP-endonuclease (ARP)	bs4dtrinity_dn4336_c0_g1_i1	AP-endonuclease (ARP)	-2.27811
14.5.11	DNA damage response.base excision repair (BER).bifunctional glycosylase-lyase and endonuclease (NTH)	ab4dtrinity_dn10732_c0_g1_i19	bifunctional glycosylase-lyase and endonuclease (NTH)	-3.05304
14.5.11	DNA damage response.base excision repair (BER).bifunctional glycosylase-lyase and endonuclease (NTH)	bs4dtrinity_dn11946_c0_g2_i10	bifunctional glycosylase-lyase and endonuclease (NTH)	-3.04106
14.5.11	DNA damage response.base excision repair (BER).bifunctional glycosylase-lyase and endonuclease (NTH)	bb4dtrinity_dn12503_c0_g1_i4	bifunctional glycosylase-lyase and endonuclease (NTH)	-2.58917
14.5.11	DNA damage response.base excision repair (BER).bifunctional glycosylase-lyase and endonuclease (NTH)	cb4dtrinity_dn12374_c0_g1_i1	bifunctional glycosylase-lyase and endonuclease (NTH)	-3.56174
14.5.11	DNA damage response.base excision repair (BER).bifunctional glycosylase-lyase and endonuclease (NTH)	ab7dtrinity_dn30220_c0_g1_i1	bifunctional glycosylase-lyase and endonuclease (NTH)	-3.73479
14.6.1.3.1	DNA damage response.nucleotide excision repair (NER).global genome nucleotide excision repair (GG-NER).UV-damaged DNA-binding protein (UV-DDB) heterodimer.component DDB1	ab4dtrinity_dn10299_c3_g2_i2	component DDB1 of UV-damaged DNA-binding protein (UV-DDB) heterodimer	-2.50888
14.8.1	DNA damage response.interstrand crosslink (ICL) repair.repair factor (SNM)	bs4dtrinity_dn3171_c0_g1_i2	SNM interstrand crosslink repair factor	-2.19781
14.9.1	DNA damage response.photoreactivation.6-4-type photolyase (UVR3)	ab7dtrinity_dn1004_c0_g1_i1	6-4-type photolyase (UVR3)	-2.21268
14.9.2	DNA damage response.photoreactivation.class II photolyase (PHR1)	cs4dtrinity_dn11439_c0_g3_i5	class II photolyase (PHR1)	-2.51333
19.1.1.1.1.2	Protein homeostasis.protein quality control.ER Quality Control (ERQC) machinery.calnexin/calreticulin chaperone system.CNX-CRT cycle.lectin chaperone (CRT)	ab7dtrinity_dn30436_c1_g1_i2	lectin chaperone (CRT)	3.10458
19.1.2.1.1	Protein homeostasis.protein quality control.ribosome-associated chaperone activities.NAC chaperone heterodimer.subunit alpha	bs4dtrinity_dn8387_c0_g2_i1	subunit alpha of NAC ribosome-associated chaperone complex	-2.92006
19.1.2.1.2	Protein homeostasis.protein quality control.ribosome-associated chaperone activities.NAC chaperone heterodimer.subunit beta	as4dtrinity_dn7637_c0_g1_i1	subunit beta of NAC ribosome-associated chaperone complex	-5.2112
19.1.2.1.2	Protein homeostasis.protein quality control.ribosome-associated chaperone activities.NAC chaperone heterodimer.subunit beta	cs4dtrinity_dn2027_c0_g1_i1	subunit beta of NAC ribosome-associated chaperone complex	-2.29451
19.1.3.1	Protein homeostasis.protein quality control.mitochondrial Hsp70 chaperone system.chaperone (mtHsc70)	bb4dtrinity_dn13369_c0_g1_i1	chaperone (mtHsc70)	-2.34813
19.1.5.1	Protein homeostasis.protein quality control.cytosolic Hsp70 chaperone system.chaperone (Hsp70)	cb7dtrinity_dn17050_c3_g13_i1	chaperone (Hsp70)	3.676
19.1.5.1	Protein homeostasis.protein quality control.cytosolic Hsp70 chaperone system.chaperone (Hsp70)	as4dtrinity_dn11336_c2_g1_i3	chaperone (Hsp70)	3.45176
19.1.5.1	Protein homeostasis.protein quality control.cytosolic Hsp70 chaperone system.chaperone (Hsp70)	ab7dtrinity_dn31065_c1_g5_i4	chaperone (Hsp70)	3.60083
19.1.5.1	Protein homeostasis.protein quality control.cytosolic Hsp70 chaperone system.chaperone (Hsp70)	ab4dtrinity_dn10282_c2_g9_i2	chaperone (Hsp70)	3.673
19.1.5.1	Protein homeostasis.protein quality control.cytosolic Hsp70 chaperone system.chaperone (Hsp70)	bs4dtrinity_dn12453_c0_g3_i4	chaperone (Hsp70)	-3.2026
19.1.5.2	Protein homeostasis.protein quality control.cytosolic Hsp70 chaperone system.co-chaperone (Hsp40)	ab7dtrinity_dn28558_c0_g1_i1	co-chaperone (Hsp40)	3.15025
19.1.5.2	Protein homeostasis.protein quality control.cytosolic Hsp70 chaperone system.co-chaperone (Hsp40)	bs7d1trinity_dn11122_c6_g2_i1	co-chaperone (Hsp40)	3.52665
19.1.5.5	Protein homeostasis.protein quality control.cytosolic Hsp70 chaperone system.nucleotide exchange factor (BAG)	bs7dtrinity_dn12001_c3_g7_i7	nucleotide exchange factor (BAG)	3.75964
19.1.5.5	Protein homeostasis.protein quality control.cytosolic Hsp70 chaperone system.nucleotide exchange factor (BAG)	cb7dtrinity_dn16552_c2_g5_i3	nucleotide exchange factor (BAG)	3.1372
19.1.5.5	Protein homeostasis.protein quality control.cytosolic Hsp70 chaperone system.nucleotide exchange factor (BAG)	bb4dtrinity_dn13303_c2_g8_i1	nucleotide exchange factor (BAG)	2.59785
19.1.5.5	Protein homeostasis.protein quality control.cytosolic Hsp70 chaperone system.nucleotide exchange factor (BAG)	ab7dtrinity_dn30004_c1_g6_i1	nucleotide exchange factor (BAG)	2.12078
19.1.5.5	Protein homeostasis.protein quality control.cytosolic Hsp70 chaperone system.nucleotide exchange factor (BAG)	as4dtrinity_dn11236_c2_g3_i5	nucleotide exchange factor (BAG)	2.10271
19.1.5.5	Protein homeostasis.protein quality control.cytosolic Hsp70 chaperone system.nucleotide exchange factor (BAG)	cs4dtrinity_dn11467_c0_g4_i1	nucleotide exchange factor (BAG)	2.03164
19.1.5.5	Protein homeostasis.protein quality control.cytosolic Hsp70 chaperone system.nucleotide exchange factor (BAG)	bb7dtrinity_dn16656_c2_g1_i1	nucleotide exchange factor (BAG)	2.07699
19.1.5.5	Protein homeostasis.protein quality control.cytosolic Hsp70 chaperone system.nucleotide exchange factor (BAG)	as7dtrinity_dn10923_c0_g13_i2	nucleotide exchange factor (BAG)	8.84108
19.1.5.5	Protein homeostasis.protein quality control.cytosolic Hsp70 chaperone system.nucleotide exchange factor (BAG)	cb7dtrinity_dn12055_c0_g1_i1	nucleotide exchange factor (BAG)	7.18035
19.1.5.5	Protein homeostasis.protein quality control.cytosolic Hsp70 chaperone system.nucleotide exchange factor (BAG)	bb7dtrinity_dn16611_c0_g1_i5	nucleotide exchange factor (BAG)	5.75565
19.1.6.1	Protein homeostasis.protein quality control.Hsp90 chaperone system.chaperone (Hsp90)	bs4dtrinity_dn8374_c0_g1_i1	chaperone (Hsp90)	-3.41555
19.1.6.2	Protein homeostasis.protein quality control.Hsp90 chaperone system.Hsp90-co-chaperone (P23)	bs4dtrinity_dn11842_c0_g3_i1	Hsp90-co-chaperone (P23)	-2.84427
19.1.8.1	Protein homeostasis.protein quality control.smallHsp holdase chaperone activities.class-C-I protein	cb7dtrinity_dn14018_c0_g1_i1	class-C-I small heat-shock-responsive protein	2.79956
19.1.8.1	Protein homeostasis.protein quality control.smallHsp holdase chaperone activities.class-C-I protein	ab7dtrinity_dn26660_c0_g1_i3	class-C-I small heat-shock-responsive protein	2.6585
19.1.8.1	Protein homeostasis.protein quality control.smallHsp holdase chaperone activities.class-C-I protein	cb7dtrinity_dn15844_c0_g1_i1	class-C-I small heat-shock-responsive protein	3.27852
19.1.8.1	Protein homeostasis.protein quality control.smallHsp holdase chaperone activities.class-C-I protein	as7dtrinity_dn10440_c0_g1_i1	class-C-I small heat-shock-responsive protein	3.55084
19.1.8.1	Protein homeostasis.protein quality control.smallHsp holdase chaperone activities.class-C-I protein	bb7dtrinity_dn17151_c7_g2_i2	class-C-I small heat-shock-responsive protein	2.56054
19.1.8.1	Protein homeostasis.protein quality control.smallHsp holdase chaperone activities.class-C-I protein	bs7d1trinity_dn8908_c0_g3_i1	class-C-I small heat-shock-responsive protein	3.73053
19.1.8.10	Protein homeostasis.protein quality control.smallHsp holdase chaperone activities.class-PX protein	bs4dtrinity_dn348_c0_g1_i1	class-PX small heat-shock-responsive protein	2.20374
19.1.8.12	Protein homeostasis.protein quality control.smallHsp holdase chaperone activities.class-ER protein	bs7d1trinity_dn14696_c0_g1_i2	class-ER small heat-shock-responsive protein	3.02155
19.1.8.12	Protein homeostasis.protein quality control.smallHsp holdase chaperone activities.class-ER protein	cb7dtrinity_dn28039_c0_g1_i1	class-ER small heat-shock-responsive protein	-3.03654
19.1.8.12	Protein homeostasis.protein quality control.smallHsp holdase chaperone activities.class-ER protein	bb7dtrinity_dn35066_c0_g1_i1	class-ER small heat-shock-responsive protein	2.23993
19.1.8.12	Protein homeostasis.protein quality control.smallHsp holdase chaperone activities.class-ER protein	as4dtrinity_dn5270_c0_g1_i1	class-ER small heat-shock-responsive protein	2.04736
19.1.8.2	Protein homeostasis.protein quality control.smallHsp holdase chaperone activities.class-C-II protein	bs4dtrinity_dn10103_c0_g1_i1	class-C-II small heat-shock-responsive protein	2.05581
19.1.8.2	Protein homeostasis.protein quality control.smallHsp holdase chaperone activities.class-C-II protein	cb7dtrinity_dn16042_c0_g1_i1	class-C-II small heat-shock-responsive protein	4.96628
19.1.8.2	Protein homeostasis.protein quality control.smallHsp holdase chaperone activities.class-C-II protein	ab4dtrinity_dn9858_c0_g2_i1	class-C-II small heat-shock-responsive protein	2.07295
19.1.8.2	Protein homeostasis.protein quality control.smallHsp holdase chaperone activities.class-C-II protein	bs7dtrinity_dn11155_c0_g2_i3	class-C-II small heat-shock-responsive protein	5.18524
19.1.8.2	Protein homeostasis.protein quality control.smallHsp holdase chaperone activities.class-C-II protein	cb4dtrinity_dn12914_c0_g1_i1	class-C-II small heat-shock-responsive protein	-2.00767
19.1.8.2	Protein homeostasis.protein quality control.smallHsp holdase chaperone activities.class-C-II protein	as7dtrinity_dn10806_c3_g1_i4	class-C-II small heat-shock-responsive protein	3.34439
19.1.8.2	Protein homeostasis.protein quality control.smallHsp holdase chaperone activities.class-C-II protein	bs4dtrinity_dn11561_c0_g1_i2	class-C-II small heat-shock-responsive protein	-2.05345
19.1.8.3	Protein homeostasis.protein quality control.smallHsp holdase chaperone activities.class-C-III protein	as7dtrinity_dn7588_c0_g1_i1	class-C-III small heat-shock-responsive protein	5.36015
19.1.8.8	Protein homeostasis.protein quality control.smallHsp holdase chaperone activities.class-M-I protein	bs7dtrinity_dn7331_c0_g1_i1	class-M-I small heat-shock-responsive protein	2.43764
19.1.8.8	Protein homeostasis.protein quality control.smallHsp holdase chaperone activities.class-M-I protein	bs7d1trinity_dn10853_c8_g10_i1	class-M-I small heat-shock-responsive protein	2.61584
19.1.8.8	Protein homeostasis.protein quality control.smallHsp holdase chaperone activities.class-M-I protein	cb7dtrinity_dn12424_c0_g1_i2	class-M-I small heat-shock-responsive protein	3.13365
19.2.1.2.1.1	Protein homeostasis.ubiquitin-proteasome system.N-degron pathways.Arg/N-degron pathway.N-terminal modification.cysteine oxidase (PCO)	bs7d1trinity_dn6511_c0_g1_i1	cysteine oxidase (PCO)	4.74667
19.2.1.2.1.1	Protein homeostasis.ubiquitin-proteasome system.N-degron pathways.Arg/N-degron pathway.N-terminal modification.cysteine oxidase (PCO)	cb7dtrinity_dn13722_c0_g3_i2	cysteine oxidase (PCO)	4.73961
19.2.1.2.1.1	Protein homeostasis.ubiquitin-proteasome system.N-degron pathways.Arg/N-degron pathway.N-terminal modification.cysteine oxidase (PCO)	as7dtrinity_dn10957_c1_g5_i1	cysteine oxidase (PCO)	4.35955
19.2.2.1.1	Protein homeostasis.ubiquitin-proteasome system.ubiquitin-fold protein conjugation.ubiquitin conjugation (ubiquitylation).ubiquitin-fold protein (UBQ)	bb7dtrinity_dn16717_c4_g5_i2	ubiquitin-fold protein (UBQ)	2.19666
19.2.2.1.1	Protein homeostasis.ubiquitin-proteasome system.ubiquitin-fold protein conjugation.ubiquitin conjugation (ubiquitylation).ubiquitin-fold protein (UBQ)	ab7dtrinity_dn31279_c1_g4_i3	ubiquitin-fold protein (UBQ)	3.70069
19.2.2.1.1	Protein homeostasis.ubiquitin-proteasome system.ubiquitin-fold protein conjugation.ubiquitin conjugation (ubiquitylation).ubiquitin-fold protein (UBQ)	cb4dtrinity_dn14109_c2_g7_i3	ubiquitin-fold protein (UBQ)	2.23288
19.2.2.1.1	Protein homeostasis.ubiquitin-proteasome system.ubiquitin-fold protein conjugation.ubiquitin conjugation (ubiquitylation).ubiquitin-fold protein (UBQ)	as4dtrinity_dn12122_c0_g2_i4	ubiquitin-fold protein (UBQ)	-2.46836
19.2.2.1.1	Protein homeostasis.ubiquitin-proteasome system.ubiquitin-fold protein conjugation.ubiquitin conjugation (ubiquitylation).ubiquitin-fold protein (UBQ)	as7dtrinity_dn11089_c2_g7_i1	ubiquitin-fold protein (UBQ)	2.09073
19.2.2.1.1	Protein homeostasis.ubiquitin-proteasome system.ubiquitin-fold protein conjugation.ubiquitin conjugation (ubiquitylation).ubiquitin-fold protein (UBQ)	as7dtrinity_dn11089_c1_g1_i3	ubiquitin-fold protein (UBQ)	4.37395
19.2.2.1.5.2.1	Protein homeostasis.ubiquitin-proteasome system.ubiquitin-fold protein conjugation.ubiquitin conjugation (ubiquitylation).ubiquitin-ligase E3 activities.U-Box E3 ligase activities.E3 ubiquitin ligase (PUB)	bs4dtrinity_dn12747_c3_g6_i3	E3 ubiquitin ligase (PUB)	-4.48932
19.2.2.1.5.2.1	Protein homeostasis.ubiquitin-proteasome system.ubiquitin-fold protein conjugation.ubiquitin conjugation (ubiquitylation).ubiquitin-ligase E3 activities.U-Box E3 ligase activities.E3 ubiquitin ligase (PUB)	cs4dtrinity_dn11229_c0_g8_i3	E3 ubiquitin ligase (PUB)	-2.39616
19.2.2.1.5.3.2	Protein homeostasis.ubiquitin-proteasome system.ubiquitin-fold protein conjugation.ubiquitin conjugation (ubiquitylation).ubiquitin-ligase E3 activities.RING-domain E3 ligase activities.RING-HC-class E3 ligase	cb7dtrinity_dn11122_c0_g1_i1	RING-HC-class E3 ligase	3.71591
19.2.2.1.5.3.2	Protein homeostasis.ubiquitin-proteasome system.ubiquitin-fold protein conjugation.ubiquitin conjugation (ubiquitylation).ubiquitin-ligase E3 activities.RING-domain E3 ligase activities.RING-HC-class E3 ligase	bb7dtrinity_dn15543_c0_g3_i1	RING-HC-class E3 ligase	2.14102
19.2.2.1.5.3.2	Protein homeostasis.ubiquitin-proteasome system.ubiquitin-fold protein conjugation.ubiquitin conjugation (ubiquitylation).ubiquitin-ligase E3 activities.RING-domain E3 ligase activities.RING-HC-class E3 ligase	as7dtrinity_dn8852_c0_g1_i3	RING-HC-class E3 ligase	6.03429
19.2.2.1.5.3.2	Protein homeostasis.ubiquitin-proteasome system.ubiquitin-fold protein conjugation.ubiquitin conjugation (ubiquitylation).ubiquitin-ligase E3 activities.RING-domain E3 ligase activities.RING-HC-class E3 ligase	cb4dtrinity_dn10517_c0_g1_i1	RING-HC-class E3 ligase	3.35935
19.2.2.1.5.3.2	Protein homeostasis.ubiquitin-proteasome system.ubiquitin-fold protein conjugation.ubiquitin conjugation (ubiquitylation).ubiquitin-ligase E3 activities.RING-domain E3 ligase activities.RING-HC-class E3 ligase	bs7d1trinity_dn10981_c0_g3_i4	RING-HC-class E3 ligase	2.78395
19.2.2.1.5.3.2	Protein homeostasis.ubiquitin-proteasome system.ubiquitin-fold protein conjugation.ubiquitin conjugation (ubiquitylation).ubiquitin-ligase E3 activities.RING-domain E3 ligase activities.RING-HC-class E3 ligase	ab4dtrinity_dn10212_c0_g1_i1	RING-HC-class E3 ligase	3.96731
19.2.2.1.5.3.2	Protein homeostasis.ubiquitin-proteasome system.ubiquitin-fold protein conjugation.ubiquitin conjugation (ubiquitylation).ubiquitin-ligase E3 activities.RING-domain E3 ligase activities.RING-HC-class E3 ligase	bs7d1trinity_dn6111_c0_g1_i1	RING-HC-class E3 ligase	3.72193
19.2.2.1.5.3.2	Protein homeostasis.ubiquitin-proteasome system.ubiquitin-fold protein conjugation.ubiquitin conjugation (ubiquitylation).ubiquitin-ligase E3 activities.RING-domain E3 ligase activities.RING-HC-class E3 ligase	bs4dtrinity_dn23500_c0_g1_i1	RING-HC-class E3 ligase	-3.69018
19.2.2.1.5.3.3	Protein homeostasis.ubiquitin-proteasome system.ubiquitin-fold protein conjugation.ubiquitin conjugation (ubiquitylation).ubiquitin-ligase E3 activities.RING-domain E3 ligase activities.RING-H2-class E3 ligase	cb7dtrinity_dn10456_c0_g1_i1	RING-H2-class E3 ligase	3.86936
19.2.2.1.5.3.3	Protein homeostasis.ubiquitin-proteasome system.ubiquitin-fold protein conjugation.ubiquitin conjugation (ubiquitylation).ubiquitin-ligase E3 activities.RING-domain E3 ligase activities.RING-H2-class E3 ligase	ab4dtrinity_dn8579_c0_g1_i2	RING-H2-class E3 ligase	4.22588
19.2.2.1.5.3.3	Protein homeostasis.ubiquitin-proteasome system.ubiquitin-fold protein conjugation.ubiquitin conjugation (ubiquitylation).ubiquitin-ligase E3 activities.RING-domain E3 ligase activities.RING-H2-class E3 ligase	cb7dtrinity_dn12911_c0_g1_i2	RING-H2-class E3 ligase	2.29007
19.2.2.1.5.3.3	Protein homeostasis.ubiquitin-proteasome system.ubiquitin-fold protein conjugation.ubiquitin conjugation (ubiquitylation).ubiquitin-ligase E3 activities.RING-domain E3 ligase activities.RING-H2-class E3 ligase	cb7dtrinity_dn6023_c0_g1_i1	RING-H2-class E3 ligase	3.48558
19.2.2.1.5.3.3	Protein homeostasis.ubiquitin-proteasome system.ubiquitin-fold protein conjugation.ubiquitin conjugation (ubiquitylation).ubiquitin-ligase E3 activities.RING-domain E3 ligase activities.RING-H2-class E3 ligase	bb7dtrinity_dn16506_c0_g1_i1	RING-H2-class E3 ligase	3.55422
19.2.2.1.5.3.3	Protein homeostasis.ubiquitin-proteasome system.ubiquitin-fold protein conjugation.ubiquitin conjugation (ubiquitylation).ubiquitin-ligase E3 activities.RING-domain E3 ligase activities.RING-H2-class E3 ligase	cs4dtrinity_dn11149_c5_g1_i1	RING-H2-class E3 ligase	2.38653
19.2.2.1.5.3.3	Protein homeostasis.ubiquitin-proteasome system.ubiquitin-fold protein conjugation.ubiquitin conjugation (ubiquitylation).ubiquitin-ligase E3 activities.RING-domain E3 ligase activities.RING-H2-class E3 ligase	cb7dtrinity_dn11324_c0_g1_i1	RING-H2-class E3 ligase	3.50113
19.2.2.1.5.3.3	Protein homeostasis.ubiquitin-proteasome system.ubiquitin-fold protein conjugation.ubiquitin conjugation (ubiquitylation).ubiquitin-ligase E3 activities.RING-domain E3 ligase activities.RING-H2-class E3 ligase	bs7dtrinity_dn3107_c0_g1_i1	RING-H2-class E3 ligase	4.14976
19.2.2.1.5.3.3	Protein homeostasis.ubiquitin-proteasome system.ubiquitin-fold protein conjugation.ubiquitin conjugation (ubiquitylation).ubiquitin-ligase E3 activities.RING-domain E3 ligase activities.RING-H2-class E3 ligase	bs7d1trinity_dn11225_c0_g1_i1	RING-H2-class E3 ligase	3.17779
19.2.2.1.5.3.3	Protein homeostasis.ubiquitin-proteasome system.ubiquitin-fold protein conjugation.ubiquitin conjugation (ubiquitylation).ubiquitin-ligase E3 activities.RING-domain E3 ligase activities.RING-H2-class E3 ligase	cb7dtrinity_dn5664_c0_g1_i1	RING-H2-class E3 ligase	4.30542
19.2.2.1.5.3.3	Protein homeostasis.ubiquitin-proteasome system.ubiquitin-fold protein conjugation.ubiquitin conjugation (ubiquitylation).ubiquitin-ligase E3 activities.RING-domain E3 ligase activities.RING-H2-class E3 ligase	cb7dtrinity_dn16977_c3_g8_i1	RING-H2-class E3 ligase	4.02511
19.2.2.1.5.3.3	Protein homeostasis.ubiquitin-proteasome system.ubiquitin-fold protein conjugation.ubiquitin conjugation (ubiquitylation).ubiquitin-ligase E3 activities.RING-domain E3 ligase activities.RING-H2-class E3 ligase	bs7dtrinity_dn10255_c0_g3_i1	RING-H2-class E3 ligase	3.55563
19.2.2.1.5.3.3	Protein homeostasis.ubiquitin-proteasome system.ubiquitin-fold protein conjugation.ubiquitin conjugation (ubiquitylation).ubiquitin-ligase E3 activities.RING-domain E3 ligase activities.RING-H2-class E3 ligase	ab4dtrinity_dn8993_c0_g1_i1	RING-H2-class E3 ligase	3.21885
19.2.2.1.5.3.3	Protein homeostasis.ubiquitin-proteasome system.ubiquitin-fold protein conjugation.ubiquitin conjugation (ubiquitylation).ubiquitin-ligase E3 activities.RING-domain E3 ligase activities.RING-H2-class E3 ligase	bs4dtrinity_dn13040_c4_g4_i2	RING-H2-class E3 ligase	3.48006
19.2.2.1.5.3.3	Protein homeostasis.ubiquitin-proteasome system.ubiquitin-fold protein conjugation.ubiquitin conjugation (ubiquitylation).ubiquitin-ligase E3 activities.RING-domain E3 ligase activities.RING-H2-class E3 ligase	bb7dtrinity_dn20192_c0_g1_i1	RING-H2-class E3 ligase	2.14799
19.2.2.1.5.3.3	Protein homeostasis.ubiquitin-proteasome system.ubiquitin-fold protein conjugation.ubiquitin conjugation (ubiquitylation).ubiquitin-ligase E3 activities.RING-domain E3 ligase activities.RING-H2-class E3 ligase	bb7dtrinity_dn4981_c0_g1_i1	RING-H2-class E3 ligase	-2.69664
19.2.2.1.5.3.3	Protein homeostasis.ubiquitin-proteasome system.ubiquitin-fold protein conjugation.ubiquitin conjugation (ubiquitylation).ubiquitin-ligase E3 activities.RING-domain E3 ligase activities.RING-H2-class E3 ligase	cb7dtrinity_dn16553_c2_g1_i1	RING-H2-class E3 ligase	-2.24174
19.2.2.1.5.3.3	Protein homeostasis.ubiquitin-proteasome system.ubiquitin-fold protein conjugation.ubiquitin conjugation (ubiquitylation).ubiquitin-ligase E3 activities.RING-domain E3 ligase activities.RING-H2-class E3 ligase	bb7dtrinity_dn12251_c0_g1_i1	RING-H2-class E3 ligase	3.73352
19.2.2.1.5.3.3	Protein homeostasis.ubiquitin-proteasome system.ubiquitin-fold protein conjugation.ubiquitin conjugation (ubiquitylation).ubiquitin-ligase E3 activities.RING-domain E3 ligase activities.RING-H2-class E3 ligase	bb7dtrinity_dn15503_c0_g1_i2	RING-H2-class E3 ligase	3.73973
19.2.2.1.5.3.3	Protein homeostasis.ubiquitin-proteasome system.ubiquitin-fold protein conjugation.ubiquitin conjugation (ubiquitylation).ubiquitin-ligase E3 activities.RING-domain E3 ligase activities.RING-H2-class E3 ligase	ab4dtrinity_dn10231_c1_g3_i1	RING-H2-class E3 ligase	-2.27561
19.2.2.1.5.3.3	Protein homeostasis.ubiquitin-proteasome system.ubiquitin-fold protein conjugation.ubiquitin conjugation (ubiquitylation).ubiquitin-ligase E3 activities.RING-domain E3 ligase activities.RING-H2-class E3 ligase	bs7d1trinity_dn21262_c0_g1_i1	RING-H2-class E3 ligase	2.28598
19.2.2.1.5.3.3	Protein homeostasis.ubiquitin-proteasome system.ubiquitin-fold protein conjugation.ubiquitin conjugation (ubiquitylation).ubiquitin-ligase E3 activities.RING-domain E3 ligase activities.RING-H2-class E3 ligase	ab7dtrinity_dn19575_c0_g1_i2	RING-H2-class E3 ligase	2.2382
19.2.2.1.5.3.3	Protein homeostasis.ubiquitin-proteasome system.ubiquitin-fold protein conjugation.ubiquitin conjugation (ubiquitylation).ubiquitin-ligase E3 activities.RING-domain E3 ligase activities.RING-H2-class E3 ligase	bs7dtrinity_dn8536_c0_g1_i2	RING-H2-class E3 ligase	4.59545
19.2.2.1.5.3.4	Protein homeostasis.ubiquitin-proteasome system.ubiquitin-fold protein conjugation.ubiquitin conjugation (ubiquitylation).ubiquitin-ligase E3 activities.RING-domain E3 ligase activities.RING-v-class E3 ligase	as4dtrinity_dn8777_c0_g1_i3	RING-v-class E3 ligase	-2.75277
19.2.2.1.5.3.4	Protein homeostasis.ubiquitin-proteasome system.ubiquitin-fold protein conjugation.ubiquitin conjugation (ubiquitylation).ubiquitin-ligase E3 activities.RING-domain E3 ligase activities.RING-v-class E3 ligase	bs4dtrinity_dn13339_c0_g1_i1	RING-v-class E3 ligase	-3.98139
19.2.2.1.5.3.4	Protein homeostasis.ubiquitin-proteasome system.ubiquitin-fold protein conjugation.ubiquitin conjugation (ubiquitylation).ubiquitin-ligase E3 activities.RING-domain E3 ligase activities.RING-v-class E3 ligase	bs7d1trinity_dn3004_c0_g1_i1	RING-v-class E3 ligase	2.06804
19.2.2.1.6.2	Protein homeostasis.ubiquitin-proteasome system.ubiquitin-fold protein conjugation.ubiquitin conjugation (ubiquitylation).polyubiquitination.ligating E3 protein (RGLG)	bb7dtrinity_dn15543_c0_g3_i1	ligating E3 protein (RGLG)	2.14102
19.2.2.1.6.2	Protein homeostasis.ubiquitin-proteasome system.ubiquitin-fold protein conjugation.ubiquitin conjugation (ubiquitylation).polyubiquitination.ligating E3 protein (RGLG)	ab4dtrinity_dn10212_c0_g1_i1	ligating E3 protein (RGLG)	3.96731
19.2.2.1.7	Protein homeostasis.ubiquitin-proteasome system.ubiquitin-fold protein conjugation.ubiquitin conjugation (ubiquitylation).ubiquitin receptor regulatory protein (DA1)	bs7dtrinity_dn11799_c1_g4_i3	ubiquitin receptor regulatory protein (DA1)	2.14412
19.2.2.1.7	Protein homeostasis.ubiquitin-proteasome system.ubiquitin-fold protein conjugation.ubiquitin conjugation (ubiquitylation).ubiquitin receptor regulatory protein (DA1)	bs4dtrinity_dn7321_c0_g1_i2	ubiquitin receptor regulatory protein (DA1)	-3.15129
19.2.2.1.7	Protein homeostasis.ubiquitin-proteasome system.ubiquitin-fold protein conjugation.ubiquitin conjugation (ubiquitylation).ubiquitin receptor regulatory protein (DA1)	bb4dtrinity_dn11760_c0_g3_i2	ubiquitin receptor regulatory protein (DA1)	2.68202
19.2.2.5.2	Protein homeostasis.ubiquitin-proteasome system.ubiquitin-fold protein conjugation.MUB conjugation.conjugation E2 protein	bs7dtrinity_dn11110_c1_g6_i2	conjugation E2 protein	2.05686
19.2.2.5.2	Protein homeostasis.ubiquitin-proteasome system.ubiquitin-fold protein conjugation.MUB conjugation.conjugation E2 protein	bs7d1trinity_dn10660_c1_g7_i1	conjugation E2 protein	3.50567
19.2.2.5.2	Protein homeostasis.ubiquitin-proteasome system.ubiquitin-fold protein conjugation.MUB conjugation.conjugation E2 protein	cs4dtrinity_dn12305_c2_g10_i1	conjugation E2 protein	3.34818
19.2.2.7.1	Protein homeostasis.ubiquitin-proteasome system.ubiquitin-fold protein conjugation.URM conjugation.ubiquitin-fold protein (URM)	bs7d1trinity_dn10391_c0_g1_i1	ubiquitin-fold protein (URM)	5.78566
19.2.2.8.1.1	Protein homeostasis.ubiquitin-proteasome system.ubiquitin-fold protein conjugation.Cullin-based ubiquitylation complexes.SKP1-CUL1-FBX (SCF) E3 ligase complexes.target protein binding component SKP1/ASK1	as7dtrinity_dn20805_c0_g1_i1	target protein binding component SKP1/ASK1 of SKP1-CUL1-FBX (SCF) E3 ligase complexes	3.65769
19.2.2.8.1.4.1	Protein homeostasis.ubiquitin-proteasome system.ubiquitin-fold protein conjugation.Cullin-based ubiquitylation complexes.SKP1-CUL1-FBX (SCF) E3 ligase complexes.F-BOX substrate adaptor components.component SKP2	as4dtrinity_dn11808_c4_g5_i2	component F-box of SCF E3 ubiquitin ligase complex	3.21969
19.2.2.8.1.4.1	Protein homeostasis.ubiquitin-proteasome system.ubiquitin-fold protein conjugation.Cullin-based ubiquitylation complexes.SKP1-CUL1-FBX (SCF) E3 ligase complexes.F-BOX substrate adaptor components.component SKP2	ab4dtrinity_dn10476_c0_g3_i1	component F-box of SCF E3 ubiquitin ligase complex	3.02251
19.2.2.8.1.4.1	Protein homeostasis.ubiquitin-proteasome system.ubiquitin-fold protein conjugation.Cullin-based ubiquitylation complexes.SKP1-CUL1-FBX (SCF) E3 ligase complexes.F-BOX substrate adaptor components.component SKP2	bs7dtrinity_dn11315_c0_g2_i1	component F-box of SCF E3 ubiquitin ligase complex	3.14454
19.2.2.8.1.4.1	Protein homeostasis.ubiquitin-proteasome system.ubiquitin-fold protein conjugation.Cullin-based ubiquitylation complexes.SKP1-CUL1-FBX (SCF) E3 ligase complexes.F-BOX substrate adaptor components.component SKP2	cb7dtrinity_dn16686_c6_g1_i2	component F-box of SCF E3 ubiquitin ligase complex	3.13836
19.2.2.8.1.4.1	Protein homeostasis.ubiquitin-proteasome system.ubiquitin-fold protein conjugation.Cullin-based ubiquitylation complexes.SKP1-CUL1-FBX (SCF) E3 ligase complexes.F-BOX substrate adaptor components.component SKP2	as4dtrinity_dn11690_c4_g1_i1	component F-box of SCF E3 ubiquitin ligase complex	-3.60576
19.2.2.8.1.4.1	Protein homeostasis.ubiquitin-proteasome system.ubiquitin-fold protein conjugation.Cullin-based ubiquitylation complexes.SKP1-CUL1-FBX (SCF) E3 ligase complexes.F-BOX substrate adaptor components.component SKP2	cs4dtrinity_dn11669_c0_g1_i3	component F-box of SCF E3 ubiquitin ligase complex	-3.39222
19.2.2.8.1.4.1	Protein homeostasis.ubiquitin-proteasome system.ubiquitin-fold protein conjugation.Cullin-based ubiquitylation complexes.SKP1-CUL1-FBX (SCF) E3 ligase complexes.F-BOX substrate adaptor components.component SKP2	cs4dtrinity_dn10018_c0_g2_i3	component F-box of SCF E3 ubiquitin ligase complex	2.62077
19.2.2.8.1.4.6	Protein homeostasis.ubiquitin-proteasome system.ubiquitin-fold protein conjugation.Cullin-based ubiquitylation complexes.SKP1-CUL1-FBX (SCF) E3 ligase complexes.F-BOX substrate adaptor components.component FBX	bs7dtrinity_dn11920_c0_g2_i4	component FBX of SCF E3 ubiquitin ligase complex	3.53809
19.2.2.8.1.4.6	Protein homeostasis.ubiquitin-proteasome system.ubiquitin-fold protein conjugation.Cullin-based ubiquitylation complexes.SKP1-CUL1-FBX (SCF) E3 ligase complexes.F-BOX substrate adaptor components.component FBX	cs4dtrinity_dn8259_c0_g1_i2	component FBX of SCF E3 ubiquitin ligase complex	2.34933
19.2.2.8.1.4.6	Protein homeostasis.ubiquitin-proteasome system.ubiquitin-fold protein conjugation.Cullin-based ubiquitylation complexes.SKP1-CUL1-FBX (SCF) E3 ligase complexes.F-BOX substrate adaptor components.component FBX	cs4dtrinity_dn6906_c0_g1_i2	component FBX of SCF E3 ubiquitin ligase complex	3.20558
19.2.2.8.1.4.6	Protein homeostasis.ubiquitin-proteasome system.ubiquitin-fold protein conjugation.Cullin-based ubiquitylation complexes.SKP1-CUL1-FBX (SCF) E3 ligase complexes.F-BOX substrate adaptor components.component FBX	cb4dtrinity_dn6977_c0_g1_i1	component FBX of SCF E3 ubiquitin ligase complex	3.15834
19.2.2.8.1.4.6	Protein homeostasis.ubiquitin-proteasome system.ubiquitin-fold protein conjugation.Cullin-based ubiquitylation complexes.SKP1-CUL1-FBX (SCF) E3 ligase complexes.F-BOX substrate adaptor components.component FBX	as4dtrinity_dn12192_c1_g1_i2	component FBX of SCF E3 ubiquitin ligase complex	-2.54238
19.2.2.8.1.4.6	Protein homeostasis.ubiquitin-proteasome system.ubiquitin-fold protein conjugation.Cullin-based ubiquitylation complexes.SKP1-CUL1-FBX (SCF) E3 ligase complexes.F-BOX substrate adaptor components.component FBX	bs7dtrinity_dn7713_c0_g1_i1	component FBX of SCF E3 ubiquitin ligase complex	3.67367
19.2.2.8.1.4.6	Protein homeostasis.ubiquitin-proteasome system.ubiquitin-fold protein conjugation.Cullin-based ubiquitylation complexes.SKP1-CUL1-FBX (SCF) E3 ligase complexes.F-BOX substrate adaptor components.component FBX	bs7dtrinity_dn9319_c0_g2_i2	component FBX of SCF E3 ubiquitin ligase complex	2.52673
19.2.2.8.1.4.6	Protein homeostasis.ubiquitin-proteasome system.ubiquitin-fold protein conjugation.Cullin-based ubiquitylation complexes.SKP1-CUL1-FBX (SCF) E3 ligase complexes.F-BOX substrate adaptor components.component FBX	cs4dtrinity_dn9413_c1_g1_i1	component FBX of SCF E3 ubiquitin ligase complex	-2.34613
19.2.2.8.1.4.6	Protein homeostasis.ubiquitin-proteasome system.ubiquitin-fold protein conjugation.Cullin-based ubiquitylation complexes.SKP1-CUL1-FBX (SCF) E3 ligase complexes.F-BOX substrate adaptor components.component FBX	bb7dtrinity_dn13009_c0_g1_i5	component FBX of SCF E3 ubiquitin ligase complex	3.4952
19.2.2.8.1.4.6	Protein homeostasis.ubiquitin-proteasome system.ubiquitin-fold protein conjugation.Cullin-based ubiquitylation complexes.SKP1-CUL1-FBX (SCF) E3 ligase complexes.F-BOX substrate adaptor components.component FBX	cb7dtrinity_dn17238_c1_g2_i2	component FBX of SCF E3 ubiquitin ligase complex	-3.22424
19.2.2.8.1.4.6	Protein homeostasis.ubiquitin-proteasome system.ubiquitin-fold protein conjugation.Cullin-based ubiquitylation complexes.SKP1-CUL1-FBX (SCF) E3 ligase complexes.F-BOX substrate adaptor components.component FBX	as4dtrinity_dn11281_c0_g6_i3	component FBX of SCF E3 ubiquitin ligase complex	2.2376
19.2.2.8.1.4.6	Protein homeostasis.ubiquitin-proteasome system.ubiquitin-fold protein conjugation.Cullin-based ubiquitylation complexes.SKP1-CUL1-FBX (SCF) E3 ligase complexes.F-BOX substrate adaptor components.component FBX	bb7dtrinity_dn28600_c0_g1_i1	component FBX of SCF E3 ubiquitin ligase complex	-3.0004
19.2.2.8.1.4.6	Protein homeostasis.ubiquitin-proteasome system.ubiquitin-fold protein conjugation.Cullin-based ubiquitylation complexes.SKP1-CUL1-FBX (SCF) E3 ligase complexes.F-BOX substrate adaptor components.component FBX	ab7dtrinity_dn30717_c5_g4_i1	component FBX of SCF E3 ubiquitin ligase complex	3.24775
19.2.2.8.2.2.4	Protein homeostasis.ubiquitin-proteasome system.ubiquitin-fold protein conjugation.Cullin-based ubiquitylation complexes.CUL3-BTB E3 ligase complexes.BTB/POZ substrate adaptor components.component BT	bb7dtrinity_dn13011_c0_g1_i5	component BT of CUL3-BTB E3 ubiquitin ligase complex	4.44505
19.2.2.8.2.2.4	Protein homeostasis.ubiquitin-proteasome system.ubiquitin-fold protein conjugation.Cullin-based ubiquitylation complexes.CUL3-BTB E3 ligase complexes.BTB/POZ substrate adaptor components.component BT	as7dtrinity_dn1240_c0_g1_i1	component BT of CUL3-BTB E3 ubiquitin ligase complex	5.31632
19.2.2.8.2.2.5	Protein homeostasis.ubiquitin-proteasome system.ubiquitin-fold protein conjugation.Cullin-based ubiquitylation complexes.CUL3-BTB E3 ligase complexes.BTB/POZ substrate adaptor components.component BPH1	cb7dtrinity_dn16525_c0_g1_i2	component BPH1 of CUL3-BTB E3 ubiquitin ligase complex	2.15195
19.2.2.8.2.2.5	Protein homeostasis.ubiquitin-proteasome system.ubiquitin-fold protein conjugation.Cullin-based ubiquitylation complexes.CUL3-BTB E3 ligase complexes.BTB/POZ substrate adaptor components.component BPH1	bb7dtrinity_dn16065_c0_g2_i1	component BPH1 of CUL3-BTB E3 ubiquitin ligase complex	2.84136
19.2.2.8.3.2	Protein homeostasis.ubiquitin-proteasome system.ubiquitin-fold protein conjugation.Cullin-based ubiquitylation complexes.CUL4-DDB1 ubiquitination complexes.core adaptor component DDB1	ab4dtrinity_dn10299_c3_g2_i2	core adaptor component DDB1 of COP10-DET1 (CDD) subcomplex	-2.50888
19.2.3.1.1.4	Protein homeostasis.ubiquitin-proteasome system.ubiquitin-fold protein deconjugation.ubiquitin deconjugation.UBP deubiquitinase activities.deubiquitinase (UBP6-7)	ab7dtrinity_dn30472_c1_g1_i4	deubiquitinase (UBP6-7)	-2.36527
19.2.3.1.2.3	Protein homeostasis.ubiquitin-proteasome system.ubiquitin-fold protein deconjugation.ubiquitin deconjugation.OTU deubiquitinase activities.deubiquitinase (OTU3-4)	ab4dtrinity_dn10604_c1_g6_i1	deubiquitinase (OTU3-4)	-2.19081
19.2.3.1.2.3	Protein homeostasis.ubiquitin-proteasome system.ubiquitin-fold protein deconjugation.ubiquitin deconjugation.OTU deubiquitinase activities.deubiquitinase (OTU3-4)	as7dtrinity_dn6100_c0_g1_i1	deubiquitinase (OTU3-4)	2.1108
19.2.3.1.2.3	Protein homeostasis.ubiquitin-proteasome system.ubiquitin-fold protein deconjugation.ubiquitin deconjugation.OTU deubiquitinase activities.deubiquitinase (OTU3-4)	bs4dtrinity_dn10176_c0_g2_i2	deubiquitinase (OTU3-4)	-2.6426
19.2.3.1.2.7	Protein homeostasis.ubiquitin-proteasome system.ubiquitin-fold protein deconjugation.ubiquitin deconjugation.OTU deubiquitinase activities.deubiquitinase (OTU6-12)	cs4dtrinity_dn9770_c0_g1_i1	C85 Otubain cysteine protease	-2.42263
19.2.3.3.1.4	Protein homeostasis.ubiquitin-proteasome system.ubiquitin-fold protein deconjugation.RUB deconjugation of neddylated cullin.COP9 signalosome complex.component CSN4	bs7d1trinity_dn9212_c0_g1_i1	component CSN4 of COP9 signalosome complex	2.84869
19.2.4.2.1	Protein homeostasis.ubiquitin-proteasome system.ER-associated protein degradation (ERAD).substrate extraction.platform ATPase (CDC48)	bs7dtrinity_dn11570_c0_g2_i5	platform ATPase (CDC48)	5.12862
19.2.4.2.1	Protein homeostasis.ubiquitin-proteasome system.ER-associated protein degradation (ERAD).substrate extraction.platform ATPase (CDC48)	bb7dtrinity_dn16917_c2_g1_i3	platform ATPase (CDC48)	5.70329
19.2.4.2.1	Protein homeostasis.ubiquitin-proteasome system.ER-associated protein degradation (ERAD).substrate extraction.platform ATPase (CDC48)	as7dtrinity_dn10666_c1_g2_i3	platform ATPase (CDC48)	5.29438
19.2.4.2.1	Protein homeostasis.ubiquitin-proteasome system.ER-associated protein degradation (ERAD).substrate extraction.platform ATPase (CDC48)	bs7d1trinity_dn10059_c0_g1_i4	platform ATPase (CDC48)	5.35425
19.2.4.2.1	Protein homeostasis.ubiquitin-proteasome system.ER-associated protein degradation (ERAD).substrate extraction.platform ATPase (CDC48)	cb7dtrinity_dn8749_c0_g1_i1	platform ATPase (CDC48)	4.30791
19.2.4.2.2.1	Protein homeostasis.ubiquitin-proteasome system.ER-associated protein degradation (ERAD).substrate extraction.NPL4-UFD1 CDC48-cofactor heterodimer.component UFD1	bs7dtrinity_dn9003_c0_g1_i1	component UFD1 of ER-associated protein degradation (ERAD) machinery	3.81268
19.2.4.2.2.1	Protein homeostasis.ubiquitin-proteasome system.ER-associated protein degradation (ERAD).substrate extraction.NPL4-UFD1 CDC48-cofactor heterodimer.component UFD1	cb7dtrinity_dn15700_c0_g1_i4	component UFD1 of ER-associated protein degradation (ERAD) machinery	4.43402
19.2.4.2.2.1	Protein homeostasis.ubiquitin-proteasome system.ER-associated protein degradation (ERAD).substrate extraction.NPL4-UFD1 CDC48-cofactor heterodimer.component UFD1	bb7dtrinity_dn15617_c0_g1_i3	component UFD1 of ER-associated protein degradation (ERAD) machinery	3.80791
19.2.4.2.2.1	Protein homeostasis.ubiquitin-proteasome system.ER-associated protein degradation (ERAD).substrate extraction.NPL4-UFD1 CDC48-cofactor heterodimer.component UFD1	cb4dtrinity_dn17595_c0_g1_i1	component UFD1 of ER-associated protein degradation (ERAD) machinery	2.39314
19.2.6.1.2.7	Protein homeostasis.ubiquitin-proteasome system.26S proteasome.20S core particle.beta-type components.component beta type-7	as7dtrinity_dn10214_c2_g1_i3	component beta type-7 of 26S proteasome	4.78928
19.2.6.2.2.4	Protein homeostasis.ubiquitin-proteasome system.26S proteasome.19S regulatory particle.non-ATPase components.regulatory component RPN5	bs7d1trinity_dn10930_c2_g11_i11	regulatory component RPN5 of 26S proteasome	4.22103
19.3.3.1	Protein homeostasis.autophagy.ATG8/ATG12 conjugation system.ubiquitin-fold protein (ATG8)	as7dtrinity_dn7200_c0_g1_i2	ATG8 autophagosome ubiquitin-fold protein	2.05811
19.3.3.1	Protein homeostasis.autophagy.ATG8/ATG12 conjugation system.ubiquitin-fold protein (ATG8)	as4dtrinity_dn10262_c0_g2_i1	ATG8 autophagosome ubiquitin-fold protein	2.07164
19.3.3.1	Protein homeostasis.autophagy.ATG8/ATG12 conjugation system.ubiquitin-fold protein (ATG8)	cs4dtrinity_dn9394_c0_g2_i3	ATG8 autophagosome ubiquitin-fold protein	2.23253
19.3.3.1	Protein homeostasis.autophagy.ATG8/ATG12 conjugation system.ubiquitin-fold protein (ATG8)	cb7dtrinity_dn15464_c1_g1_i1	ATG8 autophagosome ubiquitin-fold protein	2.74217
19.3.3.1	Protein homeostasis.autophagy.ATG8/ATG12 conjugation system.ubiquitin-fold protein (ATG8)	bs7d1trinity_dn8309_c0_g2_i2	ATG8 autophagosome ubiquitin-fold protein	2.35013
19.3.4.1	Protein homeostasis.autophagy.autophagic cargo receptor activities.adapter protein (TSPO)	bs7d1trinity_dn14016_c0_g1_i1	TSPO autophagosome autophagic adapter protein	9.17179
19.3.4.1	Protein homeostasis.autophagy.autophagic cargo receptor activities.adapter protein (TSPO)	as7dtrinity_dn8755_c0_g1_i1	TSPO autophagosome autophagic adapter protein	7.33786
19.3.4.4	Protein homeostasis.autophagy.autophagic cargo receptor activities.adapter protein (ATI3)	cb7dtrinity_dn13411_c0_g1_i1	ATI3 autophagosome autophagic adapter protein	2.22525
19.4.1.1	Protein homeostasis.proteolysis.cysteine-type peptidase activities.C1-class protease (Papain)	cb7dtrinity_dn17281_c1_g5_i1	protease (Papain)	3.71653
19.4.1.1	Protein homeostasis.proteolysis.cysteine-type peptidase activities.C1-class protease (Papain)	cb7dtrinity_dn15854_c0_g1_i2	protease (Papain)	9.17713
19.4.1.1	Protein homeostasis.proteolysis.cysteine-type peptidase activities.C1-class protease (Papain)	bs4dtrinity_dn11635_c0_g1_i3	protease (Papain)	3.76407
19.4.1.1	Protein homeostasis.proteolysis.cysteine-type peptidase activities.C1-class protease (Papain)	cb7dtrinity_dn25921_c0_g1_i1	protease (Papain)	8.95824
[truncated: 797 more rows]

## Sheet: B5_S5
Table S4 (C): List of rice bean genes differentially expressed in MapMan metabolic pathway at the first timepoint ie., 5 DPA of both the genotypes.
[truncated: 429 more rows]

[truncated: 1 more sheets: B10_S10]
