# Supplementary material for: Transcriptome Analysis Reveals Key Pathways and Candidate Genes Controlling Seed Development and Size in Ricebean (Vigna umbellata)
Source: Front Genet. 2022 Jan 21;12:791355. doi: 10.3389/fgene.2021.791355 (PMC8815620; doi:10.3389/fgene.2021.791355)
Supplement: Supplementary file 8 [file Table1.xlsx]

## Sheet: B5_B10
Table S1(A) : List of DEGs across the timepoints (5 DPA and 10 DPA) in bold genotype ie., B5_B10
genes	log2FoldChange	pval	padj
CB4DTRINITY_DN14013_c2_g8_i1	-8.51817	4.6019e-11	2.23521e-08
CB4DTRINITY_DN14296_c0_g1_i1	-8.34583	0.000839925	0.0481701
CB4DTRINITY_DN11008_c0_g1_i2	-8.0843	2.71812e-05	0.00255167
BS7D1TRINITY_DN11148_c0_g2_i6	-7.57855	0.0103263	0.355404
CB4DTRINITY_DN12678_c0_g1_i1	-7.35534	2.79226e-05	0.00261249
AS7DTRINITY_DN20127_c0_g1_i2	-6.70755	0.0149458	0.468322
BS7DTRINITY_DN4737_c0_g1_i1	-6.63596	4.61855e-07	7.16697e-05
BS4DTRINITY_DN11561_c0_g1_i2	-6.49084	0.00205218	0.100722
BS7DTRINITY_DN11220_c0_g1_i1	-6.48617	0.0270256	0.712865
CS4DTRINITY_DN7512_c1_g1_i2	-6.27518	2.16385e-05	0.00208082
CS4DTRINITY_DN19994_c0_g1_i1	-6.21306	0.000604509	0.0368562
CS4DTRINITY_DN12444_c2_g4_i3	-6.17455	8.2725e-11	3.68162e-08
CB4DTRINITY_DN14009_c6_g3_i2	-6.13103	2.69739e-10	1.00969e-07
CB4DTRINITY_DN11149_c0_g1_i1	-6.08275	3.93342e-06	0.000470804
CB4DTRINITY_DN12914_c0_g1_i1	-6.07884	0.000160743	0.0119006
CB4DTRINITY_DN34400_c0_g1_i1	-5.95182	0.00191954	0.0954664
AB4DTRINITY_DN10934_c0_g1_i7	-5.88373	6.7663e-07	0.000100377
CB4DTRINITY_DN13192_c2_g5_i1	-5.85035	1.00002e-10	4.31165e-08
CB4DTRINITY_DN14043_c1_g12_i2	-5.75689	7.30168e-10	2.37533e-07
CB4DTRINITY_DN14031_c0_g2_i4	-5.75072	1.40979e-10	5.79892e-08
CS4DTRINITY_DN7555_c1_g1_i3	-5.70076	2.57915e-10	9.73778e-08
BS4DTRINITY_DN11628_c0_g1_i4	-5.65064	4.88108e-10	1.68835e-07
CB4DTRINITY_DN5261_c0_g1_i1	-5.5689	0.00788825	0.290446
CB4DTRINITY_DN7041_c0_g1_i2	-5.55294	2.1353e-06	0.00027667
CB4DTRINITY_DN9803_c0_g1_i3	-5.52172	2.89634e-08	6.23418e-06
BS4DTRINITY_DN12758_c0_g1_i10	-5.48841	1.77385e-05	0.001754
BS7DTRINITY_DN3087_c0_g1_i1	-5.46902	0.000419175	0.026954
BS4DTRINITY_DN10702_c0_g2_i2	-5.46803	3.76342e-10	1.34554e-07
BS4DTRINITY_DN11336_c0_g2_i1	-5.42718	2.62787e-06	0.000332085
CS4DTRINITY_DN11683_c2_g4_i2	-5.40418	0.0202051	0.580834
BS7DTRINITY_DN9859_c0_g1_i1	-5.39337	9.12284e-10	2.91479e-07
BB4DTRINITY_DN7703_c0_g1_i2	-5.38354	0.00655063	0.252252
CS4DTRINITY_DN12379_c0_g5_i10	-5.37108	0.000360747	0.0237495
CB4DTRINITY_DN2163_c0_g1_i1	-5.36214	0.0131457	0.425969
BS7DTRINITY_DN9363_c0_g1_i1	-5.27463	0.0291156	0.749966
AB4DTRINITY_DN7838_c0_g1_i3	-5.22141	1.04094e-06	0.000146555
CB4DTRINITY_DN13673_c4_g4_i2	-5.12546	9.27082e-09	2.24951e-06
CS4DTRINITY_DN12265_c0_g1_i4	-5.05815	2.77163e-06	0.000347866
CB4DTRINITY_DN14467_c1_g14_i1	-4.96965	0.0300197	0.764766
CB4DTRINITY_DN6473_c0_g1_i1	-4.95201	9.50028e-05	0.00760386
CB4DTRINITY_DN14234_c1_g1_i3	-4.92613	1.21254e-08	2.87896e-06
BS7D1TRINITY_DN10377_c0_g1_i5	-4.92063	0.000163607	0.0120609
CB4DTRINITY_DN1730_c0_g1_i1	-4.90261	0.0469956	1
CB4DTRINITY_DN14145_c1_g1_i1	-4.87944	0.00141156	0.0743504
CS4DTRINITY_DN27479_c0_g1_i1	-4.79404	0.000545684	0.0337689
AS4DTRINITY_DN16284_c0_g1_i1	-4.70236	0.000635928	0.0384748
BS7DTRINITY_DN7823_c0_g2_i1	-4.69853	0.00947395	0.333503
CB4DTRINITY_DN14043_c1_g4_i2	-4.68805	1.6785e-06	0.000223669
AB4DTRINITY_DN11109_c1_g1_i1	-4.68456	0.000313378	0.0210522
CB4DTRINITY_DN14043_c1_g10_i1	-4.68058	1.06535e-05	0.00111655
AS7DTRINITY_DN14744_c0_g1_i1	-4.67422	0.0144687	0.457312
CB7DTRINITY_DN17715_c5_g1_i2	-4.61126	0.00726084	0.273205
CB4DTRINITY_DN15000_c0_g1_i1	-4.57752	0.00135961	0.0720534
AB4DTRINITY_DN10781_c1_g11_i1	-4.57615	0.00243777	0.115563
CS4DTRINITY_DN3952_c0_g1_i1	-4.54156	8.44006e-05	0.00687368
CB4DTRINITY_DN28844_c0_g1_i1	-4.52462	5.00313e-05	0.00436466
AB4DTRINITY_DN22477_c0_g1_i1	-4.50585	0.0288508	0.744753
CB4DTRINITY_DN14339_c0_g1_i1	-4.48967	2.33141e-08	5.1754e-06
CS4DTRINITY_DN16319_c0_g1_i1	-4.47583	1.43586e-06	0.000194812
AS7DTRINITY_DN8047_c0_g3_i1	-4.46387	0.00295211	0.134812
CB4DTRINITY_DN11282_c0_g1_i2	-4.4159	0.00415803	0.176849
CB4DTRINITY_DN6888_c0_g2_i1	-4.34397	8.99443e-07	0.000128532
CB4DTRINITY_DN13912_c0_g5_i1	-4.32811	6.17319e-05	0.00523825
CS4DTRINITY_DN9699_c0_g1_i5	-4.32152	0.000103742	0.00819183
CB4DTRINITY_DN5050_c0_g1_i1	-4.27857	0.000203839	0.0145645
BS7DTRINITY_DN16960_c0_g1_i1	-4.2544	0.000595824	0.036407
AS4DTRINITY_DN5945_c0_g1_i1	-4.2219	5.52549e-06	0.000632074
CB4DTRINITY_DN938_c0_g1_i2	-4.1983	0.000962527	0.0538342
AS7DTRINITY_DN23358_c0_g1_i1	-4.19267	4.33643e-05	0.00383878
CB4DTRINITY_DN13881_c5_g4_i1	-4.17373	0.000110408	0.00860993
CS4DTRINITY_DN17331_c0_g1_i1	-4.15657	0.000908165	0.0513065
BS7DTRINITY_DN10950_c0_g3_i1	-4.15476	0.0209997	0.595439
CB4DTRINITY_DN3279_c0_g1_i1	-4.13086	0.000203426	0.0145462
CB4DTRINITY_DN2982_c0_g1_i1	-4.12594	0.00821336	0.298991
CB4DTRINITY_DN14042_c3_g8_i3	-4.10059	7.16635e-06	0.000794866
BS4DTRINITY_DN12827_c3_g1_i1	-4.10048	0.00601567	0.237272
AB4DTRINITY_DN18486_c0_g1_i1	-4.08005	6.02336e-05	0.00513159
BB7DTRINITY_DN10288_c0_g1_i1	-4.04934	0.0244781	0.666548
CB4DTRINITY_DN7995_c0_g1_i2	-4.04205	0.00199109	0.0982998
AS4DTRINITY_DN5704_c0_g1_i3	-4.03912	0.000968644	0.0541148
CS4DTRINITY_DN11356_c0_g3_i3	-4.02724	1.40738e-05	0.00143158
CB4DTRINITY_DN13974_c3_g15_i1	-4.01211	0.000254898	0.0176337
AB4DTRINITY_DN4925_c0_g1_i2	-4.01106	0.0309499	0.780803
CB4DTRINITY_DN13065_c0_g2_i1	-3.96976	0.00176302	0.0888981
AB4DTRINITY_DN10893_c3_g3_i1	-3.94802	4.04511e-05	0.00359819
CB4DTRINITY_DN1907_c0_g1_i1	-3.93185	0.0117528	0.391673
CB4DTRINITY_DN14493_c2_g1_i1	-3.9217	8.0751e-06	0.000881758
CB4DTRINITY_DN13997_c1_g2_i1	-3.9008	0.00569785	0.227089
BS7D1TRINITY_DN3285_c0_g2_i1	-3.87458	0.00526335	0.213698
CS4DTRINITY_DN6173_c0_g1_i1	-3.86503	0.0435723	0.979596
AS7DTRINITY_DN10702_c0_g1_i4	-3.85685	3.29584e-05	0.00300422
BS7DTRINITY_DN4626_c0_g1_i2	-3.84738	0.00751971	0.28078
BS7DTRINITY_DN11773_c3_g2_i1	-3.81944	0.00593883	0.234811
CS4DTRINITY_DN11945_c2_g2_i2	-3.81908	5.91952e-07	8.91062e-05
CS4DTRINITY_DN12235_c1_g2_i1	-3.79558	0.0160813	0.494287
CB4DTRINITY_DN14384_c3_g4_i1	-3.78689	0.0424651	0.96594
AS4DTRINITY_DN11543_c2_g9_i1	-3.78452	7.06019e-05	0.00587369
CB4DTRINITY_DN14113_c0_g1_i1	-3.77575	1.04558e-06	0.000147133
AS4DTRINITY_DN12299_c2_g6_i13	-3.76643	0.000523879	0.032558
AB4DTRINITY_DN11117_c2_g13_i1	-3.75984	1.88632e-05	0.0018467
AS4DTRINITY_DN23154_c0_g1_i1	-3.74718	0.0389755	0.911777
BB4DTRINITY_DN12651_c0_g2_i2	-3.73754	0.0386636	0.906553
AB4DTRINITY_DN11381_c6_g2_i1	-3.72622	0.00427845	0.181162
CS4DTRINITY_DN7824_c0_g1_i1	-3.71823	0.0109237	0.37043
BB4DTRINITY_DN1191_c0_g1_i1	-3.71569	0.000152631	0.0113615
CB4DTRINITY_DN7157_c0_g1_i1	-3.71404	0.00814889	0.297075
BS4DTRINITY_DN12626_c0_g1_i1	-3.70939	0.0498128	1
BS7DTRINITY_DN11827_c0_g1_i7	-3.7045	0.00366577	0.160176
CB4DTRINITY_DN8310_c0_g1_i1	-3.68733	0.00664105	0.255058
CB4DTRINITY_DN9211_c0_g1_i1	-3.68536	0.00107617	0.0592243
BS7D1TRINITY_DN7482_c0_g1_i2	-3.67906	1.99032e-06	0.000259344
CB4DTRINITY_DN8647_c0_g1_i3	-3.67091	9.97866e-05	0.00792933
CB4DTRINITY_DN13603_c0_g2_i1	-3.67032	0.000201589	0.0144373
CB7DTRINITY_DN25921_c0_g1_i1	-3.66586	2.79236e-05	0.00261249
AB4DTRINITY_DN7454_c0_g1_i3	-3.66489	0.000293761	0.0199184
AS7DTRINITY_DN8815_c0_g2_i1	-3.62215	0.00131363	0.0700059
CB4DTRINITY_DN13309_c0_g1_i4	-3.62051	0.014172	0.449586
CB4DTRINITY_DN11955_c0_g1_i7	-3.61696	0.000497995	0.0312161
BB7DTRINITY_DN17010_c0_g1_i1	-3.61501	0.00211377	0.103031
CB4DTRINITY_DN2672_c0_g1_i2	-3.60769	0.0492031	1
CB4DTRINITY_DN8289_c0_g1_i1	-3.59352	1.3688e-06	0.000186722
AB4DTRINITY_DN10536_c1_g14_i1	-3.59127	0.0450376	1
AB4DTRINITY_DN1880_c0_g1_i1	-3.58874	2.31557e-05	0.00221363
CS4DTRINITY_DN35334_c0_g1_i1	-3.58632	0.00583645	0.231491
BB4DTRINITY_DN12793_c2_g1_i3	-3.57177	0.000286029	0.019437
BS7DTRINITY_DN7487_c0_g1_i1	-3.56446	1.47608e-05	0.00149212
BS4DTRINITY_DN5623_c0_g1_i2	-3.5617	0.000865889	0.0494037
CS4DTRINITY_DN11298_c1_g2_i4	-3.55781	1.98621e-05	0.00192608
CB4DTRINITY_DN14407_c0_g5_i1	-3.5455	0.000129755	0.00989802
BS4DTRINITY_DN12804_c0_g8_i1	-3.54544	0.00104471	0.0577343
BS7D1TRINITY_DN10352_c0_g1_i2	-3.54496	0.000157866	0.0117096
CB4DTRINITY_DN14042_c2_g1_i1	-3.53859	8.58402e-05	0.00696326
CS4DTRINITY_DN11778_c0_g2_i2	-3.51026	2.71086e-05	0.00254572
AB4DTRINITY_DN11163_c0_g10_i2	-3.49553	0.0124334	0.407331
CB4DTRINITY_DN7844_c0_g1_i2	-3.48668	0.0291574	0.750655
BB4DTRINITY_DN5551_c0_g1_i1	-3.48477	0.00428264	0.181284
CS4DTRINITY_DN9480_c0_g1_i2	-3.47835	0.000785106	0.0456131
CS4DTRINITY_DN11599_c7_g3_i1	-3.47329	0.000446777	0.0284574
CB4DTRINITY_DN8280_c0_g1_i1	-3.4691	0.0339389	0.830272
AB4DTRINITY_DN10242_c0_g1_i2	-3.46694	0.000121817	0.00936489
BS4DTRINITY_DN5748_c0_g1_i1	-3.46561	0.030941	0.780648
AB7DTRINITY_DN87962_c0_g1_i1	-3.46523	0.0245033	0.667064
CB4DTRINITY_DN13904_c5_g1_i1	-3.46106	3.1762e-05	0.00291342
CS4DTRINITY_DN11550_c1_g2_i4	-3.45926	0.000121049	0.00931359
CB4DTRINITY_DN13714_c0_g2_i3	-3.44695	1.08247e-05	0.00113148
AS4DTRINITY_DN10419_c0_g3_i1	-3.43034	1.39049e-05	0.00141753
AS4DTRINITY_DN4630_c0_g1_i1	-3.42139	0.000214229	0.0152047
CB4DTRINITY_DN13853_c0_g1_i4	-3.42069	7.58899e-05	0.00626646
BS4DTRINITY_DN12484_c2_g1_i2	-3.41395	0.013538	0.435465
CS4DTRINITY_DN10847_c4_g6_i2	-3.39684	0.0386298	0.905992
CB4DTRINITY_DN14239_c0_g3_i4	-3.38177	0.02305	0.638032
CB4DTRINITY_DN13986_c0_g2_i2	-3.35708	0.000180992	0.0131912
AS4DTRINITY_DN11648_c1_g1_i1	-3.35535	0.000232826	0.0163151
CS4DTRINITY_DN4524_c0_g1_i1	-3.35012	0.0269932	0.712188
AS4DTRINITY_DN7800_c0_g1_i1	-3.34687	0.00406953	0.17378
CB4DTRINITY_DN10829_c0_g1_i3	-3.34683	0.000210374	0.0149579
CS4DTRINITY_DN12307_c0_g10_i1	-3.34232	0.00015264	0.0113615
CB4DTRINITY_DN14457_c2_g2_i2	-3.33751	0.000101854	0.00807043
BS4DTRINITY_DN11666_c0_g1_i2	-3.3358	0.000114681	0.0088905
BS4DTRINITY_DN12276_c5_g1_i3	-3.32557	0.00149453	0.0778305
BB4DTRINITY_DN13556_c7_g5_i3	-3.32289	4.95046e-05	0.00432281
BB4DTRINITY_DN12497_c0_g3_i2	-3.31444	0.00902568	0.321983
AS4DTRINITY_DN10792_c0_g1_i3	-3.29367	0.00145776	0.0763039
BB4DTRINITY_DN6995_c0_g1_i2	-3.2823	0.000657273	0.0394638
CS4DTRINITY_DN1444_c0_g1_i1	-3.2806	0.0333988	0.823967
AS7DTRINITY_DN10297_c0_g1_i1	-3.27903	0.0012005	0.0648479
AS4DTRINITY_DN11645_c2_g8_i3	-3.27731	0.0279171	0.73022
BB4DTRINITY_DN12622_c0_g1_i3	-3.27214	0.00016922	0.0124316
CB7DTRINITY_DN16485_c0_g1_i2	-3.27117	0.000190342	0.0137782
CB4DTRINITY_DN14116_c4_g6_i6	-3.248	0.0012458	0.0669459
CB4DTRINITY_DN3203_c0_g1_i1	-3.24062	0.000553068	0.0341036
CB7DTRINITY_DN8739_c0_g1_i2	-3.23658	0.00047497	0.0299358
AB4DTRINITY_DN10267_c2_g6_i8	-3.22853	0.00409769	0.174744
BS4DTRINITY_DN10912_c0_g1_i1	-3.22039	9.37478e-05	0.00750776
AS4DTRINITY_DN7144_c0_g1_i5	-3.20243	0.00975937	0.340343
BS7DTRINITY_DN11674_c3_g4_i1	-3.19057	0.000387655	0.0252265
BS4DTRINITY_DN11404_c0_g1_i2	-3.18476	0.0148315	0.465481
AB4DTRINITY_DN10799_c3_g4_i1	-3.17973	0.000203769	0.0145633
AB4DTRINITY_DN10174_c0_g1_i2	-3.17703	1.77272e-05	0.00175351
AS7DTRINITY_DN10827_c2_g7_i1	-3.17109	0.00973974	0.340044
BS4DTRINITY_DN11061_c0_g2_i3	-3.16272	0.000118732	0.00917107
BS7DTRINITY_DN11614_c2_g22_i1	-3.15967	1.44952e-05	0.0014685
CB4DTRINITY_DN28778_c0_g1_i1	-3.15936	0.000113557	0.00882564
CB4DTRINITY_DN11005_c0_g1_i3	-3.15758	0.000163378	0.0120537
CB4DTRINITY_DN13614_c1_g1_i1	-3.15544	0.0369637	0.881426
BS4DTRINITY_DN24615_c0_g1_i1	-3.1535	0.0484626	1
AB7DTRINITY_DN21054_c0_g1_i1	-3.14465	0.00429782	0.18187
BS7D1TRINITY_DN26668_c0_g1_i1	-3.13079	0.0124969	0.409095
AS7DTRINITY_DN10087_c0_g2_i1	-3.12723	0.0279077	0.730113
CS4DTRINITY_DN8948_c0_g1_i4	-3.12278	0.000105932	0.00832193
AS4DTRINITY_DN10236_c0_g1_i1	-3.12076	0.0424217	0.96511
CB4DTRINITY_DN18551_c0_g1_i1	-3.11842	0.0244956	0.666919
AB4DTRINITY_DN7238_c0_g2_i1	-3.11328	3.37455e-05	0.00307292
CB4DTRINITY_DN5366_c0_g1_i1	-3.11273	0.00717682	0.270881
BS4DTRINITY_DN12308_c0_g9_i1	-3.10418	0.0100936	0.349881
CB4DTRINITY_DN9576_c0_g2_i1	-3.09846	0.00227994	0.109642
BS4DTRINITY_DN9929_c1_g1_i1	-3.08854	0.000751344	0.0439565
BS4DTRINITY_DN14414_c0_g1_i1	-3.07814	0.000562186	0.0346201
AS4DTRINITY_DN11980_c4_g2_i5	-3.06701	0.000244507	0.0170171
AS4DTRINITY_DN24212_c0_g1_i1	-3.0643	0.0096896	0.338765
BS4DTRINITY_DN12006_c0_g8_i4	-3.06283	5.69675e-05	0.00488951
CB4DTRINITY_DN4275_c0_g1_i1	-3.05436	0.0379861	0.899674
BS4DTRINITY_DN11754_c0_g1_i2	-3.04248	0.0370624	0.882942
AB7DTRINITY_DN24104_c0_g1_i2	-3.03767	0.00036485	0.023991
BS7D1TRINITY_DN25105_c0_g1_i1	-3.03758	3.71602e-06	0.000448082
CS4DTRINITY_DN25596_c0_g1_i1	-3.03496	0.00959751	0.336673
BS7D1TRINITY_DN10608_c0_g1_i1	-3.03119	0.049684	1
BS4DTRINITY_DN10500_c0_g1_i1	-3.02974	0.00590353	0.233615
BS4DTRINITY_DN12377_c0_g4_i4	-3.01741	0.000618894	0.0375923
CB4DTRINITY_DN9226_c0_g1_i3	-3.01721	0.0129066	0.419428
BB4DTRINITY_DN12978_c2_g9_i2	-3.01679	0.00247632	0.117049
CB4DTRINITY_DN13509_c1_g1_i2	-3.01671	0.0196737	0.568849
BB7DTRINITY_DN14577_c0_g1_i1	-3.01618	2.80068e-05	0.00261931
CS4DTRINITY_DN10881_c2_g13_i1	-3.00984	0.00388466	0.167608
CS4DTRINITY_DN11026_c3_g1_i2	-3.00932	0.0125807	0.411376
CB4DTRINITY_DN8153_c0_g1_i1	-3.00654	0.0358988	0.865214
CS4DTRINITY_DN11925_c0_g5_i4	-3.00167	0.0163739	0.499939
AB4DTRINITY_DN10103_c4_g5_i1	-2.99902	0.00465288	0.193809
AB4DTRINITY_DN9145_c0_g1_i5	-2.99124	0.00375486	0.163289
AB4DTRINITY_DN2033_c0_g1_i1	-2.98992	0.0131329	0.425606
CB4DTRINITY_DN14008_c1_g2_i1	-2.98719	0.000167084	0.0123041
BB7DTRINITY_DN14091_c1_g1_i3	-2.98587	0.00106053	0.0584333
BB7DTRINITY_DN1205_c0_g1_i1	-2.98392	0.000161596	0.0119318
CS4DTRINITY_DN12094_c0_g1_i4	-2.98314	0.0198762	0.573227
CB4DTRINITY_DN9141_c0_g1_i3	-2.97327	0.00179124	0.0900087
CS4DTRINITY_DN10974_c7_g1_i1	-2.96705	1.23549e-05	0.00127552
AS4DTRINITY_DN11373_c1_g1_i3	-2.96393	4.11292e-06	0.000487852
CS4DTRINITY_DN11503_c5_g2_i2	-2.96332	0.00449079	0.188794
BS4DTRINITY_DN12670_c0_g1_i1	-2.95223	0.00124369	0.0668589
CB4DTRINITY_DN12044_c0_g1_i2	-2.94755	0.00521676	0.212149
AB4DTRINITY_DN9728_c0_g2_i5	-2.94727	0.0137359	0.43895
CS4DTRINITY_DN10926_c0_g18_i2	-2.93931	0.0192302	0.561117
CS4DTRINITY_DN9093_c0_g2_i1	-2.93204	0.0460851	1
CS4DTRINITY_DN6851_c0_g1_i1	-2.93201	0.0022451	0.108173
CB4DTRINITY_DN14008_c1_g1_i2	-2.93182	0.00020429	0.0145854
AB4DTRINITY_DN10548_c0_g1_i1	-2.92779	0.000310269	0.0208637
CS4DTRINITY_DN8107_c0_g1_i3	-2.92042	7.67042e-06	0.000844241
AS4DTRINITY_DN11446_c2_g8_i3	-2.91902	0.0468851	1
AS4DTRINITY_DN11383_c1_g1_i2	-2.91073	0.00460876	0.192262
AS4DTRINITY_DN11331_c4_g7_i8	-2.89949	1.47964e-05	0.00149517
AB4DTRINITY_DN11101_c3_g3_i1	-2.89133	0.000239524	0.0167082
CS4DTRINITY_DN6500_c1_g1_i1	-2.88974	0.0223463	0.622631
CB4DTRINITY_DN13065_c0_g1_i2	-2.87922	0.00363106	0.158987
AB4DTRINITY_DN4831_c0_g1_i1	-2.87205	8.63034e-06	0.000933171
BB4DTRINITY_DN24879_c0_g1_i1	-2.87198	7.5418e-06	0.000832077
CS4DTRINITY_DN12444_c2_g8_i1	-2.87159	0.000871732	0.0496972
BS4DTRINITY_DN12670_c1_g1_i6	-2.86842	0.0179804	0.534618
CS4DTRINITY_DN11021_c2_g9_i1	-2.86581	0.00153517	0.0794976
CB4DTRINITY_DN13675_c0_g1_i4	-2.86141	0.0422528	0.961586
AB4DTRINITY_DN8473_c0_g1_i1	-2.8549	0.000821096	0.0473556
BS4DTRINITY_DN12101_c4_g4_i2	-2.85285	1.73674e-05	0.00172161
AB4DTRINITY_DN10799_c4_g1_i11	-2.84004	0.0186091	0.546725
BS7D1TRINITY_DN9298_c0_g1_i4	-2.83934	2.84682e-05	0.00265267
BB4DTRINITY_DN10074_c0_g1_i1	-2.83679	5.69574e-05	0.00488951
CS4DTRINITY_DN9755_c0_g1_i1	-2.82745	0.00988276	0.343951
CB4DTRINITY_DN13426_c0_g5_i1	-2.81682	0.000412351	0.0266142
CB4DTRINITY_DN13600_c0_g1_i1	-2.81445	0.0325108	0.807091
AB4DTRINITY_DN10886_c1_g6_i1	-2.81393	3.95286e-06	0.000472313
AS7DTRINITY_DN10546_c0_g1_i1	-2.81044	0.00158564	0.0816215
CS4DTRINITY_DN11647_c2_g6_i1	-2.80824	4.65972e-05	0.00409292
BB4DTRINITY_DN12161_c0_g3_i1	-2.80625	0.0409694	0.940159
AB4DTRINITY_DN11555_c0_g1_i1	-2.79431	8.37631e-06	0.000908547
CB4DTRINITY_DN11071_c0_g1_i1	-2.7886	0.0137131	0.438395
CB4DTRINITY_DN13911_c0_g1_i2	-2.78853	0.0101949	0.351758
CS4DTRINITY_DN11932_c0_g7_i5	-2.78169	0.00111315	0.0607749
CB4DTRINITY_DN3800_c0_g1_i1	-2.77547	0.0355566	0.859351
AS7DTRINITY_DN9824_c0_g1_i3	-2.77512	0.00013882	0.0104883
CB4DTRINITY_DN13810_c0_g1_i3	-2.77435	0.0474983	1
CS4DTRINITY_DN11158_c1_g2_i3	-2.7728	0.000541273	0.0335184
AB4DTRINITY_DN10845_c0_g2_i1	-2.76974	0.017306	0.521297
BS7D1TRINITY_DN10773_c0_g1_i1	-2.759	0.0159938	0.492342
AB4DTRINITY_DN7063_c0_g1_i1	-2.75824	0.00262036	0.122413
CB4DTRINITY_DN14270_c0_g1_i5	-2.75654	9.82536e-06	0.0010424
AS4DTRINITY_DN11267_c0_g2_i2	-2.75231	6.14746e-06	0.000693464
AS4DTRINITY_DN11945_c0_g2_i2	-2.74534	0.000642777	0.0387534
BB4DTRINITY_DN13205_c5_g7_i2	-2.74393	0.000688868	0.0409868
AS4DTRINITY_DN32354_c0_g1_i1	-2.7427	0.0204561	0.586114
CB4DTRINITY_DN10064_c0_g1_i3	-2.74266	0.00183533	0.0920069
CB4DTRINITY_DN11913_c0_g1_i3	-2.73931	0.0161594	0.496113
CS4DTRINITY_DN12385_c1_g5_i1	-2.73722	0.00157604	0.0812184
CS4DTRINITY_DN10786_c0_g1_i1	-2.72356	0.0352055	0.852594
BB7DTRINITY_DN14922_c0_g1_i1	-2.71205	2.6933e-05	0.00253181
AB4DTRINITY_DN2051_c0_g1_i1	-2.70176	0.0460132	1
CB4DTRINITY_DN3707_c0_g1_i1	-2.69636	0.0161238	0.495241
CB4DTRINITY_DN13724_c0_g2_i5	-2.69546	0.00256928	0.120434
BB4DTRINITY_DN12755_c4_g1_i2	-2.69328	0.000148889	0.011138
BB4DTRINITY_DN13117_c3_g3_i6	-2.69149	0.0321063	0.799251
CB4DTRINITY_DN14373_c1_g2_i5	-2.68957	0.0109569	0.371328
CB4DTRINITY_DN9811_c0_g2_i2	-2.68271	0.0175419	0.524447
CB4DTRINITY_DN9620_c0_g1_i3	-2.66577	0.0435409	0.979063
BS4DTRINITY_DN9784_c0_g1_i1	-2.66387	0.0119992	0.398156
CB4DTRINITY_DN14143_c0_g2_i1	-2.65822	0.00645941	0.249574
BS4DTRINITY_DN2558_c0_g1_i2	-2.65251	6.8844e-05	0.00574744
AB4DTRINITY_DN11060_c0_g1_i4	-2.65061	2.12796e-05	0.00205059
CS4DTRINITY_DN5486_c0_g1_i2	-2.64815	0.00473245	0.196443
AS4DTRINITY_DN11652_c2_g1_i1	-2.63618	1.30226e-05	0.00133695
BS4DTRINITY_DN12873_c1_g3_i2	-2.63579	0.0152927	0.476758
BB4DTRINITY_DN7508_c0_g1_i1	-2.63211	0.0136217	0.43765
AB4DTRINITY_DN10821_c2_g9_i1	-2.62663	0.000488153	0.0306967
AS4DTRINITY_DN8401_c0_g1_i1	-2.6266	3.14319e-05	0.00288697
BB4DTRINITY_DN10419_c1_g2_i1	-2.62291	1.74041e-05	0.00172463
AS4DTRINITY_DN6092_c0_g1_i2	-2.61383	0.0191418	0.559223
CS4DTRINITY_DN11802_c0_g7_i2	-2.6123	0.0013305	0.0707115
BS4DTRINITY_DN12260_c1_g1_i2	-2.60197	5.33174e-05	0.0046176
AS4DTRINITY_DN11897_c2_g3_i8	-2.60185	0.00551406	0.221566
AS4DTRINITY_DN7326_c0_g1_i1	-2.59679	0.0131633	0.426277
CB4DTRINITY_DN14522_c3_g4_i2	-2.59521	0.000740085	0.0435004
AB4DTRINITY_DN11346_c2_g2_i3	-2.58407	0.0339248	0.830272
AB7DTRINITY_DN30517_c1_g10_i3	-2.58337	0.000452865	0.0287656
CB4DTRINITY_DN14207_c2_g2_i1	-2.58297	0.00616075	0.240965
AB4DTRINITY_DN10995_c1_g11_i1	-2.58202	0.0171508	0.517864
CB4DTRINITY_DN13887_c4_g7_i2	-2.58024	0.0266384	0.705725
AS4DTRINITY_DN12251_c0_g1_i1	-2.58023	0.00907634	0.322547
BS4DTRINITY_DN35100_c0_g1_i1	-2.57593	0.0313124	0.787074
BS4DTRINITY_DN13235_c0_g1_i1	-2.57381	0.0148909	0.466867
AB4DTRINITY_DN10853_c0_g8_i3	-2.5729	0.016079	0.494287
CB4DTRINITY_DN14555_c0_g1_i1	-2.57276	0.0182486	0.54073
CB4DTRINITY_DN12829_c0_g1_i1	-2.5715	0.0148404	0.465653
BS4DTRINITY_DN13516_c0_g1_i1	-2.57113	0.0125211	0.40972
CS4DTRINITY_DN12292_c1_g1_i1	-2.56338	0.0214252	0.604773
CS4DTRINITY_DN12129_c4_g3_i1	-2.5622	9.33615e-05	0.00748767
BS4DTRINITY_DN12405_c1_g7_i3	-2.56155	2.17133e-05	0.00208656
CB4DTRINITY_DN13809_c0_g4_i1	-2.55558	0.0080885	0.295341
BS4DTRINITY_DN21609_c0_g1_i1	-2.54719	0.0211524	0.599319
BS4DTRINITY_DN16272_c0_g1_i1	-2.54495	0.0193097	0.562821
CS4DTRINITY_DN11071_c1_g4_i2	-2.54361	0.00370296	0.161623
CB4DTRINITY_DN14556_c3_g1_i1	-2.54288	0.000703327	0.0417035
CB4DTRINITY_DN14027_c4_g1_i4	-2.54037	0.000747211	0.0437981
CB7DTRINITY_DN17136_c1_g1_i2	-2.53861	0.000137243	0.0103833
CS4DTRINITY_DN11526_c1_g16_i1	-2.53591	0.00469296	0.195155
BS4DTRINITY_DN8578_c0_g1_i1	-2.53384	0.0317118	0.794512
AB4DTRINITY_DN10504_c5_g2_i2	-2.53323	0.00436431	0.184289
BB4DTRINITY_DN13030_c11_g1_i3	-2.53264	0.00109737	0.060003
BS4DTRINITY_DN2761_c0_g1_i1	-2.53008	0.000942559	0.052882
CB4DTRINITY_DN18403_c0_g1_i1	-2.52951	0.000458834	0.0290913
BS4DTRINITY_DN20322_c0_g1_i1	-2.52585	0.0355241	0.858732
CS4DTRINITY_DN11422_c3_g3_i5	-2.52342	2.97511e-05	0.00275549
CS4DTRINITY_DN10684_c0_g3_i2	-2.52046	3.61741e-05	0.00326716
AB4DTRINITY_DN11015_c1_g1_i2	-2.51562	0.0434835	0.978316
BB4DTRINITY_DN10543_c0_g2_i1	-2.51236	0.00131738	0.0701111
CB4DTRINITY_DN316_c0_g1_i1	-2.51066	0.0340452	0.830272
CS4DTRINITY_DN12180_c4_g4_i1	-2.50979	0.00026199	0.0180161
AB4DTRINITY_DN10555_c0_g12_i3	-2.50924	0.0122737	0.403055
CS4DTRINITY_DN7760_c0_g1_i1	-2.50623	0.00176165	0.0888611
AS4DTRINITY_DN11489_c0_g3_i2	-2.50216	4.38387e-05	0.00387334
CS4DTRINITY_DN11152_c3_g1_i3	-2.50103	0.0292307	0.751741
AB4DTRINITY_DN9997_c0_g3_i5	-2.50094	0.00445571	0.187604
BS4DTRINITY_DN11928_c3_g4_i2	-2.49846	0.00752339	0.28079
AB7DTRINITY_DN25213_c0_g1_i2	-2.49713	0.00431773	0.182607
AB4DTRINITY_DN9919_c0_g1_i1	-2.49662	0.00172784	0.0875016
CB7DTRINITY_DN31614_c0_g1_i1	-2.49607	0.0354453	0.857055
CS4DTRINITY_DN9170_c0_g1_i2	-2.49082	0.00835302	0.302958
CS4DTRINITY_DN7279_c0_g2_i1	-2.48898	0.00928124	0.328138
AS4DTRINITY_DN11404_c1_g5_i3	-2.48881	0.0159827	0.492219
AS4DTRINITY_DN11241_c1_g11_i1	-2.48455	0.0308488	0.77882
BB7DTRINITY_DN24343_c0_g1_i1	-2.47951	0.0449924	1
AB4DTRINITY_DN10517_c1_g2_i1	-2.4756	0.0156473	0.484048
AS4DTRINITY_DN431_c0_g1_i2	-2.47211	0.00618552	0.241592
CB7DTRINITY_DN20931_c0_g1_i1	-2.47084	0.000629369	0.0381364
CS4DTRINITY_DN10355_c0_g1_i1	-2.4703	0.00562551	0.225291
BB4DTRINITY_DN8941_c0_g1_i1	-2.46681	0.0124514	0.407825
AS7DTRINITY_DN1041_c0_g1_i3	-2.46527	0.00590185	0.233582
CB4DTRINITY_DN12569_c0_g1_i1	-2.46472	0.0101263	0.350838
CS4DTRINITY_DN8602_c0_g1_i4	-2.46458	0.0017141	0.0869708
AS4DTRINITY_DN11652_c1_g1_i1	-2.4606	0.000218955	0.0154727
CS4DTRINITY_DN5128_c0_g1_i1	-2.4557	0.0203763	0.584389
AS4DTRINITY_DN10888_c0_g1_i2	-2.45475	0.0404261	0.936433
CB7DTRINITY_DN11643_c0_g1_i3	-2.45152	0.000106357	0.00834113
CB4DTRINITY_DN14043_c1_g8_i2	-2.44961	0.00201952	0.0994367
CB4DTRINITY_DN8236_c0_g1_i1	-2.4476	0.0147438	0.463043
BS4DTRINITY_DN12747_c3_g6_i3	-2.44493	8.55574e-05	0.00694848
CS4DTRINITY_DN35079_c0_g1_i1	-2.44376	0.022528	0.627114
AB4DTRINITY_DN10883_c2_g1_i4	-2.44269	0.000373601	0.0244843
CB4DTRINITY_DN14509_c0_g2_i9	-2.43957	0.00444508	0.187185
BS4DTRINITY_DN11537_c0_g2_i1	-2.43646	0.00132057	0.0702676
CS4DTRINITY_DN12385_c1_g1_i1	-2.42599	0.00305109	0.138165
CB4DTRINITY_DN239_c0_g1_i1	-2.42192	0.0220755	0.619521
AB7DTRINITY_DN22521_c0_g1_i1	-2.42168	0.00025135	0.01741
CB4DTRINITY_DN10675_c0_g1_i1	-2.41797	0.0137488	0.439179
CB4DTRINITY_DN8022_c0_g1_i1	-2.41769	0.000371843	0.0243899
CS4DTRINITY_DN11561_c0_g1_i1	-2.41455	0.0072008	0.271315
AB4DTRINITY_DN11239_c2_g5_i1	-2.40649	0.00306243	0.138522
BB4DTRINITY_DN12878_c0_g6_i3	-2.40576	0.000207928	0.0148145
CB4DTRINITY_DN7298_c0_g1_i1	-2.40301	0.00621719	0.242553
CS4DTRINITY_DN22480_c0_g1_i1	-2.40187	0.0232265	0.642429
BB7DTRINITY_DN9977_c0_g1_i1	-2.39644	0.00550614	0.221345
CB4DTRINITY_DN5712_c0_g1_i1	-2.39634	0.0424883	0.966388
AB7DTRINITY_DN30007_c8_g4_i1	-2.38682	5.89843e-05	0.00503968
AB7DTRINITY_DN29632_c0_g1_i2	-2.38473	0.000165365	0.012184
BS4DTRINITY_DN8741_c0_g1_i2	-2.38161	0.0436038	0.979969
AB4DTRINITY_DN11240_c0_g2_i4	-2.38101	0.00252622	0.11894
CS4DTRINITY_DN5243_c0_g1_i1	-2.37656	0.00494977	0.203296
CB4DTRINITY_DN9342_c0_g1_i4	-2.37274	0.0382155	0.901927
AB4DTRINITY_DN11377_c7_g23_i1	-2.3719	0.0056323	0.225465
CB4DTRINITY_DN9228_c0_g1_i1	-2.37056	0.0212311	0.600765
CS4DTRINITY_DN6787_c0_g1_i2	-2.36898	0.0166751	0.506377
AB4DTRINITY_DN2166_c0_g1_i1	-2.36772	0.0138549	0.441957
AB4DTRINITY_DN10630_c0_g3_i1	-2.36741	0.00804081	0.294727
AB4DTRINITY_DN11316_c0_g3_i1	-2.36665	0.020114	0.578875
AS4DTRINITY_DN11218_c0_g3_i4	-2.36154	0.00171534	0.0869723
AB7DTRINITY_DN30758_c6_g2_i1	-2.36127	0.000501696	0.0314054
CS4DTRINITY_DN11314_c2_g1_i1	-2.36121	0.000962373	0.0538342
BB4DTRINITY_DN12906_c0_g9_i1	-2.35407	0.000941822	0.0528514
AS4DTRINITY_DN6130_c0_g1_i1	-2.3539	0.0302073	0.765773
CS4DTRINITY_DN11831_c5_g5_i2	-2.35264	0.0122474	0.402383
AS4DTRINITY_DN10195_c0_g1_i4	-2.34857	0.0149804	0.469223
CS4DTRINITY_DN7386_c0_g1_i2	-2.34576	0.0051042	0.208246
AB4DTRINITY_DN6330_c0_g1_i1	-2.34538	0.00659941	0.253918
AB4DTRINITY_DN9997_c0_g1_i1	-2.33883	0.0464441	1
CS4DTRINITY_DN10972_c0_g1_i9	-2.33499	0.00141222	0.0743706
BS4DTRINITY_DN12526_c0_g5_i1	-2.33196	0.000315511	0.0211801
CS4DTRINITY_DN10949_c0_g2_i1	-2.32882	0.00300203	0.136239
CS4DTRINITY_DN11489_c2_g1_i2	-2.32428	0.0432406	0.974802
CS4DTRINITY_DN11229_c0_g4_i1	-2.31999	0.000112396	0.00874527
CS4DTRINITY_DN6122_c0_g1_i1	-2.3188	0.00383812	0.16582
CS4DTRINITY_DN11118_c0_g6_i2	-2.31816	0.000220347	0.0155471
AS7DTRINITY_DN10390_c0_g1_i3	-2.31693	0.00897364	0.320504
BB4DTRINITY_DN11567_c0_g1_i5	-2.31608	0.00533028	0.216035
CB4DTRINITY_DN6497_c0_g1_i1	-2.31523	0.032263	0.802275
CS4DTRINITY_DN11956_c1_g1_i2	-2.31505	0.000673589	0.0402768
CB4DTRINITY_DN14078_c1_g1_i2	-2.31487	0.0299504	0.764766
BB7DTRINITY_DN16946_c0_g7_i2	-2.31245	0.000896986	0.050758
AB4DTRINITY_DN10619_c0_g1_i3	-2.31131	0.000202259	0.014474
CS4DTRINITY_DN11238_c0_g11_i3	-2.30989	0.00370512	0.161666
CB4DTRINITY_DN14555_c0_g2_i12	-2.30157	0.0141307	0.448529
BB4DTRINITY_DN9387_c0_g1_i1	-2.29591	0.000196636	0.0141449
AS4DTRINITY_DN11066_c1_g3_i1	-2.29389	0.000174245	0.0127636
CS4DTRINITY_DN13366_c0_g1_i1	-2.29075	0.0172492	0.520358
AB4DTRINITY_DN10166_c0_g1_i1	-2.28972	0.000215127	0.0152605
AB4DTRINITY_DN10091_c0_g4_i1	-2.28962	0.0192369	0.561117
AB4DTRINITY_DN27887_c0_g1_i1	-2.28946	0.0333919	0.823906
CS4DTRINITY_DN11064_c1_g6_i1	-2.28913	0.0172909	0.521297
CB4DTRINITY_DN12202_c0_g2_i1	-2.28889	0.000437445	0.0279791
AB4DTRINITY_DN3544_c0_g1_i2	-2.28751	0.0184495	0.544666
AB4DTRINITY_DN6888_c0_g1_i2	-2.28492	0.00251018	0.118284
AS4DTRINITY_DN11266_c0_g8_i1	-2.28208	0.000462696	0.0292958
CB4DTRINITY_DN14414_c1_g1_i1	-2.28195	0.0221866	0.620212
AB4DTRINITY_DN3784_c0_g1_i1	-2.27949	0.0393124	0.918028
BS7DTRINITY_DN7823_c0_g1_i2	-2.27813	0.00788578	0.290394
BS4DTRINITY_DN12702_c1_g1_i6	-2.27719	0.000218957	0.0154727
CS4DTRINITY_DN12299_c2_g19_i2	-2.27688	0.00729139	0.274093
BB4DTRINITY_DN5640_c0_g1_i1	-2.27555	0.00921056	0.32631
AB4DTRINITY_DN10556_c1_g10_i1	-2.27229	0.00317685	0.142601
CS4DTRINITY_DN11394_c2_g5_i2	-2.27191	0.0409726	0.940159
AB4DTRINITY_DN10402_c1_g8_i1	-2.27142	0.0234649	0.647726
AB4DTRINITY_DN11132_c6_g3_i2	-2.26917	0.0235262	0.64826
AB4DTRINITY_DN1659_c0_g1_i1	-2.26905	0.00943641	0.332407
CS4DTRINITY_DN9998_c0_g1_i1	-2.26835	0.00341572	0.151624
CS4DTRINITY_DN16586_c0_g1_i1	-2.26798	0.0104307	0.358018
AS4DTRINITY_DN8767_c0_g1_i4	-2.26688	0.0224927	0.626395
BS4DTRINITY_DN10835_c0_g1_i9	-2.26653	0.00141657	0.0745004
AS4DTRINITY_DN11254_c0_g6_i1	-2.26091	0.0175227	0.52411
AS4DTRINITY_DN11351_c0_g5_i2	-2.26079	0.000389322	0.0253231
AB4DTRINITY_DN8847_c0_g1_i2	-2.25876	0.00908556	0.322833
BS4DTRINITY_DN8855_c0_g1_i4	-2.25703	0.00862756	0.310188
CB4DTRINITY_DN13903_c7_g2_i2	-2.25539	0.000127236	0.00972472
CB4DTRINITY_DN7421_c0_g1_i1	-2.25203	0.00499801	0.205064
AB4DTRINITY_DN10141_c2_g3_i2	-2.2511	0.0118468	0.393618
BS7DTRINITY_DN11775_c2_g9_i1	-2.25109	0.000448838	0.0285361
CS4DTRINITY_DN10926_c0_g16_i2	-2.24984	0.000210245	0.0149535
AB4DTRINITY_DN9990_c0_g2_i2	-2.2496	0.0253397	0.680705
AS4DTRINITY_DN11368_c6_g1_i7	-2.24701	0.032918	0.81476
CB4DTRINITY_DN13903_c7_g4_i4	-2.24644	0.000335121	0.0223006
AB4DTRINITY_DN10808_c3_g2_i1	-2.24479	0.0490237	1
AB7DTRINITY_DN30636_c3_g1_i3	-2.24329	0.0124144	0.406901
AS4DTRINITY_DN242_c0_g1_i1	-2.24174	0.0248646	0.674508
AS4DTRINITY_DN11356_c2_g7_i3	-2.24137	0.0169196	0.511721
CS4DTRINITY_DN12120_c0_g1_i1	-2.24088	0.0137651	0.439447
CS4DTRINITY_DN11490_c2_g1_i3	-2.2348	0.000551347	0.0340203
AB4DTRINITY_DN22732_c0_g1_i1	-2.23243	0.0295385	0.75693
BB4DTRINITY_DN13364_c3_g6_i4	-2.23012	0.00369858	0.161482
CS4DTRINITY_DN11423_c4_g3_i3	-2.22744	0.0134705	0.43395
AS4DTRINITY_DN11898_c0_g1_i2	-2.22634	0.00706866	0.268054
AB4DTRINITY_DN24310_c0_g1_i1	-2.22455	0.00348283	0.154058
AB4DTRINITY_DN10330_c5_g12_i1	-2.22105	0.000355941	0.0234666
AB4DTRINITY_DN29789_c0_g1_i1	-2.2207	0.0300657	0.764766
CB4DTRINITY_DN7711_c0_g1_i1	-2.21992	0.0247891	0.672854
CB4DTRINITY_DN26015_c0_g1_i1	-2.21609	0.042132	0.959467
AS4DTRINITY_DN11980_c4_g10_i1	-2.21321	0.00685113	0.261059
AB4DTRINITY_DN11109_c4_g1_i1	-2.21286	0.0142184	0.450795
AB7DTRINITY_DN23737_c0_g1_i5	-2.21238	0.0288425	0.74463
BS4DTRINITY_DN12369_c4_g3_i2	-2.2107	0.000424115	0.0272336
AS4DTRINITY_DN7255_c0_g1_i3	-2.20891	0.0425532	0.967545
CS4DTRINITY_DN10797_c0_g1_i1	-2.20866	0.00750294	0.280368
AB4DTRINITY_DN11164_c1_g2_i2	-2.2055	0.000733647	0.0431651
CS4DTRINITY_DN11052_c2_g8_i3	-2.20547	0.00177844	0.0894144
BS4DTRINITY_DN9324_c0_g1_i1	-2.20514	0.0142395	0.451412
BB4DTRINITY_DN8063_c0_g1_i2	-2.20394	0.000217218	0.0153733
BS4DTRINITY_DN8093_c0_g1_i2	-2.20311	0.000393503	0.0255472
CB4DTRINITY_DN10685_c0_g1_i1	-2.20286	0.0192143	0.560926
CB4DTRINITY_DN14329_c1_g3_i4	-2.20138	0.0124334	0.407331
CS4DTRINITY_DN12235_c1_g5_i3	-2.19913	0.00419764	0.178424
BS7DTRINITY_DN11595_c1_g1_i2	-2.19849	0.00411069	0.175186
BB4DTRINITY_DN8144_c0_g1_i2	-2.19564	0.00593623	0.234741
CB4DTRINITY_DN13671_c1_g1_i1	-2.19413	0.00614247	0.24042
BS7D1TRINITY_DN10960_c1_g11_i2	-2.19377	0.0412375	0.945487
AB4DTRINITY_DN6080_c0_g1_i2	-2.1934	0.00634585	0.246619
CS4DTRINITY_DN11417_c0_g3_i2	-2.19259	0.00520001	0.211593
BS7DTRINITY_DN3000_c0_g1_i1	-2.19106	0.00149637	0.0778971
CS4DTRINITY_DN11689_c3_g3_i3	-2.1881	0.000384319	0.0250507
CB4DTRINITY_DN13276_c0_g2_i1	-2.18642	0.000695056	0.0413017
BS4DTRINITY_DN11985_c0_g5_i2	-2.18454	0.00211891	0.103263
CB4DTRINITY_DN14183_c2_g7_i1	-2.18407	0.00710525	0.269294
BS4DTRINITY_DN11985_c1_g3_i1	-2.18115	0.00221768	0.10702
CB4DTRINITY_DN13774_c0_g4_i1	-2.17901	0.0371797	0.885051
BS4DTRINITY_DN11239_c0_g2_i1	-2.17863	0.0336053	0.827621
BS7D1TRINITY_DN10133_c1_g1_i2	-2.17808	0.00486949	0.200535
BS4DTRINITY_DN12234_c2_g5_i1	-2.1765	0.000143131	0.0107757
BB4DTRINITY_DN13202_c4_g6_i1	-2.17402	0.000361152	0.0237705
CS4DTRINITY_DN11304_c1_g2_i3	-2.17275	0.0251947	0.677808
BS7DTRINITY_DN4666_c0_g1_i1	-2.17267	0.00475008	0.196879
AB4DTRINITY_DN8690_c0_g2_i1	-2.17094	0.0334581	0.824803
CS4DTRINITY_DN11730_c1_g4_i2	-2.16203	0.00957873	0.336673
CS4DTRINITY_DN11587_c0_g2_i1	-2.16201	0.00247065	0.116841
AB7DTRINITY_DN23134_c0_g1_i1	-2.1616	0.00684089	0.260777
CB4DTRINITY_DN13129_c0_g2_i4	-2.16072	0.00201053	0.0991177
CB4DTRINITY_DN9246_c0_g1_i1	-2.15973	0.00185655	0.0928854
CS4DTRINITY_DN11158_c1_g11_i2	-2.15864	0.00961341	0.336673
CS4DTRINITY_DN12190_c0_g3_i6	-2.15779	0.000403029	0.0260796
AS4DTRINITY_DN12119_c2_g5_i1	-2.15744	0.000599639	0.0365997
BB4DTRINITY_DN12890_c0_g5_i1	-2.15545	0.000257135	0.0177231
BB4DTRINITY_DN13290_c6_g1_i1	-2.15065	0.0175605	0.524843
BB4DTRINITY_DN7104_c0_g1_i2	-2.14639	0.0357237	0.862348
CS4DTRINITY_DN11914_c0_g1_i2	-2.14632	0.0160844	0.494287
AS4DTRINITY_DN11484_c0_g7_i1	-2.14376	0.00331265	0.147952
CB4DTRINITY_DN12961_c0_g1_i2	-2.14149	0.027281	0.717451
BB7DTRINITY_DN17135_c1_g1_i3	-2.138	0.0345748	0.840503
CS4DTRINITY_DN12178_c0_g2_i10	-2.13637	0.0370736	0.883133
AS4DTRINITY_DN11657_c4_g2_i1	-2.13439	0.0051633	0.210192
CS4DTRINITY_DN11053_c1_g6_i1	-2.13383	0.0177708	0.530039
AS4DTRINITY_DN11273_c1_g2_i1	-2.13288	0.00192004	0.0954742
BB4DTRINITY_DN4042_c0_g1_i2	-2.12791	0.00207052	0.101209
BB4DTRINITY_DN11533_c0_g1_i4	-2.12739	0.00853353	0.307942
BS4DTRINITY_DN12882_c3_g1_i6	-2.12643	0.045653	1
AB4DTRINITY_DN10477_c2_g1_i3	-2.12576	0.00070659	0.0418521
AB7DTRINITY_DN29007_c0_g3_i2	-2.12515	0.00354077	0.156012
CS4DTRINITY_DN12292_c1_g2_i2	-2.12484	0.0061375	0.24026
BB4DTRINITY_DN13104_c5_g3_i4	-2.12353	0.0224319	0.624891
CB4DTRINITY_DN13959_c1_g1_i1	-2.12249	0.00792104	0.291343
CS4DTRINITY_DN11320_c1_g1_i2	-2.12206	0.00408959	0.174502
BS4DTRINITY_DN12773_c1_g9_i1	-2.12171	0.000367269	0.0241157
CS4DTRINITY_DN12050_c3_g10_i1	-2.12113	0.018376	0.54353
AB4DTRINITY_DN10313_c1_g6_i1	-2.11961	0.0107763	0.367139
AB4DTRINITY_DN10165_c2_g4_i2	-2.11871	0.0134383	0.433156
AB4DTRINITY_DN10719_c3_g7_i4	-2.118	0.00218323	0.105635
AS4DTRINITY_DN11526_c1_g3_i1	-2.11303	0.0481024	1
CB4DTRINITY_DN14222_c1_g3_i3	-2.10716	0.0124976	0.409095
BB4DTRINITY_DN10793_c0_g1_i1	-2.10648	0.000256235	0.0176952
AS4DTRINITY_DN11822_c2_g3_i3	-2.1061	0.00121594	0.0655964
AS4DTRINITY_DN11263_c0_g11_i1	-2.10483	0.0156152	0.483272
CS4DTRINITY_DN11728_c3_g1_i2	-2.10359	0.00109749	0.060003
BS7DTRINITY_DN12035_c1_g3_i10	-2.10317	0.00389298	0.167901
BS4DTRINITY_DN12288_c0_g6_i2	-2.10118	0.0240214	0.65679
BS4DTRINITY_DN3706_c0_g1_i1	-2.10016	0.00120065	0.0648479
CS4DTRINITY_DN7244_c0_g1_i3	-2.09946	0.0382736	0.901927
AB4DTRINITY_DN8067_c0_g2_i1	-2.09725	0.00488793	0.201085
CS4DTRINITY_DN11102_c0_g2_i1	-2.09671	0.00654821	0.252194
AS4DTRINITY_DN7869_c0_g1_i2	-2.09368	0.0239592	0.655415
BB4DTRINITY_DN12946_c2_g14_i3	-2.09315	0.000219825	0.0155196
BS4DTRINITY_DN12249_c7_g6_i1	-2.09285	0.000771641	0.0449631
CS4DTRINITY_DN10119_c0_g1_i1	-2.09184	0.00763618	0.283019
CB4DTRINITY_DN14269_c0_g1_i13	-2.09057	0.00105481	0.0581875
BB4DTRINITY_DN12864_c2_g3_i4	-2.09016	0.00348524	0.154091
AB4DTRINITY_DN9760_c0_g2_i1	-2.08951	0.00243825	0.115566
CB7DTRINITY_DN13436_c0_g1_i4	-2.08936	0.00504386	0.206761
CS4DTRINITY_DN12074_c1_g6_i3	-2.08723	0.00296901	0.135382
CB7DTRINITY_DN17594_c1_g1_i3	-2.08662	0.0317487	0.795183
CS4DTRINITY_DN9671_c0_g1_i2	-2.08611	0.000789897	0.0458625
AB4DTRINITY_DN9403_c0_g1_i1	-2.08364	0.0227738	0.632488
BS4DTRINITY_DN3562_c0_g1_i2	-2.08294	0.0059431	0.234912
AS4DTRINITY_DN12326_c0_g4_i1	-2.08221	0.000934752	0.0525136
CS4DTRINITY_DN11600_c0_g3_i2	-2.08201	0.0218376	0.614094
AB4DTRINITY_DN10374_c1_g4_i2	-2.0816	0.00256517	0.120261
AB7DTRINITY_DN31221_c2_g1_i2	-2.08132	0.0132947	0.42949
CB4DTRINITY_DN13007_c0_g1_i1	-2.07983	0.008801	0.315685
CB4DTRINITY_DN5673_c0_g1_i2	-2.07962	0.0101103	0.350372
AB4DTRINITY_DN10872_c2_g2_i1	-2.07817	0.00247737	0.117079
BB4DTRINITY_DN7047_c0_g1_i2	-2.07731	0.0207661	0.59295
BS4DTRINITY_DN11821_c0_g2_i1	-2.0756	0.0151746	0.473986
CS4DTRINITY_DN12366_c1_g7_i3	-2.0705	0.00320915	0.143887
BS4DTRINITY_DN9501_c0_g1_i1	-2.07005	0.00801949	0.294103
BB7DTRINITY_DN14891_c0_g1_i2	-2.06803	0.0148742	0.466449
CB4DTRINITY_DN9416_c0_g1_i1	-2.06673	0.00617739	0.241368
CB7DTRINITY_DN14395_c0_g1_i1	-2.06452	0.0116804	0.389826
CB4DTRINITY_DN10322_c0_g1_i1	-2.06382	0.000468587	0.0295942
CB4DTRINITY_DN9697_c0_g1_i2	-2.06315	0.000536412	0.0332397
BS4DTRINITY_DN12078_c3_g6_i1	-2.06292	0.0245684	0.668505
BB7DTRINITY_DN3094_c0_g1_i1	-2.05847	0.00278845	0.128678
CS4DTRINITY_DN11561_c1_g14_i1	-2.05842	0.000370718	0.0243306
BS4DTRINITY_DN12371_c0_g3_i2	-2.05779	0.0279002	0.730016
CS4DTRINITY_DN9875_c0_g1_i1	-2.05529	0.0113795	0.383351
BS4DTRINITY_DN12365_c2_g1_i1	-2.05483	0.000852641	0.0487952
CB4DTRINITY_DN14255_c0_g2_i1	-2.0545	0.00968153	0.338568
CB4DTRINITY_DN13968_c2_g1_i4	-2.0543	0.0489125	1
BS4DTRINITY_DN12016_c1_g2_i1	-2.05299	0.0205808	0.588754
AS4DTRINITY_DN5695_c0_g1_i1	-2.05253	0.000499699	0.0313016
AB7DTRINITY_DN22766_c0_g1_i1	-2.05036	0.000524495	0.0325889
CB7DTRINITY_DN8044_c0_g1_i1	-2.04969	0.0196243	0.568849
AS4DTRINITY_DN10693_c0_g1_i2	-2.04862	0.00527421	0.214107
CS4DTRINITY_DN11715_c4_g10_i1	-2.04846	0.00220119	0.106391
AB7DTRINITY_DN30324_c2_g15_i3	-2.04621	0.00044799	0.0285084
AB4DTRINITY_DN10301_c0_g11_i1	-2.04563	0.000632487	0.0383001
AB4DTRINITY_DN10598_c1_g6_i1	-2.0448	0.0271844	0.715797
CB4DTRINITY_DN11917_c0_g1_i3	-2.04362	0.0119838	0.397741
BS4DTRINITY_DN12433_c0_g1_i6	-2.04323	0.0285491	0.73871
AS7DTRINITY_DN11000_c7_g2_i5	-2.0429	0.0136629	0.438113
CS4DTRINITY_DN11669_c2_g2_i5	-2.04233	0.00667678	0.25615
CB4DTRINITY_DN11255_c0_g1_i2	-2.04065	0.0350467	0.850464
BS4DTRINITY_DN11373_c0_g1_i1	-2.04032	0.00182985	0.0917657
CS4DTRINITY_DN3851_c0_g1_i1	-2.0372	0.00841743	0.305014
BB7DTRINITY_DN10557_c0_g1_i1	-2.03713	0.00141566	0.0744669
BS7DTRINITY_DN10232_c0_g1_i2	-2.03702	0.0151827	0.474132
AB4DTRINITY_DN10392_c1_g12_i2	-2.03669	0.000428225	0.027472
AS4DTRINITY_DN11218_c0_g2_i4	-2.03583	0.00834585	0.302738
AB4DTRINITY_DN11334_c2_g1_i4	-2.03567	0.000628592	0.0380977
CS4DTRINITY_DN11142_c0_g7_i2	-2.03396	0.00756481	0.28168
BS4DTRINITY_DN4130_c0_g1_i2	-2.03326	0.00312782	0.140972
AB4DTRINITY_DN10451_c0_g2_i1	-2.0327	0.000843527	0.0483466
CS4DTRINITY_DN12407_c1_g6_i2	-2.03221	0.000617876	0.037547
BS4DTRINITY_DN7574_c0_g1_i2	-2.03135	0.00116625	0.0632247
AB4DTRINITY_DN10552_c2_g8_i2	-2.03019	0.000748934	0.0438316
BS7DTRINITY_DN7529_c0_g2_i1	-2.02905	0.0449577	1
CB4DTRINITY_DN5730_c0_g1_i1	-2.0289	0.0091555	0.324859
BS7DTRINITY_DN9401_c0_g2_i1	-2.02666	0.00269088	0.125095
AB7DTRINITY_DN29908_c1_g1_i9	-2.02475	0.0160842	0.494287
AB4DTRINITY_DN10166_c0_g5_i2	-2.02416	0.000948874	0.0531824
CS4DTRINITY_DN11018_c3_g8_i1	-2.02063	0.000321182	0.0214929
CB4DTRINITY_DN10965_c0_g1_i1	-2.02061	0.00461372	0.192439
BS4DTRINITY_DN6384_c0_g1_i1	-2.02006	0.0204254	0.585459
BB4DTRINITY_DN12700_c3_g1_i1	-2.01958	0.000826443	0.0476143
AS7DTRINITY_DN437_c0_g1_i2	-2.01497	0.0379638	0.899299
CS4DTRINITY_DN11147_c1_g1_i2	-2.01413	0.00279449	0.128913
CS4DTRINITY_DN9733_c0_g1_i4	-2.00975	0.0308115	0.778071
CB4DTRINITY_DN1664_c0_g1_i1	-2.0086	0.0318471	0.796601
CB4DTRINITY_DN5603_c0_g1_i1	-2.0071	0.00121864	0.0657167
BB7DTRINITY_DN13161_c1_g2_i4	-2.00643	0.000501035	0.0313711
AS4DTRINITY_DN11870_c1_g4_i1	-2.00505	0.00609794	0.239083
BB4DTRINITY_DN13457_c0_g1_i1	-2.00487	0.00454748	0.189962
AB4DTRINITY_DN9686_c0_g1_i2	-2.00444	0.000381176	0.024887
AB4DTRINITY_DN7568_c0_g1_i3	-2.00371	0.0103675	0.356291
AB4DTRINITY_DN10469_c0_g5_i2	-2.00343	0.00583205	0.23135
BS4DTRINITY_DN6956_c0_g2_i1	-2.00267	0.0079269	0.29152
CS4DTRINITY_DN10965_c1_g1_i5	-2.00108	0.0144374	0.456534
CS4DTRINITY_DN11026_c3_g6_i1	-2.00049	0.00107867	0.0592613
CB4DTRINITY_DN14041_c0_g1_i12	2.00038	0.0148305	0.465481
BB7DTRINITY_DN10614_c0_g1_i2	2.00083	0.00597396	0.235963
BB7DTRINITY_DN15074_c0_g1_i1	2.00161	0.00854567	0.307942
AS7DTRINITY_DN11015_c0_g1_i26	2.00165	0.0120143	0.39856
CB7DTRINITY_DN8555_c0_g1_i2	2.0021	0.00671449	0.257342
AS7DTRINITY_DN10887_c6_g2_i2	2.00397	0.00437789	0.184721
CS4DTRINITY_DN10901_c5_g1_i5	2.00447	0.00801638	0.294028
AB4DTRINITY_DN9350_c0_g3_i4	2.00464	0.0179368	0.533667
AB7DTRINITY_DN30794_c1_g1_i3	2.0053	0.0286994	0.741766
CB4DTRINITY_DN14117_c0_g1_i1	2.00699	0.0275578	0.722668
CB4DTRINITY_DN14342_c1_g3_i7	2.00816	0.0375377	0.890963
BS4DTRINITY_DN6996_c0_g1_i3	2.00817	0.0143978	0.455698
CB7DTRINITY_DN17112_c1_g4_i1	2.00949	0.00617211	0.241307
AB4DTRINITY_DN9544_c0_g2_i2	2.0101	0.00505521	0.207011
BB4DTRINITY_DN13152_c2_g1_i10	2.01135	0.0075995	0.28236
BS7DTRINITY_DN4722_c0_g1_i1	2.0121	0.0268488	0.709189
CB7DTRINITY_DN12634_c0_g1_i3	2.01247	0.00577581	0.229481
BS4DTRINITY_DN8889_c0_g1_i4	2.01258	0.00696053	0.264498
BS7D1TRINITY_DN10244_c3_g1_i1	2.01274	0.011747	0.391529
BS7DTRINITY_DN2351_c0_g1_i1	2.01334	0.0376337	0.892857
AS4DTRINITY_DN11524_c2_g1_i4	2.01493	0.0237235	0.650189
CB7DTRINITY_DN15981_c1_g1_i4	2.01615	0.00404115	0.172808
CB4DTRINITY_DN10231_c0_g2_i1	2.01634	0.0227828	0.632488
BS7D1TRINITY_DN11113_c1_g1_i18	2.0167	0.0272738	0.717451
CB7DTRINITY_DN13206_c0_g2_i1	2.01863	0.00394625	0.169854
BS4DTRINITY_DN10419_c0_g2_i1	2.01964	0.0145027	0.457794
CB7DTRINITY_DN17540_c0_g1_i1	2.02041	0.0282316	0.735453
BS7D1TRINITY_DN1634_c0_g1_i1	2.02126	0.0317151	0.794521
BB7DTRINITY_DN15620_c0_g1_i1	2.02301	0.030962	0.780894
CS4DTRINITY_DN10882_c0_g5_i4	2.02412	0.00319938	0.143519
BB7DTRINITY_DN16900_c1_g1_i2	2.02485	0.0107132	0.365716
AS4DTRINITY_DN10130_c0_g1_i4	2.02547	0.0120948	0.40013
CB7DTRINITY_DN16560_c0_g2_i4	2.02679	0.00502022	0.205914
BS7DTRINITY_DN11973_c0_g5_i1	2.02712	0.0422093	0.960832
AS7DTRINITY_DN10831_c3_g14_i1	2.02748	0.0389269	0.910949
CS4DTRINITY_DN8412_c0_g1_i2	2.02779	0.0200904	0.578437
BS7DTRINITY_DN11051_c0_g1_i2	2.02822	0.00531984	0.215675
CB7DTRINITY_DN17541_c0_g3_i2	2.02842	0.0223359	0.622406
BS7D1TRINITY_DN10649_c2_g5_i2	2.02897	0.0108175	0.367369
BS7DTRINITY_DN12163_c0_g8_i1	2.02909	0.00205956	0.100905
CB7DTRINITY_DN17723_c5_g1_i13	2.02919	0.00529512	0.214925
AB7DTRINITY_DN2944_c0_g1_i1	2.02962	0.00968344	0.338592
AB4DTRINITY_DN11242_c1_g1_i9	2.03109	0.0300746	0.764766
CB7DTRINITY_DN16997_c4_g1_i6	2.03128	0.023174	0.641106
BB4DTRINITY_DN12979_c12_g1_i13	2.03143	0.0152883	0.476689
CS4DTRINITY_DN12417_c1_g4_i1	2.03168	0.023017	0.637209
AS4DTRINITY_DN11728_c2_g4_i3	2.03336	0.007766	0.287054
CB4DTRINITY_DN13034_c0_g1_i3	2.03486	0.00581901	0.230987
CB7DTRINITY_DN13110_c0_g1_i4	2.03589	0.0320735	0.798577
AS7DTRINITY_DN11128_c1_g2_i2	2.03605	0.013485	0.434268
CS4DTRINITY_DN11784_c0_g2_i1	2.0363	0.00554416	0.222454
BS4DTRINITY_DN12788_c2_g1_i2	2.03637	0.0193189	0.563028
CS4DTRINITY_DN10829_c1_g7_i3	2.03679	0.0164451	0.500988
CB4DTRINITY_DN14217_c1_g1_i3	2.03773	0.0307803	0.777587
CB7DTRINITY_DN16331_c0_g7_i2	2.03862	0.0338492	0.830272
CB7DTRINITY_DN10004_c0_g1_i1	2.03863	0.00470111	0.195465
CS4DTRINITY_DN10473_c0_g2_i2	2.04047	0.0148525	0.465926
CB7DTRINITY_DN14509_c0_g2_i2	2.04101	0.00312193	0.140776
CB7DTRINITY_DN946_c0_g1_i1	2.0421	0.0412834	0.946146
BB7DTRINITY_DN16783_c0_g2_i1	2.04272	0.0246303	0.669728
BB7DTRINITY_DN16519_c4_g6_i1	2.04312	0.00647157	0.249971
BS7DTRINITY_DN10255_c0_g1_i2	2.04319	0.00360858	0.158053
BS7DTRINITY_DN11110_c1_g6_i2	2.04349	0.00410779	0.175089
CB7DTRINITY_DN17444_c2_g1_i6	2.04438	0.00198822	0.0981932
AB7DTRINITY_DN31279_c1_g8_i1	2.04539	0.0291649	0.750779
BS7DTRINITY_DN11234_c0_g2_i3	2.0462	0.0135746	0.436442
BB7DTRINITY_DN17176_c3_g1_i18	2.04663	0.00651119	0.251215
AB4DTRINITY_DN11267_c1_g4_i3	2.04906	0.00317623	0.142596
BS7D1TRINITY_DN10710_c0_g2_i2	2.05023	0.0130043	0.422132
BS7DTRINITY_DN12001_c3_g4_i2	2.05029	0.0195553	0.568002
CB7DTRINITY_DN32171_c0_g1_i1	2.05035	0.0146098	0.459671
BS7DTRINITY_DN10764_c0_g1_i3	2.05121	0.00550837	0.22137
AS7DTRINITY_DN10923_c0_g17_i2	2.05126	0.00500595	0.205359
BS7DTRINITY_DN11322_c0_g3_i1	2.05222	0.0336756	0.829058
BB4DTRINITY_DN12146_c0_g1_i2	2.0526	0.00358135	0.157158
CB4DTRINITY_DN14376_c2_g2_i2	2.05332	0.0405088	0.936758
BB7DTRINITY_DN3772_c0_g1_i1	2.05355	0.0417427	0.95343
AB4DTRINITY_DN11006_c0_g2_i5	2.05628	0.00840691	0.304673
CB7DTRINITY_DN5445_c0_g1_i1	2.05641	0.0339423	0.830272
AS4DTRINITY_DN10844_c7_g5_i1	2.05665	0.00431786	0.182607
CS4DTRINITY_DN11676_c0_g1_i2	2.05872	0.0140542	0.447024
AS4DTRINITY_DN10811_c1_g4_i5	2.05908	0.0299957	0.764766
CB7DTRINITY_DN14643_c0_g1_i5	2.06138	0.0206949	0.591468
BS7D1TRINITY_DN10585_c0_g4_i1	2.06167	0.00326207	0.145976
CB7DTRINITY_DN17037_c3_g3_i1	2.06367	0.00201945	0.0994367
CB7DTRINITY_DN17436_c1_g1_i2	2.06636	0.00550356	0.221273
BS7DTRINITY_DN6723_c0_g1_i2	2.06787	0.0380777	0.901302
CB4DTRINITY_DN7346_c0_g1_i1	2.068	0.0283702	0.73608
BB7DTRINITY_DN17175_c3_g1_i1	2.06837	0.00817785	0.297934
CS4DTRINITY_DN11337_c3_g1_i5	2.0684	0.0303814	0.769409
BB7DTRINITY_DN17068_c0_g5_i3	2.06971	0.0399513	0.928233
AS4DTRINITY_DN9395_c0_g1_i6	2.07008	0.0467933	1
CB4DTRINITY_DN13073_c0_g1_i1	2.07071	0.00565399	0.226235
AB4DTRINITY_DN10740_c2_g5_i1	2.07157	0.00313273	0.141148
CB7DTRINITY_DN11572_c0_g1_i1	2.0726	0.0345021	0.839163
BB7DTRINITY_DN12465_c0_g1_i1	2.0727	0.00606175	0.238162
CS4DTRINITY_DN11385_c3_g4_i1	2.07318	0.0270388	0.713117
CS4DTRINITY_DN11927_c2_g8_i1	2.0734	0.0173576	0.521886
AS4DTRINITY_DN11772_c1_g3_i3	2.07459	0.00279906	0.129102
AB4DTRINITY_DN10684_c2_g12_i1	2.07564	0.0250926	0.676065
AS7DTRINITY_DN10944_c0_g1_i3	2.07587	0.00450873	0.189199
BB7DTRINITY_DN16374_c0_g3_i1	2.07661	0.015556	0.481653
CB7DTRINITY_DN17567_c1_g4_i1	2.07673	0.0322359	0.801826
BB4DTRINITY_DN34899_c0_g1_i1	2.07682	0.00349049	0.154299
BS7DTRINITY_DN7837_c0_g1_i1	2.07738	0.00298682	0.136037
BS7D1TRINITY_DN10553_c2_g1_i2	2.07769	0.00244231	0.115699
BB7DTRINITY_DN16034_c0_g3_i1	2.07803	0.00870708	0.312681
BB7DTRINITY_DN15191_c0_g1_i1	2.07809	0.00336533	0.149627
CB7DTRINITY_DN16483_c0_g1_i1	2.0781	0.0186615	0.547974
BB4DTRINITY_DN13298_c1_g3_i1	2.07923	0.030353	0.768971
AB7DTRINITY_DN30069_c9_g5_i1	2.08125	0.0456569	1
AB7DTRINITY_DN54652_c0_g1_i1	2.08126	0.04647	1
BB7DTRINITY_DN12907_c0_g1_i1	2.08181	0.00928234	0.328138
AB4DTRINITY_DN7572_c0_g2_i1	2.08207	0.00230746	0.110523
CB7DTRINITY_DN35692_c0_g1_i1	2.0857	0.00315184	0.14187
CB7DTRINITY_DN16892_c6_g6_i5	2.08677	0.00411965	0.175486
BS7DTRINITY_DN7872_c0_g1_i1	2.08793	0.00755409	0.281545
BS7D1TRINITY_DN10920_c0_g3_i2	2.08801	0.0473335	1
CB7DTRINITY_DN7025_c0_g1_i1	2.08831	0.0120881	0.400049
BB7DTRINITY_DN16403_c0_g1_i1	2.08832	0.00377489	0.163471
BS7D1TRINITY_DN11081_c0_g1_i1	2.08885	0.0338602	0.830272
CB7DTRINITY_DN16824_c0_g2_i1	2.08982	0.0152842	0.47667
AS7DTRINITY_DN10826_c7_g3_i3	2.09246	0.0192312	0.561117
AS7DTRINITY_DN10312_c0_g1_i3	2.09349	0.0138201	0.441051
BS4DTRINITY_DN12501_c2_g1_i2	2.09536	0.0106282	0.363485
AS7DTRINITY_DN7740_c0_g1_i3	2.09664	0.0211879	0.599851
BB7DTRINITY_DN16454_c0_g2_i1	2.09713	0.00534718	0.216426
CS4DTRINITY_DN11736_c2_g1_i10	2.09806	0.0119192	0.395836
CS4DTRINITY_DN35181_c0_g1_i1	2.09871	0.027938	0.730697
AB7DTRINITY_DN30379_c3_g7_i2	2.09913	0.00918956	0.325732
CS4DTRINITY_DN11201_c0_g14_i1	2.09922	0.0268123	0.708472
BS7DTRINITY_DN8135_c1_g1_i1	2.09958	0.00996789	0.34626
AS4DTRINITY_DN10002_c0_g1_i1	2.10003	0.0474586	1
CB7DTRINITY_DN16942_c2_g2_i4	2.10014	0.00372496	0.162352
BS4DTRINITY_DN10159_c0_g1_i2	2.1007	0.0167838	0.508894
BS7DTRINITY_DN11106_c1_g2_i3	2.10529	0.00358309	0.157158
CB7DTRINITY_DN1271_c0_g1_i1	2.10567	0.00718089	0.270881
CS4DTRINITY_DN11076_c2_g3_i3	2.10654	0.00583158	0.23135
AB4DTRINITY_DN10729_c1_g1_i1	2.1088	0.00244907	0.115979
CB7DTRINITY_DN16590_c0_g2_i11	2.11036	0.0104946	0.359713
BS4DTRINITY_DN12008_c0_g1_i1	2.11047	0.00320268	0.143644
BB7DTRINITY_DN16536_c5_g1_i7	2.11167	0.00295744	0.13501
BS7D1TRINITY_DN9121_c0_g1_i2	2.11233	0.00799886	0.293814
BS7DTRINITY_DN12150_c1_g1_i7	2.11311	0.0382762	0.901927
CB7DTRINITY_DN17362_c0_g1_i2	2.11405	0.00972545	0.33976
CS4DTRINITY_DN12315_c1_g3_i3	2.11589	0.00389066	0.167827
CB7DTRINITY_DN16995_c0_g9_i1	2.11724	0.0173685	0.521886
CS4DTRINITY_DN11401_c0_g2_i2	2.11741	0.00323871	0.145048
BS4DTRINITY_DN10192_c0_g2_i1	2.11937	0.0025628	0.120171
CB4DTRINITY_DN13912_c0_g3_i2	2.11947	0.00433289	0.183187
AB7DTRINITY_DN30294_c6_g4_i2	2.12089	0.0103093	0.354972
BB4DTRINITY_DN12763_c0_g1_i3	2.12096	0.00498773	0.204672
AB7DTRINITY_DN31105_c3_g1_i15	2.12155	0.0226728	0.630101
AS7DTRINITY_DN10196_c0_g1_i3	2.1233	0.0364835	0.871932
BS7D1TRINITY_DN10515_c4_g4_i3	2.12429	0.00348347	0.154062
BS7D1TRINITY_DN10526_c0_g4_i4	2.12493	0.0097386	0.340044
BB7DTRINITY_DN17096_c2_g5_i1	2.12568	0.0164403	0.500952
CB7DTRINITY_DN11871_c0_g1_i2	2.12568	0.0108931	0.369663
AB7DTRINITY_DN21302_c0_g2_i2	2.12596	0.0274318	0.720466
CB7DTRINITY_DN17481_c0_g3_i2	2.12657	0.0355653	0.859351
CB7DTRINITY_DN20591_c0_g1_i1	2.12702	0.00259136	0.121286
BB4DTRINITY_DN13442_c0_g1_i16	2.12803	0.0157538	0.486743
BS7DTRINITY_DN10968_c0_g2_i2	2.12845	0.00203014	0.0998335
BB4DTRINITY_DN13470_c0_g1_i21	2.1286	0.0307357	0.776604
AS4DTRINITY_DN11623_c1_g1_i4	2.13092	0.00789551	0.290636
BS7DTRINITY_DN11300_c0_g2_i1	2.131	0.0302976	0.76771
CB7DTRINITY_DN16255_c3_g1_i2	2.13147	0.00266053	0.124017
BB7DTRINITY_DN16557_c3_g2_i2	2.13148	0.00724964	0.27297
AB7DTRINITY_DN31300_c0_g1_i3	2.1319	0.0386095	0.905668
CB7DTRINITY_DN16850_c12_g1_i4	2.13346	0.0226286	0.629283
AS4DTRINITY_DN10716_c0_g1_i1	2.13381	0.00513537	0.209332
BS4DTRINITY_DN8479_c0_g1_i1	2.13484	0.00249573	0.117745
AB7DTRINITY_DN30949_c1_g1_i11	2.13601	0.0242123	0.661227
CB7DTRINITY_DN16826_c3_g1_i5	2.13686	0.00762953	0.28288
AB4DTRINITY_DN9467_c0_g1_i3	2.13689	0.00922473	0.326686
BB4DTRINITY_DN13437_c4_g1_i4	2.14011	0.0190394	0.557121
BB4DTRINITY_DN13164_c1_g1_i3	2.1411	0.00763839	0.283024
CS4DTRINITY_DN11121_c1_g4_i2	2.14282	0.0174118	0.521886
AS4DTRINITY_DN12162_c3_g2_i1	2.14326	0.027438	0.720466
CB4DTRINITY_DN9659_c0_g1_i1	2.14488	0.0206444	0.590268
BS7D1TRINITY_DN11038_c2_g1_i4	2.14575	0.0113432	0.382426
AB7DTRINITY_DN30737_c1_g1_i17	2.14688	0.0222124	0.620212
BB7DTRINITY_DN2747_c0_g1_i1	2.1475	0.0344148	0.837483
BS7DTRINITY_DN4087_c0_g1_i1	2.14844	0.00207469	0.101377
CB7DTRINITY_DN17281_c1_g5_i1	2.14849	0.00366877	0.160257
AB7DTRINITY_DN30756_c0_g1_i2	2.15042	0.0271135	0.714433
BS7DTRINITY_DN10767_c0_g2_i1	2.15079	0.0357333	0.862465
CB7DTRINITY_DN17349_c0_g1_i8	2.15174	0.00314554	0.141655
CB4DTRINITY_DN13227_c0_g1_i1	2.15285	0.00343542	0.152376
CS4DTRINITY_DN11768_c1_g1_i1	2.15292	0.0032041	0.143684
BS7DTRINITY_DN10750_c0_g1_i1	2.15309	0.0301736	0.765269
AS4DTRINITY_DN12312_c3_g1_i16	2.15369	0.040297	0.934445
AS7DTRINITY_DN10082_c1_g4_i3	2.15412	0.0415552	0.950641
BS7D1TRINITY_DN10899_c4_g1_i1	2.15435	0.00220207	0.106397
BB7DTRINITY_DN15219_c0_g2_i2	2.15491	0.00695708	0.264404
CB4DTRINITY_DN10480_c0_g2_i1	2.15571	0.00243926	0.115594
BS7D1TRINITY_DN10379_c0_g2_i10	2.15747	0.00773141	0.285967
AB4DTRINITY_DN5318_c0_g1_i1	2.15826	0.0191014	0.55822
CB7DTRINITY_DN17348_c1_g1_i9	2.15886	0.0353986	0.856372
BS7DTRINITY_DN10809_c0_g1_i1	2.16431	0.0257828	0.690403
BB7DTRINITY_DN14991_c0_g1_i2	2.16543	0.00721912	0.271932
BB4DTRINITY_DN8635_c0_g1_i2	2.1665	0.0027347	0.12662
CB7DTRINITY_DN17326_c2_g1_i2	2.16843	0.0134813	0.434197
BS7DTRINITY_DN12134_c0_g5_i4	2.17095	0.0332253	0.820457
BS7DTRINITY_DN11139_c0_g1_i2	2.17148	0.0417346	0.953325
CB4DTRINITY_DN14524_c2_g3_i2	2.17376	0.0136842	0.438113
CB7DTRINITY_DN8299_c0_g1_i1	2.1742	0.00230129	0.110285
BS4DTRINITY_DN12899_c2_g7_i1	2.17487	0.00673192	0.257734
BS4DTRINITY_DN9152_c0_g2_i1	2.17493	0.0287672	0.74324
BS7D1TRINITY_DN10815_c0_g9_i2	2.17609	0.00495349	0.203418
CB4DTRINITY_DN14184_c9_g4_i3	2.17722	0.0435982	0.979969
BS4DTRINITY_DN12591_c0_g6_i2	2.17774	0.00152043	0.0790007
CS4DTRINITY_DN12016_c2_g1_i1	2.17812	0.00253492	0.119289
AS7DTRINITY_DN7793_c0_g1_i1	2.17869	0.00182532	0.0915715
BB7DTRINITY_DN16775_c1_g2_i2	2.1789	0.00128969	0.0688628
AS4DTRINITY_DN6207_c0_g1_i1	2.17918	0.00221868	0.10705
CS4DTRINITY_DN10775_c0_g1_i2	2.17968	0.0114441	0.384149
BS7DTRINITY_DN1252_c0_g1_i1	2.17985	0.0476001	1
CB7DTRINITY_DN15678_c0_g2_i1	2.18015	0.0204753	0.586586
CB7DTRINITY_DN5105_c0_g1_i1	2.18029	0.0176908	0.527997
CS4DTRINITY_DN11855_c1_g3_i1	2.1813	0.0110712	0.374514
CB7DTRINITY_DN17448_c3_g3_i3	2.18172	0.0155254	0.48076
CB7DTRINITY_DN17539_c0_g2_i9	2.18249	0.0098655	0.343424
AS4DTRINITY_DN11630_c3_g2_i2	2.1825	0.00486907	0.200535
CB7DTRINITY_DN14482_c0_g1_i3	2.18274	0.00277066	0.128049
AB7DTRINITY_DN31215_c1_g2_i8	2.18363	0.0227787	0.632488
AS7DTRINITY_DN8487_c0_g1_i3	2.18436	0.0431949	0.974802
BB7DTRINITY_DN12071_c0_g1_i1	2.18451	0.00201661	0.0993468
AS7DTRINITY_DN10647_c0_g1_i1	2.18579	0.0286302	0.740185
BS7DTRINITY_DN11633_c4_g11_i4	2.18611	0.00275046	0.127265
AB4DTRINITY_DN10748_c2_g3_i3	2.18778	0.00305377	0.138243
AS7DTRINITY_DN11013_c2_g1_i2	2.18808	0.0193022	0.56272
BB4DTRINITY_DN12289_c0_g1_i2	2.19425	0.00237769	0.113435
BS7D1TRINITY_DN10253_c0_g1_i3	2.19455	0.0361858	0.866465
CB7DTRINITY_DN13353_c0_g1_i1	2.19563	0.02336	0.645477
BS7DTRINITY_DN11718_c0_g6_i1	2.19644	0.0178156	0.530918
BS4DTRINITY_DN12560_c0_g3_i7	2.1975	0.0349962	0.849312
CS4DTRINITY_DN11375_c1_g10_i2	2.19802	0.00284201	0.130544
AS7DTRINITY_DN10929_c9_g5_i2	2.19847	0.00175295	0.0885839
CS4DTRINITY_DN12456_c1_g3_i2	2.19941	0.0464289	1
CB7DTRINITY_DN17618_c1_g5_i1	2.20013	0.0331049	0.817848
AB4DTRINITY_DN11007_c1_g3_i3	2.20099	0.00213256	0.103764
BB7DTRINITY_DN24913_c0_g1_i1	2.2049	0.00269316	0.125095
BS7D1TRINITY_DN10031_c0_g1_i1	2.20497	0.0019319	0.0959776
CS4DTRINITY_DN7955_c0_g1_i2	2.20598	0.00791046	0.29107
BS7DTRINITY_DN5034_c0_g1_i2	2.20668	0.0108348	0.367866
AS4DTRINITY_DN11222_c0_g11_i1	2.20937	0.001547	0.0800499
CB7DTRINITY_DN13660_c0_g1_i2	2.2098	0.0218197	0.613652
BB7DTRINITY_DN16343_c0_g4_i3	2.2099	0.0201691	0.579979
BS7D1TRINITY_DN7628_c0_g1_i2	2.21022	0.00485957	0.200276
CB7DTRINITY_DN16573_c0_g2_i7	2.21081	0.00223221	0.107665
CS4DTRINITY_DN11504_c0_g2_i14	2.21095	0.00524776	0.213128
BS7DTRINITY_DN3321_c0_g1_i1	2.21123	0.0209889	0.595193
CS4DTRINITY_DN11742_c1_g6_i1	2.21233	0.00264562	0.123364
BB7DTRINITY_DN16593_c4_g1_i28	2.21372	0.00156284	0.0806389
AS7DTRINITY_DN7727_c0_g1_i3	2.21517	0.00243127	0.115274
CB7DTRINITY_DN11268_c0_g1_i1	2.21852	0.0104543	0.35874
BB7DTRINITY_DN10195_c0_g1_i1	2.21928	0.00894033	0.319604
CB4DTRINITY_DN13966_c9_g1_i5	2.22079	0.0232735	0.643335
CB7DTRINITY_DN17267_c1_g1_i5	2.22162	0.00168014	0.0856563
BS7D1TRINITY_DN11096_c2_g5_i3	2.22189	0.00935447	0.330138
AB7DTRINITY_DN31407_c7_g1_i13	2.22276	0.00219936	0.106322
CB7DTRINITY_DN8362_c0_g1_i1	2.22514	0.00165197	0.084423
CS4DTRINITY_DN10200_c0_g1_i1	2.22555	0.0065038	0.250973
CB7DTRINITY_DN11328_c0_g1_i2	2.22576	0.00125955	0.0674882
AB7DTRINITY_DN30970_c1_g2_i5	2.22722	0.0433209	0.975291
CB7DTRINITY_DN15434_c0_g4_i1	2.22756	0.00209969	0.102453
BS7DTRINITY_DN5954_c0_g1_i2	2.22883	0.0256024	0.686569
BB7DTRINITY_DN16526_c0_g3_i1	2.22932	0.00125307	0.067154
BB7DTRINITY_DN36682_c0_g1_i1	2.23017	0.0257101	0.688791
AS7DTRINITY_DN9980_c0_g2_i1	2.23134	0.0089201	0.319087
CB4DTRINITY_DN14315_c2_g1_i25	2.23184	0.00184096	0.092252
AB7DTRINITY_DN31154_c2_g7_i1	2.23325	0.00660251	0.253967
BS4DTRINITY_DN12906_c1_g3_i3	2.23515	0.00122781	0.0661337
BS7D1TRINITY_DN11068_c0_g2_i10	2.23533	0.00327228	0.146259
AS7DTRINITY_DN7258_c0_g2_i1	2.23568	0.00354636	0.156012
CS4DTRINITY_DN8135_c0_g1_i1	2.23993	0.0102984	0.354709
AS7DTRINITY_DN11083_c1_g3_i2	2.24037	0.00494344	0.203103
CS4DTRINITY_DN1027_c0_g1_i1	2.24197	0.0221754	0.620212
AS7DTRINITY_DN26326_c0_g1_i1	2.24233	0.0308063	0.778031
CS4DTRINITY_DN11068_c0_g12_i2	2.24359	0.00168927	0.0858213
BB7DTRINITY_DN16724_c1_g12_i1	2.24469	0.0103549	0.355944
BS4DTRINITY_DN10586_c0_g1_i2	2.24776	0.037118	0.88381
CS4DTRINITY_DN11968_c0_g1_i11	2.24805	0.00570749	0.227126
AB7DTRINITY_DN30295_c0_g3_i1	2.2488	0.00397324	0.170697
AB4DTRINITY_DN842_c0_g1_i1	2.249	0.0012688	0.0679048
BS4DTRINITY_DN12681_c2_g1_i9	2.24922	0.00538709	0.217256
BS7D1TRINITY_DN10636_c1_g4_i2	2.24984	0.0222109	0.620212
CB7DTRINITY_DN16986_c10_g5_i2	2.25197	0.0406359	0.936758
BS7DTRINITY_DN5697_c0_g1_i2	2.2521	0.0164607	0.501298
CB7DTRINITY_DN24598_c0_g1_i1	2.25371	0.00124435	0.0668811
CB4DTRINITY_DN31439_c0_g1_i1	2.25406	0.00519619	0.211468
BB4DTRINITY_DN12799_c8_g1_i4	2.2561	0.0220559	0.619293
CB7DTRINITY_DN16702_c0_g1_i3	2.25872	0.0153956	0.478525
CB4DTRINITY_DN14188_c1_g5_i4	2.25962	0.00644422	0.249224
CS4DTRINITY_DN35096_c0_g1_i1	2.26075	0.00104593	0.0577787
AB7DTRINITY_DN82095_c0_g1_i1	2.2635	0.0158336	0.488771
CB7DTRINITY_DN17449_c0_g1_i16	2.2636	0.0102019	0.351823
BB7DTRINITY_DN14444_c0_g1_i1	2.26423	0.0317034	0.79444
BB7DTRINITY_DN14072_c0_g1_i1	2.26426	0.00230249	0.110323
BS7DTRINITY_DN22735_c0_g1_i1	2.26534	0.0498992	1
AS7DTRINITY_DN10929_c9_g6_i4	2.26571	0.0144137	0.456095
AB7DTRINITY_DN31294_c1_g2_i9	2.26881	0.000450953	0.0286624
BB7DTRINITY_DN40_c0_g1_i1	2.26941	0.00737231	0.276571
BS7D1TRINITY_DN11015_c2_g1_i2	2.27003	0.011707	0.390494
BS7D1TRINITY_DN10139_c0_g1_i1	2.27136	0.00396491	0.170418
AS4DTRINITY_DN10862_c1_g1_i11	2.27162	0.0213843	0.60436
CB7DTRINITY_DN17143_c3_g7_i2	2.27263	0.0295285	0.756783
BS7DTRINITY_DN12221_c2_g3_i5	2.27331	0.00902885	0.322018
AS7DTRINITY_DN7694_c1_g1_i3	2.27351	0.0097243	0.33976
AS7DTRINITY_DN10983_c0_g2_i5	2.27463	0.0142991	0.453041
BS4DTRINITY_DN12395_c3_g1_i2	2.27471	0.00125181	0.067154
AS7DTRINITY_DN8565_c0_g1_i1	2.27487	0.00426674	0.180805
AB7DTRINITY_DN30983_c1_g1_i10	2.27491	0.00764819	0.283344
AS7DTRINITY_DN11067_c0_g2_i2	2.27514	0.029361	0.753862
AB7DTRINITY_DN31357_c0_g3_i10	2.27533	0.0307965	0.777856
BS7D1TRINITY_DN11096_c2_g11_i4	2.27565	0.00630686	0.245429
BS7DTRINITY_DN11635_c6_g8_i1	2.27597	0.00774217	0.28632
AB4DTRINITY_DN11108_c0_g1_i3	2.27645	0.0015864	0.0816458
BB7DTRINITY_DN11136_c0_g1_i1	2.2767	0.0283476	0.735984
BS7D1TRINITY_DN8554_c0_g1_i1	2.27713	0.00205494	0.10075
CB7DTRINITY_DN14932_c1_g4_i1	2.27852	0.0146185	0.459891
AS4DTRINITY_DN11386_c3_g2_i1	2.27917	0.00695054	0.264191
CB4DTRINITY_DN13700_c3_g7_i1	2.27941	0.00169482	0.0860873
CS4DTRINITY_DN11995_c0_g2_i2	2.27958	0.00468876	0.19501
BS4DTRINITY_DN13031_c1_g2_i1	2.2802	0.00280593	0.129333
BS7DTRINITY_DN11988_c0_g3_i1	2.28142	0.00548202	0.220535
CB7DTRINITY_DN14255_c0_g1_i3	2.28153	0.00495915	0.203601
BS7D1TRINITY_DN10751_c0_g2_i7	2.28472	0.00684728	0.260984
BB7DTRINITY_DN16205_c4_g7_i1	2.28518	0.00399259	0.171273
AS7DTRINITY_DN10781_c0_g6_i3	2.28571	0.00196788	0.0973801
CS4DTRINITY_DN12202_c2_g4_i1	2.28725	0.00155306	0.0802735
CB4DTRINITY_DN13479_c0_g1_i2	2.28735	0.00312294	0.140798
AB7DTRINITY_DN31099_c0_g5_i3	2.28835	0.0323192	0.803392
CB7DTRINITY_DN16552_c2_g4_i1	2.28843	0.00135165	0.0716454
CS4DTRINITY_DN11401_c0_g3_i2	2.28844	0.00255368	0.119875
AS4DTRINITY_DN9537_c0_g1_i3	2.28858	0.00639524	0.247768
BS7DTRINITY_DN4673_c0_g1_i1	2.28977	0.00156327	0.0806389
CS4DTRINITY_DN10067_c0_g1_i1	2.2907	0.0141228	0.448432
BS4DTRINITY_DN12157_c1_g5_i3	2.29092	0.00355203	0.156012
BS7DTRINITY_DN11635_c6_g2_i1	2.2931	0.000733744	0.0431651
BS4DTRINITY_DN33770_c0_g1_i1	2.29395	0.0084474	0.30594
BB4DTRINITY_DN13440_c4_g1_i4	2.29504	0.0268471	0.709189
BS4DTRINITY_DN11909_c2_g5_i1	2.29558	0.0462836	1
BS7DTRINITY_DN11503_c2_g2_i3	2.29583	0.00165916	0.0847432
BS7D1TRINITY_DN11189_c1_g5_i1	2.29683	0.00136248	0.0721778
CB7DTRINITY_DN17541_c0_g2_i3	2.2974	0.00293325	0.134039
BB7DTRINITY_DN16199_c0_g12_i1	2.29966	0.0393871	0.919383
BS7DTRINITY_DN11316_c0_g1_i5	2.30072	0.00167382	0.0853815
BS7DTRINITY_DN12055_c1_g3_i2	2.30087	0.0161999	0.496979
BB4DTRINITY_DN13281_c0_g1_i2	2.30144	0.0454845	1
BB7DTRINITY_DN11459_c0_g1_i2	2.30168	0.00313406	0.141184
CB4DTRINITY_DN14258_c0_g1_i8	2.30289	0.0458228	1
AS7DTRINITY_DN10718_c1_g1_i4	2.30297	0.0142782	0.452535
CB7DTRINITY_DN17725_c3_g1_i22	2.30326	0.0494515	1
BS7DTRINITY_DN11109_c0_g1_i4	2.30484	0.00437651	0.184691
CB7DTRINITY_DN16232_c0_g1_i2	2.30486	0.000543283	0.0336278
BB4DTRINITY_DN12940_c1_g11_i2	2.30515	0.00753793	0.281181
BS4DTRINITY_DN10706_c0_g1_i9	2.30552	0.0204505	0.586058
BS7DTRINITY_DN12236_c1_g4_i9	2.30564	0.00616768	0.241202
AB4DTRINITY_DN10524_c2_g13_i2	2.30596	0.00372184	0.162242
BB4DTRINITY_DN6322_c0_g1_i2	2.30728	0.0332447	0.820861
AB7DTRINITY_DN31171_c1_g1_i9	2.30778	0.0115548	0.386519
BB7DTRINITY_DN16858_c1_g3_i1	2.30813	0.0265116	0.70568
CB7DTRINITY_DN12930_c0_g1_i2	2.30819	0.0255233	0.684915
BB4DTRINITY_DN13183_c2_g2_i3	2.30846	0.0136916	0.438113
AB7DTRINITY_DN30800_c9_g2_i1	2.31055	0.00133208	0.070771
AS4DTRINITY_DN11343_c5_g2_i1	2.31108	0.00342199	0.151853
AB7DTRINITY_DN31382_c1_g1_i1	2.3112	0.0249782	0.676065
AB7DTRINITY_DN31130_c2_g1_i6	2.31166	0.0129527	0.420753
CB7DTRINITY_DN17239_c0_g4_i1	2.31169	0.0483829	1
CS4DTRINITY_DN11239_c1_g1_i2	2.31346	0.00563474	0.22553
AB7DTRINITY_DN31389_c0_g1_i9	2.314	0.0182053	0.539795
BS4DTRINITY_DN12737_c1_g3_i1	2.31482	0.00150719	0.0783865
CB7DTRINITY_DN14879_c0_g1_i1	2.31572	0.0133604	0.43107
BB7DTRINITY_DN13833_c0_g1_i1	2.31596	0.00167915	0.085622
CB7DTRINITY_DN16217_c0_g1_i2	2.31673	0.00190882	0.0950531
CB7DTRINITY_DN10980_c0_g1_i3	2.31846	0.0275073	0.721698
BS7D1TRINITY_DN11123_c6_g9_i3	2.31857	0.0374455	0.889493
BB7DTRINITY_DN16823_c2_g2_i9	2.3208	0.0349251	0.84802
AB7DTRINITY_DN31858_c0_g1_i1	2.3208	0.0468963	1
BB7DTRINITY_DN15462_c0_g2_i1	2.32168	0.00226516	0.109064
CB7DTRINITY_DN13762_c1_g1_i1	2.32351	0.00227383	0.109405
BB4DTRINITY_DN7946_c0_g1_i1	2.32633	0.00121894	0.0657199
CB4DTRINITY_DN35769_c0_g1_i1	2.32838	0.0327248	0.811359
CB7DTRINITY_DN16743_c0_g8_i2	2.33015	0.0182377	0.540467
CB7DTRINITY_DN17083_c0_g1_i4	2.33101	0.00693443	0.263688
BB7DTRINITY_DN10538_c0_g1_i1	2.33106	0.0453576	1
BB7DTRINITY_DN10935_c0_g1_i1	2.33123	0.0362257	0.867045
CB7DTRINITY_DN17663_c1_g1_i1	2.33227	0.00260571	0.121814
CS4DTRINITY_DN11743_c1_g1_i7	2.33296	0.00859666	0.309238
CB7DTRINITY_DN16444_c0_g3_i6	2.33321	0.00164501	0.0841368
CB7DTRINITY_DN28347_c0_g1_i1	2.3345	0.0168026	0.509185
AB4DTRINITY_DN10386_c0_g8_i2	2.33665	0.000971533	0.0541886
CS4DTRINITY_DN11129_c4_g1_i5	2.33681	0.00598821	0.236425
AB4DTRINITY_DN11061_c1_g4_i1	2.33786	0.00761937	0.282541
BS7D1TRINITY_DN10144_c0_g3_i1	2.33814	0.00620465	0.24227
AB7DTRINITY_DN30004_c1_g6_i1	2.33891	0.000871767	0.0496972
AS4DTRINITY_DN9155_c0_g1_i2	2.33969	0.0104322	0.358024
BS7D1TRINITY_DN10624_c1_g9_i1	2.33983	0.00247912	0.117121
AB7DTRINITY_DN31105_c3_g2_i3	2.34047	0.0283915	0.73615
CB7DTRINITY_DN17708_c2_g3_i3	2.34352	0.0054627	0.21995
BS7DTRINITY_DN10941_c0_g2_i1	2.34557	0.0453135	1
AB7DTRINITY_DN19132_c0_g1_i1	2.34647	0.00691972	0.263165
BB7DTRINITY_DN16257_c3_g8_i3	2.34735	0.00432777	0.182998
AB4DTRINITY_DN5427_c0_g1_i3	2.34739	0.00109348	0.0598312
BB4DTRINITY_DN13413_c1_g5_i2	2.34805	0.00273432	0.12662
AS7DTRINITY_DN10733_c3_g1_i4	2.34905	0.00163423	0.0836401
CB7DTRINITY_DN11034_c0_g1_i2	2.34959	0.0318195	0.795983
AS4DTRINITY_DN11960_c1_g2_i12	2.34974	0.00240987	0.114653
CB7DTRINITY_DN13949_c0_g1_i1	2.35023	0.000670968	0.0401813
BS4DTRINITY_DN12402_c1_g3_i4	2.35225	0.0181873	0.539383
BB7DTRINITY_DN6301_c0_g1_i1	2.35293	0.00303605	0.137554
AB7DTRINITY_DN31392_c4_g1_i1	2.35312	0.0468866	1
CB7DTRINITY_DN12877_c0_g2_i1	2.35314	0.0130811	0.424227
BS7D1TRINITY_DN10234_c0_g1_i2	2.35413	0.0129944	0.42192
CS4DTRINITY_DN12451_c1_g1_i1	2.3548	0.00514504	0.209603
CB7DTRINITY_DN8709_c0_g1_i2	2.35492	0.0231068	0.639438
CS4DTRINITY_DN12367_c0_g2_i3	2.3554	0.0202943	0.582494
CS4DTRINITY_DN10963_c1_g1_i2	2.35606	0.000825206	0.0475529
BS7D1TRINITY_DN11204_c2_g3_i8	2.35673	0.00753466	0.281135
CS4DTRINITY_DN12347_c1_g6_i1	2.35709	0.00189025	0.0943304
BB7DTRINITY_DN16833_c4_g2_i1	2.35725	0.0272789	0.717451
BS7DTRINITY_DN11482_c4_g1_i3	2.35756	0.0439375	0.986202
CB4DTRINITY_DN14252_c2_g1_i15	2.35817	0.00830174	0.30153
BS7DTRINITY_DN10230_c0_g1_i4	2.35831	0.00350106	0.154716
CS4DTRINITY_DN12202_c2_g14_i1	2.35838	0.0434703	0.978097
CS4DTRINITY_DN12030_c0_g6_i2	2.36007	0.00146655	0.0766911
BB7DTRINITY_DN16234_c0_g1_i1	2.36065	0.00629523	0.245011
CB7DTRINITY_DN16789_c3_g3_i2	2.36091	0.00191462	0.0952597
BS4DTRINITY_DN3627_c0_g1_i1	2.36103	0.0151776	0.474027
AB4DTRINITY_DN10158_c1_g5_i1	2.36232	0.0191541	0.559525
CS4DTRINITY_DN10827_c1_g13_i1	2.36257	0.00149268	0.0777487
AS4DTRINITY_DN8165_c0_g1_i2	2.3659	0.0298847	0.764218
CB4DTRINITY_DN9898_c0_g1_i1	2.36608	0.024418	0.665529
AB4DTRINITY_DN10835_c4_g9_i1	2.36758	0.0338103	0.830272
BB4DTRINITY_DN11190_c0_g1_i2	2.36836	0.0293016	0.752885
BS7DTRINITY_DN12962_c0_g1_i1	2.36882	0.0214134	0.604544
BB4DTRINITY_DN13281_c0_g5_i1	2.36934	0.0230513	0.638032
BB7DTRINITY_DN16572_c0_g2_i2	2.37214	0.0191859	0.560276
BB7DTRINITY_DN11542_c0_g1_i4	2.37218	0.00582427	0.231108
CB4DTRINITY_DN14443_c3_g1_i13	2.37239	0.0289723	0.747212
CB7DTRINITY_DN14919_c0_g2_i3	2.37766	0.000695507	0.0413196
BS7D1TRINITY_DN9843_c0_g2_i1	2.37802	0.000979706	0.0545124
AB4DTRINITY_DN11148_c0_g16_i1	2.38025	0.00799453	0.293694
BB7DTRINITY_DN15918_c0_g1_i1	2.38068	0.00169707	0.0861696
BS7D1TRINITY_DN11117_c0_g6_i4	2.38223	0.00940524	0.331542
BB7DTRINITY_DN16786_c2_g1_i4	2.38285	0.00188059	0.0938672
CB7DTRINITY_DN13805_c0_g1_i2	2.38354	0.0201476	0.57964
CB7DTRINITY_DN17373_c2_g4_i3	2.38418	0.0118248	0.393077
CB7DTRINITY_DN17511_c2_g1_i2	2.38585	0.00463107	0.192988
BB7DTRINITY_DN3777_c0_g1_i1	2.38715	0.00438198	0.184866
CB4DTRINITY_DN10747_c0_g1_i3	2.38827	0.0109715	0.371777
BB7DTRINITY_DN9778_c0_g1_i1	2.38969	0.00998785	0.346886
BB7DTRINITY_DN5732_c0_g1_i1	2.38994	0.0467184	1
CB7DTRINITY_DN15515_c0_g7_i2	2.39016	0.0134943	0.434451
CB7DTRINITY_DN17680_c2_g1_i3	2.39025	0.0296374	0.758843
BS7D1TRINITY_DN10423_c0_g1_i1	2.39026	0.011695	0.390263
BB7DTRINITY_DN11662_c0_g1_i3	2.39064	0.000945941	0.0530287
CB4DTRINITY_DN13955_c3_g1_i5	2.39097	0.0274703	0.721194
AB7DTRINITY_DN31064_c0_g1_i8	2.39183	0.0181384	0.538388
CB7DTRINITY_DN15457_c2_g1_i1	2.39186	0.00539954	0.217565
CB7DTRINITY_DN10902_c0_g1_i1	2.39464	0.0151202	0.472663
BB7DTRINITY_DN16656_c2_g1_i1	2.39758	0.00107705	0.0592487
BB7DTRINITY_DN13670_c0_g2_i1	2.3998	0.00291979	0.133579
CB7DTRINITY_DN16552_c2_g12_i2	2.40038	0.00067846	0.0404721
CS4DTRINITY_DN11201_c0_g5_i1	2.40232	0.0084395	0.305734
AS4DTRINITY_DN8471_c0_g1_i5	2.40465	0.0292304	0.751741
CS4DTRINITY_DN11263_c2_g7_i1	2.40473	0.000882789	0.0500982
BB7DTRINITY_DN16629_c11_g1_i19	2.40473	0.0118274	0.393117
AB4DTRINITY_DN10729_c1_g3_i5	2.40524	0.00233661	0.111726
CB7DTRINITY_DN14929_c0_g1_i4	2.40613	0.0047529	0.196966
BS4DTRINITY_DN12426_c0_g1_i2	2.40651	0.000770411	0.0449009
BS7DTRINITY_DN11813_c3_g9_i1	2.40781	0.00111569	0.0608775
BS7D1TRINITY_DN11103_c2_g2_i2	2.40873	0.0399396	0.928046
BS7DTRINITY_DN11110_c1_g2_i2	2.41015	0.00282631	0.130077
CB7DTRINITY_DN14640_c0_g1_i1	2.41097	0.00254318	0.119535
CS4DTRINITY_DN12456_c1_g2_i7	2.41172	0.0418775	0.955799
BB7DTRINITY_DN17047_c1_g2_i20	2.41214	0.00355464	0.156086
BB7DTRINITY_DN16639_c1_g1_i3	2.41226	0.00131221	0.0699436
CS4DTRINITY_DN8493_c0_g1_i1	2.41362	0.0257619	0.690045
AB4DTRINITY_DN10480_c0_g2_i1	2.41541	0.00132938	0.0706817
CB4DTRINITY_DN14433_c0_g1_i8	2.41614	0.00139403	0.073511
AB4DTRINITY_DN10540_c3_g4_i3	2.41624	0.0197974	0.571457
BS7D1TRINITY_DN11221_c0_g1_i5	2.41691	0.00521096	0.211945
CB4DTRINITY_DN14317_c1_g1_i2	2.41976	0.00975563	0.34033
BS7DTRINITY_DN12203_c2_g5_i1	2.4232	0.00158679	0.0816505
BS7D1TRINITY_DN11114_c0_g11_i1	2.42588	0.000968981	0.0541227
BS7DTRINITY_DN5439_c0_g1_i2	2.42792	0.0415406	0.950564
AB7DTRINITY_DN30156_c17_g1_i12	2.42805	0.0155159	0.48052
BS7D1TRINITY_DN3275_c0_g1_i2	2.43	0.0179125	0.533116
AB7DTRINITY_DN29848_c6_g2_i3	2.4306	0.0312995	0.78682
CS4DTRINITY_DN6270_c0_g1_i1	2.43119	0.00886424	0.317541
CB7DTRINITY_DN5755_c0_g1_i1	2.43254	0.00244005	0.115611
CS4DTRINITY_DN11101_c8_g1_i11	2.43256	0.00840272	0.304561
BB4DTRINITY_DN13461_c3_g3_i1	2.43276	0.022976	0.636329
BS4DTRINITY_DN12571_c1_g6_i1	2.43282	0.0162384	0.498041
CB7DTRINITY_DN17055_c3_g1_i25	2.43358	0.0221128	0.620212
BB7DTRINITY_DN16396_c8_g5_i1	2.43419	0.0417627	0.95381
AS4DTRINITY_DN7115_c0_g1_i3	2.43487	0.00763854	0.283024
BS4DTRINITY_DN11014_c0_g1_i3	2.43548	0.00086901	0.0495625
BB7DTRINITY_DN16802_c2_g14_i1	2.43735	0.00191514	0.0952649
BS7D1TRINITY_DN10640_c0_g3_i4	2.43761	0.00314272	0.141551
AB7DTRINITY_DN31104_c1_g1_i12	2.43832	0.011719	0.390782
AB7DTRINITY_DN30700_c1_g1_i3	2.43844	0.00335621	0.14927
BB4DTRINITY_DN13399_c0_g5_i1	2.43918	0.0140238	0.44616
CB7DTRINITY_DN16422_c1_g2_i1	2.43932	0.000405441	0.0262173
AS7DTRINITY_DN10939_c1_g2_i4	2.44135	0.00545744	0.21977
BS7D1TRINITY_DN2011_c0_g1_i1	2.44159	0.0103727	0.35638
BS7DTRINITY_DN12199_c0_g3_i2	2.44335	0.000482789	0.030387
CB7DTRINITY_DN16380_c8_g1_i1	2.44391	0.0488423	1
AB4DTRINITY_DN2951_c0_g1_i1	2.44394	0.000712367	0.042149
BS7DTRINITY_DN10812_c0_g2_i3	2.44469	0.00331585	0.148071
BB7DTRINITY_DN125_c0_g1_i2	2.44539	0.000621171	0.0376974
BB7DTRINITY_DN15235_c0_g1_i2	2.44556	0.000748938	0.0438316
CB4DTRINITY_DN8253_c0_g1_i3	2.44662	0.00490718	0.201786
BS7D1TRINITY_DN11071_c4_g1_i1	2.44796	0.012781	0.417049
CB7DTRINITY_DN16721_c9_g3_i1	2.44841	0.039692	0.923907
BB7DTRINITY_DN15679_c0_g1_i1	2.44891	0.00505272	0.20694
CB7DTRINITY_DN17708_c2_g6_i3	2.44969	0.0348317	0.845841
BS7DTRINITY_DN12185_c1_g1_i9	2.45045	0.0390102	0.912126
BS7DTRINITY_DN11100_c0_g1_i4	2.45107	0.000402118	0.0260329
CB7DTRINITY_DN16627_c2_g8_i3	2.4516	0.0326893	0.810624
AB4DTRINITY_DN8339_c0_g1_i3	2.45185	0.0432466	0.974802
BS7D1TRINITY_DN10927_c0_g3_i7	2.4519	0.00792828	0.291532
CB7DTRINITY_DN17415_c1_g1_i11	2.4524	0.00306197	0.138522
CB7DTRINITY_DN17550_c1_g1_i6	2.45261	0.0407654	0.936758
AS4DTRINITY_DN11653_c0_g2_i3	2.45266	0.00108599	0.0594919
BS7DTRINITY_DN9015_c0_g3_i1	2.45315	0.00144998	0.0759968
CB7DTRINITY_DN17407_c0_g1_i7	2.45422	0.0192279	0.561117
BS7D1TRINITY_DN11167_c0_g3_i2	2.45533	0.00139886	0.0737233
AS7DTRINITY_DN10802_c0_g1_i6	2.45701	0.000639683	0.0386492
AB7DTRINITY_DN30791_c2_g1_i2	2.45822	0.0185433	0.545138
CB7DTRINITY_DN17054_c5_g2_i2	2.45842	0.000582895	0.0356881
BB4DTRINITY_DN12962_c0_g14_i2	2.45853	0.00174249	0.0881039
CB4DTRINITY_DN12396_c0_g3_i1	2.46066	0.00137138	0.0725796
CB7DTRINITY_DN13611_c0_g1_i1	2.46195	0.0381734	0.901927
CB7DTRINITY_DN16159_c0_g2_i4	2.46253	0.033654	0.8286
BB7DTRINITY_DN17106_c4_g2_i18	2.46262	0.0263668	0.702942
AB4DTRINITY_DN10260_c1_g9_i2	2.46278	0.000547978	0.0338405
BB7DTRINITY_DN16889_c0_g1_i1	2.46306	0.0270999	0.714252
BS7DTRINITY_DN11289_c1_g1_i3	2.46333	0.000522951	0.032515
BB7DTRINITY_DN3848_c0_g1_i1	2.46383	0.000670564	0.0401658
CS4DTRINITY_DN11637_c0_g1_i3	2.46488	0.000447714	0.028504
CB7DTRINITY_DN29452_c0_g1_i1	2.46636	0.00126648	0.0678067
CS4DTRINITY_DN11137_c0_g9_i1	2.46664	0.00489487	0.20134
AS7DTRINITY_DN10751_c0_g8_i1	2.46684	0.0397758	0.925407
CB7DTRINITY_DN17720_c2_g6_i5	2.46691	0.0211522	0.599319
AB4DTRINITY_DN11242_c1_g2_i11	2.46878	0.00505183	0.206934
CS4DTRINITY_DN11883_c2_g1_i14	2.46897	0.012825	0.41808
BB4DTRINITY_DN14340_c0_g1_i1	2.46917	0.00394771	0.16989
CB7DTRINITY_DN8828_c0_g1_i1	2.46949	0.000444184	0.0283118
CB7DTRINITY_DN13252_c0_g3_i1	2.4699	0.0212067	0.600261
BB7DTRINITY_DN17141_c0_g2_i2	2.47021	0.0112978	0.381104
AB7DTRINITY_DN28854_c0_g1_i3	2.47046	0.0114934	0.384838
CB7DTRINITY_DN9799_c0_g1_i1	2.47072	0.0153091	0.477056
AB4DTRINITY_DN10125_c0_g3_i1	2.47086	0.000662917	0.0397509
CB4DTRINITY_DN13955_c4_g2_i5	2.4709	0.017329	0.521817
BB7DTRINITY_DN2562_c0_g1_i1	2.47123	0.044562	0.99695
BB7DTRINITY_DN3765_c0_g1_i1	2.47222	0.000599965	0.0366115
AB4DTRINITY_DN5080_c0_g1_i2	2.47253	0.0165935	0.504562
BB7DTRINITY_DN13359_c0_g1_i1	2.47383	0.0187319	0.549805
CB7DTRINITY_DN16950_c0_g2_i1	2.47436	0.00142574	0.0749399
BS4DTRINITY_DN12444_c1_g1_i2	2.47453	0.0435935	0.979969
BS7D1TRINITY_DN10554_c1_g2_i5	2.47493	0.00057807	0.0354162
BS7D1TRINITY_DN11086_c2_g1_i1	2.47533	0.00263241	0.122851
BB7DTRINITY_DN16984_c2_g3_i3	2.47552	0.0197526	0.570614
BS4DTRINITY_DN11992_c0_g1_i7	2.47562	0.00459742	0.191846
AB7DTRINITY_DN30312_c1_g6_i1	2.4769	0.0106516	0.364016
AB4DTRINITY_DN11066_c1_g1_i15	2.4782	0.00128815	0.0688072
CB7DTRINITY_DN17287_c3_g4_i1	2.47828	0.0270723	0.713866
AS7DTRINITY_DN10958_c1_g2_i4	2.47905	0.00298085	0.135875
BB7DTRINITY_DN16768_c0_g1_i16	2.4792	0.007555	0.281545
BS7DTRINITY_DN12109_c1_g1_i20	2.48271	0.00575175	0.22869
CS4DTRINITY_DN9327_c0_g1_i1	2.48285	0.0147663	0.463644
AS4DTRINITY_DN11759_c0_g1_i5	2.48316	0.0415191	0.950208
CS4DTRINITY_DN5508_c0_g1_i2	2.48617	0.00547794	0.220467
AS4DTRINITY_DN11519_c0_g1_i1	2.48633	0.0250077	0.676065
BS4DTRINITY_DN12135_c4_g10_i2	2.4866	0.00553187	0.22212
BS7D1TRINITY_DN10687_c4_g2_i5	2.48686	0.00150526	0.0783008
AS4DTRINITY_DN6051_c0_g1_i1	2.48747	0.000551813	0.0340338
CS4DTRINITY_DN11467_c0_g4_i1	2.49006	0.000579155	0.0354748
AB4DTRINITY_DN11099_c1_g1_i7	2.49113	0.00109983	0.0601051
CB7DTRINITY_DN15725_c0_g2_i1	2.49163	0.0340873	0.83083
CB7DTRINITY_DN16721_c10_g1_i1	2.49197	0.0226871	0.630348
BB7DTRINITY_DN16829_c1_g3_i8	2.49371	0.0216436	0.609428
AB4DTRINITY_DN11179_c3_g1_i1	2.49516	0.00892374	0.319176
AS7DTRINITY_DN22326_c0_g1_i1	2.49592	0.00285564	0.13095
BB7DTRINITY_DN16841_c2_g2_i3	2.49669	0.00299428	0.136239
CB7DTRINITY_DN17156_c0_g1_i7	2.49761	0.023714	0.650179
BS7D1TRINITY_DN11201_c2_g1_i3	2.49814	0.002832	0.130258
AB4DTRINITY_DN10957_c0_g1_i9	2.49856	0.0074168	0.277713
CB7DTRINITY_DN16457_c0_g2_i2	2.49898	0.0137157	0.438428
CB4DTRINITY_DN13714_c0_g1_i5	2.4993	0.00209211	0.102156
BS7D1TRINITY_DN11221_c1_g1_i13	2.50036	0.00106449	0.0586211
CB7DTRINITY_DN17452_c5_g4_i2	2.50044	0.0126365	0.413005
BS7DTRINITY_DN11894_c2_g4_i1	2.50144	0.000414755	0.0267382
CB7DTRINITY_DN17037_c4_g7_i1	2.50145	0.00631216	0.245601
BS7D1TRINITY_DN24767_c0_g1_i1	2.50325	0.00202487	0.0996472
CB7DTRINITY_DN17076_c2_g3_i2	2.50521	0.000473025	0.0298404
BS7D1TRINITY_DN4104_c0_g1_i1	2.50547	0.0128389	0.418434
CB4DTRINITY_DN1338_c0_g1_i1	2.5056	0.0366242	0.874765
BB4DTRINITY_DN12737_c9_g2_i3	2.50645	0.000452328	0.0287381
BB7DTRINITY_DN17143_c0_g1_i2	2.50817	0.000808455	0.0467436
AS4DTRINITY_DN9550_c0_g1_i2	2.50841	0.00836268	0.303269
BS7D1TRINITY_DN11182_c1_g2_i1	2.50855	0.0249433	0.675649
AS7DTRINITY_DN12349_c0_g1_i1	2.50903	0.0137063	0.438314
AS7DTRINITY_DN8812_c0_g1_i2	2.50973	0.00219262	0.106014
CS4DTRINITY_DN11305_c1_g12_i1	2.50979	0.00580382	0.230462
CS4DTRINITY_DN12485_c1_g3_i1	2.51012	0.0305778	0.773603
AS4DTRINITY_DN9080_c0_g1_i1	2.51038	0.00454401	0.189847
CS4DTRINITY_DN11293_c5_g1_i3	2.51174	0.000100082	0.00795049
BS7DTRINITY_DN9034_c0_g1_i2	2.51184	0.00378423	0.163825
CB7DTRINITY_DN16548_c1_g1_i3	2.51228	0.000802788	0.0464645
BS4DTRINITY_DN13135_c11_g1_i14	2.51248	0.000564616	0.0347228
CB7DTRINITY_DN16923_c2_g2_i3	2.51292	0.038991	0.911944
CB7DTRINITY_DN14575_c0_g1_i2	2.51372	0.00136445	0.0722681
BS4DTRINITY_DN12753_c0_g2_i1	2.51635	0.000415618	0.0267814
AS7DTRINITY_DN22706_c0_g1_i1	2.51868	0.0477939	1
BS7D1TRINITY_DN8834_c0_g1_i1	2.52141	0.00177079	0.0892149
AS7DTRINITY_DN13296_c0_g1_i1	2.52186	0.000859091	0.04912
AB4DTRINITY_DN10928_c1_g2_i4	2.52409	0.0110444	0.373792
AS4DTRINITY_DN11236_c2_g3_i5	2.52626	0.000363232	0.0238938
BB7DTRINITY_DN14117_c0_g1_i1	2.52796	0.000822185	0.0474085
CB7DTRINITY_DN5052_c0_g1_i1	2.52856	0.0300955	0.764766
BB7DTRINITY_DN16828_c0_g6_i1	2.52901	0.000355475	0.0234471
CB7DTRINITY_DN17383_c4_g1_i21	2.5299	0.0220838	0.619693
BB7DTRINITY_DN13278_c0_g1_i2	2.53031	0.00185194	0.0927449
AB7DTRINITY_DN39312_c0_g1_i1	2.53073	0.000689264	0.0410016
AB4DTRINITY_DN10466_c0_g5_i6	2.53136	0.00120897	0.0652464
CB7DTRINITY_DN17243_c4_g1_i1	2.53244	0.000420825	0.0270412
CS4DTRINITY_DN11599_c7_g5_i2	2.53354	0.000236001	0.0165124
CB7DTRINITY_DN15922_c0_g1_i2	2.53591	0.00032656	0.0218211
AB7DTRINITY_DN30796_c7_g2_i4	2.53675	0.0198406	0.572498
BB7DTRINITY_DN15183_c0_g2_i1	2.54027	0.000348574	0.0230635
AS7DTRINITY_DN10987_c2_g4_i1	2.54119	0.000284104	0.0193205
CB7DTRINITY_DN3472_c0_g1_i1	2.5419	0.000566632	0.034839
CB7DTRINITY_DN17041_c1_g1_i4	2.54235	0.00482301	0.199006
AB4DTRINITY_DN10604_c1_g1_i2	2.54435	0.000376317	0.0246279
CB7DTRINITY_DN16622_c15_g4_i3	2.54463	0.0132361	0.428197
AB7DTRINITY_DN31336_c1_g1_i6	2.54487	0.0101016	0.350112
AB4DTRINITY_DN2707_c0_g1_i1	2.54527	0.00155284	0.0802735
AB4DTRINITY_DN5688_c0_g1_i1	2.54628	0.00136134	0.0721312
BB7DTRINITY_DN16807_c14_g3_i1	2.54693	0.041842	0.955383
CB7DTRINITY_DN12949_c1_g1_i2	2.54702	0.00473004	0.196372
AS4DTRINITY_DN11992_c0_g1_i6	2.54851	0.010705	0.365525
CB4DTRINITY_DN13503_c0_g1_i5	2.54938	0.0056763	0.226865
BS7D1TRINITY_DN8558_c0_g1_i2	2.5499	0.0233936	0.646211
CB4DTRINITY_DN13220_c0_g1_i3	2.54994	0.00939751	0.331403
CB7DTRINITY_DN17418_c2_g2_i1	2.5509	0.0229507	0.635884
AS7DTRINITY_DN10704_c7_g5_i3	2.55098	0.00615479	0.240766
BB7DTRINITY_DN16864_c1_g3_i2	2.5518	0.000461425	0.0292287
BB7DTRINITY_DN23772_c0_g1_i1	2.55228	0.0227817	0.632488
CS4DTRINITY_DN12439_c1_g2_i1	2.55247	0.0272711	0.717451
BS7D1TRINITY_DN4200_c0_g1_i1	2.55282	0.000603558	0.0368064
AB7DTRINITY_DN30832_c1_g4_i1	2.55347	0.000330699	0.0220683
BB7DTRINITY_DN475_c0_g1_i2	2.55371	0.0375215	0.890807
AS7DTRINITY_DN9916_c0_g1_i2	2.5539	0.0256331	0.687327
AB7DTRINITY_DN23716_c0_g1_i2	2.55411	0.0349276	0.84802
CS4DTRINITY_DN11861_c1_g11_i3	2.55574	0.000511758	0.0319052
BS7D1TRINITY_DN11056_c1_g2_i8	2.55669	0.0134897	0.434367
AB7DTRINITY_DN31379_c4_g1_i7	2.557	0.0247067	0.671275
AS4DTRINITY_DN10450_c0_g1_i1	2.55868	0.000364971	0.0239933
CS4DTRINITY_DN12234_c0_g4_i4	2.55979	0.00266927	0.124404
AS4DTRINITY_DN11327_c0_g1_i3	2.56016	0.00201926	0.0994367
CS4DTRINITY_DN12009_c1_g2_i3	2.56027	0.0182074	0.5398
AB7DTRINITY_DN31006_c1_g1_i12	2.56055	0.00445932	0.187699
BB7DTRINITY_DN16340_c4_g1_i1	2.56117	0.0346264	0.84152
CB7DTRINITY_DN17521_c2_g2_i1	2.56178	0.000468951	0.0296037
CS4DTRINITY_DN10114_c0_g1_i19	2.56292	0.0108505	0.368263
CB7DTRINITY_DN15967_c0_g1_i1	2.56429	0.0415527	0.950641
BS7D1TRINITY_DN11007_c1_g6_i3	2.5646	0.000306661	0.0206512
AS7DTRINITY_DN6339_c0_g1_i2	2.5667	0.000694214	0.0412605
AB7DTRINITY_DN1516_c0_g1_i1	2.56789	0.0292597	0.75189
BS7D1TRINITY_DN8688_c0_g1_i2	2.56856	0.029372	0.754074
AS7DTRINITY_DN10214_c2_g1_i3	2.56865	0.00108973	0.0596734
AB7DTRINITY_DN30998_c1_g2_i4	2.56915	0.0232396	0.642664
AS4DTRINITY_DN12171_c0_g1_i5	2.57428	0.00204941	0.100639
BS4DTRINITY_DN9093_c0_g1_i1	2.57498	0.00295866	0.135044
BB4DTRINITY_DN12820_c2_g6_i2	2.57501	0.0117721	0.392033
BS4DTRINITY_DN12804_c0_g2_i5	2.57542	0.000213359	0.0151468
CB7DTRINITY_DN17667_c1_g4_i5	2.57551	0.0380214	0.900279
BB7DTRINITY_DN16978_c2_g9_i1	2.57554	0.00116653	0.0632273
BB7DTRINITY_DN13545_c0_g1_i1	2.57572	0.000410198	0.0264877
CB7DTRINITY_DN1914_c0_g1_i1	2.57576	0.00963538	0.337296
CB7DTRINITY_DN16958_c0_g3_i8	2.57669	0.00270611	0.125507
BB7DTRINITY_DN35648_c0_g1_i1	2.57728	0.000392504	0.0255015
CS4DTRINITY_DN11158_c1_g4_i1	2.58104	0.011043	0.373792
BS7DTRINITY_DN1812_c0_g1_i2	2.58136	0.0184414	0.544666
BS7DTRINITY_DN11193_c0_g1_i1	2.58162	0.00803411	0.294561
CS4DTRINITY_DN9142_c0_g1_i3	2.58345	0.00144012	0.0756527
CB7DTRINITY_DN16802_c0_g1_i6	2.58362	0.000474452	0.0299099
BS7D1TRINITY_DN10887_c3_g4_i2	2.58378	0.000673328	0.0402768
BS7D1TRINITY_DN11043_c7_g2_i6	2.58399	0.00729868	0.274293
BB7DTRINITY_DN16341_c4_g2_i3	2.58491	0.000666504	0.0399354
CB7DTRINITY_DN6942_c0_g1_i1	2.58538	0.0214479	0.605352
BS7DTRINITY_DN11682_c3_g1_i2	2.58562	0.00138146	0.07289
CS4DTRINITY_DN12193_c0_g3_i2	2.58705	0.00272491	0.126315
BS7DTRINITY_DN12214_c1_g1_i5	2.58712	0.00063979	0.0386492
AB7DTRINITY_DN31269_c2_g6_i1	2.58769	0.0295561	0.75711
CB7DTRINITY_DN17256_c4_g9_i3	2.59115	0.0051067	0.208317
CS4DTRINITY_DN10518_c0_g3_i1	2.59282	0.000403329	0.0260929
CB7DTRINITY_DN15205_c0_g3_i1	2.59329	0.00726084	0.273205
AS4DTRINITY_DN12260_c1_g1_i5	2.59334	0.00685067	0.261059
AS7DTRINITY_DN10857_c0_g3_i5	2.59366	0.000796757	0.0461832
AS7DTRINITY_DN10418_c0_g1_i2	2.59389	0.000620678	0.0376758
BS4DTRINITY_DN12265_c3_g9_i4	2.59403	0.00274133	0.126863
AB7DTRINITY_DN31350_c3_g2_i7	2.59602	0.0201591	0.579812
CB7DTRINITY_DN16770_c1_g1_i7	2.59646	0.000188415	0.0136458
BS7DTRINITY_DN12231_c2_g1_i10	2.59716	0.0465768	1
CS4DTRINITY_DN12341_c2_g2_i4	2.59994	0.00137292	0.0726471
BS7D1TRINITY_DN7680_c0_g1_i1	2.59996	0.00239657	0.114158
AB7DTRINITY_DN31093_c1_g2_i1	2.59997	0.0274399	0.720466
BS7DTRINITY_DN11193_c4_g4_i2	2.60182	0.000265492	0.0182025
AB7DTRINITY_DN31392_c6_g3_i6	2.60371	0.00458791	0.191479
AB7DTRINITY_DN30833_c1_g2_i5	2.60416	0.0413928	0.948025
CB7DTRINITY_DN15675_c0_g1_i4	2.60526	0.00402485	0.172245
CB7DTRINITY_DN16680_c10_g1_i7	2.60526	0.0125452	0.410264
AB4DTRINITY_DN6054_c0_g1_i2	2.60645	0.0492801	1
AB7DTRINITY_DN30720_c6_g19_i1	2.60646	0.000535595	0.0331965
AB7DTRINITY_DN26924_c0_g1_i2	2.60663	0.00934566	0.329912
AS7DTRINITY_DN10480_c2_g1_i4	2.61047	0.00187502	0.0936229
CB4DTRINITY_DN14277_c1_g1_i1	2.61235	0.000831803	0.047867
BB4DTRINITY_DN13402_c0_g1_i9	2.61381	0.00123509	0.0664611
AS7DTRINITY_DN11097_c1_g2_i2	2.61548	0.00138093	0.07289
AB4DTRINITY_DN8733_c0_g1_i4	2.61558	0.000746792	0.0437829
BS7DTRINITY_DN6424_c0_g1_i1	2.61607	0.0182575	0.540937
AB7DTRINITY_DN30887_c0_g1_i8	2.61791	0.00090376	0.0510994
AB7DTRINITY_DN31098_c1_g3_i6	2.6185	0.00253942	0.119399
BS7D1TRINITY_DN15065_c0_g1_i1	2.61967	0.000151012	0.0112561
BS4DTRINITY_DN12563_c2_g12_i2	2.62317	0.000218644	0.0154585
BS7D1TRINITY_DN10899_c4_g11_i2	2.62393	0.000308342	0.0207593
BB4DTRINITY_DN13295_c2_g2_i3	2.62429	0.00372852	0.162473
BB7DTRINITY_DN17173_c2_g1_i3	2.62758	0.0310776	0.782545
CB4DTRINITY_DN10288_c0_g1_i2	2.62824	0.0226657	0.63007
CB7DTRINITY_DN16235_c9_g1_i3	2.62909	0.000441447	0.028176
AB4DTRINITY_DN10494_c1_g2_i1	2.62932	0.00284043	0.130544
CB7DTRINITY_DN12742_c0_g1_i2	2.62995	0.000378782	0.0247382
CB4DTRINITY_DN13907_c0_g1_i3	2.63014	0.00336846	0.149742
CB7DTRINITY_DN17352_c2_g1_i1	2.63094	0.0391932	0.915784
CB7DTRINITY_DN17323_c2_g5_i1	2.63128	0.0393609	0.918848
CB4DTRINITY_DN21974_c0_g1_i1	2.6321	0.0228051	0.632926
BS7DTRINITY_DN10834_c0_g2_i1	2.6332	0.00474665	0.196809
BS4DTRINITY_DN11836_c1_g8_i1	2.63415	0.000320564	0.0214592
BB7DTRINITY_DN17042_c1_g2_i20	2.635	0.00172129	0.0872232
BS7DTRINITY_DN11439_c9_g1_i8	2.63503	0.00833142	0.302333
BS7D1TRINITY_DN10283_c0_g4_i1	2.63579	0.000260611	0.0179391
AS7DTRINITY_DN124_c0_g1_i2	2.6404	0.0277054	0.725987
BB7DTRINITY_DN16964_c0_g2_i2	2.64042	0.00612031	0.239756
BS7DTRINITY_DN22814_c0_g1_i1	2.64196	0.0318808	0.797373
CB7DTRINITY_DN17461_c0_g2_i5	2.6427	0.0416167	0.95126
CS4DTRINITY_DN11880_c7_g9_i1	2.6429	0.000798868	0.0462958
AS7DTRINITY_DN11135_c0_g3_i8	2.64306	0.0007007	0.0415745
BS4DTRINITY_DN12618_c1_g8_i1	2.64366	0.000331295	0.0220925
CS4DTRINITY_DN11878_c2_g2_i8	2.64492	0.0163719	0.499939
BB7DTRINITY_DN15635_c0_g1_i3	2.64611	0.0104991	0.359713
BS7D1TRINITY_DN10364_c3_g3_i1	2.64698	0.0114895	0.384755
AB7DTRINITY_DN24115_c0_g1_i1	2.64897	0.00147183	0.076909
BB7DTRINITY_DN16363_c0_g1_i1	2.65019	0.000603414	0.0368057
CB7DTRINITY_DN17075_c0_g4_i3	2.65027	0.00849221	0.30708
BS7DTRINITY_DN12156_c5_g4_i1	2.65147	0.0145227	0.457794
BS7DTRINITY_DN11774_c2_g1_i1	2.65216	0.000477407	0.0300688
BS7D1TRINITY_DN11013_c0_g1_i5	2.65484	0.0285706	0.739129
CB7DTRINITY_DN17660_c0_g1_i4	2.65564	0.036213	0.866891
AB7DTRINITY_DN31003_c0_g1_i10	2.65573	0.0281474	0.734092
CS4DTRINITY_DN5704_c0_g1_i1	2.65595	0.000183408	0.0133251
AS7DTRINITY_DN3470_c0_g1_i1	2.6568	0.00379709	0.164219
BB4DTRINITY_DN13004_c1_g12_i1	2.65685	0.000760332	0.0443603
CB7DTRINITY_DN17527_c3_g4_i1	2.65846	0.00102311	0.0566765
BS7D1TRINITY_DN5778_c0_g1_i1	2.65997	0.00167827	0.0855926
BS4DTRINITY_DN12245_c4_g1_i3	2.66053	0.00375372	0.163289
CB7DTRINITY_DN16378_c0_g1_i8	2.66354	0.00940306	0.331515
AS4DTRINITY_DN11643_c1_g4_i1	2.66408	0.0329106	0.814651
BS4DTRINITY_DN6821_c0_g1_i1	2.66415	0.0159241	0.490832
BB4DTRINITY_DN18354_c0_g1_i1	2.6644	0.0322327	0.80182
CB7DTRINITY_DN16405_c0_g2_i1	2.66593	0.00016833	0.0123846
CB7DTRINITY_DN17272_c1_g5_i1	2.667	0.000464813	0.0294097
BS7DTRINITY_DN12120_c0_g1_i2	2.66867	0.0012935	0.0690396
AB4DTRINITY_DN11387_c8_g1_i9	2.67035	0.0490783	1
CS4DTRINITY_DN11766_c2_g9_i2	2.67066	0.00130357	0.0695505
AB7DTRINITY_DN30967_c0_g2_i1	2.67082	0.000243525	0.0169615
AS7DTRINITY_DN11003_c1_g4_i3	2.6713	0.000221403	0.0156096
CB7DTRINITY_DN14194_c0_g1_i2	2.67131	0.0466717	1
BS7DTRINITY_DN11111_c0_g1_i5	2.67184	0.00160331	0.0821377
BB4DTRINITY_DN12606_c3_g7_i2	2.67276	0.0139474	0.444292
BS4DTRINITY_DN10055_c0_g1_i2	2.67325	0.000237865	0.016626
CB4DTRINITY_DN8646_c0_g1_i2	2.67399	0.000562821	0.0346355
AS4DTRINITY_DN4860_c0_g1_i1	2.67659	0.0265298	0.705725
BS4DTRINITY_DN11333_c0_g1_i3	2.67818	0.00376189	0.163289
CB7DTRINITY_DN15905_c0_g2_i1	2.67861	0.0140526	0.447024
BS7DTRINITY_DN17417_c0_g1_i1	2.67911	0.000321684	0.0215212
CB7DTRINITY_DN17171_c0_g2_i15	2.67958	0.0497152	1
BS7DTRINITY_DN12248_c0_g4_i1	2.68007	0.00139639	0.0736216
AS7DTRINITY_DN10269_c0_g1_i1	2.68021	0.000777746	0.0452235
CB7DTRINITY_DN17096_c2_g11_i2	2.68085	0.00196911	0.0974232
CB7DTRINITY_DN17489_c1_g2_i21	2.68147	0.0418715	0.955741
BB7DTRINITY_DN10033_c0_g1_i2	2.68169	0.000421246	0.027062
CB4DTRINITY_DN12534_c0_g2_i3	2.68405	0.000696877	0.0413743
BS4DTRINITY_DN12771_c0_g1_i11	2.68435	0.000884247	0.0501603
BB4DTRINITY_DN13300_c3_g1_i2	2.68486	0.000118577	0.00916166
AS4DTRINITY_DN11148_c0_g2_i3	2.68533	0.000480689	0.0302617
CB7DTRINITY_DN12367_c0_g1_i1	2.68622	0.000335861	0.02234
BB7DTRINITY_DN15422_c0_g1_i2	2.68623	0.0154039	0.478525
BS7D1TRINITY_DN9362_c0_g2_i2	2.68734	0.000962822	0.0538342
AB7DTRINITY_DN31075_c3_g1_i4	2.68819	0.00944414	0.332581
BS7DTRINITY_DN5525_c0_g1_i2	2.68913	0.0389124	0.910731
BB7DTRINITY_DN15918_c0_g2_i1	2.6898	0.00118456	0.0641289
CS4DTRINITY_DN13607_c0_g1_i1	2.68997	0.0461293	1
BB7DTRINITY_DN13250_c0_g1_i1	2.69112	0.000155464	0.0115437
BS7DTRINITY_DN11560_c1_g1_i1	2.69119	0.0191642	0.5597
BB4DTRINITY_DN13185_c5_g1_i13	2.6922	0.000653051	0.039242
BS4DTRINITY_DN12353_c1_g3_i1	2.69255	0.000461927	0.0292538
BB7DTRINITY_DN17060_c1_g1_i4	2.69301	0.00794793	0.292177
AS7DTRINITY_DN9933_c0_g1_i1	2.69614	0.0041158	0.175349
BB7DTRINITY_DN13208_c0_g1_i1	2.69686	0.0493577	1
BS7D1TRINITY_DN9171_c0_g1_i2	2.69762	0.000880364	0.0500664
AB4DTRINITY_DN4032_c0_g1_i1	2.69847	0.00252462	0.118885
CB7DTRINITY_DN15880_c1_g2_i1	2.69916	0.0165274	0.502996
CB7DTRINITY_DN17454_c1_g1_i2	2.69942	0.023672	0.649229
CB7DTRINITY_DN17073_c0_g1_i1	2.70025	0.00478304	0.197978
BB4DTRINITY_DN13402_c0_g5_i5	2.70056	0.0157178	0.485686
CS4DTRINITY_DN10974_c8_g1_i3	2.70169	0.00611296	0.239537
AB7DTRINITY_DN30519_c7_g1_i1	2.70444	0.0334187	0.824347
BB7DTRINITY_DN17012_c0_g8_i1	2.70474	0.000587516	0.035955
AB4DTRINITY_DN10347_c2_g1_i4	2.70475	0.016444	0.500988
CB7DTRINITY_DN17491_c0_g1_i4	2.70702	0.000527833	0.0327816
AB4DTRINITY_DN6333_c0_g1_i2	2.70772	0.00539842	0.217552
AB4DTRINITY_DN10664_c0_g2_i4	2.70874	0.0003444	0.0228146
BS4DTRINITY_DN11813_c1_g6_i1	2.70945	0.00165896	0.0847432
BB7DTRINITY_DN16735_c8_g1_i1	2.70957	0.0109556	0.371328
CB7DTRINITY_DN16407_c0_g2_i2	2.71033	0.0192715	0.561944
CB7DTRINITY_DN16607_c1_g4_i1	2.71241	0.000334064	0.0222579
AS7DTRINITY_DN10793_c1_g2_i3	2.71316	0.0168775	0.510896
BB7DTRINITY_DN21308_c0_g1_i1	2.71578	0.004291	0.18161
AB4DTRINITY_DN10471_c0_g1_i4	2.71602	0.000124639	0.00955788
BS7D1TRINITY_DN7551_c0_g1_i1	2.71705	0.00145614	0.0762336
BB4DTRINITY_DN13094_c2_g1_i14	2.71747	0.00712053	0.269799
AB7DTRINITY_DN31314_c0_g1_i8	2.71899	0.0126952	0.41458
BS7DTRINITY_DN9302_c0_g1_i2	2.72079	0.000119546	0.00922366
CS4DTRINITY_DN11745_c3_g3_i1	2.72096	0.00537085	0.217169
AB4DTRINITY_DN10837_c0_g4_i2	2.72112	0.0105303	0.360541
BS7D1TRINITY_DN11139_c4_g3_i1	2.72134	0.000173343	0.0127074
BB7DTRINITY_DN13284_c0_g1_i1	2.72218	0.0231451	0.64037
BS7D1TRINITY_DN11045_c0_g1_i6	2.72264	0.00241061	0.114669
BS7DTRINITY_DN12097_c1_g3_i4	2.72274	0.00751305	0.280632
BB4DTRINITY_DN13244_c1_g4_i2	2.72675	0.00284459	0.130544
CB7DTRINITY_DN17725_c2_g3_i7	2.72763	0.000672119	0.0402415
CB7DTRINITY_DN17041_c1_g2_i2	2.73123	0.0161315	0.49542
AB7DTRINITY_DN31051_c4_g1_i10	2.73233	0.027243	0.716862
BS7DTRINITY_DN7195_c0_g1_i1	2.73261	0.00405123	0.173079
CB7DTRINITY_DN6389_c0_g1_i2	2.73411	0.0127814	0.417049
AS4DTRINITY_DN12209_c3_g1_i1	2.73417	0.0331882	0.819832
AB7DTRINITY_DN23698_c0_g1_i3	2.73511	0.0287887	0.743666
BS7D1TRINITY_DN10569_c5_g5_i2	2.73557	0.000255232	0.0176436
BS7DTRINITY_DN11958_c0_g1_i4	2.73604	0.036979	0.881638
CB7DTRINITY_DN16860_c5_g2_i3	2.73607	0.000944843	0.0529994
AB7DTRINITY_DN22467_c0_g1_i2	2.73667	0.00889849	0.318438
BS7D1TRINITY_DN10838_c1_g9_i1	2.73692	0.00068627	0.0408762
CB7DTRINITY_DN17683_c1_g3_i3	2.73712	0.000889941	0.0504267
AB4DTRINITY_DN11033_c2_g11_i2	2.73738	0.000317391	0.0212804
CB7DTRINITY_DN17435_c0_g3_i4	2.73758	0.0137126	0.438395
BS7D1TRINITY_DN27364_c0_g1_i1	2.73773	0.0202638	0.582217
AS7DTRINITY_DN10827_c2_g1_i6	2.73795	0.000104268	0.00822162
CB4DTRINITY_DN12033_c0_g2_i1	2.73831	0.000167316	0.0123179
CB7DTRINITY_DN5931_c0_g1_i2	2.73833	0.0349567	0.848578
CB7DTRINITY_DN15700_c0_g1_i4	2.7398	0.00352464	0.155534
CB7DTRINITY_DN16685_c1_g12_i1	2.74029	0.00377954	0.163647
BS7DTRINITY_DN11710_c2_g3_i1	2.74085	0.00412316	0.175582
BS7D1TRINITY_DN11181_c0_g3_i3	2.74135	0.000126801	0.00969411
AB7DTRINITY_DN30600_c1_g3_i8	2.74315	0.000175014	0.0128096
BB7DTRINITY_DN13149_c0_g1_i2	2.74332	0.0491332	1
CB7DTRINITY_DN12911_c0_g1_i2	2.74597	0.0043172	0.182607
CB7DTRINITY_DN17345_c0_g13_i1	2.74673	0.000429224	0.0275042
BB7DTRINITY_DN5214_c0_g1_i2	2.7472	0.00395557	0.170096
CS4DTRINITY_DN12161_c2_g1_i1	2.74942	0.0294405	0.755131
AB7DTRINITY_DN28931_c0_g1_i4	2.74997	0.00849103	0.307077
BB7DTRINITY_DN15598_c0_g3_i1	2.75034	0.00115927	0.0629326
BB7DTRINITY_DN16858_c1_g1_i8	2.75055	0.00609073	0.238902
BB7DTRINITY_DN16947_c1_g1_i3	2.75127	0.0204102	0.585145
CB7DTRINITY_DN15842_c1_g1_i1	2.75183	0.00252668	0.118941
BS7D1TRINITY_DN10318_c0_g2_i3	2.75193	0.0081947	0.298391
CB7DTRINITY_DN15363_c0_g1_i1	2.75199	0.000190577	0.0137916
CB7DTRINITY_DN2041_c0_g1_i1	2.75285	0.0212166	0.600478
BS4DTRINITY_DN13024_c1_g1_i12	2.75355	8.12951e-05	0.00665118
BB7DTRINITY_DN16160_c0_g1_i1	2.75357	0.0447553	1
AS4DTRINITY_DN4838_c0_g1_i3	2.75422	0.00905213	0.322235
BB7DTRINITY_DN13333_c0_g1_i2	2.75541	0.000345419	0.0228766
BB7DTRINITY_DN17069_c0_g1_i1	2.75647	0.0061188	0.239732
BS7DTRINITY_DN16573_c0_g1_i1	2.75653	0.0233625	0.645481
AS7DTRINITY_DN9980_c0_g1_i1	2.75765	0.000133709	0.0101494
BS7DTRINITY_DN11635_c6_g1_i3	2.75901	0.000107199	0.00839997
BB7DTRINITY_DN16826_c13_g1_i1	2.76094	0.0274824	0.721445
BB7DTRINITY_DN16439_c10_g1_i1	2.76123	0.0208902	0.593776
AB4DTRINITY_DN11297_c3_g3_i1	2.76342	0.000896934	0.050758
BS7D1TRINITY_DN9519_c0_g1_i1	2.76453	0.0118211	0.393002
AB7DTRINITY_DN31159_c4_g1_i2	2.7673	0.0232754	0.643335
CB7DTRINITY_DN15214_c0_g4_i1	2.76902	0.00983156	0.342514
AB4DTRINITY_DN10493_c1_g1_i14	2.7704	0.000418256	0.0269325
CS4DTRINITY_DN11131_c0_g1_i4	2.77112	8.57601e-05	0.00695881
AB7DTRINITY_DN29611_c0_g1_i2	2.77146	0.00021783	0.0154088
BB7DTRINITY_DN16743_c3_g4_i3	2.77223	0.00608571	0.238773
BS7D1TRINITY_DN14028_c0_g1_i1	2.77332	0.0225028	0.626552
CB7DTRINITY_DN17418_c2_g1_i2	2.77379	0.0367774	0.87787
CB7DTRINITY_DN17014_c12_g1_i4	2.77439	0.0413676	0.947683
BB7DTRINITY_DN17173_c3_g2_i25	2.77463	0.000274445	0.0187494
AB4DTRINITY_DN10337_c2_g6_i3	2.77556	0.0133169	0.429956
BS4DTRINITY_DN12813_c0_g2_i1	2.77629	0.0209047	0.593776
CB7DTRINITY_DN13347_c0_g1_i1	2.77667	0.00144679	0.0759598
CS4DTRINITY_DN26191_c0_g1_i1	2.77687	0.0314856	0.790421
BS7D1TRINITY_DN10168_c0_g7_i2	2.77796	0.00588855	0.233156
CB7DTRINITY_DN16649_c3_g1_i3	2.778	0.0272003	0.716079
AB7DTRINITY_DN23663_c0_g1_i4	2.77937	0.0241115	0.659055
AB4DTRINITY_DN8698_c0_g3_i1	2.77965	0.00626879	0.244085
CS4DTRINITY_DN10499_c0_g1_i1	2.77991	0.00534398	0.216426
BS7DTRINITY_DN6952_c0_g1_i2	2.78096	0.0407688	0.936758
BB7DTRINITY_DN17169_c3_g1_i7	2.78207	0.000653154	0.039242
BS4DTRINITY_DN11137_c0_g1_i4	2.78335	0.00587046	0.232701
BB7DTRINITY_DN16749_c0_g2_i1	2.7839	0.000181988	0.0132359
CB7DTRINITY_DN17025_c2_g2_i1	2.78405	0.010253	0.35337
CB7DTRINITY_DN32847_c0_g1_i1	2.78473	0.00353167	0.15572
BS7D1TRINITY_DN9460_c0_g1_i2	2.78529	0.000727092	0.0428734
CB7DTRINITY_DN17285_c0_g6_i1	2.78532	0.00452918	0.189485
CB7DTRINITY_DN16372_c0_g1_i1	2.78549	0.00542633	0.218613
CB4DTRINITY_DN14420_c2_g2_i1	2.78603	0.0195437	0.567785
BB7DTRINITY_DN17041_c9_g3_i1	2.78695	0.028261	0.735984
BB7DTRINITY_DN17140_c1_g1_i6	2.7872	0.00805065	0.294727
CB4DTRINITY_DN7655_c0_g1_i2	2.78742	0.00126521	0.0677523
CB7DTRINITY_DN16886_c13_g3_i2	2.78772	0.0269441	0.711165
AB4DTRINITY_DN5415_c0_g1_i1	2.78877	0.000272582	0.0186332
AB7DTRINITY_DN30176_c0_g3_i1	2.79314	0.00644494	0.249224
BB7DTRINITY_DN11120_c0_g2_i1	2.79686	0.000505494	0.0315645
BB4DTRINITY_DN13092_c1_g2_i1	2.79765	0.000145117	0.0109073
CS4DTRINITY_DN11778_c0_g1_i3	2.79798	7.2831e-05	0.00604276
CB7DTRINITY_DN17673_c1_g1_i5	2.79812	0.0339792	0.830272
BS7DTRINITY_DN11198_c8_g6_i2	2.80143	0.00720302	0.271362
CB7DTRINITY_DN17617_c3_g2_i2	2.80215	0.00372892	0.162473
AS7DTRINITY_DN10874_c3_g4_i4	2.803	0.0278831	0.729676
BS7DTRINITY_DN10280_c0_g1_i1	2.80353	0.000133747	0.0101494
BB4DTRINITY_DN3719_c0_g1_i2	2.80412	0.031799	0.795603
AB7DTRINITY_DN29294_c0_g3_i1	2.80493	0.0163638	0.499939
AB7DTRINITY_DN31273_c2_g6_i2	2.80539	0.035522	0.858732
BB7DTRINITY_DN16561_c2_g14_i2	2.80717	0.000614923	0.0373758
BB7DTRINITY_DN17132_c3_g3_i3	2.80756	0.00912006	0.323767
CS4DTRINITY_DN9037_c0_g1_i4	2.80845	0.00149547	0.0778649
CB7DTRINITY_DN16162_c1_g1_i4	2.80874	0.00310964	0.140268
CS4DTRINITY_DN11358_c3_g5_i1	2.80966	0.0242602	0.662403
BS7D1TRINITY_DN6851_c0_g1_i1	2.81092	0.000884183	0.0501603
BS7DTRINITY_DN9003_c0_g1_i1	2.81172	0.00251368	0.11839
BB7DTRINITY_DN12642_c0_g1_i1	2.81232	7.42747e-05	0.00614226
CB7DTRINITY_DN24262_c0_g1_i1	2.81353	0.0430597	0.974802
CS4DTRINITY_DN11329_c2_g3_i1	2.81375	0.000109019	0.00851609
AS4DTRINITY_DN12021_c0_g2_i9	2.8141	0.00269335	0.125095
CB7DTRINITY_DN17627_c0_g1_i11	2.81437	0.00471995	0.196012
AS4DTRINITY_DN9154_c0_g1_i3	2.81591	0.000808914	0.0467592
AB7DTRINITY_DN23149_c1_g1_i1	2.81981	0.016449	0.501053
AS4DTRINITY_DN11654_c0_g1_i1	2.82131	0.000471754	0.029767
CB7DTRINITY_DN16844_c9_g1_i2	2.82139	0.0428452	0.972984
CB7DTRINITY_DN17305_c0_g1_i5	2.82171	0.000130223	0.00993099
AB4DTRINITY_DN11245_c0_g2_i1	2.82219	0.0058869	0.233156
BB7DTRINITY_DN10627_c0_g1_i2	2.82225	0.0357347	0.862465
AS4DTRINITY_DN17147_c0_g1_i1	2.82317	0.00755121	0.281545
AB7DTRINITY_DN20563_c0_g1_i1	2.82332	0.00654164	0.252081
AB7DTRINITY_DN31407_c6_g5_i2	2.82367	0.0027868	0.128644
AS4DTRINITY_DN11606_c2_g1_i1	2.82969	0.000135908	0.0102964
BS4DTRINITY_DN12266_c2_g12_i1	2.83055	0.000661649	0.039692
BB4DTRINITY_DN9224_c0_g1_i3	2.83183	0.000679362	0.0405172
BB7DTRINITY_DN15111_c0_g1_i1	2.83333	0.00267509	0.124653
CB7DTRINITY_DN17041_c2_g2_i3	2.8354	0.000634333	0.0384035
CB7DTRINITY_DN17441_c1_g5_i2	2.83576	0.00345355	0.153008
AS7DTRINITY_DN10082_c1_g1_i3	2.83616	7.37506e-05	0.00610806
CB7DTRINITY_DN12419_c0_g1_i2	2.8373	0.0080626	0.294727
CB7DTRINITY_DN17014_c12_g3_i1	2.83745	0.0287397	0.742669
CB7DTRINITY_DN16400_c0_g1_i6	2.83912	0.000945365	0.0530179
BB7DTRINITY_DN12479_c0_g1_i1	2.84026	0.000515199	0.0320908
CB7DTRINITY_DN11489_c0_g1_i1	2.84037	0.0322611	0.802275
BS7DTRINITY_DN9074_c0_g1_i1	2.84162	0.00504024	0.206643
CB7DTRINITY_DN12740_c1_g1_i1	2.84209	0.00632932	0.246165
CB7DTRINITY_DN17253_c0_g1_i5	2.84264	0.00263703	0.123005
BS7D1TRINITY_DN10395_c2_g2_i2	2.84284	0.000334668	0.0222874
AS7DTRINITY_DN10690_c0_g1_i2	2.84658	0.0141	0.44812
AS7DTRINITY_DN6587_c0_g1_i1	2.84768	0.00249312	0.117662
CB7DTRINITY_DN17419_c1_g2_i1	2.84768	0.0166868	0.506677
BB7DTRINITY_DN16506_c0_g1_i1	2.84827	0.00126434	0.0677186
CB7DTRINITY_DN17539_c0_g3_i5	2.84857	0.0037936	0.164153
AB4DTRINITY_DN10608_c3_g3_i2	2.84905	0.000200304	0.0143639
CB7DTRINITY_DN14299_c1_g1_i3	2.85095	0.00196378	0.097265
BS7DTRINITY_DN5144_c0_g1_i1	2.85122	0.00660444	0.254005
BS7D1TRINITY_DN10624_c1_g5_i6	2.85264	5.23329e-05	0.00454536
CB4DTRINITY_DN1830_c0_g1_i2	2.85331	0.000941674	0.0528514
AS4DTRINITY_DN9263_c0_g1_i3	2.85335	0.000255669	0.0176694
CB4DTRINITY_DN3681_c0_g1_i2	2.85338	0.00137626	0.0727961
CB7DTRINITY_DN13362_c0_g2_i1	2.8542	0.00260113	0.1217
CB7DTRINITY_DN8546_c0_g1_i2	2.85521	0.00280356	0.129267
CB7DTRINITY_DN11465_c0_g1_i2	2.85592	0.0147916	0.464386
AB7DTRINITY_DN31395_c3_g1_i2	2.8561	0.00205126	0.100695
BS7D1TRINITY_DN9879_c0_g3_i1	2.85623	0.0204492	0.586058
BS7D1TRINITY_DN10762_c0_g5_i1	2.85641	5.65304e-05	0.00485652
AB7DTRINITY_DN30294_c6_g1_i10	2.85677	0.0164956	0.502141
BB4DTRINITY_DN9827_c0_g3_i1	2.85805	0.0241403	0.659715
BB4DTRINITY_DN12787_c4_g1_i11	2.86195	0.00257136	0.120511
AB7DTRINITY_DN30791_c1_g3_i1	2.86379	0.00910446	0.323351
AB7DTRINITY_DN30747_c7_g2_i2	2.86387	0.00893545	0.319553
AB7DTRINITY_DN31408_c12_g1_i4	2.86423	0.00729285	0.274111
BS7DTRINITY_DN12065_c1_g1_i2	2.86584	8.08603e-05	0.00661953
AB7DTRINITY_DN30786_c2_g1_i4	2.86593	0.000208665	0.0148632
BB4DTRINITY_DN10723_c1_g1_i2	2.86624	0.00950525	0.334562
BB7DTRINITY_DN16545_c1_g2_i7	2.86842	0.000158195	0.0117308
BS7DTRINITY_DN9403_c0_g2_i2	2.86866	0.000815689	0.0471126
BB7DTRINITY_DN16965_c1_g3_i4	2.86976	0.00295931	0.135051
BS7D1TRINITY_DN9775_c1_g1_i4	2.87167	0.0120842	0.399978
BS7D1TRINITY_DN10278_c0_g2_i1	2.87276	0.00022691	0.0159409
BB4DTRINITY_DN12967_c4_g1_i10	2.87327	0.000203339	0.0145438
CB4DTRINITY_DN12640_c0_g1_i4	2.87403	0.000964217	0.0538837
AB7DTRINITY_DN30690_c1_g1_i6	2.87429	0.0176489	0.527031
BS7DTRINITY_DN12013_c1_g7_i1	2.87582	0.0129769	0.421439
AS4DTRINITY_DN11017_c1_g2_i4	2.87617	0.000108038	0.00845374
AS7DTRINITY_DN11136_c6_g3_i1	2.8766	0.0146621	0.461027
BS7D1TRINITY_DN26321_c0_g1_i1	2.87663	0.0262568	0.700719
BB7DTRINITY_DN16240_c0_g1_i1	2.87667	0.0109001	0.36981
BB7DTRINITY_DN17084_c1_g1_i7	2.87819	0.0385912	0.905394
CB4DTRINITY_DN10906_c0_g1_i1	2.87827	0.000106338	0.00834113
AB4DTRINITY_DN10764_c0_g14_i1	2.88043	0.000107644	0.00843246
AB7DTRINITY_DN29504_c0_g2_i2	2.88211	0.0257067	0.688765
CB7DTRINITY_DN10850_c0_g2_i1	2.88233	0.000227151	0.0159538
AB7DTRINITY_DN30582_c1_g1_i2	2.88316	0.000161164	0.011903
BB7DTRINITY_DN13305_c0_g2_i3	2.88368	0.000233759	0.016368
BS4DTRINITY_DN12991_c2_g1_i4	2.88384	5.72578e-05	0.00490833
CB7DTRINITY_DN16676_c0_g2_i3	2.88487	9.92993e-05	0.00789515
AS7DTRINITY_DN9315_c0_g1_i1	2.88578	5.98886e-05	0.00511166
BB7DTRINITY_DN4371_c0_g1_i1	2.88589	5.90298e-05	0.00504146
AB4DTRINITY_DN10512_c2_g5_i1	2.88601	0.00197823	0.0978044
CB7DTRINITY_DN17050_c3_g3_i4	2.88639	0.000144353	0.0108558
BS7D1TRINITY_DN10622_c4_g2_i1	2.8868	0.00858006	0.308681
CS4DTRINITY_DN12019_c2_g2_i1	2.88708	0.0262804	0.70128
BS4DTRINITY_DN13012_c0_g1_i2	2.88798	0.00247132	0.116853
BS7DTRINITY_DN22693_c0_g1_i1	2.88898	0.0469938	1
CS4DTRINITY_DN11585_c1_g15_i1	2.89087	0.000574576	0.035296
BB7DTRINITY_DN13535_c0_g1_i1	2.89189	6.55576e-05	0.00550373
BB7DTRINITY_DN14443_c0_g1_i1	2.89202	9.05511e-05	0.00729615
BS7D1TRINITY_DN9094_c0_g1_i2	2.89203	0.0190912	0.558166
BS7D1TRINITY_DN9472_c0_g1_i2	2.89261	0.000148047	0.0110883
AB7DTRINITY_DN30633_c11_g3_i1	2.89285	0.0243022	0.663156
BS7D1TRINITY_DN10731_c5_g1_i2	2.89335	0.000193641	0.0139694
AB7DTRINITY_DN19788_c0_g1_i2	2.89371	0.018267	0.541101
BB7DTRINITY_DN13351_c0_g1_i1	2.89455	5.32587e-05	0.00461562
CS4DTRINITY_DN11177_c3_g3_i1	2.89765	0.00108569	0.0594872
BS7DTRINITY_DN3044_c0_g1_i1	2.89817	0.0211641	0.599433
CB7DTRINITY_DN17128_c1_g6_i1	2.89901	6.07418e-05	0.00517011
BS7D1TRINITY_DN10504_c0_g4_i1	2.90024	5.70711e-05	0.00489536
BS7DTRINITY_DN12165_c0_g1_i2	2.9007	6.62463e-05	0.0055548
BB4DTRINITY_DN12463_c1_g1_i2	2.90141	0.00156606	0.0807339
BB7DTRINITY_DN15726_c0_g1_i2	2.90191	0.00335694	0.149278
AB7DTRINITY_DN31083_c0_g4_i1	2.90295	0.00123007	0.0662428
BB4DTRINITY_DN7057_c0_g1_i1	2.90299	0.000250576	0.0173651
BB7DTRINITY_DN17038_c2_g2_i3	2.90299	0.0470591	1
AB7DTRINITY_DN31388_c9_g5_i1	2.90362	0.0317061	0.79444
CB4DTRINITY_DN14333_c0_g1_i11	2.90395	0.000523412	0.0325363
AB7DTRINITY_DN31331_c3_g1_i3	2.90423	0.00210586	0.1027
BS7DTRINITY_DN9319_c0_g2_i2	2.90439	0.00142326	0.0748381
BS7DTRINITY_DN12075_c4_g3_i1	2.90609	5.60456e-05	0.00482236
AB7DTRINITY_DN26797_c0_g2_i2	2.9072	0.00182908	0.0917437
AB7DTRINITY_DN31148_c3_g1_i12	2.90723	0.00172814	0.0875016
BS7D1TRINITY_DN11000_c2_g3_i1	2.9095	6.99212e-05	0.00582758
CB7DTRINITY_DN14537_c0_g1_i1	2.91061	0.0402343	0.933168
BB7DTRINITY_DN16537_c0_g2_i1	2.91115	0.0002997	0.0202614
BS7DTRINITY_DN8407_c0_g1_i1	2.91148	0.00377175	0.163446
BB4DTRINITY_DN790_c0_g1_i2	2.91251	0.0055576	0.222894
CB7DTRINITY_DN10592_c0_g1_i1	2.91527	0.0163849	0.499939
BS7D1TRINITY_DN10216_c2_g3_i1	2.9153	0.0339645	0.830272
CB4DTRINITY_DN14513_c3_g4_i2	2.91577	0.0166687	0.506239
AS7DTRINITY_DN862_c0_g1_i1	2.91598	0.00510962	0.208406
BS4DTRINITY_DN30126_c0_g1_i1	2.91663	0.0120264	0.398866
CB7DTRINITY_DN14295_c0_g1_i3	2.91764	0.00119153	0.0644725
AB7DTRINITY_DN30156_c16_g1_i1	2.92122	0.0160611	0.494139
BS4DTRINITY_DN13072_c1_g3_i1	2.92225	0.000428604	0.0274772
BS7DTRINITY_DN3794_c0_g1_i1	2.9223	0.000251024	0.0173918
BS7D1TRINITY_DN9602_c0_g1_i3	2.92362	0.00547065	0.220206
CB4DTRINITY_DN14170_c3_g4_i1	2.92434	0.000820219	0.0473149
CB7DTRINITY_DN16418_c0_g1_i2	2.9261	0.0303127	0.768022
BS7D1TRINITY_DN10263_c1_g4_i1	2.92653	0.00406784	0.173735
CS4DTRINITY_DN12407_c1_g14_i1	2.92872	0.000632039	0.0382813
BS7D1TRINITY_DN10603_c4_g2_i3	2.92918	6.50354e-05	0.00547767
BB7DTRINITY_DN16947_c0_g2_i6	2.93015	0.000444985	0.0283564
BB7DTRINITY_DN16298_c0_g1_i5	2.93066	0.00811837	0.296236
BS7DTRINITY_DN11878_c0_g1_i5	2.93135	0.0473828	1
BS7DTRINITY_DN12126_c2_g2_i5	2.93142	6.4378e-05	0.00542944
BS7D1TRINITY_DN10711_c0_g1_i6	2.93478	0.000430294	0.0275536
BB7DTRINITY_DN6392_c0_g1_i1	2.93496	0.000561826	0.0346201
BS7DTRINITY_DN11571_c0_g2_i1	2.93748	6.27955e-05	0.00530894
BS4DTRINITY_DN29801_c0_g1_i1	2.939	0.0475724	1
CB7DTRINITY_DN16459_c1_g1_i1	2.94	0.00559424	0.224169
CS4DTRINITY_DN11676_c0_g3_i6	2.94019	0.00212191	0.103372
AS7DTRINITY_DN5985_c0_g1_i3	2.94131	0.0140965	0.448111
BB7DTRINITY_DN15617_c0_g1_i3	2.94132	0.00177226	0.0892149
CB7DTRINITY_DN17071_c1_g1_i17	2.94171	0.0304415	0.770648
BB7DTRINITY_DN17063_c0_g1_i13	2.94334	0.0113195	0.381708
AS4DTRINITY_DN3755_c0_g1_i1	2.9445	0.0353956	0.856372
BB7DTRINITY_DN16250_c0_g6_i2	2.9446	7.66799e-05	0.00631659
BS7DTRINITY_DN10785_c0_g2_i2	2.94498	0.00725697	0.273134
AS7DTRINITY_DN1493_c0_g1_i2	2.94608	0.00408078	0.174179
CS4DTRINITY_DN12398_c3_g18_i2	2.94701	8.6299e-05	0.00699637
BB7DTRINITY_DN12826_c0_g1_i2	2.94703	0.0288079	0.743945
CB7DTRINITY_DN17638_c4_g12_i1	2.94952	9.93764e-05	0.00789901
AB7DTRINITY_DN63698_c0_g1_i1	2.94983	0.00276805	0.127992
AS4DTRINITY_DN11368_c3_g2_i2	2.95067	0.00115086	0.0625007
CS4DTRINITY_DN8311_c0_g1_i3	2.95087	0.00174071	0.0880302
AB4DTRINITY_DN5040_c0_g1_i1	2.9518	0.00467242	0.194389
BB7DTRINITY_DN16818_c1_g2_i2	2.95187	0.0147464	0.46307
BB7DTRINITY_DN16358_c2_g1_i4	2.95325	0.00351698	0.155271
AB4DTRINITY_DN11007_c1_g7_i1	2.95563	0.000549284	0.0339082
AB7DTRINITY_DN29843_c0_g1_i2	2.9564	0.00604603	0.237629
BS7DTRINITY_DN6692_c1_g1_i1	2.95732	0.00189201	0.094369
BS7D1TRINITY_DN622_c0_g2_i1	2.9609	0.00205712	0.100839
CB7DTRINITY_DN8110_c0_g1_i1	2.96198	1.84438e-05	0.00181336
CB7DTRINITY_DN12513_c0_g1_i1	2.96402	0.000934852	0.0525136
CB7DTRINITY_DN16963_c2_g3_i1	2.96459	4.511e-05	0.00397042
AB4DTRINITY_DN11281_c3_g2_i3	2.96464	0.004933	0.202728
CS4DTRINITY_DN9433_c0_g1_i1	2.969	5.53794e-05	0.00477098
AS7DTRINITY_DN7051_c0_g1_i1	2.9705	0.0290334	0.748296
BB4DTRINITY_DN8959_c0_g1_i2	2.97462	0.00216345	0.105033
CB7DTRINITY_DN17627_c1_g1_i20	2.97616	0.00023847	0.0166388
BS7D1TRINITY_DN5937_c0_g1_i2	2.97744	0.000277879	0.0189484
CB7DTRINITY_DN16826_c1_g1_i1	2.97839	0.000122903	0.0094405
BS7DTRINITY_DN4562_c0_g1_i1	2.97929	0.0175689	0.525038
BB4DTRINITY_DN13303_c2_g8_i1	2.98064	4.20313e-05	0.00372675
BB7DTRINITY_DN196_c0_g1_i1	2.9825	9.63297e-05	0.00769668
CS4DTRINITY_DN11726_c0_g4_i2	2.98329	0.00394991	0.169959
CB7DTRINITY_DN16904_c0_g1_i1	2.98418	0.000267328	0.0183239
AS7DTRINITY_DN10806_c3_g1_i4	2.98657	0.00765972	0.283581
BB7DTRINITY_DN16817_c3_g2_i4	2.98724	0.000131339	0.0100051
BS7DTRINITY_DN12221_c2_g6_i2	2.98993	0.0271757	0.715636
CS4DTRINITY_DN708_c0_g1_i1	2.99182	8.6766e-05	0.00703011
CB7DTRINITY_DN11139_c0_g1_i2	2.99292	4.54547e-05	0.00399822
BS4DTRINITY_DN3684_c0_g1_i2	2.99422	0.000105332	0.0082819
CS4DTRINITY_DN12160_c2_g3_i2	2.99424	3.49872e-05	0.00317448
CB7DTRINITY_DN8719_c0_g1_i1	2.9946	0.0347883	0.844936
BB7DTRINITY_DN16936_c1_g1_i6	2.99537	0.000601488	0.0366964
BB4DTRINITY_DN13290_c4_g5_i12	2.99603	0.000207315	0.0147746
AB7DTRINITY_DN31218_c2_g6_i3	2.99639	0.0200982	0.578559
AB7DTRINITY_DN31065_c1_g5_i4	2.99825	7.00531e-05	0.00583682
CB7DTRINITY_DN17052_c1_g5_i2	2.99886	0.000211423	0.0150209
CB4DTRINITY_DN14355_c1_g3_i5	2.99895	0.027714	0.726145
CB7DTRINITY_DN16901_c1_g2_i4	3.0005	0.0289864	0.747396
CS4DTRINITY_DN9291_c0_g1_i3	3.00093	5.00997e-05	0.00436925
CB7DTRINITY_DN11324_c0_g1_i1	3.00108	0.000473341	0.0298467
CB7DTRINITY_DN9166_c0_g1_i1	3.00205	0.00472255	0.196091
AB4DTRINITY_DN9616_c1_g2_i1	3.00358	3.80793e-05	0.00341025
BS7D1TRINITY_DN1983_c0_g1_i1	3.00376	0.00404477	0.172936
BS7D1TRINITY_DN11161_c0_g1_i5	3.00454	0.000531687	0.0330136
CB7DTRINITY_DN17069_c1_g6_i1	3.00644	9.17307e-05	0.007374
BS7DTRINITY_DN11736_c0_g1_i3	3.00733	0.000291353	0.0197648
AS4DTRINITY_DN11854_c1_g3_i3	3.00835	0.000275011	0.0187714
BS7DTRINITY_DN6173_c0_g1_i2	3.01183	0.00218522	0.105712
CB7DTRINITY_DN14111_c0_g2_i1	3.01262	3.07005e-05	0.00283108
CB7DTRINITY_DN17566_c0_g4_i2	3.01585	0.00249078	0.117572
AS7DTRINITY_DN7690_c0_g1_i1	3.01662	0.00260877	0.121913
CB4DTRINITY_DN6254_c0_g1_i1	3.01709	0.00282608	0.130077
AB7DTRINITY_DN31396_c6_g1_i2	3.01786	0.00014863	0.011129
CS4DTRINITY_DN9800_c0_g1_i2	3.01833	0.000339566	0.022516
BS7D1TRINITY_DN5521_c0_g1_i1	3.02006	0.00480206	0.19832
CB7DTRINITY_DN15964_c0_g1_i4	3.02085	0.00293171	0.134013
BS7DTRINITY_DN6384_c0_g1_i1	3.02087	0.00977559	0.340823
BS7DTRINITY_DN12036_c0_g4_i1	3.02226	0.000516482	0.0321562
CB7DTRINITY_DN24872_c0_g1_i1	3.0229	0.0144205	0.456259
AB7DTRINITY_DN30636_c3_g3_i1	3.02401	0.0377957	0.896239
AB4DTRINITY_DN8440_c0_g1_i3	3.02602	4.11685e-05	0.00365729
CB7DTRINITY_DN13309_c0_g1_i1	3.02648	0.00438648	0.184961
BS4DTRINITY_DN12030_c0_g9_i1	3.02707	0.000846394	0.0484707
CB7DTRINITY_DN5737_c0_g1_i2	3.02751	0.0271145	0.714433
CS4DTRINITY_DN11614_c1_g7_i1	3.02789	0.000754038	0.0440209
AB4DTRINITY_DN23535_c0_g1_i1	3.028	0.0131723	0.426431
BB7DTRINITY_DN17078_c2_g2_i1	3.02842	0.0149858	0.469223
CB7DTRINITY_DN17587_c3_g2_i2	3.03149	0.011888	0.394893
AB7DTRINITY_DN20329_c0_g1_i1	3.0322	0.0155011	0.480114
CB7DTRINITY_DN17582_c0_g3_i3	3.03225	0.00843829	0.30573
CB7DTRINITY_DN15774_c0_g2_i2	3.03241	0.00144729	0.0759633
AB7DTRINITY_DN73675_c0_g1_i1	3.03323	0.0156089	0.483131
CB7DTRINITY_DN13551_c0_g1_i1	3.03417	0.00809133	0.295405
CB7DTRINITY_DN16917_c0_g2_i1	3.03566	0.000252748	0.0174981
CS4DTRINITY_DN12416_c3_g1_i8	3.03633	0.00978308	0.341041
AS4DTRINITY_DN11336_c2_g1_i3	3.03687	3.57003e-05	0.00322754
BS7DTRINITY_DN9052_c0_g1_i1	3.03714	0.0375911	0.892
BS4DTRINITY_DN6382_c0_g1_i2	3.03751	0.0370314	0.882356
BB7DTRINITY_DN12251_c0_g1_i1	3.03765	0.00479448	0.198174
CB7DTRINITY_DN17050_c3_g13_i1	3.03876	8.98296e-05	0.00724647
BB7DTRINITY_DN4252_c0_g1_i2	3.04058	0.000136242	0.0103188
AS7DTRINITY_DN6138_c0_g2_i2	3.0406	0.0188119	0.551919
CS4DTRINITY_DN12219_c1_g1_i1	3.04087	4.78854e-05	0.00419467
CS4DTRINITY_DN11056_c0_g2_i1	3.04398	3.75799e-05	0.00336824
CB7DTRINITY_DN16258_c0_g2_i2	3.04409	0.00169608	0.0861353
CS4DTRINITY_DN11380_c2_g2_i3	3.04426	0.0100005	0.347176
CB7DTRINITY_DN16081_c0_g2_i7	3.04576	0.004483	0.188552
AB7DTRINITY_DN30805_c1_g3_i5	3.04669	0.0167165	0.507187
BS7D1TRINITY_DN10987_c1_g3_i1	3.04798	0.0371246	0.883891
BB7DTRINITY_DN14369_c0_g1_i1	3.04991	0.0248809	0.674883
BS7D1TRINITY_DN8743_c0_g1_i1	3.05028	4.72302e-05	0.00414384
BS7D1TRINITY_DN7300_c0_g2_i1	3.05063	0.0420054	0.957247
CB7DTRINITY_DN32613_c0_g1_i1	3.05216	0.035602	0.859978
BB7DTRINITY_DN16968_c2_g1_i2	3.05247	0.000593005	0.0362508
AS7DTRINITY_DN9875_c1_g1_i4	3.05475	0.000758308	0.0442608
CB7DTRINITY_DN16638_c1_g1_i1	3.05484	0.0117121	0.390598
BS7DTRINITY_DN12246_c2_g1_i2	3.05788	0.0028806	0.131982
BS7D1TRINITY_DN9539_c0_g1_i2	3.05892	0.022235	0.620282
BS7DTRINITY_DN11526_c0_g1_i1	3.05924	0.000809064	0.0467592
AB7DTRINITY_DN31130_c1_g1_i4	3.0606	0.0391822	0.915682
CB7DTRINITY_DN17582_c0_g2_i2	3.06143	0.0265744	0.705725
AS7DTRINITY_DN8272_c0_g2_i3	3.06144	0.00082861	0.0477292
AB7DTRINITY_DN31359_c2_g1_i11	3.06159	0.0229676	0.63618
BB7DTRINITY_DN16164_c6_g3_i1	3.06163	6.77036e-05	0.00566668
CB7DTRINITY_DN14932_c1_g5_i2	3.06252	2.95638e-05	0.00274181
CB7DTRINITY_DN10533_c0_g1_i1	3.06296	0.00765589	0.283515
BS4DTRINITY_DN12583_c2_g5_i1	3.06319	0.000271527	0.0185749
CS4DTRINITY_DN8259_c0_g1_i2	3.06325	0.000448418	0.0285225
CS4DTRINITY_DN6906_c0_g1_i2	3.0658	0.000336045	0.0223468
CB7DTRINITY_DN16453_c0_g2_i2	3.06926	1.80319e-05	0.00178047
CB7DTRINITY_DN14319_c0_g1_i4	3.07006	1.99583e-05	0.00193405
CB7DTRINITY_DN17726_c20_g2_i2	3.07545	7.2428e-05	0.00601294
BS7DTRINITY_DN11109_c0_g2_i2	3.07583	0.0491561	1
CB7DTRINITY_DN13842_c0_g1_i1	3.07785	0.00179555	0.0902089
AB7DTRINITY_DN31261_c3_g1_i1	3.07811	0.0255653	0.685841
BB7DTRINITY_DN16371_c1_g1_i1	3.07825	0.0034766	0.153881
AS4DTRINITY_DN11769_c3_g6_i1	3.08153	0.031396	0.788458
BS7D1TRINITY_DN11103_c1_g1_i1	3.08205	0.0181794	0.539258
BB7DTRINITY_DN7972_c0_g1_i1	3.08232	0.0142475	0.451613
AB4DTRINITY_DN10282_c2_g9_i2	3.08542	5.68619e-05	0.00488348
BS7D1TRINITY_DN10801_c1_g1_i2	3.08727	0.0274026	0.719965
AB7DTRINITY_DN30486_c1_g2_i1	3.09157	0.0395642	0.921919
AB7DTRINITY_DN30274_c0_g3_i2	3.09206	0.0359292	0.865796
BB7DTRINITY_DN14299_c0_g1_i2	3.09275	0.0336215	0.827947
CB4DTRINITY_DN14360_c0_g9_i2	3.09513	1.80479e-05	0.00178141
AS7DTRINITY_DN9791_c0_g2_i2	3.09599	0.000963096	0.0538375
CB7DTRINITY_DN13729_c0_g4_i1	3.09604	0.00161568	0.0827365
BB7DTRINITY_DN16686_c1_g3_i1	3.09613	0.039716	0.924328
AB7DTRINITY_DN20348_c0_g1_i2	3.09629	0.000274485	0.0187494
CB7DTRINITY_DN15039_c0_g1_i3	3.09641	0.000294799	0.019979
AB7DTRINITY_DN30536_c0_g1_i1	3.09764	0.00259081	0.121286
AS7DTRINITY_DN10497_c0_g1_i2	3.09882	0.0475793	1
CB7DTRINITY_DN17567_c1_g8_i1	3.0998	0.000122973	0.00944325
BB7DTRINITY_DN16553_c6_g7_i1	3.10157	5.3314e-05	0.0046176
AS7DTRINITY_DN10646_c0_g1_i2	3.10229	0.000337485	0.0224156
CB7DTRINITY_DN16552_c2_g5_i3	3.10411	1.54103e-05	0.00154872
CB7DTRINITY_DN16892_c6_g2_i2	3.10604	3.97727e-05	0.00354239
BB7DTRINITY_DN16807_c14_g5_i1	3.10604	0.0401697	0.932061
BS7D1TRINITY_DN10484_c1_g3_i1	3.1062	0.0110036	0.372637
AS4DTRINITY_DN12260_c1_g2_i12	3.10627	7.13594e-06	0.000792038
AB7DTRINITY_DN31262_c0_g1_i19	3.10769	0.0163031	0.499635
CS4DTRINITY_DN7203_c0_g1_i1	3.10812	0.0406824	0.936758
CB7DTRINITY_DN17323_c2_g1_i2	3.10841	0.00027887	0.0190113
AB4DTRINITY_DN10717_c1_g1_i4	3.10954	8.39682e-05	0.00684557
CB7DTRINITY_DN1021_c0_g1_i1	3.11029	0.000773427	0.0450439
BB7DTRINITY_DN17002_c3_g9_i4	3.11211	0.0449546	1
CB7DTRINITY_DN7999_c0_g1_i1	3.11425	0.0395034	0.921476
CB7DTRINITY_DN16846_c1_g8_i1	3.11459	0.000413588	0.0266754
BS7DTRINITY_DN25478_c0_g1_i1	3.11586	0.0129488	0.420677
BS7D1TRINITY_DN9969_c0_g3_i1	3.11671	0.0301431	0.764766
BB4DTRINITY_DN12631_c0_g2_i5	3.11724	0.000142496	0.0107366
BS7DTRINITY_DN12156_c5_g12_i1	3.11896	0.0417282	0.953257
BB7DTRINITY_DN13230_c0_g1_i1	3.12012	0.000228903	0.0160727
BB7DTRINITY_DN16404_c0_g14_i1	3.12044	0.00293325	0.134039
CB4DTRINITY_DN3802_c0_g1_i2	3.12061	0.0138823	0.442729
BB7DTRINITY_DN15133_c0_g1_i4	3.12106	1.34786e-05	0.00137814
AB7DTRINITY_DN18197_c0_g2_i2	3.12239	1.80874e-05	0.00178449
BS7DTRINITY_DN12246_c2_g3_i8	3.12639	9.097e-05	0.00732136
CB7DTRINITY_DN16560_c0_g3_i1	3.12709	6.38887e-05	0.00539476
BS7DTRINITY_DN11471_c0_g2_i1	3.13	0.00117299	0.063565
BS7DTRINITY_DN10949_c0_g1_i4	3.13011	0.000885417	0.0502061
BS7DTRINITY_DN11702_c3_g1_i4	3.13048	0.0417665	0.953816
BB7DTRINITY_DN6905_c0_g1_i1	3.13241	9.61912e-05	0.00768803
BS7D1TRINITY_DN9942_c0_g1_i1	3.13397	0.000791154	0.0459258
CB4DTRINITY_DN13876_c0_g4_i1	3.13425	2.5392e-05	0.0024033
BS7D1TRINITY_DN10942_c0_g2_i1	3.13483	2.20335e-05	0.00211366
BB7DTRINITY_DN17177_c4_g1_i5	3.13726	0.00216117	0.105027
BB7DTRINITY_DN11690_c0_g1_i1	3.14041	1.55556e-05	0.00156161
BS7D1TRINITY_DN10945_c4_g3_i1	3.14243	8.15802e-05	0.00666859
BS7DTRINITY_DN7908_c0_g1_i1	3.14304	0.0437159	0.982185
CB7DTRINITY_DN12809_c0_g1_i3	3.14309	0.00855782	0.308082
AB7DTRINITY_DN30143_c0_g2_i3	3.14364	0.000198405	0.0142513
CS4DTRINITY_DN9525_c0_g1_i2	3.14416	0.00801108	0.293951
BS7DTRINITY_DN9865_c0_g1_i1	3.14529	1.7871e-05	0.00176521
CB7DTRINITY_DN17006_c1_g2_i1	3.1462	8.08887e-06	0.000882868
CB7DTRINITY_DN16745_c1_g5_i4	3.14665	0.00464925	0.193687
AS4DTRINITY_DN11868_c3_g3_i1	3.14797	3.73406e-05	0.00335061
BS7D1TRINITY_DN7837_c1_g2_i1	3.14983	0.000113326	0.00881166
CB7DTRINITY_DN11633_c0_g1_i1	3.15038	0.000890037	0.0504267
CS4DTRINITY_DN10729_c1_g2_i2	3.15131	0.0441405	0.990034
BS7DTRINITY_DN11753_c7_g2_i4	3.15178	0.000504916	0.0315557
BB7DTRINITY_DN16512_c0_g4_i2	3.15273	0.000262838	0.0180602
AS7DTRINITY_DN9853_c0_g3_i1	3.15338	0.000663151	0.0397563
BS4DTRINITY_DN11803_c2_g6_i2	3.15685	2.02926e-05	0.00196438
AB7DTRINITY_DN22527_c0_g1_i1	3.15734	0.0209413	0.594269
AS7DTRINITY_DN9400_c0_g1_i2	3.15806	7.33364e-05	0.00607922
BS7DTRINITY_DN10365_c0_g1_i2	3.15856	0.0252784	0.679463
CB7DTRINITY_DN1201_c0_g1_i2	3.15906	5.31434e-05	0.00460707
CB7DTRINITY_DN11122_c0_g1_i1	3.1591	2.36039e-05	0.00225335
BS7D1TRINITY_DN10660_c1_g7_i1	3.15927	3.73755e-05	0.00335157
AB7DTRINITY_DN31319_c5_g3_i3	3.15966	0.0270088	0.712531
CB7DTRINITY_DN25861_c0_g1_i1	3.16066	0.00476269	0.197342
CB7DTRINITY_DN15035_c0_g1_i5	3.16134	1.73351e-05	0.00171903
CB7DTRINITY_DN17483_c0_g1_i1	3.1663	0.000937286	0.0526289
CB7DTRINITY_DN13061_c0_g1_i3	3.16634	2.68302e-05	0.002523
BS4DTRINITY_DN13040_c4_g4_i2	3.16769	0.00148379	0.0773585
BB4DTRINITY_DN12787_c5_g1_i7	3.16784	0.000683719	0.0407419
AB4DTRINITY_DN11269_c1_g1_i4	3.1702	1.31236e-05	0.00134532
AB7DTRINITY_DN30850_c1_g1_i1	3.17106	0.001926	0.0957363
CB7DTRINITY_DN16472_c3_g3_i1	3.17289	0.0117698	0.392003
BS4DTRINITY_DN12297_c3_g1_i2	3.17439	0.00139173	0.0734036
AS7DTRINITY_DN16881_c0_g1_i1	3.18137	0.0183229	0.542177
CB7DTRINITY_DN16410_c1_g3_i2	3.18416	0.00100882	0.0559861
BS7D1TRINITY_DN10594_c4_g6_i1	3.18443	3.25888e-05	0.00297839
AB7DTRINITY_DN29848_c6_g1_i10	3.18847	0.0048288	0.199215
BB7DTRINITY_DN11682_c0_g1_i2	3.18982	0.0272379	0.716797
BB7DTRINITY_DN13221_c0_g1_i3	3.19059	0.0330464	0.816767
CS4DTRINITY_DN12339_c1_g3_i3	3.19065	1.87315e-05	0.00183707
CS4DTRINITY_DN12229_c0_g2_i1	3.19219	0.00132322	0.070381
CB7DTRINITY_DN16584_c0_g3_i1	3.19229	1.36657e-05	0.0013952
BS7D1TRINITY_DN11118_c4_g1_i1	3.19486	2.78028e-05	0.00260384
CB7DTRINITY_DN31967_c0_g1_i1	3.1963	1.83644e-05	0.00180684
BS7D1TRINITY_DN14179_c0_g1_i1	3.19702	0.00283485	0.130362
AS4DTRINITY_DN11800_c0_g8_i6	3.19817	1.52897e-05	0.00153771
BB7DTRINITY_DN13364_c0_g1_i2	3.19914	0.0303569	0.769001
BB7DTRINITY_DN16785_c0_g1_i11	3.19996	0.00277356	0.128146
BS7D1TRINITY_DN10205_c0_g1_i2	3.20006	0.0359911	0.866417
CB7DTRINITY_DN17386_c2_g1_i1	3.20112	0.000349606	0.0231262
CB7DTRINITY_DN17501_c0_g2_i1	3.20178	0.000128694	0.00982793
AB4DTRINITY_DN29101_c0_g1_i1	3.20242	0.0162982	0.499591
CB7DTRINITY_DN13614_c0_g1_i1	3.20731	0.000455715	0.02892
AS4DTRINITY_DN12197_c1_g1_i6	3.2075	0.0137524	0.439193
AB7DTRINITY_DN25400_c0_g1_i1	3.20844	0.000353725	0.0233651
CB4DTRINITY_DN8132_c0_g1_i1	3.20846	4.88048e-05	0.0042698
CB7DTRINITY_DN11967_c0_g1_i1	3.20941	0.0245975	0.669166
CB7DTRINITY_DN17713_c2_g1_i6	3.21082	0.0242086	0.661189
CB7DTRINITY_DN13792_c0_g1_i1	3.21104	0.0322768	0.802483
BB4DTRINITY_DN13105_c2_g1_i3	3.21155	0.037626	0.892751
CB7DTRINITY_DN17391_c4_g1_i3	3.21329	0.0487286	1
AS4DTRINITY_DN8310_c0_g2_i2	3.2164	0.00759293	0.28236
CB7DTRINITY_DN16951_c0_g6_i1	3.21667	0.0487891	1
AB7DTRINITY_DN25992_c0_g1_i4	3.21697	0.0379842	0.899674
BB4DTRINITY_DN8090_c0_g1_i1	3.21712	1.7024e-05	0.00169061
CS4DTRINITY_DN11385_c3_g3_i5	3.2182	1.44847e-05	0.00146798
AB7DTRINITY_DN24963_c0_g2_i1	3.21975	0.00168746	0.0857448
AS7DTRINITY_DN10622_c1_g1_i2	3.22011	0.0249582	0.675851
BB7DTRINITY_DN9584_c0_g1_i1	3.22116	0.000375166	0.0245584
CB7DTRINITY_DN16977_c3_g8_i1	3.22239	0.00110758	0.0604946
CB7DTRINITY_DN15430_c0_g2_i3	3.22259	7.77454e-05	0.00639103
AB4DTRINITY_DN10825_c0_g1_i1	3.22259	0.000138009	0.0104355
CB7DTRINITY_DN16786_c3_g4_i4	3.22741	0.00234617	0.112124
CB7DTRINITY_DN11789_c0_g2_i1	3.22778	8.46124e-05	0.00687697
BB4DTRINITY_DN9976_c0_g1_i1	3.2296	0.00598766	0.236425
AB7DTRINITY_DN24660_c1_g1_i1	3.23237	3.23032e-05	0.00295619
CB7DTRINITY_DN16061_c0_g3_i1	3.23383	0.00403653	0.172691
CS4DTRINITY_DN11250_c1_g17_i1	3.23423	0.0103291	0.355456
BS7D1TRINITY_DN11217_c0_g2_i4	3.23447	0.0284303	0.736814
BS7D1TRINITY_DN10525_c0_g2_i3	3.23858	0.000891793	0.0504951
AB7DTRINITY_DN33864_c0_g1_i1	3.2406	0.00811517	0.29619
[truncated: 4,930 more rows]

## Sheet: S5_S10
Table S1(B): List of DEGs across the timepoints (5 DPA and 10 DPA) in small genotype ie., S5_S10
genes	log2FoldChange	pval	padj
BS4DTRINITY_DN11373_c0_g1_i1	-10.4448	1.85049e-94	1.85969e-91
AS4DTRINITY_DN8603_c0_g3_i1	-10.4155	1.10838e-91	1.00388e-88
BB4DTRINITY_DN13477_c2_g1_i3	-9.48647	2.9558e-91	2.62314e-88
BS4DTRINITY_DN13062_c0_g6_i3	-9.33748	9.4744e-66	3.97941e-63
BB4DTRINITY_DN13285_c7_g1_i2	-9.12959	1.49671e-75	8.2766e-73
CS4DTRINITY_DN11499_c1_g7_i3	-9.02462	8.02973e-103	1.04571e-99
AB4DTRINITY_DN11153_c0_g1_i5	-8.90521	1.18892e-49	3.06045e-47
BS4DTRINITY_DN493_c0_g1_i2	-8.85011	3.42647e-56	1.06066e-53
BS4DTRINITY_DN11537_c0_g2_i1	-8.84991	2.58322e-56	8.0302e-54
CS4DTRINITY_DN12094_c0_g1_i4	-8.84172	5.47038e-38	9.38403e-36
CS4DTRINITY_DN11018_c3_g8_i1	-8.83456	9.52577e-105	1.33536e-101
CS4DTRINITY_DN12401_c2_g9_i2	-8.59353	1.29676e-32	1.78376e-30
BB4DTRINITY_DN10074_c0_g1_i1	-8.50288	4.40377e-69	2.07987e-66
AB4DTRINITY_DN5278_c0_g1_i1	-8.44136	1.23234e-95	1.25567e-92
CS4DTRINITY_DN12072_c0_g2_i3	-8.42229	5.51341e-47	1.30198e-44
BS4DTRINITY_DN11928_c3_g4_i2	-8.40119	2.37352e-46	5.49302e-44
AB4DTRINITY_DN8573_c1_g1_i2	-8.40042	1.45146e-101	1.8048e-98
CS4DTRINITY_DN8278_c0_g1_i1	-8.32402	5.37045e-87	4.11839e-84
AB4DTRINITY_DN10886_c1_g6_i1	-8.30262	4.68638e-103	6.17617e-100
BS7D1TRINITY_DN25105_c0_g1_i1	-8.30103	1.4468e-96	1.50912e-93
CS4DTRINITY_DN11983_c2_g1_i3	-8.25825	6.16272e-74	3.26045e-71
CS4DTRINITY_DN11303_c0_g4_i1	-8.24324	1.23024e-70	6.04382e-68
BB4DTRINITY_DN10793_c0_g1_i1	-8.17148	3.5925e-94	3.59395e-91
CS4DTRINITY_DN11306_c2_g3_i1	-8.07155	6.29595e-24	5.70939e-22
AS4DTRINITY_DN12329_c2_g1_i5	-8.0667	9.97568e-54	2.89267e-51
CS4DTRINITY_DN12486_c8_g1_i1	-8.0358	1.22374e-51	3.34159e-49
BS4DTRINITY_DN12887_c0_g2_i4	-7.9882	1.13292e-98	1.26571e-95
AB7DTRINITY_DN22521_c0_g1_i1	-7.97021	1.74193e-62	6.49794e-60
AS4DTRINITY_DN242_c0_g1_i1	-7.94197	5.45435e-36	8.60532e-34
AS4DTRINITY_DN11426_c1_g2_i3	-7.89341	1.03063e-36	1.6642e-34
CB4DTRINITY_DN14270_c0_g1_i5	-7.87443	1.51361e-93	1.45471e-90
AB7DTRINITY_DN29046_c0_g1_i2	-7.87144	7.84971e-64	3.04697e-61
AS4DTRINITY_DN11218_c0_g3_i4	-7.83251	1.15861e-80	7.41272e-78
CS4DTRINITY_DN11526_c1_g16_i1	-7.74877	1.01213e-49	2.61148e-47
AB4DTRINITY_DN9403_c0_g1_i1	-7.74694	8.69528e-33	1.20436e-30
AS4DTRINITY_DN11263_c0_g11_i1	-7.71458	1.24035e-33	1.77264e-31
AS4DTRINITY_DN11652_c1_g1_i1	-7.6864	2.18212e-83	1.50552e-80
BB4DTRINITY_DN12946_c2_g14_i3	-7.66092	9.78883e-90	8.22295e-87
AS4DTRINITY_DN11870_c1_g10_i3	-7.61306	5.81468e-87	4.42819e-84
AB4DTRINITY_DN11033_c2_g19_i1	-7.60842	1.15222e-92	1.07001e-89
AS4DTRINITY_DN11897_c2_g3_i8	-7.60411	3.83357e-19	2.62656e-17
AS4DTRINITY_DN12174_c0_g1_i3	-7.58919	1.66618e-54	4.94884e-52
AS4DTRINITY_DN10605_c0_g1_i1	-7.57968	4.44147e-30	5.51336e-28
CS4DTRINITY_DN11411_c1_g9_i2	-7.56993	1.5043e-64	6.03059e-62
BB7DTRINITY_DN17144_c0_g5_i1	-7.54074	5.4606e-25	5.255e-23
CS4DTRINITY_DN11158_c1_g2_i3	-7.52343	2.49317e-62	9.2689e-60
AS4DTRINITY_DN11887_c4_g3_i1	-7.52189	2.35726e-85	1.72935e-82
AB7DTRINITY_DN29437_c0_g1_i2	-7.51994	8.47876e-41	1.60041e-38
AS4DTRINITY_DN12072_c1_g1_i8	-7.51031	1.48096e-91	1.33038e-88
AS4DTRINITY_DN11648_c1_g1_i1	-7.50283	2.62491e-55	7.93562e-53
CS4DTRINITY_DN11180_c4_g15_i1	-7.48648	4.41213e-94	4.35454e-91
CS4DTRINITY_DN11521_c1_g8_i4	-7.4754	1.34401e-69	6.44451e-67
BS4DTRINITY_DN12405_c1_g7_i3	-7.40458	1.58722e-89	1.32825e-86
CS4DTRINITY_DN11918_c0_g2_i2	-7.39393	7.80308e-52	2.14672e-49
AB4DTRINITY_DN9572_c0_g1_i3	-7.3938	2.4568e-37	4.09013e-35
AS4DTRINITY_DN11652_c2_g1_i1	-7.39023	7.51564e-91	6.56393e-88
AS4DTRINITY_DN10479_c2_g3_i1	-7.34088	5.21953e-56	1.60441e-53
CS4DTRINITY_DN12335_c0_g1_i3	-7.33821	1.57324e-15	8.27958e-14
CS4DTRINITY_DN12287_c0_g5_i2	-7.31347	3.37933e-26	3.47548e-24
AB4DTRINITY_DN11007_c1_g11_i1	-7.30355	5.45384e-26	5.52893e-24
CS4DTRINITY_DN12366_c1_g7_i3	-7.27546	5.70081e-48	1.39564e-45
BB4DTRINITY_DN12543_c0_g1_i4	-7.25878	1.42757e-93	1.37803e-90
AS4DTRINITY_DN11373_c1_g1_i3	-7.2538	2.18786e-91	1.94949e-88
AS4DTRINITY_DN11489_c0_g3_i2	-7.25349	2.79004e-90	2.38933e-87
CS4DTRINITY_DN9671_c0_g1_i2	-7.2218	3.42275e-78	2.06386e-75
AS4DTRINITY_DN11267_c0_g2_i2	-7.20496	9.20418e-90	7.76145e-87
CS4DTRINITY_DN10217_c0_g1_i1	-7.19435	1.0268e-24	9.72829e-23
BS4DTRINITY_DN12868_c0_g1_i2	-7.19032	7.9248e-52	2.17748e-49
AB4DTRINITY_DN10757_c1_g1_i6	-7.16697	1.20833e-14	5.92956e-13
CS4DTRINITY_DN11819_c1_g2_i1	-7.16456	5.71484e-24	5.19098e-22
BS4DTRINITY_DN13116_c6_g1_i9	-7.1383	1.55663e-59	5.32811e-57
BS4DTRINITY_DN3562_c0_g1_i2	-7.13708	1.38578e-45	3.14105e-43
AB4DTRINITY_DN11122_c4_g9_i2	-7.135	7.00415e-33	9.75039e-31
AS4DTRINITY_DN12190_c0_g4_i1	-7.13461	1.31091e-78	7.99214e-76
AS4DTRINITY_DN12241_c3_g3_i2	-7.11418	9.75719e-68	4.43688e-65
CS4DTRINITY_DN11952_c1_g2_i2	-7.11348	6.01296e-45	1.33272e-42
BB4DTRINITY_DN9282_c0_g1_i2	-7.10161	1.1416e-37	1.93123e-35
AS4DTRINITY_DN10419_c0_g3_i1	-7.08315	8.43815e-84	5.91447e-81
CS4DTRINITY_DN12419_c0_g3_i2	-7.07069	1.48281e-31	1.95069e-29
BS4DTRINITY_DN12993_c0_g1_i8	-7.06796	1.10124e-81	7.2134e-79
BS4DTRINITY_DN12953_c1_g1_i6	-7.06734	2.06397e-43	4.36122e-41
AB7DTRINITY_DN30324_c2_g15_i3	-7.06344	2.99364e-79	1.85075e-76
CS4DTRINITY_DN6876_c0_g1_i1	-7.05163	1.5061e-19	1.05599e-17
CS4DTRINITY_DN10800_c2_g1_i1	-7.03502	2.72922e-22	2.27355e-20
BS4DTRINITY_DN2761_c0_g1_i1	-7.01457	2.81174e-42	5.67217e-40
BB4DTRINITY_DN10419_c1_g2_i1	-6.99172	3.29921e-87	2.55676e-84
AB4DTRINITY_DN10469_c0_g5_i2	-6.98623	4.3588e-64	1.71614e-61
AS4DTRINITY_DN11748_c0_g7_i4	-6.98381	1.17204e-82	7.82164e-80
BS7DTRINITY_DN10213_c1_g2_i2	-6.97871	3.38845e-30	4.23727e-28
AB4DTRINITY_DN11133_c1_g1_i5	-6.95615	4.90355e-84	3.45903e-81
AB4DTRINITY_DN10174_c0_g1_i2	-6.92227	8.32233e-66	3.5022e-63
CS4DTRINITY_DN12407_c1_g6_i2	-6.91882	5.64591e-86	4.15586e-83
CS4DTRINITY_DN10684_c0_g3_i2	-6.91052	2.85921e-87	2.23149e-84
AS7DTRINITY_DN6434_c0_g1_i2	-6.90946	8.23874e-78	4.91398e-75
BS4DTRINITY_DN2428_c0_g2_i1	-6.90899	1.40553e-41	2.7424e-39
CS4DTRINITY_DN11907_c1_g2_i1	-6.90437	9.69744e-56	2.94793e-53
AB4DTRINITY_DN10188_c3_g9_i4	-6.90361	3.48067e-51	9.37647e-49
AB4DTRINITY_DN8077_c0_g1_i1	-6.90309	1.28914e-20	9.73662e-19
BS4DTRINITY_DN12234_c2_g5_i1	-6.88486	2.13239e-87	1.67613e-84
BS4DTRINITY_DN11872_c3_g7_i1	-6.87854	6.1411e-75	3.34551e-72
AB7DTRINITY_DN912_c0_g1_i3	-6.87567	3.6884e-20	2.69693e-18
CB4DTRINITY_DN14188_c1_g8_i2	-6.85842	5.64867e-20	4.0761e-18
CB4DTRINITY_DN1907_c0_g1_i1	-6.8548	9.37367e-21	7.13855e-19
CS4DTRINITY_DN12002_c0_g6_i5	-6.8453	4.87859e-84	3.45249e-81
AB7DTRINITY_DN15214_c0_g1_i1	-6.83015	7.51625e-61	2.67677e-58
CB4DTRINITY_DN13903_c7_g4_i4	-6.80222	9.53873e-47	2.23813e-44
BS4DTRINITY_DN12221_c5_g2_i4	-6.79585	5.79638e-80	3.64491e-77
BS4DTRINITY_DN11251_c0_g2_i1	-6.79493	3.75466e-19	2.57593e-17
CS4DTRINITY_DN10797_c0_g1_i1	-6.78575	9.60403e-64	3.71484e-61
BS4DTRINITY_DN16272_c0_g1_i1	-6.78488	4.80871e-19	3.27255e-17
BS4DTRINITY_DN12369_c4_g3_i2	-6.77459	3.01666e-67	1.35221e-64
BS4DTRINITY_DN6238_c0_g1_i1	-6.75346	7.74822e-11	2.65045e-09
CS4DTRINITY_DN11689_c3_g3_i3	-6.74507	4.62746e-67	2.04509e-64
BS4DTRINITY_DN12789_c1_g2_i1	-6.73441	3.83442e-19	2.62656e-17
AS4DTRINITY_DN12179_c0_g2_i4	-6.72608	3.32882e-84	2.37869e-81
CB4DTRINITY_DN13809_c0_g3_i1	-6.71963	2.85204e-11	1.02149e-09
CB4DTRINITY_DN12202_c0_g2_i1	-6.69958	3.1585e-66	1.34719e-63
AS4DTRINITY_DN6942_c0_g1_i2	-6.69933	4.04937e-11	1.42799e-09
AS4DTRINITY_DN11066_c1_g3_i1	-6.69743	3.74159e-83	2.56536e-80
AS4DTRINITY_DN7572_c0_g1_i2	-6.69251	5.26508e-11	1.83643e-09
AB4DTRINITY_DN8370_c0_g1_i3	-6.69073	2.16671e-86	1.622e-83
CB4DTRINITY_DN12292_c0_g1_i2	-6.67726	2.0631e-10	6.73686e-09
BS7DTRINITY_DN12247_c3_g1_i1	-6.67144	6.24412e-19	4.21553e-17
BB4DTRINITY_DN24879_c0_g1_i1	-6.6588	1.59991e-74	8.63048e-72
BB4DTRINITY_DN9899_c0_g1_i1	-6.65304	2.01695e-58	6.65531e-56
CB4DTRINITY_DN13810_c0_g1_i3	-6.64855	3.14498e-26	3.24508e-24
BS4DTRINITY_DN9695_c0_g1_i2	-6.64202	4.16418e-25	4.02676e-23
CS4DTRINITY_DN86_c0_g1_i1	-6.63037	1.58928e-17	9.7297e-16
AB7DTRINITY_DN19964_c0_g1_i2	-6.62879	2.04403e-17	1.24068e-15
AB4DTRINITY_DN10764_c0_g18_i1	-6.62481	1.28452e-82	8.54104e-80
AS4DTRINITY_DN12069_c0_g11_i1	-6.62271	4.11407e-54	1.20889e-51
BS4DTRINITY_DN6733_c0_g1_i1	-6.61775	1.39657e-49	3.58658e-47
CB4DTRINITY_DN14027_c4_g1_i4	-6.61719	6.94116e-54	2.02341e-51
BS4DTRINITY_DN12308_c0_g9_i1	-6.61588	6.06494e-30	7.46547e-28
BS4DTRINITY_DN12504_c0_g1_i1	-6.60281	8.49912e-39	1.50367e-36
CS4DTRINITY_DN11422_c3_g3_i5	-6.59985	8.63031e-83	5.82649e-80
BB4DTRINITY_DN12497_c0_g3_i2	-6.5906	6.25729e-17	3.67733e-15
AS4DTRINITY_DN12317_c1_g4_i3	-6.58973	9.83381e-29	1.14212e-26
CS4DTRINITY_DN10922_c2_g10_i1	-6.57393	1.03889e-28	1.20405e-26
AB4DTRINITY_DN11060_c0_g1_i4	-6.56326	1.91083e-77	1.12749e-74
BS4DTRINITY_DN12017_c0_g1_i2	-6.56264	7.07796e-25	6.77885e-23
BS4DTRINITY_DN8345_c0_g1_i2	-6.5521	5.51911e-37	9.02449e-35
CS4DTRINITY_DN10895_c3_g3_i4	-6.53439	8.96695e-45	1.97353e-42
CB4DTRINITY_DN11917_c0_g1_i3	-6.53144	3.6799e-32	4.96875e-30
AB7DTRINITY_DN2833_c0_g1_i2	-6.53086	2.66028e-17	1.60235e-15
CS4DTRINITY_DN11774_c0_g1_i4	-6.51735	2.29452e-24	2.13079e-22
CS4DTRINITY_DN4054_c0_g1_i1	-6.513	1.23802e-32	1.70403e-30
AS4DTRINITY_DN12182_c0_g1_i5	-6.49966	1.24537e-80	7.94469e-78
AB4DTRINITY_DN6439_c0_g1_i1	-6.49786	1.23823e-27	1.35921e-25
BS4DTRINITY_DN12772_c1_g1_i5	-6.49014	6.75941e-32	9.02714e-30
CS4DTRINITY_DN11769_c4_g12_i1	-6.48024	9.82115e-17	5.67479e-15
AB4DTRINITY_DN10552_c2_g8_i2	-6.47676	3.64517e-77	2.12239e-74
CS4DTRINITY_DN34431_c0_g1_i1	-6.46599	1.27142e-46	2.97371e-44
AB7DTRINITY_DN28601_c0_g1_i1	-6.46547	2.65365e-20	1.96183e-18
CS4DTRINITY_DN11508_c0_g3_i1	-6.4622	3.63326e-82	2.38699e-79
BS4DTRINITY_DN12383_c0_g1_i2	-6.46086	9.08178e-14	4.11106e-12
AS4DTRINITY_DN9930_c0_g1_i2	-6.42704	5.51776e-09	1.52966e-07
BS4DTRINITY_DN12172_c6_g3_i3	-6.38505	7.76436e-21	5.94176e-19
AB4DTRINITY_DN10454_c1_g5_i2	-6.38154	2.41683e-79	1.49836e-76
BB4DTRINITY_DN12994_c2_g9_i3	-6.37711	7.2342e-79	4.43501e-76
AB4DTRINITY_DN9686_c0_g1_i2	-6.36199	8.76123e-81	5.62172e-78
CB4DTRINITY_DN14556_c3_g1_i1	-6.36174	2.37318e-37	3.95991e-35
BS4DTRINITY_DN11888_c5_g4_i2	-6.35917	1.24327e-30	1.58076e-28
AB4DTRINITY_DN10166_c0_g1_i1	-6.35675	8.58312e-47	2.01822e-44
AB4DTRINITY_DN1103_c0_g1_i1	-6.35338	3.46356e-26	3.55712e-24
BS7DTRINITY_DN22540_c0_g1_i1	-6.34758	5.52434e-21	4.26613e-19
AS4DTRINITY_DN11863_c0_g1_i7	-6.34234	2.6794e-72	1.35565e-69
AS4DTRINITY_DN11133_c3_g1_i3	-6.3404	6.44701e-77	3.70474e-74
AS4DTRINITY_DN3819_c0_g1_i1	-6.32815	4.20085e-25	4.06043e-23
AB7DTRINITY_DN31084_c1_g1_i8	-6.32687	3.21458e-73	1.67256e-70
BS4DTRINITY_DN2120_c0_g1_i1	-6.32537	3.23197e-15	1.65693e-13
AB4DTRINITY_DN11831_c0_g1_i1	-6.31259	3.85449e-15	1.966e-13
AS4DTRINITY_DN12069_c0_g7_i1	-6.27327	6.736e-14	3.08987e-12
BS4DTRINITY_DN7394_c0_g1_i1	-6.26871	6.6215e-14	3.04068e-12
BS4DTRINITY_DN10059_c0_g3_i1	-6.26615	1.37694e-24	1.29674e-22
AS4DTRINITY_DN11611_c2_g1_i7	-6.26575	1.3934e-08	3.67668e-07
BB4DTRINITY_DN11567_c0_g1_i5	-6.26439	3.53065e-35	5.40374e-33
AB7DTRINITY_DN27877_c0_g1_i3	-6.25917	4.13355e-24	3.78904e-22
AS4DTRINITY_DN8989_c0_g1_i2	-6.25753	5.45411e-24	4.96439e-22
AB4DTRINITY_DN5029_c0_g1_i1	-6.23894	2.21073e-14	1.06073e-12
BS4DTRINITY_DN7574_c0_g1_i2	-6.23869	1.77958e-58	5.88087e-56
BS4DTRINITY_DN12751_c0_g1_i4	-6.2367	3.04365e-31	3.96141e-29
AS4DTRINITY_DN11782_c1_g18_i2	-6.23133	7.39371e-31	9.48295e-29
AB7DTRINITY_DN30549_c1_g12_i1	-6.22692	2.12833e-76	1.21039e-73
BS4DTRINITY_DN12546_c1_g1_i23	-6.2259	4.27952e-43	8.90242e-41
CS4DTRINITY_DN11229_c0_g4_i1	-6.2178	2.33495e-71	1.15742e-68
AS4DTRINITY_DN20450_c0_g1_i1	-6.20601	2.5874e-20	1.91414e-18
CS4DTRINITY_DN12472_c1_g1_i7	-6.20586	1.07287e-13	4.82285e-12
CS4DTRINITY_DN11786_c0_g1_i5	-6.20323	2.38297e-13	1.03875e-11
AS4DTRINITY_DN12317_c1_g1_i6	-6.19833	9.59579e-55	2.87337e-52
BS4DTRINITY_DN11628_c0_g1_i4	-6.19261	3.36646e-75	1.84768e-72
CS4DTRINITY_DN21093_c0_g1_i1	-6.18386	4.00609e-19	2.74245e-17
CS4DTRINITY_DN12432_c0_g1_i1	-6.18251	2.84455e-13	1.23215e-11
AB7DTRINITY_DN32975_c0_g1_i1	-6.18234	5.82206e-14	2.68857e-12
BB7DTRINITY_DN14577_c0_g1_i1	-6.18209	1.70993e-73	8.98177e-71
CS4DTRINITY_DN6173_c0_g1_i1	-6.18175	6.72383e-14	3.08493e-12
CS4DTRINITY_DN12422_c0_g2_i4	-6.1778	3.79402e-30	4.73906e-28
BS4DTRINITY_DN12521_c2_g2_i3	-6.17504	7.82293e-14	3.56247e-12
CS4DTRINITY_DN7279_c0_g2_i1	-6.17026	7.83487e-23	6.73582e-21
AS4DTRINITY_DN11202_c0_g9_i1	-6.16486	1.01052e-13	4.55745e-12
AS4DTRINITY_DN11541_c3_g6_i2	-6.15943	1.19902e-27	1.31748e-25
AB4DTRINITY_DN29789_c0_g1_i1	-6.15507	1.16055e-13	5.20423e-12
AS4DTRINITY_DN12119_c2_g5_i1	-6.15284	6.10597e-71	3.00639e-68
BS4DTRINITY_DN12060_c3_g7_i2	-6.14843	6.73002e-37	1.098e-34
AB4DTRINITY_DN8067_c0_g1_i1	-6.14497	1.53803e-13	6.82879e-12
BS4DTRINITY_DN13042_c3_g3_i3	-6.1412	1.03256e-75	5.76792e-73
BS4DTRINITY_DN12902_c2_g7_i1	-6.13802	6.79234e-13	2.8453e-11
AS4DTRINITY_DN8408_c0_g1_i1	-6.13594	1.74775e-12	7.04896e-11
CB7DTRINITY_DN20931_c0_g1_i1	-6.13379	1.21595e-39	2.21354e-37
BB4DTRINITY_DN32849_c0_g1_i1	-6.12161	9.60573e-29	1.1174e-26
CS4DTRINITY_DN10898_c0_g3_i1	-6.09858	1.67164e-57	5.41044e-55
AB7DTRINITY_DN30687_c0_g5_i2	-6.09806	6.52848e-69	3.07019e-66
CS4DTRINITY_DN1825_c0_g1_i1	-6.09795	3.47554e-13	1.49645e-11
CS4DTRINITY_DN9170_c0_g1_i2	-6.08896	1.96364e-34	2.89081e-32
AS4DTRINITY_DN10480_c0_g1_i2	-6.0841	1.23973e-28	1.43154e-26
BB4DTRINITY_DN8986_c0_g2_i1	-6.08096	1.65174e-54	4.91256e-52
CS4DTRINITY_DN12129_c4_g1_i4	-6.06549	3.94248e-77	2.27742e-74
AS4DTRINITY_DN7285_c0_g1_i2	-6.06252	2.30419e-18	1.49287e-16
CB7DTRINITY_DN16746_c4_g1_i1	-6.06114	1.56486e-62	5.85728e-60
BS4DTRINITY_DN12594_c1_g2_i1	-6.05667	1.66311e-12	6.71867e-11
BS7D1TRINITY_DN10545_c0_g1_i3	-6.05571	9.23181e-70	4.43629e-67
AS4DTRINITY_DN24212_c0_g1_i1	-6.0496	2.28784e-18	1.48271e-16
AS4DTRINITY_DN31829_c0_g1_i1	-6.02648	1.29039e-12	5.2583e-11
AS4DTRINITY_DN11241_c1_g11_i1	-6.018	6.53771e-26	6.61249e-24
BB7DTRINITY_DN13161_c1_g2_i4	-6.01781	6.44073e-76	3.61616e-73
BB4DTRINITY_DN12481_c0_g1_i2	-6.01354	1.71818e-10	5.65503e-09
CS4DTRINITY_DN12165_c1_g10_i1	-6.01187	5.61379e-27	5.96587e-25
AS4DTRINITY_DN5960_c0_g1_i2	-6.01079	1.33849e-12	5.44827e-11
BB4DTRINITY_DN13434_c1_g2_i1	-6.00738	2.39115e-21	1.88828e-19
BB4DTRINITY_DN12651_c0_g2_i2	-6.00311	2.86602e-12	1.13083e-10
BS4DTRINITY_DN6009_c0_g1_i2	-6.00207	1.24315e-25	1.2414e-23
CS4DTRINITY_DN7141_c0_g1_i2	-5.99332	1.0825e-11	4.02319e-10
CS4DTRINITY_DN12501_c0_g1_i4	-5.98651	1.10987e-68	5.17523e-66
AS4DTRINITY_DN12317_c1_g2_i2	-5.98457	4.8749e-74	2.59785e-71
CB4DTRINITY_DN6818_c0_g1_i2	-5.9805	1.12303e-11	4.16315e-10
AB7DTRINITY_DN29966_c0_g3_i1	-5.96384	1.79525e-16	1.01624e-14
AS4DTRINITY_DN8616_c0_g1_i3	-5.96106	4.07567e-20	2.97023e-18
AS4DTRINITY_DN7171_c0_g1_i1	-5.96103	4.39147e-12	1.69683e-10
CS4DTRINITY_DN11561_c0_g1_i1	-5.95896	9.26525e-27	9.78024e-25
BS7DTRINITY_DN3632_c0_g1_i1	-5.94646	1.18283e-42	2.41492e-40
AS4DTRINITY_DN17258_c0_g1_i1	-5.93754	5.84371e-12	2.23055e-10
AB4DTRINITY_DN10620_c1_g1_i1	-5.93227	2.59724e-63	9.95861e-61
AB4DTRINITY_DN3784_c0_g1_i1	-5.93065	1.35472e-19	9.53499e-18
BS4DTRINITY_DN8194_c0_g1_i5	-5.91451	3.76923e-46	8.66839e-44
BS4DTRINITY_DN9784_c0_g1_i1	-5.91268	3.17845e-26	3.27808e-24
CS4DTRINITY_DN3793_c0_g1_i1	-5.91238	8.86259e-12	3.32463e-10
BB4DTRINITY_DN6601_c0_g1_i3	-5.90967	7.73145e-12	2.91671e-10
AB7DTRINITY_DN30007_c8_g4_i1	-5.9023	3.65485e-73	1.89269e-70
BS4DTRINITY_DN11239_c0_g2_i1	-5.90191	1.16829e-45	2.65353e-43
BB4DTRINITY_DN12908_c1_g2_i2	-5.90064	5.23054e-11	1.82525e-09
CS4DTRINITY_DN3973_c0_g1_i2	-5.90059	4.92781e-11	1.72179e-09
CS4DTRINITY_DN12321_c2_g2_i2	-5.89716	8.98567e-64	3.48177e-61
BS4DTRINITY_DN34192_c0_g1_i1	-5.89525	1.18352e-11	4.37561e-10
CS4DTRINITY_DN12190_c0_g3_i6	-5.89046	4.52308e-62	1.67027e-59
BB7DTRINITY_DN10557_c0_g1_i1	-5.88961	1.00009e-63	3.86156e-61
CS4DTRINITY_DN11061_c5_g6_i1	-5.88743	1.56427e-06	3.07887e-05
AB7DTRINITY_DN30911_c1_g8_i1	-5.886	1.63215e-15	8.57731e-14
BB4DTRINITY_DN13452_c2_g8_i2	-5.88089	7.63619e-70	3.68562e-67
CB4DTRINITY_DN18551_c0_g1_i1	-5.87514	3.93978e-26	4.03491e-24
CS4DTRINITY_DN11596_c0_g4_i1	-5.87271	1.44499e-29	1.73975e-27
BS4DTRINITY_DN11761_c0_g1_i1	-5.86707	2.43333e-72	1.23684e-69
BS4DTRINITY_DN8424_c0_g1_i2	-5.86493	1.95156e-11	7.0738e-10
AB4DTRINITY_DN2606_c0_g1_i2	-5.86042	3.05876e-06	5.7274e-05
CS4DTRINITY_DN11889_c1_g1_i2	-5.85826	8.4139e-19	5.6178e-17
BS4DTRINITY_DN34227_c0_g1_i1	-5.85744	3.22507e-06	6.01629e-05
BB4DTRINITY_DN13507_c4_g2_i4	-5.85251	7.12798e-67	3.13758e-64
AS4DTRINITY_DN11792_c3_g6_i1	-5.84851	2.31167e-45	5.21285e-43
CB4DTRINITY_DN13782_c3_g10_i2	-5.84425	2.24021e-16	1.25809e-14
CS4DTRINITY_DN8653_c0_g1_i3	-5.83917	6.59466e-50	1.71765e-47
BS4DTRINITY_DN12200_c0_g1_i1	-5.83673	3.83613e-09	1.08131e-07
AS4DTRINITY_DN11113_c3_g18_i1	-5.83427	1.9481e-09	5.69548e-08
BS4DTRINITY_DN12004_c0_g5_i8	-5.83336	3.75753e-73	1.9413e-70
BS4DTRINITY_DN4384_c0_g1_i1	-5.82914	4.09842e-23	3.57659e-21
BS4DTRINITY_DN12702_c1_g1_i6	-5.81283	1.71858e-61	6.26225e-59
BS4DTRINITY_DN12927_c1_g1_i2	-5.80958	2.92107e-33	4.12377e-31
AB4DTRINITY_DN10084_c0_g1_i6	-5.80208	1.87135e-42	3.79248e-40
BS4DTRINITY_DN10346_c0_g1_i2	-5.79838	8.0958e-11	2.76119e-09
CS4DTRINITY_DN11965_c3_g1_i1	-5.77651	1.95134e-41	3.76727e-39
CS4DTRINITY_DN12004_c2_g1_i3	-5.76955	7.77093e-11	2.6578e-09
CS4DTRINITY_DN30154_c0_g1_i1	-5.75881	1.10699e-10	3.72076e-09
BS4DTRINITY_DN11458_c0_g1_i2	-5.75512	1.16225e-05	0.000195207
CS4DTRINITY_DN12377_c0_g1_i1	-5.7481	4.49622e-10	1.41326e-08
AS4DTRINITY_DN11658_c1_g1_i5	-5.74209	1.15525e-30	1.47311e-28
AS4DTRINITY_DN12317_c1_g8_i2	-5.74202	2.1432e-15	1.11512e-13
AS4DTRINITY_DN27006_c0_g1_i1	-5.74134	2.21364e-10	7.20707e-09
AB7DTRINITY_DN24193_c0_g1_i1	-5.73125	6.14e-41	1.16495e-38
CB4DTRINITY_DN8561_c0_g1_i2	-5.72997	1.1792e-17	7.28397e-16
AB7DTRINITY_DN30238_c0_g2_i4	-5.72294	2.29212e-10	7.45156e-09
CS4DTRINITY_DN11344_c1_g8_i1	-5.70918	3.09774e-23	2.72167e-21
CB4DTRINITY_DN13809_c0_g1_i2	-5.70833	2.30168e-10	7.4803e-09
BS4DTRINITY_DN11766_c0_g1_i4	-5.7019	1.6098e-09	4.75888e-08
AS4DTRINITY_DN12278_c0_g3_i14	-5.69955	1.93041e-67	8.6884e-65
AB4DTRINITY_DN10851_c2_g5_i1	-5.69924	1.06353e-64	4.2949e-62
AB4DTRINITY_DN6856_c0_g2_i1	-5.69678	6.03429e-06	0.000106957
AB4DTRINITY_DN10392_c1_g12_i2	-5.68767	2.07442e-72	1.0593e-69
AS4DTRINITY_DN5695_c0_g1_i1	-5.6854	1.28491e-58	4.28476e-56
BS4DTRINITY_DN12235_c5_g1_i3	-5.68163	7.44946e-64	2.89672e-61
BS4DTRINITY_DN833_c0_g2_i1	-5.67722	4.66984e-16	2.55731e-14
AS4DTRINITY_DN11383_c1_g12_i2	-5.6766	3.44223e-34	5.03053e-32
CS4DTRINITY_DN9597_c0_g2_i1	-5.66932	9.39673e-15	4.64954e-13
BB7DTRINITY_DN26549_c0_g1_i1	-5.669	1.46807e-09	4.35393e-08
CS4DTRINITY_DN2168_c0_g1_i1	-5.66073	6.96989e-26	7.03318e-24
CB7DTRINITY_DN2568_c0_g1_i2	-5.64538	6.97282e-26	7.03318e-24
CS4DTRINITY_DN8043_c0_g1_i2	-5.64011	6.0534e-10	1.87514e-08
AS4DTRINITY_DN11724_c0_g1_i5	-5.63905	4.42938e-34	6.4347e-32
AS4DTRINITY_DN11494_c0_g2_i1	-5.63769	1.74743e-41	3.39145e-39
AS4DTRINITY_DN10700_c0_g1_i2	-5.62619	3.27232e-09	9.29292e-08
BB4DTRINITY_DN12299_c3_g1_i2	-5.62171	2.66771e-09	7.66194e-08
CB4DTRINITY_DN10320_c0_g1_i3	-5.61649	1.27262e-22	1.08059e-20
CB4DTRINITY_DN10996_c0_g1_i3	-5.61567	4.32328e-16	2.37521e-14
BB4DTRINITY_DN9523_c0_g1_i1	-5.61494	3.97976e-43	8.29453e-41
AB4DTRINITY_DN11555_c0_g1_i1	-5.60009	6.36131e-64	2.48237e-61
BB4DTRINITY_DN13003_c2_g13_i1	-5.59602	1.14547e-09	3.44829e-08
AS4DTRINITY_DN9249_c0_g1_i3	-5.5959	1.07329e-21	8.63378e-20
BB4DTRINITY_DN11613_c0_g2_i2	-5.59485	3.80985e-09	1.07418e-07
CS4DTRINITY_DN11244_c3_g11_i2	-5.59331	1.47253e-12	5.97617e-11
CS4DTRINITY_DN10981_c2_g7_i2	-5.58854	1.73783e-46	4.03458e-44
BS4DTRINITY_DN11824_c0_g1_i1	-5.5787	2.05131e-09	5.98053e-08
CS4DTRINITY_DN11203_c0_g1_i2	-5.57491	1.75835e-09	5.17439e-08
AB4DTRINITY_DN11012_c1_g17_i1	-5.57375	1.8942e-09	5.54599e-08
AB4DTRINITY_DN6080_c0_g1_i2	-5.5661	1.14469e-42	2.33921e-40
CS4DTRINITY_DN11616_c2_g1_i7	-5.5635	1.15919e-41	2.27588e-39
BS4DTRINITY_DN24615_c0_g1_i1	-5.55243	8.58359e-09	2.3269e-07
BS4DTRINITY_DN10304_c0_g1_i1	-5.54587	1.52658e-08	4.00886e-07
BS4DTRINITY_DN12751_c1_g3_i2	-5.52618	2.82733e-53	8.11298e-51
CS4DTRINITY_DN12035_c1_g1_i1	-5.52605	1.99329e-13	8.75999e-12
BS4DTRINITY_DN8072_c0_g1_i1	-5.51938	3.79191e-09	1.06926e-07
AB4DTRINITY_DN10766_c2_g1_i1	-5.51686	2.4683e-19	1.70832e-17
BS4DTRINITY_DN12485_c1_g3_i1	-5.51611	4.54686e-15	2.30367e-13
AS4DTRINITY_DN3241_c0_g1_i1	-5.51522	3.2883e-09	9.33347e-08
BB4DTRINITY_DN13329_c2_g1_i5	-5.50137	6.23182e-34	9.00562e-32
BS4DTRINITY_DN10905_c0_g1_i1	-5.50096	4.98195e-09	1.38864e-07
CB4DTRINITY_DN13100_c0_g1_i1	-5.49836	5.19012e-13	2.1984e-11
BB4DTRINITY_DN8063_c0_g1_i2	-5.49809	1.41017e-66	6.14579e-64
CB4DTRINITY_DN9697_c0_g1_i2	-5.4955	1.24121e-62	4.6697e-60
BB7DTRINITY_DN10522_c0_g1_i2	-5.49434	6.42664e-05	0.000930547
CS4DTRINITY_DN11026_c3_g1_i2	-5.48747	3.71787e-20	2.71757e-18
AS4DTRINITY_DN7368_c0_g1_i3	-5.48542	6.36048e-09	1.74722e-07
CS4DTRINITY_DN12287_c0_g1_i9	-5.48503	1.91771e-26	2.00221e-24
AS4DTRINITY_DN11858_c0_g2_i8	-5.48381	2.36373e-63	9.07908e-61
AS4DTRINITY_DN12162_c1_g1_i2	-5.48193	5.79945e-09	1.6013e-07
AS4DTRINITY_DN7864_c0_g2_i1	-5.48157	1.82267e-08	4.73501e-07
BS4DTRINITY_DN12888_c2_g7_i1	-5.4804	2.36725e-66	1.02158e-63
AS4DTRINITY_DN11929_c0_g3_i2	-5.47117	7.28229e-09	1.98705e-07
AB7DTRINITY_DN29880_c0_g1_i2	-5.46574	1.24217e-66	5.42438e-64
AB4DTRINITY_DN10555_c0_g12_i3	-5.46317	2.46363e-17	1.48879e-15
BB4DTRINITY_DN9449_c0_g1_i1	-5.46015	2.69412e-14	1.28343e-12
CS4DTRINITY_DN11093_c1_g11_i3	-5.4524	2.17664e-08	5.59578e-07
AB4DTRINITY_DN10610_c0_g11_i1	-5.44855	9.60273e-09	2.58622e-07
AB4DTRINITY_DN10570_c0_g8_i1	-5.44784	1.03007e-08	2.76202e-07
AB4DTRINITY_DN7738_c0_g2_i1	-5.44418	2.64325e-08	6.72156e-07
CS4DTRINITY_DN11490_c2_g1_i3	-5.44206	1.3291e-58	4.4254e-56
CS4DTRINITY_DN11669_c2_g2_i5	-5.43957	1.64622e-39	2.99186e-37
BS4DTRINITY_DN12107_c0_g1_i8	-5.43956	1.01755e-35	1.58943e-33
BB4DTRINITY_DN4042_c0_g1_i2	-5.43755	9.6977e-37	1.57169e-34
BS4DTRINITY_DN12200_c0_g2_i1	-5.43411	2.35947e-12	9.39556e-11
CS4DTRINITY_DN10975_c1_g4_i4	-5.43346	7.75357e-26	7.79212e-24
BS4DTRINITY_DN12521_c0_g1_i1	-5.43143	4.5776e-05	0.000685874
CS4DTRINITY_DN10020_c0_g1_i2	-5.42509	2.87768e-08	7.28487e-07
AS4DTRINITY_DN11245_c3_g1_i1	-5.41909	3.88693e-11	1.37359e-09
AS4DTRINITY_DN10195_c0_g1_i4	-5.41634	1.47054e-31	1.93663e-29
CS4DTRINITY_DN11599_c7_g3_i1	-5.41472	4.74734e-18	3.01714e-16
BS4DTRINITY_DN12289_c0_g1_i2	-5.41125	2.41664e-12	9.61279e-11
AB7DTRINITY_DN44099_c0_g1_i1	-5.41063	4.56393e-08	1.12735e-06
AB4DTRINITY_DN6016_c0_g1_i3	-5.40673	3.93762e-14	1.84428e-12
AS4DTRINITY_DN8755_c0_g2_i4	-5.40307	1.94913e-08	5.03657e-07
AS4DTRINITY_DN11306_c0_g1_i1	-5.40239	2.95787e-12	1.16478e-10
BS4DTRINITY_DN11577_c0_g1_i7	-5.40038	4.09745e-08	1.01864e-06
CS4DTRINITY_DN12505_c9_g2_i1	-5.39241	5.88678e-15	2.95533e-13
AB4DTRINITY_DN10166_c0_g5_i2	-5.39073	7.5364e-41	1.42621e-38
BS4DTRINITY_DN10818_c0_g1_i3	-5.38762	4.41748e-12	1.70568e-10
AS4DTRINITY_DN2322_c0_g1_i1	-5.38743	7.40198e-14	3.37706e-12
AB4DTRINITY_DN6222_c1_g1_i1	-5.38706	7.90857e-40	1.4517e-37
AS4DTRINITY_DN9857_c0_g5_i1	-5.38513	2.28035e-12	9.09699e-11
CB4DTRINITY_DN13309_c0_g1_i4	-5.3843	6.57699e-22	5.36716e-20
BS4DTRINITY_DN4130_c0_g1_i2	-5.38097	1.01075e-37	1.71515e-35
CS4DTRINITY_DN11561_c1_g14_i1	-5.3807	1.3265e-65	5.51888e-63
AB4DTRINITY_DN10781_c1_g11_i1	-5.37946	8.56356e-22	6.91396e-20
CS4DTRINITY_DN11226_c0_g3_i1	-5.37639	8.19892e-63	3.09518e-60
CS4DTRINITY_DN12055_c0_g2_i1	-5.37513	1.74406e-08	4.54152e-07
AS4DTRINITY_DN4744_c0_g1_i2	-5.3731	2.11994e-08	5.45767e-07
AS4DTRINITY_DN8958_c0_g1_i1	-5.37261	2.04769e-16	1.15321e-14
AB7DTRINITY_DN30631_c4_g6_i1	-5.37117	1.16974e-13	5.24224e-12
BS4DTRINITY_DN13058_c0_g1_i10	-5.36855	2.729e-58	8.97792e-56
AB4DTRINITY_DN11009_c0_g2_i6	-5.36828	7.49653e-58	2.44793e-55
BB4DTRINITY_DN12902_c0_g3_i5	-5.36612	1.61211e-38	2.82041e-36
AS4DTRINITY_DN11734_c0_g2_i4	-5.36438	1.65888e-18	1.08468e-16
CB4DTRINITY_DN4835_c0_g1_i2	-5.35735	2.43485e-32	3.31202e-30
BS4DTRINITY_DN12538_c3_g1_i1	-5.35533	0.000176439	0.00231172
CS4DTRINITY_DN25507_c0_g1_i1	-5.35492	8.48492e-05	0.00119616
AS4DTRINITY_DN11934_c1_g1_i1	-5.35382	4.74818e-13	2.01859e-11
CB4DTRINITY_DN14405_c1_g1_i1	-5.35212	4.90468e-14	2.2788e-12
CS4DTRINITY_DN11026_c3_g6_i1	-5.34901	5.66879e-53	1.61402e-50
AS4DTRINITY_DN11349_c6_g1_i4	-5.34649	3.6773e-08	9.18965e-07
BS4DTRINITY_DN12401_c2_g8_i5	-5.3443	5.50281e-44	1.1862e-41
AB4DTRINITY_DN11038_c1_g1_i1	-5.34208	1.79538e-18	1.1704e-16
AB4DTRINITY_DN2050_c0_g1_i1	-5.33972	1.04685e-07	2.45918e-06
AB4DTRINITY_DN10539_c0_g2_i3	-5.33911	2.09598e-32	2.86345e-30
AB7DTRINITY_DN30758_c6_g2_i1	-5.32516	2.8008e-33	3.96161e-31
BB4DTRINITY_DN13467_c0_g4_i6	-5.32414	1.2311e-07	2.86418e-06
CS4DTRINITY_DN35354_c0_g1_i1	-5.323	8.101e-32	1.07796e-29
BS4DTRINITY_DN11937_c2_g4_i2	-5.31316	4.31993e-61	1.54848e-58
BS4DTRINITY_DN10078_c0_g1_i1	-5.31265	1.457e-10	4.82897e-09
AS4DTRINITY_DN11956_c0_g3_i4	-5.30417	1.88871e-13	8.31536e-12
BB4DTRINITY_DN4291_c0_g1_i1	-5.30355	1.60474e-10	5.30308e-09
AS4DTRINITY_DN11404_c1_g6_i1	-5.30302	1.2048e-24	1.13755e-22
BS4DTRINITY_DN12975_c1_g12_i1	-5.30256	1.55244e-41	3.02368e-39
CS4DTRINITY_DN5486_c0_g1_i2	-5.3021	2.1669e-27	2.35163e-25
CB4DTRINITY_DN6482_c0_g1_i2	-5.29834	4.50062e-19	3.07304e-17
BB4DTRINITY_DN13507_c4_g8_i1	-5.28602	4.43031e-46	1.01569e-43
BB4DTRINITY_DN8806_c0_g2_i2	-5.28529	7.7434e-58	2.5248e-55
BB4DTRINITY_DN13515_c0_g1_i13	-5.28423	2.03048e-48	5.04957e-46
BS4DTRINITY_DN2462_c0_g1_i1	-5.2805	8.42525e-08	2.00422e-06
CS4DTRINITY_DN7339_c0_g1_i4	-5.27977	7.00352e-08	1.68348e-06
AB7DTRINITY_DN3165_c0_g1_i2	-5.27297	1.06074e-07	2.48994e-06
BS4DTRINITY_DN10997_c0_g3_i1	-5.27261	2.71767e-40	5.05603e-38
BS4DTRINITY_DN12848_c0_g1_i8	-5.27093	5.57068e-14	2.57843e-12
AS4DTRINITY_DN11809_c2_g2_i3	-5.27002	2.85684e-20	2.10287e-18
BS4DTRINITY_DN12697_c0_g1_i1	-5.26614	3.59052e-17	2.14913e-15
CS4DTRINITY_DN6851_c0_g1_i1	-5.26374	3.19736e-21	2.50428e-19
BS4DTRINITY_DN11876_c0_g1_i2	-5.26205	2.1794e-07	4.90652e-06
AS4DTRINITY_DN11356_c2_g7_i3	-5.26111	2.08693e-36	3.34775e-34
AS4DTRINITY_DN11286_c3_g1_i1	-5.25788	7.11714e-18	4.46905e-16
AB7DTRINITY_DN27297_c0_g2_i1	-5.25009	4.97644e-51	1.33243e-48
BB4DTRINITY_DN1376_c0_g1_i2	-5.24823	1.17815e-07	2.74825e-06
CS4DTRINITY_DN8284_c0_g3_i1	-5.248	2.76859e-07	6.13322e-06
CS4DTRINITY_DN6249_c0_g1_i1	-5.24719	0.000258619	0.00325662
BS7D1TRINITY_DN1491_c0_g1_i1	-5.24291	3.06646e-28	3.47705e-26
BB4DTRINITY_DN13239_c4_g7_i2	-5.24255	8.13363e-61	2.88729e-58
AS4DTRINITY_DN11218_c0_g2_i4	-5.24174	6.05169e-62	2.22727e-59
CS4DTRINITY_DN8830_c0_g1_i1	-5.23458	1.47204e-61	5.37281e-59
BB4DTRINITY_DN9035_c0_g2_i1	-5.23004	1.6689e-07	3.81856e-06
AS4DTRINITY_DN11980_c4_g10_i1	-5.22764	5.39139e-40	9.94623e-38
CB4DTRINITY_DN13903_c7_g2_i2	-5.22659	4.5838e-52	1.27219e-49
BS4DTRINITY_DN4141_c0_g1_i1	-5.22265	4.85558e-11	1.69817e-09
AS4DTRINITY_DN8648_c0_g1_i4	-5.21939	4.33382e-07	9.33293e-06
CS4DTRINITY_DN6873_c0_g1_i1	-5.21909	4.46582e-11	1.56759e-09
CB4DTRINITY_DN14546_c2_g1_i11	-5.21592	3.72787e-48	9.17745e-46
CS4DTRINITY_DN8922_c0_g1_i3	-5.21395	3.85965e-07	8.37491e-06
AS4DTRINITY_DN7637_c0_g1_i1	-5.2112	2.85404e-06	5.37839e-05
CS4DTRINITY_DN12235_c1_g5_i3	-5.21107	1.73938e-62	6.49794e-60
CS4DTRINITY_DN12452_c4_g1_i3	-5.21098	8.68621e-52	2.38075e-49
AS4DTRINITY_DN7458_c0_g1_i1	-5.20981	7.18164e-17	4.20373e-15
CS4DTRINITY_DN11265_c0_g2_i2	-5.20477	9.33583e-08	2.20913e-06
AB4DTRINITY_DN10281_c0_g4_i1	-5.20313	3.69592e-10	1.17209e-08
AS4DTRINITY_DN19998_c0_g1_i1	-5.19979	1.82698e-26	1.91111e-24
AS4DTRINITY_DN11565_c0_g9_i3	-5.19952	3.96113e-52	1.10495e-49
CS4DTRINITY_DN12214_c1_g2_i3	-5.19634	5.52191e-07	1.16936e-05
CS4DTRINITY_DN5829_c0_g1_i3	-5.19565	3.34979e-25	3.25786e-23
AS4DTRINITY_DN12237_c1_g6_i2	-5.19347	0.000258434	0.00325485
AB4DTRINITY_DN11186_c0_g13_i1	-5.18956	0.000404889	0.00485516
BS4DTRINITY_DN12438_c0_g1_i1	-5.18583	1.42375e-19	1.00048e-17
AS4DTRINITY_DN4313_c0_g1_i1	-5.18565	2.23566e-07	5.02548e-06
AS4DTRINITY_DN11393_c7_g2_i3	-5.18177	3.87202e-39	6.96233e-37
CS4DTRINITY_DN11307_c2_g3_i1	-5.18127	0.000226722	0.00289606
BB4DTRINITY_DN13445_c0_g1_i5	-5.18008	5.68398e-07	1.20217e-05
CS4DTRINITY_DN11147_c1_g1_i2	-5.18001	1.79134e-47	4.33722e-45
CS4DTRINITY_DN12278_c0_g4_i1	-5.17977	1.78749e-14	8.64442e-13
CS4DTRINITY_DN1243_c0_g1_i1	-5.17959	1.16347e-15	6.1882e-14
CB7DTRINITY_DN17329_c1_g7_i1	-5.17871	5.68217e-63	2.16739e-60
BB4DTRINITY_DN11688_c0_g1_i2	-5.17589	3.23205e-16	1.79631e-14
BS4DTRINITY_DN7902_c0_g1_i1	-5.17278	5.78017e-28	6.44128e-26
BS4DTRINITY_DN11352_c0_g1_i1	-5.17219	2.17996e-52	6.14323e-50
AB7DTRINITY_DN30756_c3_g2_i4	-5.16544	2.07059e-16	1.16551e-14
CB4DTRINITY_DN12270_c0_g2_i2	-5.16514	2.84298e-12	1.12275e-10
CS4DTRINITY_DN11137_c0_g7_i1	-5.16244	2.86906e-07	6.3443e-06
AB4DTRINITY_DN3922_c0_g1_i1	-5.16135	6.4959e-10	2.00469e-08
AS4DTRINITY_DN11725_c0_g1_i1	-5.16124	8.19954e-07	1.69068e-05
AB7DTRINITY_DN30007_c7_g2_i1	-5.16083	5.99899e-33	8.38293e-31
AB7DTRINITY_DN30331_c0_g2_i2	-5.15348	2.98513e-07	6.57915e-06
BS4DTRINITY_DN12372_c1_g5_i3	-5.15308	8.11184e-18	5.06476e-16
AS4DTRINITY_DN5554_c0_g1_i1	-5.15227	9.05707e-07	1.8536e-05
BB4DTRINITY_DN12737_c10_g1_i3	-5.15162	2.58108e-22	2.15667e-20
BS4DTRINITY_DN10730_c0_g1_i1	-5.15128	8.45503e-22	6.83134e-20
BS7D1TRINITY_DN10806_c1_g3_i2	-5.15092	1.03957e-48	2.60589e-46
CS4DTRINITY_DN11915_c2_g4_i1	-5.1466	6.96446e-48	1.70311e-45
CB4DTRINITY_DN9228_c0_g1_i1	-5.1443	1.38555e-18	9.09469e-17
CS4DTRINITY_DN11850_c0_g2_i1	-5.13871	5.40466e-43	1.12112e-40
BS4DTRINITY_DN14414_c0_g1_i1	-5.13526	1.19323e-33	1.70863e-31
BB4DTRINITY_DN10543_c0_g2_i1	-5.13362	7.70797e-34	1.11096e-31
CS4DTRINITY_DN6930_c0_g1_i1	-5.13289	4.67822e-23	4.07127e-21
CS4DTRINITY_DN11855_c1_g5_i3	-5.13237	7.41353e-32	9.87674e-30
BB4DTRINITY_DN3240_c0_g1_i1	-5.13056	4.47143e-07	9.60184e-06
CB4DTRINITY_DN13546_c0_g2_i1	-5.12849	1.62921e-35	2.51452e-33
AS4DTRINITY_DN2632_c0_g1_i1	-5.12832	9.98066e-17	5.76091e-15
CS4DTRINITY_DN9987_c0_g1_i1	-5.11927	5.57222e-07	1.17967e-05
AB7DTRINITY_DN23278_c0_g1_i2	-5.11841	3.6035e-33	5.07091e-31
AB7DTRINITY_DN23294_c0_g1_i2	-5.11733	4.4556e-17	2.64892e-15
CS4DTRINITY_DN6417_c0_g1_i1	-5.11588	2.47725e-10	8.01553e-09
CS4DTRINITY_DN5111_c0_g1_i1	-5.11149	1.05258e-22	8.98958e-21
AB7DTRINITY_DN30421_c3_g1_i3	-5.11066	1.26882e-06	2.53359e-05
BS4DTRINITY_DN11923_c6_g1_i7	-5.10638	1.5034e-12	6.09358e-11
AB7DTRINITY_DN30477_c0_g6_i8	-5.10631	1.93843e-15	1.01312e-13
BS4DTRINITY_DN257_c0_g1_i1	-5.10528	8.83153e-33	1.2217e-30
BS4DTRINITY_DN12166_c0_g1_i3	-5.10448	5.41366e-14	2.50998e-12
CS4DTRINITY_DN10899_c0_g1_i1	-5.10367	1.81756e-11	6.61089e-10
BS4DTRINITY_DN9254_c0_g1_i1	-5.1018	8.41523e-07	1.73126e-05
BS4DTRINITY_DN11891_c2_g12_i2	-5.09196	5.46931e-07	1.15866e-05
BS4DTRINITY_DN11661_c0_g3_i1	-5.08615	2.61955e-14	1.24953e-12
CB7DTRINITY_DN11643_c0_g1_i3	-5.0843	1.88215e-61	6.84695e-59
CB4DTRINITY_DN5603_c0_g1_i1	-5.08408	2.69359e-55	8.1321e-53
AS4DTRINITY_DN4366_c0_g1_i1	-5.08294	1.3611e-14	6.64603e-13
AS4DTRINITY_DN12070_c1_g1_i1	-5.08066	3.99367e-37	6.56433e-35
AB7DTRINITY_DN30525_c5_g4_i1	-5.07998	0.000769644	0.00855722
AS4DTRINITY_DN6849_c0_g1_i1	-5.07639	2.51726e-06	4.78388e-05
AB7DTRINITY_DN91328_c0_g1_i1	-5.07396	3.57007e-11	1.26543e-09
CS4DTRINITY_DN12497_c1_g3_i1	-5.07346	3.33051e-10	1.06264e-08
AB4DTRINITY_DN10451_c0_g2_i1	-5.06569	7.63348e-57	2.43485e-54
BB7DTRINITY_DN3066_c0_g1_i2	-5.06421	0.000847054	0.00929997
BS4DTRINITY_DN13080_c0_g8_i1	-5.06177	2.33463e-06	4.4669e-05
CB4DTRINITY_DN3246_c0_g1_i2	-5.05861	2.0921e-06	4.03761e-05
AB4DTRINITY_DN5496_c0_g1_i1	-5.0574	3.12541e-11	1.11486e-09
BB4DTRINITY_DN16261_c0_g1_i1	-5.05111	1.75212e-20	1.3112e-18
BB4DTRINITY_DN12906_c0_g9_i1	-5.0507	4.24815e-20	3.09081e-18
BS4DTRINITY_DN534_c0_g1_i1	-5.05032	1.8426e-26	1.92654e-24
AS4DTRINITY_DN10112_c0_g1_i1	-5.04827	2.33381e-54	6.91314e-52
CB4DTRINITY_DN14001_c2_g1_i1	-5.04654	9.01442e-06	0.000154383
CS4DTRINITY_DN9095_c0_g1_i4	-5.04549	9.9807e-07	2.02661e-05
AS4DTRINITY_DN12244_c0_g1_i1	-5.04352	1.22883e-20	9.29387e-19
BB4DTRINITY_DN11888_c0_g2_i3	-5.04237	7.38919e-36	1.15914e-33
CB4DTRINITY_DN14467_c1_g12_i1	-5.04098	3.63608e-21	2.83479e-19
BB4DTRINITY_DN13291_c0_g4_i2	-5.03677	0.00101016	0.0108367
BS4DTRINITY_DN12626_c0_g1_i1	-5.03552	9.61454e-11	3.25047e-09
AB4DTRINITY_DN10781_c1_g13_i1	-5.03431	1.00103e-14	4.94538e-13
CS4DTRINITY_DN9975_c0_g1_i2	-5.03168	5.43193e-11	1.89163e-09
AS4DTRINITY_DN12241_c3_g1_i11	-5.03137	1.21553e-48	3.03662e-46
BB4DTRINITY_DN21332_c0_g1_i1	-5.02847	3.43289e-11	1.21862e-09
AS4DTRINITY_DN12071_c1_g2_i1	-5.0263	3.02541e-60	1.0586e-57
AS4DTRINITY_DN10901_c0_g1_i2	-5.02338	9.15323e-10	2.78211e-08
BB7DTRINITY_DN15438_c0_g1_i3	-5.02078	2.44187e-45	5.48956e-43
BS4DTRINITY_DN13134_c1_g4_i1	-5.02038	3.17384e-41	6.07943e-39
AS4DTRINITY_DN12246_c2_g1_i3	-5.01511	1.6309e-35	2.51536e-33
BS4DTRINITY_DN12526_c0_g5_i1	-5.01078	1.57149e-54	4.68022e-52
CB7DTRINITY_DN16162_c1_g3_i6	-5.00504	0.00104755	0.0111827
AS4DTRINITY_DN12169_c0_g1_i1	-5.00076	2.3054e-48	5.72033e-46
BS4DTRINITY_DN8636_c0_g1_i3	-4.99472	9.34625e-18	5.81075e-16
BB4DTRINITY_DN11571_c0_g1_i1	-4.99453	4.07168e-06	7.44666e-05
AS4DTRINITY_DN27520_c0_g1_i1	-4.99419	7.30295e-11	2.50475e-09
AS4DTRINITY_DN11226_c0_g1_i1	-4.9937	4.85125e-06	8.75098e-05
AS4DTRINITY_DN12244_c0_g2_i1	-4.99328	2.15406e-10	7.02461e-09
CB7DTRINITY_DN16747_c0_g2_i1	-4.99006	3.8091e-06	6.99959e-05
AS4DTRINITY_DN12108_c1_g4_i6	-4.98884	4.36952e-29	5.13445e-27
CS4DTRINITY_DN12307_c0_g5_i3	-4.98649	5.79832e-17	3.41764e-15
CS4DTRINITY_DN10323_c0_g1_i2	-4.98645	1.11638e-10	3.75006e-09
AB4DTRINITY_DN10949_c4_g1_i6	-4.98334	4.22202e-18	2.69183e-16
AS4DTRINITY_DN1889_c0_g1_i1	-4.98309	1.71633e-05	0.000279957
BS4DTRINITY_DN1858_c0_g1_i2	-4.97846	1.39603e-09	4.1554e-08
CS4DTRINITY_DN11940_c2_g3_i2	-4.97844	1.39097e-15	7.34845e-14
AS4DTRINITY_DN23439_c0_g1_i1	-4.97819	1.8403e-13	8.10707e-12
AB4DTRINITY_DN1337_c0_g1_i1	-4.97366	1.51039e-09	4.47281e-08
BS4DTRINITY_DN12895_c1_g6_i1	-4.97163	0.000825076	0.00908997
BS7D1TRINITY_DN9625_c0_g1_i4	-4.97085	4.92177e-06	8.86511e-05
CS4DTRINITY_DN12481_c0_g1_i3	-4.95714	5.21632e-06	9.35354e-05
BB4DTRINITY_DN13507_c4_g9_i4	-4.95453	1.6621e-51	4.51616e-49
AS4DTRINITY_DN7969_c0_g1_i1	-4.95383	1.46563e-19	1.02893e-17
BS4DTRINITY_DN20385_c2_g1_i1	-4.9534	0.00151486	0.0154239
BS4DTRINITY_DN12498_c0_g1_i3	-4.95262	7.05948e-17	4.13442e-15
AS4DTRINITY_DN7052_c1_g1_i1	-4.95065	2.63998e-16	1.47695e-14
BB4DTRINITY_DN12700_c3_g1_i1	-4.95053	3.16454e-51	8.54577e-49
AB4DTRINITY_DN11047_c0_g1_i4	-4.94596	2.17584e-05	0.000348413
AS4DTRINITY_DN12169_c1_g2_i5	-4.94568	1.18659e-31	1.57228e-29
AS4DTRINITY_DN11566_c1_g2_i3	-4.94467	0.00150052	0.0152956
BS4DTRINITY_DN17244_c0_g1_i1	-4.94404	5.12981e-23	4.46075e-21
AB7DTRINITY_DN30718_c2_g7_i7	-4.94084	1.71953e-47	4.16794e-45
AB4DTRINITY_DN4324_c0_g1_i1	-4.93833	2.8555e-06	5.37977e-05
AB4DTRINITY_DN10391_c0_g1_i1	-4.9375	1.67919e-53	4.831e-51
BB4DTRINITY_DN12890_c0_g5_i1	-4.93666	3.5409e-59	1.20264e-56
AS4DTRINITY_DN12273_c2_g2_i6	-4.93665	3.06965e-54	9.05624e-52
BS4DTRINITY_DN11989_c1_g11_i2	-4.93495	2.2874e-50	6.04361e-48
BS4DTRINITY_DN11734_c0_g2_i1	-4.9305	5.38422e-26	5.46338e-24
BB4DTRINITY_DN12456_c1_g1_i8	-4.92966	1.27765e-50	3.39611e-48
CS4DTRINITY_DN11516_c2_g7_i1	-4.92734	1.31484e-54	3.92647e-52
BS4DTRINITY_DN5776_c0_g1_i2	-4.92172	2.39427e-09	6.91902e-08
BS4DTRINITY_DN12022_c2_g2_i6	-4.91907	1.08041e-11	4.01665e-10
CS4DTRINITY_DN6126_c0_g1_i1	-4.91832	4.187e-14	1.95526e-12
BB4DTRINITY_DN11698_c0_g1_i2	-4.9168	2.30675e-13	1.00752e-11
AS4DTRINITY_DN12069_c0_g4_i2	-4.91394	2.9285e-44	6.3438e-42
BS4DTRINITY_DN20322_c0_g1_i1	-4.90712	8.72941e-17	5.07059e-15
AB7DTRINITY_DN14902_c0_g1_i1	-4.90535	3.05739e-18	1.96582e-16
BB4DTRINITY_DN13364_c3_g6_i4	-4.903	2.36603e-10	7.67935e-09
BS4DTRINITY_DN12620_c1_g1_i1	-4.89829	3.92187e-05	0.000596867
AS4DTRINITY_DN8487_c0_g2_i1	-4.89789	1.17751e-33	1.68723e-31
AS4DTRINITY_DN11087_c1_g13_i1	-4.8976	8.69689e-06	0.00014941
AB4DTRINITY_DN10821_c2_g16_i3	-4.89371	5.19447e-06	9.32121e-05
CS4DTRINITY_DN12501_c1_g1_i6	-4.89279	4.43509e-51	1.18893e-48
BS4DTRINITY_DN12234_c2_g6_i2	-4.88884	2.47566e-20	1.83456e-18
BS4DTRINITY_DN12971_c0_g7_i1	-4.88821	5.35772e-35	8.09873e-33
AS4DTRINITY_DN11804_c2_g1_i8	-4.88758	6.58005e-09	1.80461e-07
CB4DTRINITY_DN13809_c0_g4_i1	-4.88731	8.86572e-20	6.3124e-18
AS4DTRINITY_DN12069_c0_g3_i2	-4.88596	1.75663e-35	2.70549e-33
CS4DTRINITY_DN12143_c1_g13_i2	-4.88232	2.73202e-10	8.79976e-09
BS4DTRINITY_DN13002_c1_g2_i8	-4.87998	4.52168e-18	2.88038e-16
AB7DTRINITY_DN30791_c1_g3_i1	-4.87845	6.78457e-19	4.56639e-17
AS4DTRINITY_DN8521_c0_g1_i1	-4.87825	6.1515e-06	0.000108815
CB4DTRINITY_DN10191_c1_g1_i1	-4.87684	4.60836e-06	8.34303e-05
BS4DTRINITY_DN12098_c2_g1_i2	-4.87605	8.58712e-10	2.61763e-08
AS4DTRINITY_DN11616_c0_g2_i1	-4.87544	5.65006e-06	0.000100683
AS4DTRINITY_DN11440_c2_g7_i1	-4.87532	5.31689e-13	2.25036e-11
BB7DTRINITY_DN17796_c0_g1_i1	-4.87445	4.35519e-12	1.68429e-10
CS4DTRINITY_DN12307_c0_g10_i1	-4.87151	7.30591e-31	9.38493e-29
CS4DTRINITY_DN12180_c4_g3_i4	-4.87134	1.53245e-05	0.000252226
BB4DTRINITY_DN12663_c0_g20_i1	-4.86768	6.5794e-06	0.000115646
AS4DTRINITY_DN11845_c1_g4_i1	-4.86308	2.37605e-25	2.33665e-23
CB4DTRINITY_DN782_c0_g1_i1	-4.86187	4.69047e-22	3.86058e-20
AS4DTRINITY_DN9795_c0_g3_i1	-4.85824	6.88627e-21	5.29557e-19
CB4DTRINITY_DN8736_c0_g1_i1	-4.85602	0.00216901	0.021014
CS4DTRINITY_DN11949_c0_g1_i7	-4.85456	2.76347e-49	7.03133e-47
AS4DTRINITY_DN11466_c2_g3_i4	-4.85356	1.30152e-31	1.71836e-29
AB4DTRINITY_DN9794_c0_g3_i1	-4.85322	0.00151016	0.0153796
CS4DTRINITY_DN11445_c1_g1_i2	-4.85203	1.22873e-42	2.50398e-40
AB7DTRINITY_DN29908_c1_g1_i9	-4.8494	3.84748e-32	5.1823e-30
AB4DTRINITY_DN10325_c4_g1_i2	-4.8479	7.9911e-06	0.000138356
CS4DTRINITY_DN12433_c1_g4_i1	-4.8467	2.13101e-31	2.78676e-29
AS4DTRINITY_DN9958_c0_g1_i1	-4.84625	4.36519e-12	1.68756e-10
CS4DTRINITY_DN9163_c0_g1_i5	-4.84317	1.12112e-24	1.06128e-22
AB7DTRINITY_DN29735_c2_g1_i6	-4.84173	2.29121e-15	1.18988e-13
CS4DTRINITY_DN11479_c1_g2_i1	-4.84088	0.00146248	0.0149612
BB4DTRINITY_DN8704_c0_g1_i1	-4.84087	5.37787e-08	1.31541e-06
CS4DTRINITY_DN12409_c2_g5_i1	-4.84039	7.81904e-06	0.000135663
BS4DTRINITY_DN8137_c0_g1_i1	-4.83986	1.07456e-20	8.15798e-19
AB4DTRINITY_DN12087_c0_g1_i1	-4.83632	6.56005e-08	1.58276e-06
AB4DTRINITY_DN10515_c0_g3_i3	-4.83223	1.05611e-45	2.40122e-43
AB7DTRINITY_DN29603_c0_g1_i1	-4.83008	1.18941e-07	2.77305e-06
BB4DTRINITY_DN12274_c0_g1_i3	-4.82784	1.93127e-39	3.50125e-37
AB4DTRINITY_DN29557_c0_g1_i1	-4.82682	0.00193115	0.019004
AS4DTRINITY_DN11279_c3_g2_i2	-4.82632	1.9268e-05	0.000311334
CS4DTRINITY_DN12079_c1_g2_i1	-4.82614	1.19931e-08	3.18901e-07
AS4DTRINITY_DN12049_c1_g1_i1	-4.82411	4.97194e-40	9.18782e-38
AB4DTRINITY_DN11377_c7_g23_i1	-4.82409	1.5481e-24	1.45173e-22
BB4DTRINITY_DN9912_c0_g1_i2	-4.82308	1.67869e-20	1.25881e-18
AS4DTRINITY_DN23434_c0_g1_i1	-4.82221	1.32575e-08	3.50744e-07
BB4DTRINITY_DN13262_c0_g8_i2	-4.82092	1.85915e-05	0.000301466
AS4DTRINITY_DN19520_c0_g1_i1	-4.81829	0.00309462	0.0285119
AB4DTRINITY_DN11179_c2_g2_i8	-4.81754	3.15534e-23	2.77118e-21
CB4DTRINITY_DN11619_c0_g1_i1	-4.81639	2.4356e-09	7.03198e-08
CS4DTRINITY_DN12276_c0_g2_i1	-4.81405	1.50449e-09	4.45596e-08
BB7DTRINITY_DN16688_c0_g3_i1	-4.81397	1.58899e-34	2.35026e-32
CB4DTRINITY_DN5673_c0_g1_i2	-4.81334	2.57171e-15	1.3299e-13
AB4DTRINITY_DN7328_c0_g1_i2	-4.81255	0.00179654	0.0178729
AB7DTRINITY_DN31382_c3_g1_i1	-4.81099	1.25747e-09	3.76846e-08
BS4DTRINITY_DN11526_c0_g1_i1	-4.80364	1.97554e-08	5.10142e-07
CS4DTRINITY_DN13919_c0_g1_i1	-4.79649	2.21681e-05	0.000354189
CS4DTRINITY_DN5996_c0_g1_i1	-4.79629	1.11195e-17	6.88601e-16
AB4DTRINITY_DN10608_c2_g1_i2	-4.79591	5.43498e-20	3.93092e-18
CB7DTRINITY_DN11546_c0_g1_i2	-4.79579	2.46156e-05	0.000390262
AB4DTRINITY_DN11227_c1_g6_i2	-4.79483	0.00294491	0.0273248
BS4DTRINITY_DN8690_c0_g1_i1	-4.79442	7.87208e-05	0.00111771
CS4DTRINITY_DN12477_c0_g1_i14	-4.7924	6.33119e-44	1.36077e-41
AS4DTRINITY_DN7771_c0_g2_i1	-4.79081	1.17527e-11	4.34743e-10
AB4DTRINITY_DN8473_c0_g1_i1	-4.78984	5.7464e-31	7.41771e-29
BS4DTRINITY_DN11674_c0_g1_i2	-4.7834	3.80469e-05	0.000581184
BS4DTRINITY_DN12653_c1_g6_i5	-4.78227	5.54143e-25	5.33046e-23
BS4DTRINITY_DN12773_c1_g9_i1	-4.77925	2.58154e-55	7.81524e-53
AS4DTRINITY_DN8706_c0_g1_i2	-4.77895	3.00454e-05	0.000467624
AB4DTRINITY_DN6634_c1_g2_i1	-4.77621	4.60812e-12	1.77462e-10
AS4DTRINITY_DN1747_c0_g1_i1	-4.77508	2.965e-05	0.000462222
BB4DTRINITY_DN6568_c0_g1_i1	-4.76813	1.44344e-05	0.000238449
AS4DTRINITY_DN11914_c0_g16_i1	-4.76497	6.37471e-15	3.193e-13
BS7D1TRINITY_DN744_c0_g1_i2	-4.76275	3.4903e-32	4.71853e-30
CS4DTRINITY_DN11626_c1_g2_i6	-4.76124	2.19428e-09	6.37879e-08
AS4DTRINITY_DN7927_c0_g1_i1	-4.75878	8.84179e-10	2.69303e-08
BB7DTRINITY_DN16984_c2_g4_i1	-4.75857	1.90384e-21	1.5116e-19
CS4DTRINITY_DN8418_c0_g1_i4	-4.75561	7.63679e-15	3.80265e-13
CS4DTRINITY_DN5643_c0_g1_i1	-4.75522	3.20302e-15	1.644e-13
CS4DTRINITY_DN11284_c1_g16_i1	-4.75344	1.80773e-05	0.000293733
CS4DTRINITY_DN11951_c5_g3_i1	-4.75301	1.33991e-55	4.06198e-53
CS4DTRINITY_DN12198_c4_g3_i1	-4.75095	0.00236509	0.0226249
BB4DTRINITY_DN11419_c0_g2_i3	-4.75068	2.2225e-11	8.02804e-10
AB4DTRINITY_DN11244_c1_g3_i1	-4.74995	4.88046e-07	1.04214e-05
AS4DTRINITY_DN3363_c0_g1_i1	-4.7492	5.80652e-11	2.01474e-09
CS4DTRINITY_DN12150_c0_g9_i3	-4.74854	1.94166e-50	5.14245e-48
AB4DTRINITY_DN10596_c1_g10_i1	-4.74405	6.35016e-14	2.92201e-12
AB4DTRINITY_DN5408_c0_g1_i1	-4.74184	1.01455e-08	2.72141e-07
AS4DTRINITY_DN12351_c0_g1_i1	-4.74165	1.28623e-11	4.7434e-10
CS4DTRINITY_DN11870_c2_g7_i1	-4.74059	3.84604e-05	0.000586605
AS4DTRINITY_DN11867_c2_g6_i1	-4.73998	0.00335911	0.0305977
AB7DTRINITY_DN23768_c0_g1_i1	-4.73872	1.83196e-41	3.55237e-39
BB4DTRINITY_DN12831_c3_g2_i2	-4.73712	8.68828e-26	8.72352e-24
AS4DTRINITY_DN32447_c0_g1_i1	-4.73549	0.00278938	0.0260751
BB4DTRINITY_DN9564_c0_g1_i3	-4.73536	1.8685e-31	2.44929e-29
CB7DTRINITY_DN17076_c2_g5_i2	-4.73523	3.96034e-05	0.00060212
AS4DTRINITY_DN10842_c0_g1_i2	-4.73143	6.00937e-39	1.07006e-36
AB4DTRINITY_DN11293_c3_g3_i3	-4.7305	3.53093e-37	5.82549e-35
AB4DTRINITY_DN10695_c5_g6_i2	-4.73017	3.37864e-11	1.20052e-09
BS4DTRINITY_DN7113_c0_g2_i1	-4.72983	1.69964e-05	0.000277605
CS4DTRINITY_DN30547_c0_g1_i1	-4.72745	0.00420775	0.0370625
AB4DTRINITY_DN11404_c0_g1_i1	-4.72407	1.75907e-05	0.000286375
BS4DTRINITY_DN12579_c1_g9_i6	-4.7223	2.2419e-13	9.81534e-12
BS4DTRINITY_DN12180_c2_g10_i2	-4.72091	7.44803e-55	2.23328e-52
CB4DTRINITY_DN14571_c3_g1_i4	-4.71915	5.49584e-14	2.5454e-12
BS4DTRINITY_DN12529_c1_g9_i3	-4.71461	6.80214e-31	8.74972e-29
CS4DTRINITY_DN11244_c3_g2_i3	-4.7145	2.59075e-19	1.79194e-17
CS4DTRINITY_DN11168_c0_g2_i1	-4.71404	2.35016e-05	0.000373731
BS4DTRINITY_DN11004_c0_g1_i2	-4.71312	5.51636e-05	0.000811612
CS4DTRINITY_DN25881_c0_g1_i1	-4.71046	9.95331e-05	0.00138192
CS4DTRINITY_DN12151_c0_g3_i1	-4.70961	0.00314121	0.0288722
BS4DTRINITY_DN12365_c2_g1_i1	-4.70903	1.31363e-48	3.27053e-46
BB4DTRINITY_DN13341_c0_g1_i6	-4.70407	1.50088e-08	3.94561e-07
BB4DTRINITY_DN7603_c0_g1_i2	-4.70403	4.39201e-05	0.000660765
CB7DTRINITY_DN10917_c0_g1_i2	-4.70383	9.14003e-14	4.13573e-12
BS4DTRINITY_DN8760_c0_g1_i1	-4.70276	3.10504e-05	0.000482106
AB4DTRINITY_DN10783_c3_g1_i4	-4.70236	1.08818e-37	1.84228e-35
AS4DTRINITY_DN8007_c0_g1_i1	-4.70001	3.69161e-35	5.63442e-33
CB4DTRINITY_DN8778_c0_g1_i1	-4.69992	2.30845e-12	9.20239e-11
BS4DTRINITY_DN12670_c1_g1_i6	-4.69931	1.02652e-22	8.77385e-21
CS4DTRINITY_DN10656_c0_g1_i5	-4.69904	0.000125557	0.00170505
BS4DTRINITY_DN11570_c0_g1_i1	-4.69801	9.50092e-11	3.21502e-09
AS4DTRINITY_DN12022_c0_g5_i2	-4.69563	2.61019e-05	0.000411455
AS4DTRINITY_DN2775_c0_g1_i1	-4.69515	2.53067e-05	0.000400181
CS4DTRINITY_DN12180_c4_g4_i1	-4.69397	1.99495e-42	4.03554e-40
AB7DTRINITY_DN25690_c0_g1_i1	-4.6937	0.00304836	0.0281418
CB7DTRINITY_DN14947_c0_g2_i1	-4.69159	1.71722e-24	1.60689e-22
CS4DTRINITY_DN20874_c0_g1_i1	-4.68925	2.22918e-05	0.000356037
CS4DTRINITY_DN12185_c2_g2_i1	-4.6883	0.00356847	0.0322419
AS4DTRINITY_DN11127_c0_g4_i3	-4.68689	2.85407e-21	2.24419e-19
CB4DTRINITY_DN13163_c0_g1_i2	-4.6855	4.77461e-53	1.36296e-50
BB4DTRINITY_DN12793_c2_g1_i3	-4.68477	8.34396e-34	1.20027e-31
AS4DTRINITY_DN1145_c0_g1_i1	-4.67961	2.43225e-05	0.000385866
BS4DTRINITY_DN12550_c4_g8_i1	-4.67952	1.71667e-17	1.04892e-15
BS4DTRINITY_DN11254_c0_g1_i5	-4.67943	1.27817e-07	2.96867e-06
CS4DTRINITY_DN11052_c2_g8_i3	-4.67879	5.43966e-53	1.55079e-50
CB4DTRINITY_DN11910_c0_g1_i2	-4.67843	1.08554e-10	3.6509e-09
CB4DTRINITY_DN14022_c3_g2_i1	-4.67776	3.93262e-14	1.84233e-12
BS4DTRINITY_DN12828_c1_g1_i6	-4.67729	7.87017e-31	1.00848e-28
CB7DTRINITY_DN17282_c3_g5_i1	-4.67412	3.54155e-22	2.92479e-20
AB4DTRINITY_DN10301_c0_g11_i1	-4.67167	3.57126e-53	1.02343e-50
CB4DTRINITY_DN31597_c0_g1_i1	-4.67166	0.00366016	0.0329379
BS4DTRINITY_DN11549_c0_g1_i1	-4.67095	1.25605e-10	4.19489e-09
AS4DTRINITY_DN8687_c1_g1_i1	-4.66797	7.12972e-27	7.55864e-25
BS4DTRINITY_DN6956_c0_g2_i1	-4.66779	1.54245e-41	3.00688e-39
CS4DTRINITY_DN2491_c0_g2_i1	-4.66397	0.00359881	0.0324694
BS4DTRINITY_DN12926_c0_g1_i3	-4.66054	1.36044e-16	7.78318e-15
BS4DTRINITY_DN6385_c0_g1_i1	-4.65828	8.46025e-05	0.00119314
AB4DTRINITY_DN8690_c0_g2_i1	-4.65826	9.76904e-17	5.64765e-15
AB4DTRINITY_DN7266_c0_g1_i2	-4.65817	3.56514e-05	0.000547403
CS4DTRINITY_DN5651_c0_g1_i1	-4.65805	8.79497e-05	0.00123504
BB4DTRINITY_DN12002_c0_g1_i3	-4.65797	1.77364e-27	1.93534e-25
CB4DTRINITY_DN9557_c0_g1_i3	-4.65642	7.79515e-08	1.86258e-06
CS4DTRINITY_DN11986_c2_g4_i4	-4.65637	1.43874e-11	5.28546e-10
CS4DTRINITY_DN10991_c0_g3_i1	-4.65622	1.77946e-08	4.62766e-07
AB4DTRINITY_DN16153_c0_g1_i2	-4.65518	3.50356e-05	0.000538699
CS4DTRINITY_DN7307_c0_g1_i1	-4.65483	0.000127954	0.00173428
CS4DTRINITY_DN21191_c0_g1_i1	-4.65437	0.000137141	0.00184336
AB4DTRINITY_DN10124_c0_g2_i1	-4.65222	1.62862e-51	4.43067e-49
CS4DTRINITY_DN12115_c1_g3_i5	-4.65211	1.79353e-17	1.09497e-15
CS4DTRINITY_DN11417_c0_g12_i1	-4.65175	1.46792e-24	1.3783e-22
AB4DTRINITY_DN10750_c0_g4_i9	-4.6514	6.10809e-11	2.11505e-09
BS4DTRINITY_DN9285_c0_g1_i2	-4.64693	1.67372e-08	4.37074e-07
BS4DTRINITY_DN12827_c3_g1_i1	-4.64475	3.97075e-05	0.000603452
AS4DTRINITY_DN11540_c2_g3_i2	-4.64369	0.00413307	0.0365289
CS4DTRINITY_DN11939_c1_g9_i3	-4.64297	3.62593e-05	0.000556078
CS4DTRINITY_DN10958_c3_g2_i3	-4.64071	3.44233e-05	0.0005301
AB4DTRINITY_DN10603_c0_g2_i1	-4.63839	1.05754e-35	1.65073e-33
CS4DTRINITY_DN10926_c0_g16_i2	-4.6375	7.48442e-51	1.99665e-48
AS4DTRINITY_DN9983_c0_g3_i1	-4.63418	6.79205e-07	1.41989e-05
BS4DTRINITY_DN11842_c1_g13_i2	-4.63059	2.60064e-16	1.45605e-14
BS4DTRINITY_DN8093_c0_g1_i2	-4.62937	7.5177e-51	2.0031e-48
BB4DTRINITY_DN13202_c4_g6_i1	-4.62753	5.09997e-54	1.49262e-51
CS4DTRINITY_DN12074_c1_g6_i3	-4.62698	1.49933e-34	2.22513e-32
BS4DTRINITY_DN12286_c0_g5_i9	-4.62522	1.67128e-52	4.71578e-50
AS4DTRINITY_DN11385_c2_g2_i2	-4.62396	1.08433e-08	2.90009e-07
AB4DTRINITY_DN10635_c1_g6_i2	-4.6232	0.00456285	0.0396758
CB4DTRINITY_DN14495_c0_g2_i3	-4.62259	2.16604e-17	1.31256e-15
CS4DTRINITY_DN7795_c0_g2_i2	-4.62172	8.69663e-15	4.3138e-13
AS4DTRINITY_DN11039_c0_g1_i1	-4.6193	3.15608e-27	3.39501e-25
CS4DTRINITY_DN8805_c0_g1_i1	-4.618	8.78568e-25	8.37795e-23
AB4DTRINITY_DN4231_c0_g1_i1	-4.6176	0.0064321	0.0528675
CS4DTRINITY_DN11240_c0_g1_i1	-4.61674	5.67898e-13	2.39808e-11
AB4DTRINITY_DN6231_c0_g1_i1	-4.61486	1.50648e-07	3.46603e-06
BS4DTRINITY_DN12438_c2_g1_i3	-4.61331	2.40682e-13	1.04873e-11
AS4DTRINITY_DN12084_c0_g3_i11	-4.60813	1.65227e-28	1.89597e-26
CB4DTRINITY_DN26950_c0_g1_i1	-4.60532	5.93969e-36	9.35093e-34
CS4DTRINITY_DN12407_c1_g9_i1	-4.6044	4.61442e-27	4.92762e-25
CS4DTRINITY_DN12082_c1_g13_i1	-4.60363	8.57322e-07	1.76113e-05
AS4DTRINITY_DN28662_c0_g1_i1	-4.60362	0.00026689	0.00335004
AS4DTRINITY_DN11980_c4_g2_i5	-4.60285	1.02401e-36	1.65472e-34
CB4DTRINITY_DN14509_c0_g2_i9	-4.59748	6.37842e-18	4.01551e-16
AB4DTRINITY_DN28754_c0_g1_i1	-4.59624	6.1159e-05	0.000889887
AB7DTRINITY_DN26038_c0_g1_i1	-4.59523	1.30967e-10	4.36667e-09
AB4DTRINITY_DN10619_c0_g1_i3	-4.59492	2.02836e-45	4.58335e-43
AS4DTRINITY_DN6826_c0_g1_i2	-4.59491	0.000226886	0.00289765
CB4DTRINITY_DN9246_c0_g1_i1	-4.59481	4.20497e-40	7.78359e-38
BS4DTRINITY_DN13235_c0_g1_i1	-4.5948	3.33172e-19	2.29077e-17
AS4DTRINITY_DN10348_c0_g1_i1	-4.5944	1.17299e-10	3.93242e-09
AS4DTRINITY_DN11353_c1_g3_i10	-4.59345	6.20479e-05	0.000901271
CB4DTRINITY_DN14078_c1_g4_i1	-4.59296	1.5122e-49	3.87449e-47
AB4DTRINITY_DN10675_c1_g5_i1	-4.59218	0.00745867	0.0598306
BS4DTRINITY_DN2618_c0_g1_i1	-4.59043	0.000293138	0.00363739
CS4DTRINITY_DN11881_c2_g5_i5	-4.58908	0.00464862	0.0403067
BS4DTRINITY_DN466_c0_g1_i1	-4.58845	5.74373e-05	0.000841296
BS4DTRINITY_DN9535_c0_g1_i3	-4.58662	1.25351e-18	8.25508e-17
AB4DTRINITY_DN8417_c0_g2_i2	-4.58295	6.32697e-05	0.000917565
AS4DTRINITY_DN10260_c0_g1_i1	-4.57523	9.43202e-11	3.19318e-09
AS4DTRINITY_DN12228_c6_g1_i3	-4.57491	7.06794e-25	6.77221e-23
BS4DTRINITY_DN17216_c0_g1_i1	-4.57283	7.14569e-05	0.00102362
CS4DTRINITY_DN21339_c0_g1_i1	-4.5727	0.000301449	0.00372937
AS4DTRINITY_DN6285_c0_g1_i2	-4.57073	0.00528318	0.0448564
CS4DTRINITY_DN11381_c0_g1_i1	-4.57068	2.61731e-09	7.52996e-08
AB4DTRINITY_DN10150_c2_g2_i2	-4.56989	5.33014e-08	1.30476e-06
AB4DTRINITY_DN6775_c0_g1_i3	-4.56875	1.20214e-23	1.07334e-21
AB7DTRINITY_DN22766_c0_g1_i1	-4.56748	3.5095e-52	9.80205e-50
AS4DTRINITY_DN7917_c0_g1_i1	-4.56737	1.15107e-07	2.68823e-06
AB4DTRINITY_DN5819_c1_g1_i2	-4.56588	2.37757e-07	5.31516e-06
BS4DTRINITY_DN13057_c1_g4_i8	-4.56505	9.50785e-28	1.04891e-25
BS4DTRINITY_DN21338_c0_g1_i1	-4.56495	0.00013338	0.00179908
BS4DTRINITY_DN12573_c2_g1_i2	-4.56414	2.20829e-18	1.43284e-16
AS4DTRINITY_DN11822_c2_g3_i3	-4.56354	1.23906e-46	2.9011e-44
AS4DTRINITY_DN10490_c0_g1_i2	-4.56303	3.95816e-10	1.25039e-08
AS4DTRINITY_DN4457_c0_g1_i2	-4.56204	1.37598e-10	4.57391e-09
AB4DTRINITY_DN11323_c1_g4_i5	-4.56087	1.5048e-34	2.23023e-32
BS4DTRINITY_DN34613_c0_g1_i1	-4.55872	2.6437e-24	2.4468e-22
CS4DTRINITY_DN10970_c0_g5_i1	-4.55676	0.0052868	0.0448838
AS4DTRINITY_DN11466_c2_g5_i2	-4.55658	0.00528953	0.0449035
CS4DTRINITY_DN6251_c0_g1_i1	-4.55605	4.8892e-05	0.000727509
AS4DTRINITY_DN6167_c0_g1_i2	-4.55537	0.00819417	0.0646768
CS4DTRINITY_DN21281_c0_g1_i1	-4.55461	2.76936e-07	6.13432e-06
CS4DTRINITY_DN11689_c3_g1_i1	-4.55205	8.27952e-38	1.40931e-35
CS4DTRINITY_DN6431_c0_g1_i1	-4.55124	5.4843e-10	1.70847e-08
CS4DTRINITY_DN643_c0_g1_i2	-4.54903	2.42944e-25	2.38702e-23
AB4DTRINITY_DN11979_c0_g1_i1	-4.54542	0.00840333	0.0660623
AS4DTRINITY_DN8401_c0_g1_i1	-4.54442	8.62398e-52	2.36664e-49
AB7DTRINITY_DN30590_c1_g4_i1	-4.54421	0.000169253	0.00222662
BS4DTRINITY_DN12484_c3_g5_i1	-4.54216	3.59136e-48	8.87115e-46
CS4DTRINITY_DN10800_c3_g1_i1	-4.54112	2.15409e-22	1.80813e-20
CS4DTRINITY_DN12555_c0_g1_i1	-4.53822	1.38092e-10	4.58892e-09
CB4DTRINITY_DN14571_c4_g3_i5	-4.53626	1.66575e-23	1.47649e-21
AB4DTRINITY_DN7486_c0_g1_i3	-4.5329	4.16864e-14	1.94751e-12
CS4DTRINITY_DN10636_c0_g1_i1	-4.53066	5.61782e-05	0.000825381
AS4DTRINITY_DN12165_c1_g4_i1	-4.5301	1.17287e-36	1.8911e-34
AB4DTRINITY_DN24991_c0_g1_i1	-4.52963	0.00874501	0.0683165
CS4DTRINITY_DN12069_c1_g8_i1	-4.52858	5.18012e-08	1.27129e-06
BS4DTRINITY_DN9309_c0_g1_i6	-4.52847	2.48962e-07	5.5493e-06
AS4DTRINITY_DN5093_c0_g1_i1	-4.52772	5.47508e-07	1.15966e-05
AB7DTRINITY_DN25511_c0_g2_i1	-4.52694	4.61524e-28	5.17455e-26
BS4DTRINITY_DN10278_c0_g1_i1	-4.52676	8.40144e-14	3.81723e-12
CS4DTRINITY_DN16689_c0_g1_i1	-4.52603	0.00761944	0.0608916
AB4DTRINITY_DN5132_c0_g1_i1	-4.52568	1.54203e-07	3.54412e-06
BS4DTRINITY_DN12184_c3_g2_i2	-4.52412	0.00853213	0.0669219
CB4DTRINITY_DN14285_c3_g1_i2	-4.5237	9.55108e-11	3.2305e-09
BB4DTRINITY_DN7377_c0_g1_i2	-4.52365	1.47747e-07	3.40453e-06
BS4DTRINITY_DN12020_c2_g9_i3	-4.5219	2.76426e-18	1.7815e-16
BS4DTRINITY_DN4955_c0_g1_i1	-4.52146	0.000114423	0.00156954
AS4DTRINITY_DN27166_c0_g1_i1	-4.52101	0.000195123	0.0025324
CB4DTRINITY_DN7298_c0_g1_i1	-4.51963	3.87502e-22	3.19539e-20
AS4DTRINITY_DN7710_c0_g1_i1	-4.51789	0.000197906	0.00256534
AB4DTRINITY_DN11249_c0_g2_i2	-4.51726	6.61648e-22	5.39738e-20
AS4DTRINITY_DN12306_c5_g5_i1	-4.51648	0.000206489	0.00266576
AB4DTRINITY_DN10431_c0_g2_i1	-4.51312	8.20166e-13	3.40713e-11
BS4DTRINITY_DN4851_c0_g1_i1	-4.51082	0.0108207	0.0813389
BS4DTRINITY_DN3329_c0_g1_i1	-4.5103	1.15094e-07	2.68821e-06
AS7DTRINITY_DN437_c0_g1_i2	-4.5095	2.19589e-20	1.63384e-18
BS4DTRINITY_DN11995_c0_g5_i1	-4.50872	0.000206295	0.00266358
CB4DTRINITY_DN10776_c0_g1_i2	-4.50856	9.3428e-30	1.13605e-27
AS4DTRINITY_DN11004_c1_g3_i2	-4.50844	3.62928e-50	9.53181e-48
AB7DTRINITY_DN29970_c1_g1_i2	-4.50739	7.4776e-19	5.01749e-17
CS4DTRINITY_DN12392_c0_g2_i1	-4.50667	9.96742e-05	0.00138361
AB4DTRINITY_DN5168_c0_g1_i1	-4.50634	0.00010323	0.00142783
BB4DTRINITY_DN13195_c3_g3_i1	-4.50531	5.24754e-07	1.11458e-05
AS4DTRINITY_DN19978_c0_g1_i1	-4.5052	0.000202382	0.00261842
BB4DTRINITY_DN31489_c0_g1_i1	-4.50445	0.000115533	0.00158259
CS4DTRINITY_DN11316_c2_g3_i7	-4.5038	7.45753e-49	1.87794e-46
CB4DTRINITY_DN12081_c0_g1_i1	-4.49999	3.91554e-06	7.18318e-05
CB4DTRINITY_DN17610_c0_g1_i1	-4.49985	0.000103104	0.00142645
BS4DTRINITY_DN13135_c5_g1_i1	-4.49946	1.8916e-09	5.53913e-08
AS7DTRINITY_DN9742_c0_g1_i1	-4.49925	3.65402e-48	9.01581e-46
AS4DTRINITY_DN11395_c0_g1_i3	-4.49791	9.7195e-15	4.80385e-13
AB4DTRINITY_DN9728_c0_g2_i5	-4.49664	8.53208e-20	6.08299e-18
CS4DTRINITY_DN16906_c0_g1_i1	-4.49634	5.90394e-15	2.96259e-13
CS4DTRINITY_DN5910_c0_g1_i1	-4.49557	0.000173681	0.00227933
CS4DTRINITY_DN11622_c2_g5_i1	-4.49488	2.9091e-23	2.55899e-21
BS4DTRINITY_DN8311_c0_g1_i1	-4.49484	0.000625175	0.00713329
BB4DTRINITY_DN12849_c0_g1_i1	-4.4916	1.43812e-24	1.35205e-22
BS4DTRINITY_DN12747_c3_g6_i3	-4.48932	3.42654e-51	9.24194e-49
CS4DTRINITY_DN3138_c0_g1_i1	-4.48705	0.000219714	0.00281641
CS4DTRINITY_DN6247_c0_g1_i1	-4.48561	0.000254773	0.00321389
CS4DTRINITY_DN10424_c0_g1_i1	-4.48539	3.80822e-10	1.20614e-08
BS4DTRINITY_DN11923_c6_g3_i2	-4.48519	0.000381551	0.00460668
BS4DTRINITY_DN13948_c0_g1_i1	-4.48463	0.0105794	0.079857
CB7DTRINITY_DN13692_c0_g1_i3	-4.48354	1.04866e-37	1.77675e-35
CS4DTRINITY_DN12445_c0_g2_i1	-4.48221	0.000120122	0.00163893
CS4DTRINITY_DN30222_c0_g1_i1	-4.48199	0.000133276	0.00179789
CS4DTRINITY_DN12419_c0_g2_i9	-4.48048	1.22535e-27	1.34574e-25
BS4DTRINITY_DN11970_c0_g2_i2	-4.48019	0.0116237	0.086174
AS4DTRINITY_DN12323_c2_g7_i1	-4.47983	1.04066e-31	1.38224e-29
AB4DTRINITY_DN10872_c2_g2_i1	-4.4787	1.04122e-34	1.55469e-32
CS4DTRINITY_DN11880_c2_g1_i2	-4.47818	1.25457e-25	1.25167e-23
AS4DTRINITY_DN8405_c0_g1_i1	-4.47443	3.672e-14	1.72685e-12
AB4DTRINITY_DN10268_c2_g4_i1	-4.47434	0.000311105	0.00383754
BB7DTRINITY_DN24343_c0_g1_i1	-4.47343	5.62514e-10	1.75011e-08
BS4DTRINITY_DN12862_c2_g4_i1	-4.47324	0.00872606	0.0681975
CS4DTRINITY_DN11709_c2_g2_i1	-4.47302	1.91778e-34	2.82519e-32
AS4DTRINITY_DN2750_c0_g1_i2	-4.47297	3.98719e-42	7.99943e-40
BB4DTRINITY_DN13356_c0_g1_i9	-4.47233	1.20695e-11	4.45847e-10
CS4DTRINITY_DN11566_c1_g7_i2	-4.47158	0.000252273	0.00318636
AB4DTRINITY_DN10630_c0_g3_i1	-4.46942	6.9802e-28	7.75892e-26
CB4DTRINITY_DN10322_c0_g1_i1	-4.46606	3.08446e-39	5.55983e-37
BS4DTRINITY_DN9178_c0_g1_i1	-4.46528	1.63198e-11	5.96251e-10
AS4DTRINITY_DN7813_c0_g1_i2	-4.46489	2.95473e-09	8.44111e-08
CS4DTRINITY_DN8017_c0_g2_i1	-4.46425	4.82922e-07	1.032e-05
CB4DTRINITY_DN27405_c0_g1_i1	-4.46295	0.000291602	0.00362098
BS4DTRINITY_DN11815_c3_g10_i2	-4.46269	5.60221e-41	1.06475e-38
AS4DTRINITY_DN11645_c2_g8_i3	-4.46268	1.92221e-25	1.89882e-23
BS4DTRINITY_DN12993_c0_g4_i1	-4.46199	6.48796e-20	4.66644e-18
AS4DTRINITY_DN17325_c0_g1_i1	-4.46195	0.00860051	0.0673718
AS4DTRINITY_DN11841_c1_g7_i1	-4.45988	3.47805e-07	7.58427e-06
BB4DTRINITY_DN13532_c3_g1_i7	-4.45826	7.40242e-18	4.63893e-16
BB4DTRINITY_DN13503_c3_g2_i1	-4.45824	0.000287032	0.0035721
AB7DTRINITY_DN21837_c0_g1_i2	-4.45795	0.0104493	0.0790764
CS4DTRINITY_DN12379_c0_g3_i5	-4.45582	0.000270411	0.00338767
AS4DTRINITY_DN11086_c0_g1_i4	-4.45555	0.000151038	0.00200905
BS4DTRINITY_DN9861_c0_g2_i2	-4.45428	0.000188648	0.00245532
AS4DTRINITY_DN10971_c0_g4_i1	-4.45234	7.32015e-27	7.75679e-25
CS4DTRINITY_DN11269_c3_g1_i8	-4.45218	5.14967e-38	8.85458e-36
BB4DTRINITY_DN11810_c0_g2_i1	-4.45045	9.60437e-07	1.95687e-05
CB7DTRINITY_DN17329_c1_g8_i1	-4.44993	1.3181e-23	1.17354e-21
BS4DTRINITY_DN12970_c1_g3_i1	-4.4481	6.88828e-14	3.15578e-12
CS4DTRINITY_DN8292_c0_g2_i1	-4.44786	0.00048879	0.00574112
BS4DTRINITY_DN16293_c0_g1_i1	-4.44699	0.0136944	0.098612
BS4DTRINITY_DN13516_c0_g1_i1	-4.44657	3.97495e-12	1.54293e-10
AS4DTRINITY_DN11591_c2_g4_i3	-4.44616	1.11103e-34	1.65667e-32
CS4DTRINITY_DN11186_c1_g3_i5	-4.44416	2.21433e-07	4.97904e-06
BS4DTRINITY_DN11669_c0_g1_i1	-4.44146	1.09533e-15	5.84271e-14
AB7DTRINITY_DN29007_c0_g3_i2	-4.44023	1.09441e-28	1.26573e-26
BS4DTRINITY_DN8834_c0_g1_i3	-4.43942	4.23158e-16	2.32947e-14
AS4DTRINITY_DN10236_c0_g1_i1	-4.43855	1.45812e-13	6.48972e-12
CS4DTRINITY_DN21785_c0_g1_i1	-4.43813	0.0118206	0.0873481
AB4DTRINITY_DN10335_c0_g3_i4	-4.43806	3.53629e-25	3.43165e-23
AS4DTRINITY_DN7477_c0_g1_i3	-4.43693	1.93418e-19	1.34628e-17
BS4DTRINITY_DN13295_c0_g1_i1	-4.4365	0.000378765	0.00457605
BB4DTRINITY_DN25754_c0_g1_i1	-4.43435	1.50648e-07	3.46603e-06
BB7DTRINITY_DN14898_c0_g1_i3	-4.43096	1.59351e-21	1.27347e-19
AS4DTRINITY_DN5222_c0_g1_i1	-4.43047	4.2711e-07	9.21319e-06
BS4DTRINITY_DN9252_c0_g2_i1	-4.42892	1.19865e-06	2.40264e-05
BB7DTRINITY_DN35649_c0_g1_i1	-4.42798	0.0121076	0.0891163
CB7DTRINITY_DN5777_c0_g1_i1	-4.42679	1.31136e-08	3.47145e-07
CS4DTRINITY_DN22099_c0_g1_i1	-4.42661	1.95272e-12	7.8526e-11
BB7DTRINITY_DN17001_c3_g1_i1	-4.42571	3.27894e-22	2.71402e-20
BB4DTRINITY_DN2130_c0_g1_i1	-4.42399	1.35232e-39	2.45975e-37
BS4DTRINITY_DN9533_c0_g1_i1	-4.42349	6.69817e-07	1.40213e-05
CS4DTRINITY_DN12354_c0_g3_i1	-4.42334	2.92194e-22	2.42858e-20
AB7DTRINITY_DN30303_c0_g3_i1	-4.42002	5.46973e-17	3.23002e-15
AS4DTRINITY_DN3907_c0_g1_i1	-4.41906	0.0139509	0.100115
BS4DTRINITY_DN11540_c0_g1_i2	-4.41843	1.5712e-11	5.7519e-10
CS4DTRINITY_DN11924_c3_g2_i2	-4.4151	1.70749e-41	3.32272e-39
CS4DTRINITY_DN12129_c4_g3_i1	-4.41388	2.66971e-47	6.40058e-45
BS4DTRINITY_DN11655_c0_g2_i2	-4.41318	3.04272e-16	1.69451e-14
AS4DTRINITY_DN3518_c0_g1_i1	-4.41107	0.00937931	0.0723726
CS4DTRINITY_DN6305_c0_g1_i1	-4.41058	6.50173e-07	1.36386e-05
CS4DTRINITY_DN28_c0_g1_i1	-4.40884	1.18125e-21	9.49528e-20
BS4DTRINITY_DN30955_c0_g1_i1	-4.40703	0.0106893	0.0805157
CB4DTRINITY_DN6888_c0_g2_i1	-4.40577	3.63331e-12	1.41606e-10
BS4DTRINITY_DN34140_c0_g1_i1	-4.40555	0.010727	0.0807472
BS4DTRINITY_DN6594_c0_g1_i1	-4.40462	2.92785e-13	1.26624e-11
CS4DTRINITY_DN11226_c0_g11_i3	-4.40415	1.06024e-13	4.77039e-12
CS4DTRINITY_DN11540_c0_g2_i2	-4.40174	5.58467e-16	3.04239e-14
AS4DTRINITY_DN11259_c2_g3_i1	-4.4017	1.11011e-35	1.73034e-33
AS4DTRINITY_DN9804_c0_g1_i2	-4.40063	6.86682e-10	2.11343e-08
AS4DTRINITY_DN28054_c0_g1_i1	-4.40057	4.30493e-07	9.27495e-06
AB4DTRINITY_DN6330_c0_g1_i1	-4.39907	4.05989e-25	3.92936e-23
CS4DTRINITY_DN937_c0_g1_i1	-4.3982	0.0104734	0.0792066
CS4DTRINITY_DN20993_c0_g1_i1	-4.39739	1.31587e-06	2.62136e-05
AS4DTRINITY_DN11267_c2_g5_i5	-4.39734	5.13253e-15	2.58908e-13
BS4DTRINITY_DN10656_c0_g1_i3	-4.39719	7.16271e-11	2.46126e-09
BS4DTRINITY_DN1561_c0_g1_i1	-4.39557	0.0141148	0.101018
BS4DTRINITY_DN2558_c0_g1_i2	-4.39548	3.50326e-46	8.08207e-44
CS4DTRINITY_DN12515_c0_g1_i1	-4.39332	0.0141869	0.101409
BS4DTRINITY_DN12381_c0_g3_i3	-4.39272	2.7107e-50	7.13629e-48
AB4DTRINITY_DN11149_c1_g1_i2	-4.39266	7.48226e-07	1.55282e-05
AB4DTRINITY_DN3256_c0_g1_i2	-4.39235	1.77456e-06	3.46273e-05
BS4DTRINITY_DN5716_c0_g1_i1	-4.39173	3.34646e-13	1.44274e-11
CB4DTRINITY_DN31120_c0_g1_i1	-4.38978	0.000458532	0.005431
AB4DTRINITY_DN11083_c0_g1_i1	-4.38666	0.000481919	0.00566648
CB4DTRINITY_DN36063_c0_g1_i1	-4.3823	0.0151434	0.106924
BS4DTRINITY_DN8003_c0_g1_i3	-4.38003	0.000819938	0.00903924
AS4DTRINITY_DN12310_c2_g6_i6	-4.37876	0.000462377	0.0054706
CB4DTRINITY_DN37454_c0_g1_i1	-4.37809	0.0159368	0.111404
CS4DTRINITY_DN8996_c0_g3_i4	-4.37796	4.85474e-07	1.03705e-05
CS4DTRINITY_DN11298_c1_g3_i1	-4.3778	1.2175e-22	1.03539e-20
AS4DTRINITY_DN106_c0_g1_i1	-4.37681	0.0119713	0.088268
AS4DTRINITY_DN11977_c1_g5_i3	-4.37678	8.14413e-09	2.21206e-07
AB4DTRINITY_DN8830_c1_g1_i2	-4.37216	6.34321e-08	1.53414e-06
CS4DTRINITY_DN11572_c1_g10_i1	-4.37083	0.000477485	0.00562125
BS4DTRINITY_DN12249_c7_g6_i1	-4.37063	8.7215e-43	1.79393e-40
AS4DTRINITY_DN9170_c0_g1_i2	-4.37004	1.55357e-46	3.61824e-44
CS4DTRINITY_DN1781_c0_g1_i1	-4.36938	0.000463676	0.0054845
BS4DTRINITY_DN20697_c0_g1_i1	-4.36733	0.000892747	0.0097327
BS4DTRINITY_DN20207_c0_g1_i1	-4.36686	3.9406e-07	8.53793e-06
AB4DTRINITY_DN31019_c0_g1_i1	-4.3651	0.0122988	0.0902515
AB4DTRINITY_DN5349_c0_g1_i1	-4.36385	0.000474257	0.00558982
BS4DTRINITY_DN12563_c2_g11_i2	-4.36361	6.36113e-33	8.87208e-31
CS4DTRINITY_DN12175_c1_g1_i1	-4.36359	2.25701e-30	2.84015e-28
AS4DTRINITY_DN910_c0_g1_i1	-4.36357	0.0123421	0.0905062
AB7DTRINITY_DN22804_c1_g2_i1	-4.36204	0.000316003	0.0038921
BS4DTRINITY_DN12201_c2_g6_i2	-4.36138	1.75619e-18	1.14558e-16
CS4DTRINITY_DN12385_c1_g16_i2	-4.36136	1.75312e-09	5.16039e-08
BS4DTRINITY_DN11818_c0_g1_i3	-4.36136	1.02711e-10	3.46285e-09
BB4DTRINITY_DN13191_c1_g1_i1	-4.35877	0.0147624	0.10474
AB4DTRINITY_DN10604_c0_g1_i2	-4.35818	1.3275e-22	1.12502e-20
BS4DTRINITY_DN13007_c5_g1_i1	-4.35721	0.000924774	0.0100307
CB4DTRINITY_DN14306_c0_g2_i6	-4.35715	3.10183e-06	5.80262e-05
CS4DTRINITY_DN470_c0_g1_i1	-4.35645	8.60241e-08	2.04504e-06
CS4DTRINITY_DN11799_c4_g2_i6	-4.3557	9.12891e-07	1.86743e-05
CS4DTRINITY_DN11118_c0_g6_i2	-4.35547	3.99382e-47	9.46173e-45
BS4DTRINITY_DN9501_c0_g1_i1	-4.35429	7.59822e-29	8.85275e-27
CB7DTRINITY_DN17393_c1_g1_i8	-4.35393	3.33541e-12	1.30597e-10
BS4DTRINITY_DN6794_c0_g1_i1	-4.35207	0.0151783	0.107121
BS4DTRINITY_DN12087_c1_g1_i1	-4.35038	5.62188e-37	9.1857e-35
AB4DTRINITY_DN7568_c0_g1_i3	-4.35008	1.16222e-23	1.03812e-21
AB4DTRINITY_DN8635_c0_g2_i3	-4.34861	0.000603795	0.00692128
CS4DTRINITY_DN5987_c0_g1_i1	-4.34723	0.010232	0.0777644
AS4DTRINITY_DN9941_c0_g2_i1	-4.34656	0.000314122	0.00387115
AS4DTRINITY_DN6798_c0_g1_i1	-4.34612	0.0170809	0.117637
BS4DTRINITY_DN12701_c1_g3_i2	-4.34603	3.97461e-09	1.11877e-07
BS4DTRINITY_DN11985_c1_g3_i1	-4.34562	3.14298e-45	7.02982e-43
CS4DTRINITY_DN11908_c0_g1_i1	-4.34541	0.0114324	0.0850568
BB4DTRINITY_DN13455_c1_g2_i9	-4.34272	4.24196e-09	1.19022e-07
CB4DTRINITY_DN7582_c0_g1_i2	-4.34222	5.69676e-13	2.40467e-11
AS4DTRINITY_DN19756_c0_g1_i1	-4.34207	2.9045e-09	8.30408e-08
CS4DTRINITY_DN11947_c1_g10_i1	-4.34162	3.41317e-08	8.56642e-07
AB4DTRINITY_DN10825_c1_g10_i2	-4.34061	4.23849e-26	4.33277e-24
CB4DTRINITY_DN9170_c0_g1_i1	-4.33979	9.6501e-09	2.5977e-07
CS4DTRINITY_DN2060_c0_g1_i1	-4.33945	5.57356e-13	2.35492e-11
BB4DTRINITY_DN5565_c0_g1_i1	-4.33817	6.98291e-12	2.64384e-10
CS4DTRINITY_DN10847_c2_g1_i2	-4.33802	6.45486e-09	1.7716e-07
AB7DTRINITY_DN26969_c0_g1_i2	-4.33684	0.000587373	0.00675097
CS4DTRINITY_DN1465_c0_g1_i2	-4.33669	9.45995e-07	1.92941e-05
BS4DTRINITY_DN25715_c0_g1_i1	-4.33409	0.000528394	0.00615343
AS4DTRINITY_DN14598_c0_g1_i1	-4.33347	0.0191099	0.128817
CS4DTRINITY_DN9354_c0_g1_i4	-4.33114	3.23802e-10	1.03523e-08
AB4DTRINITY_DN8061_c0_g1_i3	-4.33066	0.0169667	0.117024
AS4DTRINITY_DN10439_c0_g1_i2	-4.32995	1.84837e-08	4.79723e-07
BB4DTRINITY_DN9387_c0_g1_i1	-4.32917	7.57794e-44	1.62239e-41
BS4DTRINITY_DN417_c0_g1_i1	-4.32859	0.000406379	0.00486984
CS4DTRINITY_DN6708_c0_g1_i2	-4.32597	2.10197e-14	1.01186e-12
AB7DTRINITY_DN29632_c0_g1_i2	-4.32597	1.83807e-47	4.44549e-45
AS4DTRINITY_DN24470_c0_g1_i1	-4.32394	0.0179153	0.122234
BS4DTRINITY_DN8856_c0_g1_i1	-4.3237	3.99659e-06	7.31967e-05
BB4DTRINITY_DN13019_c6_g2_i2	-4.32322	0.000963541	0.0103974
BS4DTRINITY_DN8937_c0_g1_i1	-4.32116	0.0147965	0.104952
CS4DTRINITY_DN12044_c1_g5_i4	-4.31957	1.65579e-07	3.79052e-06
BS4DTRINITY_DN2516_c0_g1_i1	-4.31915	0.014862	0.105314
BS4DTRINITY_DN7680_c0_g1_i1	-4.31851	0.0197104	0.131976
AB4DTRINITY_DN10914_c2_g2_i2	-4.31834	3.91058e-11	1.38128e-09
BS4DTRINITY_DN12960_c0_g1_i1	-4.3182	3.71896e-06	6.85053e-05
CB7DTRINITY_DN16741_c1_g5_i3	-4.31805	2.3229e-06	4.44599e-05
BS4DTRINITY_DN11012_c0_g3_i3	-4.31744	8.09677e-38	1.37926e-35
AB4DTRINITY_DN10766_c2_g2_i4	-4.31707	1.6926e-16	9.59924e-15
CS4DTRINITY_DN12398_c3_g1_i2	-4.31507	3.57417e-24	3.28723e-22
CS4DTRINITY_DN8569_c0_g1_i1	-4.31464	2.50021e-06	4.75395e-05
CS4DTRINITY_DN22687_c0_g1_i1	-4.31233	3.25509e-16	1.80729e-14
CS4DTRINITY_DN11110_c3_g3_i2	-4.31028	1.97518e-06	3.82707e-05
CS4DTRINITY_DN11923_c2_g5_i3	-4.3073	4.76688e-46	1.09058e-43
CS4DTRINITY_DN11305_c1_g5_i2	-4.30711	4.75855e-48	1.16756e-45
AS4DTRINITY_DN11336_c4_g2_i2	-4.30658	0.000794266	0.00879057
BB4DTRINITY_DN6727_c0_g1_i2	-4.3055	1.31578e-46	3.07418e-44
CB4DTRINITY_DN14516_c2_g1_i4	-4.30506	0.000768868	0.00854989
AS4DTRINITY_DN7533_c0_g2_i1	-4.30458	1.83302e-10	6.01411e-09
AB4DTRINITY_DN9724_c0_g2_i2	-4.30102	0.00043823	0.00521462
BS4DTRINITY_DN11457_c0_g1_i1	-4.29964	5.20226e-06	9.33213e-05
AS4DTRINITY_DN7488_c0_g1_i2	-4.29914	1.04136e-08	2.79095e-07
BS4DTRINITY_DN1424_c0_g1_i2	-4.29895	1.30057e-06	2.59346e-05
CS4DTRINITY_DN35972_c0_g1_i1	-4.29823	0.00101455	0.0108769
AS4DTRINITY_DN10899_c1_g3_i4	-4.29565	1.25678e-25	1.2533e-23
AB4DTRINITY_DN277_c0_g1_i1	-4.29564	0.000669185	0.00757107
AB4DTRINITY_DN2166_c0_g1_i1	-4.29128	9.4543e-18	5.87461e-16
AB4DTRINITY_DN7839_c0_g1_i1	-4.29057	3.42807e-06	6.36209e-05
CS4DTRINITY_DN1735_c0_g1_i2	-4.28957	2.41011e-37	4.01847e-35
BS4DTRINITY_DN12268_c1_g1_i1	-4.2894	0.000846626	0.0092969
BB7DTRINITY_DN14922_c0_g1_i1	-4.28922	2.75199e-47	6.59068e-45
AS4DTRINITY_DN11610_c0_g3_i1	-4.28922	0.000732056	0.0081952
BS4DTRINITY_DN11110_c0_g1_i1	-4.28895	1.49333e-06	2.94767e-05
AS4DTRINITY_DN12276_c0_g2_i4	-4.28858	1.40614e-06	2.78632e-05
BB7DTRINITY_DN35428_c0_g1_i1	-4.28595	0.0159785	0.111616
AS4DTRINITY_DN11022_c2_g4_i2	-4.28592	0.000465945	0.0055069
BS4DTRINITY_DN3939_c0_g1_i1	-4.28435	0.000745868	0.0083261
AS4DTRINITY_DN9605_c0_g2_i3	-4.28177	0.000473844	0.00558525
CS4DTRINITY_DN3990_c0_g1_i1	-4.28107	1.89019e-08	4.90059e-07
CB7DTRINITY_DN9484_c0_g1_i2	-4.27924	2.55595e-06	4.85281e-05
BS4DTRINITY_DN12063_c0_g2_i2	-4.27856	0.00084904	0.0093162
AB7DTRINITY_DN28071_c0_g2_i2	-4.27828	2.63429e-27	2.84763e-25
BB4DTRINITY_DN12670_c2_g3_i4	-4.27707	2.67953e-06	5.07342e-05
BB4DTRINITY_DN13552_c2_g2_i8	-4.27553	3.55031e-20	2.60115e-18
AS4DTRINITY_DN12306_c3_g3_i1	-4.27441	2.49639e-10	8.0715e-09
AS4DTRINITY_DN16778_c0_g1_i1	-4.27286	0.000491183	0.00576678
AS4DTRINITY_DN24689_c0_g1_i1	-4.27192	0.0216868	0.142203
CS4DTRINITY_DN8107_c0_g1_i3	-4.2713	1.6104e-46	3.74662e-44
CB7DTRINITY_DN13640_c0_g2_i2	-4.27046	4.13984e-27	4.42513e-25
AB7DTRINITY_DN20474_c0_g1_i1	-4.27002	1.43286e-09	4.25641e-08
AS4DTRINITY_DN7990_c0_g1_i2	-4.26959	0.000946018	0.0102369
BS4DTRINITY_DN12996_c1_g1_i13	-4.26783	2.92321e-30	3.65965e-28
AS4DTRINITY_DN17549_c0_g1_i1	-4.26757	0.0173512	0.119178
AB4DTRINITY_DN11145_c1_g16_i1	-4.26753	2.71679e-40	5.05603e-38
AB4DTRINITY_DN1920_c0_g1_i2	-4.26678	0.0147956	0.104949
CS4DTRINITY_DN10871_c5_g11_i2	-4.26677	1.96299e-14	9.47022e-13
BS4DTRINITY_DN26946_c0_g1_i1	-4.26485	0.0211223	0.139277
BB7DTRINITY_DN8482_c0_g1_i2	-4.26425	0.0220276	0.14379
AB4DTRINITY_DN12135_c0_g1_i1	-4.26226	4.44084e-17	2.64086e-15
BS4DTRINITY_DN10873_c0_g1_i5	-4.25882	1.29964e-10	4.33453e-09
BS4DTRINITY_DN29894_c0_g1_i1	-4.25792	0.00152065	0.0154708
BS4DTRINITY_DN1694_c0_g1_i1	-4.25775	0.0254697	0.161326
BB4DTRINITY_DN12606_c3_g14_i5	-4.25677	1.96533e-10	6.43288e-09
BS4DTRINITY_DN12958_c0_g8_i7	-4.25645	1.06796e-28	1.23709e-26
CS4DTRINITY_DN11650_c2_g17_i1	-4.25522	0.0157696	0.110453
AB4DTRINITY_DN7951_c0_g1_i4	-4.25483	0.000834789	0.00918135
AS4DTRINITY_DN4957_c0_g1_i1	-4.25397	0.000568795	0.00656578
BS7D1TRINITY_DN9298_c0_g1_i4	-4.25329	3.38595e-43	7.07702e-41
AS4DTRINITY_DN668_c0_g1_i1	-4.25285	2.62293e-10	8.45951e-09
CS4DTRINITY_DN11615_c2_g1_i4	-4.25222	2.34383e-05	0.000372914
CB7DTRINITY_DN17007_c0_g3_i5	-4.25112	0.00149334	0.0152274
AB4DTRINITY_DN10965_c3_g2_i1	-4.2509	1.51386e-06	2.98579e-05
AS4DTRINITY_DN12165_c2_g2_i10	-4.24829	0.00054199	0.00629577
BB4DTRINITY_DN13278_c3_g5_i8	-4.24823	1.65417e-22	1.39596e-20
CB4DTRINITY_DN10365_c0_g1_i1	-4.24716	0.000954073	0.0103124
AB4DTRINITY_DN24310_c0_g1_i1	-4.24538	5.8415e-32	7.82502e-30
AS4DTRINITY_DN11191_c0_g2_i6	-4.24523	1.01652e-25	1.01832e-23
BS4DTRINITY_DN12670_c0_g1_i1	-4.24069	8.17684e-30	9.98686e-28
CS4DTRINITY_DN26173_c0_g1_i1	-4.2404	0.000881739	0.00962891
CS4DTRINITY_DN10913_c0_g5_i1	-4.23839	0.0241942	0.154924
AS4DTRINITY_DN12210_c0_g6_i3	-4.23592	2.94117e-05	0.000458962
BS4DTRINITY_DN8871_c0_g1_i1	-4.23528	6.79232e-21	5.2288e-19
CS4DTRINITY_DN10827_c1_g12_i1	-4.23528	2.73223e-32	3.70965e-30
AS4DTRINITY_DN10441_c0_g1_i3	-4.23505	0.00055223	0.00639952
BS4DTRINITY_DN12169_c3_g1_i5	-4.23496	2.47158e-10	7.99952e-09
AS4DTRINITY_DN10546_c0_g1_i2	-4.23437	5.25403e-10	1.64115e-08
BS4DTRINITY_DN8688_c0_g1_i3	-4.23358	4.00305e-28	4.50192e-26
AB7DTRINITY_DN24662_c1_g1_i1	-4.23342	2.39405e-06	4.57143e-05
CB4DTRINITY_DN12630_c0_g2_i1	-4.23251	6.85919e-14	3.1431e-12
AB7DTRINITY_DN30360_c3_g1_i1	-4.2321	3.68514e-09	1.04115e-07
AS4DTRINITY_DN32602_c0_g1_i1	-4.23196	0.0255798	0.161781
AS4DTRINITY_DN12183_c1_g7_i1	-4.2301	6.76606e-12	2.56526e-10
CS4DTRINITY_DN9061_c0_g2_i1	-4.22922	0.000809422	0.00893987
CS4DTRINITY_DN11710_c0_g1_i1	-4.22808	0.000587231	0.00674969
AB7DTRINITY_DN26950_c0_g1_i2	-4.2267	0.00102891	0.011011
AB4DTRINITY_DN2492_c0_g1_i2	-4.22659	4.38697e-05	0.000660096
BS4DTRINITY_DN10661_c0_g2_i2	-4.22649	1.76855e-37	2.96675e-35
CB7DTRINITY_DN11992_c0_g1_i2	-4.22469	0.0248579	0.158277
AB4DTRINITY_DN10823_c0_g1_i2	-4.22396	2.57431e-25	2.52261e-23
AS4DTRINITY_DN11221_c1_g16_i1	-4.22371	2.10985e-44	4.59302e-42
CS4DTRINITY_DN11566_c1_g13_i1	-4.22243	8.95524e-18	5.57237e-16
BS4DTRINITY_DN16639_c0_g1_i1	-4.22195	0.0208351	0.13785
AB4DTRINITY_DN10752_c1_g3_i4	-4.22161	0.00104836	0.0111898
BS4DTRINITY_DN11182_c0_g1_i2	-4.22093	1.27893e-05	0.000213072
CS4DTRINITY_DN5549_c0_g1_i1	-4.22	0.0215184	0.141322
CS4DTRINITY_DN30204_c0_g1_i1	-4.21885	1.63098e-09	4.81761e-08
CB4DTRINITY_DN10576_c0_g1_i1	-4.2186	0.000519034	0.00605398
AS4DTRINITY_DN11986_c0_g1_i1	-4.21592	1.95462e-15	1.0211e-13
BS4DTRINITY_DN10114_c0_g1_i1	-4.21475	0.000738301	0.00825225
BS4DTRINITY_DN3507_c0_g1_i1	-4.21417	3.00792e-44	6.50945e-42
BB4DTRINITY_DN12285_c0_g1_i3	-4.21265	4.48714e-28	5.03349e-26
CS4DTRINITY_DN11004_c9_g4_i4	-4.21211	1.63133e-24	1.52847e-22
CS4DTRINITY_DN32255_c0_g1_i1	-4.21167	0.0203571	0.135437
CB4DTRINITY_DN14306_c0_g1_i1	-4.20865	0.00131982	0.0136766
AB4DTRINITY_DN10504_c5_g2_i2	-4.20814	2.60752e-21	2.05547e-19
BB4DTRINITY_DN9283_c0_g2_i1	-4.20797	0.0188891	0.127602
AB7DTRINITY_DN29678_c0_g1_i2	-4.20656	1.84065e-08	4.77834e-07
BB4DTRINITY_DN6306_c0_g1_i1	-4.20519	9.65435e-06	0.000164549
AS4DTRINITY_DN10889_c1_g2_i1	-4.20469	2.49651e-06	4.74731e-05
BS4DTRINITY_DN12129_c1_g1_i1	-4.20426	2.38713e-13	1.04036e-11
AS4DTRINITY_DN4630_c0_g1_i1	-4.20354	6.48008e-17	3.80217e-15
AS4DTRINITY_DN16980_c0_g1_i1	-4.2035	0.0198518	0.132741
BS4DTRINITY_DN8092_c0_g1_i1	-4.2033	1.78792e-13	7.88424e-12
AS4DTRINITY_DN11635_c1_g5_i2	-4.2031	3.67871e-13	1.58133e-11
AS4DTRINITY_DN1371_c0_g1_i1	-4.20256	0.00125083	0.0130757
CS4DTRINITY_DN126_c0_g1_i2	-4.20224	0.00129955	0.013508
CS4DTRINITY_DN11953_c1_g5_i3	-4.20189	6.55201e-42	1.30737e-39
CS4DTRINITY_DN7386_c0_g1_i2	-4.20068	7.57718e-18	4.74035e-16
CB4DTRINITY_DN13900_c0_g1_i1	-4.19799	7.97831e-08	1.90387e-06
BS4DTRINITY_DN12363_c3_g2_i1	-4.19771	0.0218751	0.143075
AS4DTRINITY_DN15651_c0_g1_i1	-4.19765	0.0200948	0.134052
AS4DTRINITY_DN11331_c4_g7_i8	-4.19621	6.94135e-44	1.48755e-41
AS4DTRINITY_DN19837_c0_g1_i1	-4.1954	0.00143666	0.0147361
BS4DTRINITY_DN12625_c1_g4_i1	-4.19347	0.000861509	0.00943797
CS4DTRINITY_DN23997_c0_g1_i1	-4.19285	0.00072127	0.00808514
AB4DTRINITY_DN3731_c0_g1_i2	-4.19226	3.6397e-06	6.71522e-05
CS4DTRINITY_DN12050_c3_g9_i1	-4.19108	2.31077e-21	1.82547e-19
AS4DTRINITY_DN8711_c0_g1_i2	-4.18981	5.1972e-15	2.6205e-13
AB7DTRINITY_DN30727_c2_g3_i10	-4.18919	4.01189e-45	8.92793e-43
BS4DTRINITY_DN30554_c0_g1_i1	-4.18852	0.0303766	0.183972
BS4DTRINITY_DN16245_c0_g1_i1	-4.18841	0.000815228	0.00899497
CS4DTRINITY_DN10299_c0_g1_i1	-4.1871	3.69773e-08	9.23967e-07
CB7DTRINITY_DN14410_c0_g1_i2	-4.18698	3.96148e-20	2.88988e-18
CS4DTRINITY_DN12443_c1_g2_i1	-4.18668	1.36442e-10	4.53958e-09
BS4DTRINITY_DN11583_c0_g1_i1	-4.18538	1.12814e-12	4.62283e-11
CS4DTRINITY_DN12049_c0_g1_i3	-4.1848	7.15273e-25	6.84451e-23
BS4DTRINITY_DN9852_c0_g1_i1	-4.18386	7.54775e-08	1.8072e-06
CB4DTRINITY_DN36562_c0_g1_i1	-4.18313	0.00105948	0.0112962
AS4DTRINITY_DN9559_c0_g1_i2	-4.18281	7.33906e-06	0.000127961
AS4DTRINITY_DN5965_c0_g1_i1	-4.18261	1.41981e-05	0.000234739
AB4DTRINITY_DN4831_c0_g1_i1	-4.18179	8.6514e-45	1.90598e-42
CS4DTRINITY_DN29944_c0_g1_i1	-4.18133	7.17574e-06	0.000125391
BS4DTRINITY_DN11960_c0_g1_i3	-4.18016	2.59792e-20	1.92128e-18
CB4DTRINITY_DN14247_c0_g4_i1	-4.18002	4.31938e-34	6.2832e-32
AB4DTRINITY_DN10821_c2_g20_i1	-4.17977	5.97789e-09	1.6485e-07
CS4DTRINITY_DN10986_c1_g7_i4	-4.17971	2.5669e-45	5.76476e-43
CB4DTRINITY_DN12497_c0_g1_i2	-4.1796	0.0217333	0.142414
CS4DTRINITY_DN8602_c0_g1_i4	-4.179	5.17035e-17	3.05732e-15
AS4DTRINITY_DN10387_c0_g2_i1	-4.1787	0.0208996	0.138176
BS7D1TRINITY_DN6868_c0_g2_i2	-4.1783	4.71412e-18	2.99776e-16
CS4DTRINITY_DN12141_c1_g7_i1	-4.17684	2.86171e-28	3.24823e-26
BB7DTRINITY_DN29437_c0_g1_i1	-4.17645	0.000768159	0.00854502
BS4DTRINITY_DN12402_c1_g6_i1	-4.17585	3.04122e-32	4.11901e-30
BB4DTRINITY_DN20394_c0_g1_i1	-4.17382	4.6892e-08	1.15635e-06
AB4DTRINITY_DN10883_c2_g1_i4	-4.1733	7.00818e-35	1.05357e-32
BS4DTRINITY_DN12813_c1_g3_i1	-4.1732	4.71698e-08	1.16294e-06
AS4DTRINITY_DN11870_c1_g4_i1	-4.17314	1.96181e-30	2.47435e-28
CS4DTRINITY_DN11246_c0_g6_i2	-4.17271	7.54538e-22	6.12362e-20
BS4DTRINITY_DN11942_c0_g1_i3	-4.17187	1.17789e-12	4.81593e-11
AS4DTRINITY_DN11823_c3_g1_i1	-4.17101	0.0300051	0.182153
AS4DTRINITY_DN11974_c0_g2_i2	-4.17095	0.0276149	0.171649
AS4DTRINITY_DN9637_c0_g2_i1	-4.17043	4.54168e-16	2.49084e-14
CS4DTRINITY_DN10295_c0_g1_i6	-4.16999	1.47414e-09	4.37075e-08
AB4DTRINITY_DN11256_c1_g1_i6	-4.16808	9.3537e-26	9.38308e-24
AS4DTRINITY_DN11066_c2_g9_i1	-4.1679	0.00219659	0.0212345
CS4DTRINITY_DN12346_c2_g4_i1	-4.1671	0.0267621	0.167388
CS4DTRINITY_DN12421_c2_g1_i1	-4.16659	0.00137188	0.0141515
BS4DTRINITY_DN12931_c3_g2_i5	-4.16622	7.93952e-06	0.000137569
CB7DTRINITY_DN18315_c0_g1_i1	-4.16582	0.0290435	0.177683
AB7DTRINITY_DN28086_c1_g2_i4	-4.16524	0.0268608	0.16789
AS4DTRINITY_DN11919_c2_g4_i2	-4.16447	1.44531e-31	1.90477e-29
CS4DTRINITY_DN12450_c0_g6_i1	-4.16088	1.00607e-14	4.96803e-13
AB7DTRINITY_DN21210_c0_g1_i1	-4.16016	0.0226052	0.146877
BB4DTRINITY_DN12688_c0_g9_i1	-4.15753	5.63896e-20	4.07042e-18
CS4DTRINITY_DN11793_c1_g2_i1	-4.15733	1.88313e-14	9.09296e-13
CS4DTRINITY_DN11276_c0_g6_i2	-4.15586	3.34828e-09	9.49884e-08
CS4DTRINITY_DN11593_c2_g10_i1	-4.15579	1.16707e-41	2.28929e-39
BS4DTRINITY_DN12101_c4_g4_i2	-4.15492	4.01849e-46	9.22236e-44
AS4DTRINITY_DN11397_c5_g9_i3	-4.15469	9.53613e-42	1.88233e-39
BB4DTRINITY_DN34044_c0_g1_i1	-4.15407	0.0211571	0.139452
AB4DTRINITY_DN10399_c0_g2_i9	-4.15362	5.8339e-13	2.4602e-11
AB4DTRINITY_DN10102_c1_g11_i1	-4.15319	0.00099885	0.0107316
AS4DTRINITY_DN12056_c0_g5_i4	-4.15297	3.69558e-15	1.88714e-13
CS4DTRINITY_DN6882_c0_g1_i1	-4.15114	0.0205166	0.13616
CS4DTRINITY_DN1426_c0_g1_i1	-4.1505	0.0016764	0.0168505
BS4DTRINITY_DN27205_c0_g1_i1	-4.14973	0.0240647	0.154229
CS4DTRINITY_DN10922_c2_g4_i3	-4.14879	3.33747e-07	7.29696e-06
CS4DTRINITY_DN12366_c0_g1_i2	-4.14761	6.20328e-29	7.25823e-27
CS4DTRINITY_DN11833_c0_g1_i1	-4.14593	3.33154e-19	2.29077e-17
BS4DTRINITY_DN5940_c0_g1_i2	-4.14592	0.000140116	0.00187888
CS4DTRINITY_DN12321_c2_g3_i2	-4.14556	0.026921	0.168181
AS4DTRINITY_DN11383_c1_g1_i2	-4.14537	6.73385e-21	5.1856e-19
AB4DTRINITY_DN9990_c0_g2_i2	-4.14354	1.51084e-23	1.34134e-21
BS4DTRINITY_DN12657_c13_g1_i4	-4.14352	1.06457e-08	2.85141e-07
CS4DTRINITY_DN11250_c1_g15_i1	-4.14246	0.00154694	0.0157106
AS4DTRINITY_DN11358_c0_g3_i3	-4.14164	1.35518e-06	2.69357e-05
BB4DTRINITY_DN11911_c0_g1_i1	-4.14142	9.71764e-26	9.74371e-24
CS4DTRINITY_DN11507_c3_g1_i1	-4.14141	0.00166694	0.0167671
AB4DTRINITY_DN19817_c0_g1_i1	-4.14131	0.0363199	0.211173
AS4DTRINITY_DN17207_c0_g1_i1	-4.13947	0.0256334	0.162097
CS4DTRINITY_DN12292_c1_g1_i1	-4.13907	3.86134e-18	2.46831e-16
BS4DTRINITY_DN13057_c1_g2_i2	-4.13883	0.0332587	0.197232
BS4DTRINITY_DN7364_c0_g1_i1	-4.1388	1.8451e-18	1.20179e-16
AS4DTRINITY_DN11982_c1_g1_i8	-4.13817	7.11184e-14	3.25413e-12
AS4DTRINITY_DN20126_c0_g1_i1	-4.13686	0.00196965	0.0193302
AS4DTRINITY_DN9453_c0_g1_i1	-4.13672	8.44743e-13	3.50393e-11
CS4DTRINITY_DN11304_c1_g2_i3	-4.13618	1.33788e-44	2.92987e-42
AB4DTRINITY_DN28460_c0_g1_i1	-4.13519	0.00170303	0.0170837
AS4DTRINITY_DN11385_c2_g1_i3	-4.13483	2.32395e-32	3.16311e-30
AS4DTRINITY_DN13091_c0_g1_i1	-4.13466	0.00129162	0.0134388
BS4DTRINITY_DN25013_c0_g1_i1	-4.13107	0.0260524	0.164021
BB4DTRINITY_DN11744_c0_g1_i2	-4.13017	1.25424e-31	1.65892e-29
BS4DTRINITY_DN24679_c0_g1_i1	-4.1284	0.0273743	0.170432
BS4DTRINITY_DN11570_c1_g1_i2	-4.12831	0.00202607	0.0198211
CS4DTRINITY_DN8195_c0_g1_i1	-4.1272	0.00138599	0.0142783
CB4DTRINITY_DN13350_c0_g1_i1	-4.12643	8.10046e-06	0.000140104
AB4DTRINITY_DN10351_c2_g6_i2	-4.1262	1.63488e-10	5.39782e-09
BS4DTRINITY_DN34167_c0_g1_i1	-4.12524	5.46952e-06	9.77116e-05
CS4DTRINITY_DN12368_c3_g11_i1	-4.12485	5.73597e-22	4.69826e-20
AB4DTRINITY_DN6221_c0_g1_i2	-4.12448	0.00114951	0.0121381
BS4DTRINITY_DN13005_c0_g3_i3	-4.12434	0.00283473	0.0264451
CS4DTRINITY_DN4328_c0_g1_i1	-4.12316	0.0271997	0.169561
CB7DTRINITY_DN12200_c0_g1_i2	-4.12117	3.0478e-09	8.69234e-08
AS4DTRINITY_DN11221_c1_g18_i1	-4.12031	0.00200165	0.019604
CS4DTRINITY_DN21597_c0_g1_i1	-4.11812	0.00201629	0.0197342
CS4DTRINITY_DN11292_c4_g6_i4	-4.11632	1.58639e-34	2.348e-32
CS4DTRINITY_DN10156_c0_g1_i1	-4.11559	0.00175864	0.0175576
CB4DTRINITY_DN14206_c1_g6_i1	-4.11372	0.0348011	0.204271
CS4DTRINITY_DN30088_c0_g1_i1	-4.11366	0.0320497	0.191492
CS4DTRINITY_DN11646_c1_g3_i1	-4.11358	5.2331e-16	2.85793e-14
BS4DTRINITY_DN35100_c0_g1_i1	-4.11166	8.21181e-16	4.42864e-14
CS4DTRINITY_DN11314_c2_g1_i1	-4.11159	2.78613e-38	4.83594e-36
BS4DTRINITY_DN7684_c0_g1_i1	-4.11153	0.0295767	0.180264
BB4DTRINITY_DN5423_c0_g1_i2	-4.11079	5.4805e-06	9.78726e-05
CS4DTRINITY_DN11901_c1_g1_i4	-4.11048	4.3144e-06	7.85792e-05
AB4DTRINITY_DN11304_c1_g1_i1	-4.10992	0.00199606	0.0195579
BS4DTRINITY_DN25358_c0_g1_i1	-4.10907	6.7363e-06	0.000118191
BB4DTRINITY_DN12810_c2_g2_i1	-4.10738	0.0352004	0.206155
AS4DTRINITY_DN11704_c1_g5_i1	-4.10716	8.38819e-05	0.00118388
BS4DTRINITY_DN12465_c1_g3_i2	-4.10698	1.27835e-41	2.50536e-39
AB4DTRINITY_DN10935_c3_g1_i3	-4.10683	9.84989e-07	2.00227e-05
CS4DTRINITY_DN31376_c0_g1_i1	-4.10611	0.0338341	0.199917
BB4DTRINITY_DN13528_c3_g1_i1	-4.10573	1.16826e-35	1.81583e-33
AS4DTRINITY_DN11565_c0_g11_i1	-4.1057	7.94671e-06	0.000137683
BB7DTRINITY_DN6095_c0_g1_i2	-4.1029	6.44339e-15	3.2252e-13
CS4DTRINITY_DN10849_c0_g2_i2	-4.10206	2.41209e-05	0.000382806
BS4DTRINITY_DN12587_c2_g1_i1	-4.10102	0.0015089	0.015369
AB7DTRINITY_DN28298_c2_g1_i4	-4.09959	7.16294e-14	3.27411e-12
AS4DTRINITY_DN12043_c2_g6_i1	-4.09947	0.0276797	0.171954
BS4DTRINITY_DN11796_c1_g2_i2	-4.09912	1.91188e-26	1.99708e-24
BS4DTRINITY_DN12538_c3_g5_i4	-4.0939	3.19261e-07	7.00557e-06
BS4DTRINITY_DN12785_c1_g13_i1	-4.0935	0.0305701	0.184722
BS4DTRINITY_DN12110_c2_g1_i9	-4.092	0.000121306	0.00165344
BB7DTRINITY_DN25812_c0_g1_i1	-4.09166	0.00133982	0.013859
BS4DTRINITY_DN11976_c4_g6_i1	-4.09138	5.80385e-23	5.02899e-21
CS4DTRINITY_DN6224_c1_g1_i1	-4.09088	4.15567e-09	1.16765e-07
AS4DTRINITY_DN12294_c2_g7_i1	-4.09072	0.00238209	0.0227583
BS4DTRINITY_DN12378_c0_g14_i1	-4.08971	0.00189824	0.0187279
AS4DTRINITY_DN7563_c0_g1_i1	-4.0887	9.55392e-05	0.001331
AB7DTRINITY_DN31017_c4_g2_i4	-4.08851	1.00121e-10	3.38071e-09
CS4DTRINITY_DN13083_c0_g1_i1	-4.08815	3.0583e-12	1.20196e-10
BS7DTRINITY_DN3856_c0_g1_i2	-4.08732	7.29412e-06	0.000127217
BB4DTRINITY_DN33764_c0_g1_i1	-4.08716	0.0350272	0.205374
AS4DTRINITY_DN25245_c0_g1_i1	-4.08611	0.00241789	0.0230468
CS4DTRINITY_DN12366_c0_g4_i1	-4.08548	6.52992e-31	8.40938e-29
AS4DTRINITY_DN9840_c0_g1_i3	-4.08534	2.11362e-28	2.41529e-26
BS4DTRINITY_DN12258_c1_g1_i23	-4.08464	3.06381e-28	3.47583e-26
AS4DTRINITY_DN11364_c4_g7_i1	-4.0838	3.9264e-29	4.62364e-27
AB7DTRINITY_DN29513_c0_g1_i1	-4.08365	1.31383e-09	3.92452e-08
BS4DTRINITY_DN12472_c1_g1_i4	-4.08339	0.00253635	0.0240064
CS4DTRINITY_DN7085_c0_g1_i2	-4.08254	0.0017867	0.0177949
AS4DTRINITY_DN11115_c0_g1_i1	-4.08166	6.68651e-12	2.53729e-10
AS4DTRINITY_DN5182_c0_g1_i2	-4.07897	0.000109883	0.00151207
CS4DTRINITY_DN11790_c0_g1_i2	-4.07587	1.06142e-05	0.000179493
AS4DTRINITY_DN6567_c0_g1_i1	-4.07408	1.26892e-13	5.66598e-12
AB4DTRINITY_DN10470_c2_g1_i2	-4.07403	0.0303068	0.183646
CB7DTRINITY_DN7445_c0_g1_i2	-4.07391	2.60373e-09	7.49479e-08
BS4DTRINITY_DN20683_c0_g1_i1	-4.07331	0.00272508	0.0255533
AS4DTRINITY_DN7445_c0_g2_i1	-4.07306	0.029106	0.177952
BS4DTRINITY_DN20592_c0_g1_i1	-4.07267	0.00148484	0.0151548
CS4DTRINITY_DN11948_c3_g1_i2	-4.07242	6.85295e-42	1.36618e-39
AB4DTRINITY_DN5917_c0_g1_i1	-4.07201	0.0391271	0.223678
CS4DTRINITY_DN11684_c2_g3_i1	-4.07185	8.01306e-44	1.71388e-41
BS4DTRINITY_DN8836_c0_g1_i3	-4.07139	3.38163e-12	1.32313e-10
BS4DTRINITY_DN13058_c0_g2_i2	-4.07083	3.75285e-12	1.45981e-10
CS4DTRINITY_DN8606_c0_g1_i6	-4.06987	1.87889e-13	8.27375e-12
CB4DTRINITY_DN8226_c0_g1_i2	-4.06789	0.0306543	0.185099
CS4DTRINITY_DN11643_c0_g1_i10	-4.06782	5.21589e-20	3.77992e-18
AS4DTRINITY_DN578_c0_g1_i2	-4.0671	0.00247592	0.0235113
AS4DTRINITY_DN13087_c0_g1_i1	-4.06541	0.0364405	0.211719
BS4DTRINITY_DN12006_c0_g17_i1	-4.06522	1.13823e-05	0.000191596
CS4DTRINITY_DN9331_c0_g1_i1	-4.06496	1.57416e-10	5.2036e-09
BS4DTRINITY_DN5117_c0_g1_i1	-4.06465	1.75607e-19	1.22618e-17
AS4DTRINITY_DN11897_c1_g2_i2	-4.06451	0.0414344	0.233313
AS4DTRINITY_DN8171_c0_g1_i4	-4.06434	5.54919e-09	1.53741e-07
CB4DTRINITY_DN6942_c0_g1_i2	-4.06417	0.00240966	0.0229823
BS4DTRINITY_DN467_c0_g1_i1	-4.0631	3.16139e-07	6.94537e-06
AS4DTRINITY_DN8344_c0_g1_i2	-4.06306	1.48534e-05	0.000244892
CB7DTRINITY_DN5807_c0_g1_i2	-4.06279	0.041556	0.233722
AS4DTRINITY_DN11002_c0_g7_i1	-4.06217	0.0381603	0.219376
BS4DTRINITY_DN26017_c0_g1_i1	-4.06081	0.0324448	0.193317
BB4DTRINITY_DN10606_c0_g1_i1	-4.06048	2.14051e-43	4.5168e-41
BS4DTRINITY_DN7320_c0_g1_i1	-4.06011	2.06501e-28	2.36219e-26
CS4DTRINITY_DN32589_c0_g1_i1	-4.05951	0.0286927	0.176301
AB7DTRINITY_DN30911_c1_g5_i1	-4.05862	2.01001e-13	8.83173e-12
BS4DTRINITY_DN12752_c2_g1_i2	-4.05833	0.0299281	0.181822
BS4DTRINITY_DN6370_c0_g1_i1	-4.05759	2.26461e-05	0.000361198
AB4DTRINITY_DN4524_c0_g1_i1	-4.05753	3.75148e-09	1.05867e-07
AB4DTRINITY_DN10175_c1_g4_i3	-4.05524	0.000155996	0.00206825
AS4DTRINITY_DN5670_c0_g1_i1	-4.05462	0.0403273	0.228788
CS4DTRINITY_DN6717_c0_g1_i2	-4.05411	3.61875e-07	7.87938e-06
BS4DTRINITY_DN8727_c0_g1_i1	-4.05372	0.00341997	0.0310647
BS4DTRINITY_DN10016_c0_g1_i2	-4.05305	4.02346e-16	2.21935e-14
CS4DTRINITY_DN12379_c0_g9_i1	-4.0522	3.6801e-11	1.30238e-09
AB4DTRINITY_DN12318_c0_g1_i1	-4.05157	3.75794e-06	6.91539e-05
CS4DTRINITY_DN35192_c0_g1_i1	-4.05093	1.27812e-10	4.26537e-09
BS4DTRINITY_DN12722_c5_g1_i2	-4.0501	0.0444512	0.245396
AB4DTRINITY_DN2181_c0_g1_i1	-4.04925	1.11162e-10	3.73461e-09
CS4DTRINITY_DN2026_c0_g1_i1	-4.04752	0.0023732	0.0226857
AB4DTRINITY_DN28637_c0_g1_i2	-4.04571	0.00275351	0.0257858
AS4DTRINITY_DN7326_c0_g1_i1	-4.04319	8.88685e-20	6.32363e-18
CS4DTRINITY_DN36807_c0_g1_i1	-4.04242	0.0430145	0.239722
BS4DTRINITY_DN11734_c0_g1_i3	-4.04134	5.31952e-07	1.12889e-05
BS4DTRINITY_DN8591_c0_g1_i1	-4.0413	0.00326403	0.0298577
AB7DTRINITY_DN31198_c2_g5_i3	-4.04011	3.5034e-42	7.03523e-40
BB4DTRINITY_DN25225_c0_g1_i1	-4.03906	0.00281274	0.0262644
CS4DTRINITY_DN834_c0_g1_i1	-4.03824	1.0414e-05	0.000176457
CS4DTRINITY_DN10338_c0_g1_i1	-4.03785	2.11716e-05	0.000339623
CB4DTRINITY_DN10875_c0_g1_i1	-4.03777	1.1464e-38	2.0201e-36
CS4DTRINITY_DN6491_c0_g1_i1	-4.03681	4.31651e-30	5.36429e-28
CS4DTRINITY_DN11485_c1_g2_i1	-4.03646	0.0416142	0.233894
BB4DTRINITY_DN12254_c0_g7_i2	-4.03604	0.0434806	0.24162
CS4DTRINITY_DN11481_c5_g7_i2	-4.0352	5.79552e-19	3.9235e-17
BS4DTRINITY_DN12957_c11_g1_i1	-4.03512	0.0400299	0.227599
AB4DTRINITY_DN11221_c3_g1_i1	-4.0339	1.90328e-05	0.000307963
BS4DTRINITY_DN12433_c0_g1_i6	-4.03288	4.20727e-15	2.13999e-13
CS4DTRINITY_DN11859_c0_g3_i1	-4.03166	7.79943e-30	9.5471e-28
CS4DTRINITY_DN11760_c1_g3_i3	-4.03076	9.06227e-21	6.90858e-19
BB4DTRINITY_DN26221_c0_g1_i1	-4.03016	1.16953e-06	2.34747e-05
AB7DTRINITY_DN30649_c1_g2_i1	-4.02976	0.0420971	0.235825
CS4DTRINITY_DN21408_c0_g1_i1	-4.02882	2.18571e-10	7.12141e-09
CB4DTRINITY_DN14306_c0_g3_i3	-4.02635	2.6095e-07	5.80181e-06
CS4DTRINITY_DN11708_c0_g8_i1	-4.02599	1.06425e-33	1.52792e-31
CS4DTRINITY_DN11292_c4_g10_i1	-4.02522	1.19571e-20	9.0496e-19
CS4DTRINITY_DN11408_c0_g2_i1	-4.02388	0.0332444	0.197158
CS4DTRINITY_DN8875_c0_g1_i1	-4.02304	0.00213451	0.0207373
BB4DTRINITY_DN13369_c0_g7_i2	-4.02283	5.48265e-42	1.09598e-39
AS4DTRINITY_DN15755_c0_g1_i1	-4.02261	0.00212096	0.0206256
CS4DTRINITY_DN9783_c0_g2_i1	-4.02256	2.04125e-05	0.000328444
AS4DTRINITY_DN5935_c0_g1_i1	-4.02107	2.68421e-13	1.16499e-11
AS4DTRINITY_DN10425_c0_g1_i3	-4.02065	3.89028e-07	8.43721e-06
CS4DTRINITY_DN11151_c1_g4_i3	-4.02057	4.17335e-05	0.00063119
AS4DTRINITY_DN6818_c0_g1_i1	-4.0203	0.00288037	0.0268095
AS4DTRINITY_DN11358_c0_g20_i1	-4.02015	0.000292747	0.00363316
CS4DTRINITY_DN7646_c0_g1_i1	-4.01849	0.00300341	0.0277795
CS4DTRINITY_DN11292_c4_g1_i2	-4.01676	7.39003e-19	4.96025e-17
CS4DTRINITY_DN9613_c0_g1_i1	-4.01546	5.44562e-06	9.73379e-05
CS4DTRINITY_DN12354_c1_g3_i2	-4.01486	2.48969e-05	0.000394353
CS4DTRINITY_DN12114_c0_g2_i1	-4.01391	0.00423214	0.0372326
CS4DTRINITY_DN10355_c0_g1_i1	-4.01345	9.2221e-28	1.01892e-25
BS4DTRINITY_DN29245_c0_g1_i1	-4.01181	0.0406631	0.230236
AB4DTRINITY_DN10372_c0_g1_i2	-4.01171	1.30224e-11	4.7976e-10
CS4DTRINITY_DN12433_c1_g7_i1	-4.00993	0.0355565	0.207735
AS4DTRINITY_DN9166_c0_g1_i4	-4.00992	8.86403e-14	4.01911e-12
BS4DTRINITY_DN13077_c2_g1_i1	-4.00984	1.02686e-15	5.49211e-14
AS4DTRINITY_DN7854_c0_g3_i1	-4.00891	3.95839e-05	0.000601864
BS4DTRINITY_DN11473_c1_g1_i1	-4.00823	6.45779e-05	0.000934382
AB4DTRINITY_DN10712_c0_g2_i1	-4.00781	0.0032226	0.0295229
CS4DTRINITY_DN35953_c0_g1_i1	-4.00763	0.0329107	0.195574
CS4DTRINITY_DN13012_c0_g1_i1	-4.00558	3.4126e-05	0.000525963
AB4DTRINITY_DN10712_c2_g1_i3	-4.00541	1.00794e-08	2.70499e-07
CB4DTRINITY_DN6014_c0_g1_i1	-4.00523	0.00208359	0.0203108
BS4DTRINITY_DN8258_c0_g1_i2	-4.00467	2.35166e-09	6.80391e-08
AB4DTRINITY_DN10425_c4_g1_i1	-4.00271	4.74633e-05	0.000708647
BS4DTRINITY_DN21891_c0_g1_i1	-4.00238	0.0441201	0.24423
CS4DTRINITY_DN16285_c0_g1_i1	-4.00236	1.94985e-19	1.35675e-17
BB4DTRINITY_DN34619_c0_g1_i1	-4.00141	9.10473e-07	1.86283e-05
AB4DTRINITY_DN11244_c1_g2_i1	-4.0013	5.00485e-36	7.90748e-34
CS4DTRINITY_DN10977_c0_g1_i1	-4.00003	3.68138e-10	1.16782e-08
CB4DTRINITY_DN6632_c0_g1_i1	-3.99992	2.34563e-05	0.000373119
CS4DTRINITY_DN5665_c0_g1_i2	-3.99982	3.1722e-10	1.01522e-08
AB4DTRINITY_DN8763_c0_g1_i3	-3.99823	9.87389e-17	5.70227e-15
BB7DTRINITY_DN14754_c0_g2_i3	-3.99733	0.0022189	0.0214164
AS4DTRINITY_DN5826_c0_g1_i1	-3.99686	7.16995e-16	3.88254e-14
AB4DTRINITY_DN5556_c0_g1_i1	-3.99576	0.00250191	0.0237295
AS4DTRINITY_DN11581_c0_g1_i1	-3.99495	3.23467e-08	8.13897e-07
BS4DTRINITY_DN29804_c0_g1_i1	-3.99413	0.0381816	0.219466
AB4DTRINITY_DN11014_c1_g2_i1	-3.99406	3.49701e-40	6.49497e-38
BS4DTRINITY_DN12463_c6_g6_i1	-3.99272	9.08503e-07	1.85898e-05
CS4DTRINITY_DN16314_c0_g1_i1	-3.99242	0.0035089	0.0317601
CB4DTRINITY_DN1809_c0_g1_i1	-3.99233	1.19857e-15	6.36562e-14
CS4DTRINITY_DN8192_c0_g2_i1	-3.99215	0.00243393	0.0231716
AB4DTRINITY_DN10097_c4_g1_i4	-3.99132	2.69608e-23	2.37446e-21
CB4DTRINITY_DN13614_c1_g1_i1	-3.99086	6.87009e-12	2.60291e-10
CS4DTRINITY_DN11002_c1_g7_i3	-3.9898	5.43739e-38	9.3347e-36
CS4DTRINITY_DN8435_c0_g1_i1	-3.98948	0.0024549	0.023341
AS4DTRINITY_DN11956_c0_g6_i1	-3.98889	3.47579e-13	1.49645e-11
BS4DTRINITY_DN11776_c0_g1_i3	-3.98763	5.98834e-10	1.85708e-08
BS4DTRINITY_DN11515_c0_g1_i2	-3.987	1.79052e-12	7.21879e-11
CS4DTRINITY_DN11656_c1_g13_i2	-3.98686	4.92288e-29	5.77235e-27
AS4DTRINITY_DN11637_c1_g16_i1	-3.98637	1.84557e-21	1.46726e-19
AB4DTRINITY_DN10128_c0_g1_i2	-3.98527	1.31263e-17	8.08554e-16
CB7DTRINITY_DN2737_c0_g1_i1	-3.98513	5.31111e-10	1.65804e-08
CS4DTRINITY_DN11537_c4_g2_i1	-3.9851	0.0387859	0.222103
BS4DTRINITY_DN12893_c0_g2_i2	-3.98501	2.13713e-33	3.03653e-31
CS4DTRINITY_DN11338_c1_g1_i1	-3.98486	0.043705	0.242493
AS4DTRINITY_DN3895_c0_g1_i1	-3.98421	0.00231663	0.0222221
AS4DTRINITY_DN8459_c0_g1_i2	-3.98383	0.00223705	0.0215744
BS4DTRINITY_DN12000_c2_g3_i1	-3.9838	0.00374125	0.033566
AS4DTRINITY_DN10537_c0_g2_i1	-3.9834	0.0474823	0.257683
CS4DTRINITY_DN1463_c0_g1_i1	-3.98323	4.66246e-07	9.98207e-06
BS4DTRINITY_DN1907_c0_g1_i1	-3.98283	0.0389389	0.222833
CS4DTRINITY_DN11595_c0_g10_i1	-3.98224	0.00462323	0.0401089
BS4DTRINITY_DN13339_c0_g1_i1	-3.98139	0.00376886	0.0337821
AS4DTRINITY_DN11983_c0_g2_i5	-3.98079	3.33007e-05	0.000514433
CS4DTRINITY_DN4725_c0_g1_i5	-3.97981	1.88383e-05	0.000305197
BS4DTRINITY_DN10338_c0_g1_i3	-3.97786	6.19135e-07	1.30235e-05
BB4DTRINITY_DN6535_c0_g1_i1	-3.97667	3.27969e-05	0.000507291
AB4DTRINITY_DN10330_c5_g9_i1	-3.97619	6.08428e-07	1.28117e-05
CS4DTRINITY_DN36624_c0_g1_i1	-3.97605	0.00246851	0.0234511
BB4DTRINITY_DN9148_c0_g1_i1	-3.97579	0.00383377	0.0342742
CS4DTRINITY_DN11831_c5_g8_i3	-3.97555	2.31733e-43	4.87591e-41
AS4DTRINITY_DN7089_c0_g1_i1	-3.97553	0.0378004	0.217775
BS4DTRINITY_DN24753_c0_g1_i1	-3.97526	0.00238558	0.0227807
CS4DTRINITY_DN11963_c0_g1_i2	-3.97425	3.56977e-07	7.77658e-06
CS4DTRINITY_DN11476_c1_g2_i1	-3.97411	0.0429038	0.239309
AS4DTRINITY_DN6572_c0_g1_i1	-3.97386	5.3097e-07	1.12698e-05
CS4DTRINITY_DN22437_c0_g1_i1	-3.9737	0.00346053	0.0313904
CS4DTRINITY_DN11064_c1_g6_i1	-3.97213	5.0883e-18	3.22824e-16
AS4DTRINITY_DN11812_c0_g1_i1	-3.97131	2.29182e-14	1.09861e-12
CS4DTRINITY_DN21982_c0_g1_i1	-3.97097	0.038107	0.219142
CS4DTRINITY_DN10920_c0_g1_i1	-3.97044	3.03779e-07	6.68986e-06
CS4DTRINITY_DN11290_c0_g10_i1	-3.96922	6.17976e-16	3.35578e-14
AB7DTRINITY_DN30776_c1_g2_i3	-3.96877	1.89835e-07	4.30906e-06
AB4DTRINITY_DN10658_c2_g12_i3	-3.96832	4.30489e-39	7.72174e-37
BB4DTRINITY_DN13104_c3_g3_i3	-3.96798	9.13321e-36	1.42967e-33
AB4DTRINITY_DN2033_c0_g1_i1	-3.96714	8.36665e-13	3.4737e-11
AS4DTRINITY_DN4575_c0_g1_i1	-3.96469	6.40771e-05	0.000928234
CS4DTRINITY_DN22480_c0_g1_i1	-3.96393	1.33992e-16	7.67372e-15
CS4DTRINITY_DN27582_c0_g1_i1	-3.96165	0.00400238	0.0355452
AS4DTRINITY_DN19967_c0_g1_i1	-3.96111	0.00631102	0.05202
AB4DTRINITY_DN10189_c1_g4_i1	-3.96063	1.11858e-17	6.92507e-16
CS4DTRINITY_DN26051_c0_g1_i1	-3.9597	0.035958	0.209586
BS4DTRINITY_DN7577_c0_g1_i1	-3.95914	0.0443725	0.245172
BS4DTRINITY_DN12372_c1_g4_i1	-3.95913	3.82496e-07	8.30128e-06
CS4DTRINITY_DN35873_c0_g1_i1	-3.95795	0.00243655	0.0231925
BS4DTRINITY_DN12612_c0_g1_i2	-3.9573	1.00103e-15	5.36307e-14
AB7DTRINITY_DN29174_c0_g1_i3	-3.95688	7.97845e-07	1.64864e-05
CS4DTRINITY_DN12385_c1_g5_i1	-3.95533	8.36418e-18	5.21935e-16
AB4DTRINITY_DN10518_c2_g1_i2	-3.95494	0.00480229	0.0413882
BS4DTRINITY_DN12315_c2_g1_i1	-3.95456	1.23086e-24	1.16166e-22
AS4DTRINITY_DN8511_c0_g1_i2	-3.95443	1.52481e-06	3.00631e-05
BB4DTRINITY_DN12077_c2_g5_i1	-3.95407	0.00425149	0.0373726
AB4DTRINITY_DN11323_c1_g17_i1	-3.9534	7.62972e-38	1.30172e-35
AS4DTRINITY_DN8667_c0_g2_i1	-3.95229	0.00411763	0.0364189
AS4DTRINITY_DN8082_c0_g1_i1	-3.95205	8.1813e-05	0.00115773
BB4DTRINITY_DN13152_c2_g4_i1	-3.94977	9.25157e-31	1.18313e-28
BS4DTRINITY_DN12945_c0_g3_i1	-3.94963	0.00569905	0.0477682
AB7DTRINITY_DN29605_c0_g1_i8	-3.94954	6.73262e-08	1.62244e-06
CS4DTRINITY_DN10837_c1_g1_i4	-3.94788	3.87714e-26	3.97445e-24
AS4DTRINITY_DN11938_c1_g4_i2	-3.94751	5.43361e-05	0.000800347
AB7DTRINITY_DN30409_c0_g2_i3	-3.94706	3.35019e-41	6.40608e-39
AB4DTRINITY_DN3216_c0_g1_i2	-3.947	4.03226e-05	0.000611954
CS4DTRINITY_DN16586_c0_g1_i1	-3.94664	7.6582e-26	7.6998e-24
CB7DTRINITY_DN17371_c0_g6_i1	-3.94561	9.45744e-06	0.000161405
AS4DTRINITY_DN12267_c2_g5_i3	-3.94468	3.4201e-13	1.47362e-11
BS4DTRINITY_DN12796_c0_g1_i7	-3.94395	1.23558e-09	3.7064e-08
AB7DTRINITY_DN31340_c0_g1_i1	-3.94229	2.37612e-11	8.56325e-10
BB4DTRINITY_DN8983_c0_g1_i1	-3.94194	4.62428e-19	3.15191e-17
BS4DTRINITY_DN7477_c0_g1_i2	-3.9409	2.07019e-09	6.03237e-08
CS4DTRINITY_DN26741_c0_g1_i1	-3.93973	0.00267831	0.0251865
BB4DTRINITY_DN7385_c0_g1_i1	-3.93973	0.040262	0.228529
BS4DTRINITY_DN12306_c0_g3_i1	-3.93909	0.0458576	0.250966
CB4DTRINITY_DN10853_c0_g2_i2	-3.93866	1.51409e-37	2.54961e-35
CS4DTRINITY_DN22163_c0_g1_i1	-3.93772	0.0040079	0.0355835
BB4DTRINITY_DN7047_c0_g1_i2	-3.93704	1.03229e-12	4.24033e-11
BS4DTRINITY_DN11994_c0_g1_i1	-3.93671	7.85069e-16	4.23908e-14
BS4DTRINITY_DN12798_c2_g2_i1	-3.93665	0.00325863	0.029817
CS4DTRINITY_DN729_c0_g1_i1	-3.9364	0.0421873	0.236193
BB4DTRINITY_DN3860_c0_g1_i2	-3.93635	3.53611e-11	1.25404e-09
BB4DTRINITY_DN13205_c5_g7_i2	-3.93614	7.68357e-21	5.88403e-19
CS4DTRINITY_DN883_c0_g1_i2	-3.93569	7.54891e-10	2.31429e-08
AB4DTRINITY_DN7973_c0_g2_i1	-3.93527	0.00433494	0.0380017
CB4DTRINITY_DN9795_c0_g1_i2	-3.93383	2.26379e-27	2.45247e-25
BS4DTRINITY_DN12066_c0_g1_i1	-3.93243	7.12408e-26	7.17589e-24
AS4DTRINITY_DN11901_c4_g9_i3	-3.93224	2.39155e-24	2.21623e-22
BS4DTRINITY_DN12584_c0_g3_i1	-3.93099	1.28084e-09	3.83223e-08
BS4DTRINITY_DN7441_c0_g1_i2	-3.93081	1.82075e-12	7.33664e-11
AS4DTRINITY_DN4293_c0_g1_i1	-3.93002	1.05206e-18	6.98907e-17
AS4DTRINITY_DN9613_c0_g1_i3	-3.92938	1.07091e-11	3.98268e-10
BS4DTRINITY_DN9921_c0_g1_i1	-3.92909	6.17645e-08	1.4971e-06
CS4DTRINITY_DN8854_c0_g2_i1	-3.92891	6.83015e-37	1.11351e-34
CB4DTRINITY_DN12570_c1_g1_i3	-3.92842	9.68451e-27	1.02081e-24
AB4DTRINITY_DN10616_c0_g17_i2	-3.92774	9.47093e-24	8.50795e-22
BS4DTRINITY_DN10061_c0_g1_i1	-3.92503	1.93503e-28	2.21928e-26
CS4DTRINITY_DN9835_c0_g1_i4	-3.92462	6.71513e-20	4.82195e-18
BS4DTRINITY_DN13085_c5_g1_i2	-3.92452	1.20269e-10	4.02584e-09
CS4DTRINITY_DN7502_c0_g1_i1	-3.92338	0.000548864	0.00636588
BS4DTRINITY_DN12520_c0_g2_i2	-3.92251	3.05866e-18	1.96606e-16
BS4DTRINITY_DN29274_c0_g1_i1	-3.92194	0.00504629	0.0431347
CS4DTRINITY_DN4924_c0_g1_i1	-3.91941	0.0417176	0.234314
BS4DTRINITY_DN12546_c0_g1_i1	-3.91879	2.37119e-06	4.53093e-05
BS7DTRINITY_DN622_c0_g1_i1	-3.91846	5.14446e-10	1.60921e-08
AS4DTRINITY_DN7819_c0_g1_i1	-3.91829	1.05415e-06	2.133e-05
AS4DTRINITY_DN31547_c0_g1_i1	-3.9174	0.00332685	0.0303542
CS4DTRINITY_DN12024_c0_g6_i2	-3.91552	5.44486e-14	2.52391e-12
BS4DTRINITY_DN2543_c0_g1_i1	-3.91333	8.4659e-39	1.499e-36
AB4DTRINITY_DN254_c0_g1_i1	-3.91331	4.31631e-05	0.000650711
CS4DTRINITY_DN31957_c0_g1_i1	-3.91265	0.0458166	0.250883
BS4DTRINITY_DN13040_c4_g2_i2	-3.9125	7.08949e-25	6.78695e-23
CB7DTRINITY_DN12024_c0_g1_i3	-3.91228	5.25379e-05	0.000776302
CS4DTRINITY_DN10926_c0_g17_i1	-3.91109	0.00466165	0.0403897
CS4DTRINITY_DN8210_c0_g2_i2	-3.91096	1.08388e-34	1.61728e-32
AS4DTRINITY_DN182_c0_g1_i1	-3.91084	0.0459543	0.251409
AS4DTRINITY_DN11289_c0_g1_i10	-3.91048	7.63837e-16	4.1295e-14
AB4DTRINITY_DN7825_c0_g1_i1	-3.91045	1.00558e-12	4.13366e-11
CS4DTRINITY_DN11060_c0_g1_i1	-3.90944	0.00485612	0.0417736
BB4DTRINITY_DN34076_c0_g1_i1	-3.90828	4.64158e-11	1.62617e-09
AS4DTRINITY_DN11833_c0_g1_i1	-3.90638	5.42788e-11	1.89052e-09
CB4DTRINITY_DN8056_c0_g1_i1	-3.90525	4.70577e-18	2.99332e-16
BB4DTRINITY_DN14032_c0_g1_i1	-3.90422	0.0035991	0.0324707
CS4DTRINITY_DN12834_c0_g1_i1	-3.90388	5.16756e-05	0.000764998
CS4DTRINITY_DN12397_c0_g1_i7	-3.9036	2.20279e-41	4.23786e-39
BB7DTRINITY_DN37767_c0_g1_i1	-3.90237	0.0486846	0.262647
BS4DTRINITY_DN9744_c0_g1_i2	-3.90217	6.58051e-20	4.72991e-18
AS4DTRINITY_DN11630_c1_g1_i3	-3.90126	0.00449623	0.0391925
BS4DTRINITY_DN11921_c0_g18_i1	-3.9007	0.00498325	0.0426871
AB7DTRINITY_DN31910_c0_g1_i1	-3.9001	0.000121879	0.00166001
CB7DTRINITY_DN16515_c0_g4_i1	-3.89974	0.000605784	0.00694227
BS4DTRINITY_DN12966_c1_g3_i2	-3.89955	6.35906e-40	1.16922e-37
CS4DTRINITY_DN11541_c1_g2_i8	-3.8994	7.21956e-11	2.47886e-09
AS4DTRINITY_DN11974_c0_g3_i5	-3.89868	4.76088e-10	1.49304e-08
CS4DTRINITY_DN9388_c0_g1_i5	-3.89831	1.36253e-06	2.70647e-05
BS4DTRINITY_DN12244_c1_g2_i1	-3.89773	2.65165e-18	1.71144e-16
CS4DTRINITY_DN34485_c0_g1_i1	-3.89733	3.87181e-05	0.000590045
BS4DTRINITY_DN12381_c0_g4_i1	-3.89675	3.72729e-14	1.75173e-12
AB4DTRINITY_DN11229_c0_g1_i10	-3.89625	0.00368761	0.0331443
BS7D1TRINITY_DN5655_c1_g1_i1	-3.89567	6.13696e-05	0.000892502
BS4DTRINITY_DN8965_c0_g1_i1	-3.89403	8.68533e-12	3.25924e-10
CS4DTRINITY_DN11791_c2_g15_i1	-3.89336	8.71945e-08	2.07085e-06
BS4DTRINITY_DN12608_c1_g2_i2	-3.89315	0.00569806	0.0477617
BB4DTRINITY_DN13246_c2_g18_i2	-3.89216	3.0747e-06	5.75578e-05
AB4DTRINITY_DN11218_c1_g2_i7	-3.8921	8.29943e-30	1.0131e-27
BS4DTRINITY_DN12626_c0_g2_i3	-3.89141	6.52174e-05	0.000942397
CS4DTRINITY_DN11250_c1_g7_i1	-3.89136	8.6816e-09	2.35195e-07
AS4DTRINITY_DN33141_c0_g1_i1	-3.89044	0.00665328	0.054395
BS4DTRINITY_DN12680_c2_g2_i2	-3.88889	9.7478e-05	0.00135544
AB4DTRINITY_DN11321_c2_g12_i1	-3.88813	0.0457977	0.250804
BS4DTRINITY_DN10781_c0_g1_i1	-3.88795	0.003782	0.0338819
BS4DTRINITY_DN11404_c0_g1_i2	-3.88767	1.15671e-15	6.15373e-14
BS4DTRINITY_DN12256_c2_g11_i1	-3.88523	5.30286e-25	5.10543e-23
CS4DTRINITY_DN10849_c0_g1_i5	-3.88482	5.07146e-05	0.000752189
AB4DTRINITY_DN10598_c3_g1_i1	-3.88391	1.13541e-08	3.02897e-07
BS4DTRINITY_DN11985_c1_g10_i1	-3.88367	1.3842e-09	4.12131e-08
CS4DTRINITY_DN31055_c0_g1_i1	-3.88117	0.0068146	0.0554834
BS4DTRINITY_DN31353_c0_g1_i1	-3.88117	0.0068146	0.0554834
CS4DTRINITY_DN3979_c0_g1_i1	-3.88115	1.80848e-10	5.93802e-09
CS4DTRINITY_DN20992_c0_g1_i1	-3.87843	4.54986e-11	1.59566e-09
CS4DTRINITY_DN3433_c0_g1_i2	-3.87683	0.000436276	0.00519324
CS4DTRINITY_DN9249_c0_g1_i4	-3.87674	2.7602e-13	1.19679e-11
AS4DTRINITY_DN11482_c0_g2_i3	-3.87649	3.80692e-06	6.99616e-05
CS4DTRINITY_DN11147_c1_g3_i3	-3.87636	1.15025e-10	3.86028e-09
CB4DTRINITY_DN13831_c1_g5_i1	-3.87624	0.00646531	0.0530912
CS4DTRINITY_DN1199_c0_g1_i2	-3.87623	0.00391889	0.0349178
AB7DTRINITY_DN25213_c0_g1_i2	-3.87557	1.18302e-25	1.18242e-23
BS4DTRINITY_DN12905_c1_g5_i1	-3.87498	0.00577823	0.048316
AB7DTRINITY_DN29219_c0_g1_i1	-3.87486	7.55619e-39	1.34332e-36
BS4DTRINITY_DN9829_c0_g2_i1	-3.87449	0.00409151	0.0362154
BS7DTRINITY_DN12210_c0_g1_i5	-3.8744	5.36252e-35	8.10042e-33
AB4DTRINITY_DN10894_c8_g3_i7	-3.87407	2.41376e-28	2.74686e-26
BS4DTRINITY_DN12885_c1_g3_i1	-3.87264	0.000414589	0.00495985
BS4DTRINITY_DN12298_c5_g1_i2	-3.87249	0.00577937	0.0483236
CS4DTRINITY_DN9982_c0_g2_i1	-3.87207	2.50804e-08	6.39102e-07
CS4DTRINITY_DN12162_c1_g1_i1	-3.87049	0.00564325	0.0473836
AS4DTRINITY_DN10787_c0_g1_i3	-3.87008	0.000139955	0.00187728
AS4DTRINITY_DN11620_c0_g6_i1	-3.86699	4.59689e-13	1.95692e-11
AB7DTRINITY_DN31256_c3_g4_i8	-3.86677	0.0474723	0.25766
CS4DTRINITY_DN10318_c0_g1_i1	-3.86586	6.92487e-06	0.000121277
BB4DTRINITY_DN10531_c1_g2_i1	-3.8658	6.40319e-12	2.43502e-10
AB4DTRINITY_DN7452_c0_g1_i2	-3.86579	0.00615758	0.0509642
AS4DTRINITY_DN6569_c0_g2_i1	-3.8655	0.00404822	0.0358909
AB4DTRINITY_DN11124_c7_g11_i1	-3.86518	2.59318e-06	4.92009e-05
CS4DTRINITY_DN1609_c0_g1_i2	-3.86413	0.00574807	0.048104
BS7D1TRINITY_DN10622_c4_g8_i2	-3.86384	6.13112e-30	7.54272e-28
CS4DTRINITY_DN11747_c5_g4_i1	-3.86088	0.000135698	0.00182608
BS7DTRINITY_DN11979_c1_g2_i1	-3.86077	2.63566e-37	4.37796e-35
CS4DTRINITY_DN11718_c0_g3_i5	-3.86016	0.00542346	0.0458232
CS4DTRINITY_DN10931_c0_g1_i7	-3.85996	0.000762297	0.00848754
CS4DTRINITY_DN9902_c0_g1_i1	-3.85996	0.00603173	0.0500856
AS4DTRINITY_DN12279_c2_g1_i4	-3.85886	2.59639e-15	1.34172e-13
AB7DTRINITY_DN31221_c3_g5_i1	-3.85851	1.91282e-08	4.95225e-07
AB4DTRINITY_DN11204_c0_g1_i1	-3.85844	0.00445992	0.0389145
CS4DTRINITY_DN11187_c0_g8_i3	-3.85593	1.40067e-35	2.1694e-33
CS4DTRINITY_DN7835_c0_g1_i1	-3.85581	0.000120992	0.00164973
AS4DTRINITY_DN12091_c1_g2_i2	-3.8558	3.9711e-40	7.36306e-38
BS4DTRINITY_DN7323_c0_g1_i1	-3.85577	2.37043e-05	0.000376628
BS4DTRINITY_DN16306_c0_g1_i1	-3.8554	0.000478123	0.00562804
AS4DTRINITY_DN11878_c0_g2_i2	-3.85471	7.53183e-13	3.13834e-11
AS4DTRINITY_DN11540_c2_g4_i2	-3.85422	7.74698e-05	0.0011013
CS4DTRINITY_DN11932_c0_g9_i2	-3.8533	7.41895e-17	4.33226e-15
BS4DTRINITY_DN544_c0_g1_i1	-3.8528	6.75531e-13	2.83086e-11
CS4DTRINITY_DN13241_c0_g1_i1	-3.8528	0.00502822	0.0430137
CS4DTRINITY_DN11447_c1_g1_i2	-3.85255	4.39238e-26	4.48384e-24
AB4DTRINITY_DN8198_c0_g3_i1	-3.85249	8.90864e-05	0.00124972
BB4DTRINITY_DN10021_c0_g1_i4	-3.85069	1.31535e-19	9.26678e-18
AS4DTRINITY_DN11792_c3_g9_i3	-3.85043	1.22261e-38	2.15094e-36
CB7DTRINITY_DN15540_c0_g1_i2	-3.8488	0.00670775	0.0547569
CS4DTRINITY_DN13366_c0_g1_i1	-3.84755	6.0036e-24	5.44877e-22
CS4DTRINITY_DN10831_c0_g2_i2	-3.84688	1.89356e-24	1.76665e-22
BS4DTRINITY_DN12778_c0_g3_i1	-3.84545	9.93422e-34	1.42716e-31
BS4DTRINITY_DN10944_c0_g3_i1	-3.84299	1.87995e-12	7.57242e-11
BS4DTRINITY_DN11651_c1_g2_i3	-3.84252	2.44083e-22	2.04414e-20
AS4DTRINITY_DN12229_c2_g6_i1	-3.84229	1.66624e-08	4.35174e-07
BB7DTRINITY_DN15970_c0_g3_i1	-3.84167	3.13492e-14	1.48379e-12
AS4DTRINITY_DN11835_c0_g8_i1	-3.8416	4.78947e-20	3.47661e-18
AB4DTRINITY_DN10993_c3_g9_i1	-3.84146	1.71175e-08	4.46054e-07
AS4DTRINITY_DN11591_c2_g2_i1	-3.84107	1.34478e-10	4.47695e-09
CS4DTRINITY_DN11945_c2_g6_i1	-3.83981	4.7407e-33	6.6457e-31
CS4DTRINITY_DN12375_c1_g12_i2	-3.83944	5.24342e-07	1.11381e-05
BS4DTRINITY_DN12729_c2_g2_i1	-3.83906	0.000840593	0.00923826
CS4DTRINITY_DN18331_c0_g1_i1	-3.83703	9.06748e-05	0.00126982
CS4DTRINITY_DN22025_c0_g1_i1	-3.83692	0.00685475	0.0557728
CS4DTRINITY_DN12315_c1_g17_i1	-3.83675	0.0480801	0.260222
CS4DTRINITY_DN11158_c1_g8_i5	-3.83653	1.69022e-09	4.98392e-08
AB4DTRINITY_DN21942_c0_g1_i1	-3.8353	0.00496082	0.0425235
AB4DTRINITY_DN10183_c6_g1_i1	-3.83492	8.44582e-09	2.29118e-07
AS4DTRINITY_DN10595_c0_g3_i1	-3.83425	1.16268e-05	0.000195263
CS4DTRINITY_DN11113_c1_g1_i2	-3.83383	3.42536e-06	6.3576e-05
AS4DTRINITY_DN3764_c0_g1_i1	-3.8334	2.20904e-05	0.000353076
BS4DTRINITY_DN104_c0_g1_i1	-3.83221	0.00758788	0.0606919
AS4DTRINITY_DN8691_c0_g1_i1	-3.83115	7.47241e-23	6.43677e-21
AB4DTRINITY_DN1085_c0_g1_i2	-3.83105	4.03318e-12	1.56471e-10
BS4DTRINITY_DN8179_c0_g1_i1	-3.83072	0.000237922	0.0030228
BB4DTRINITY_DN13095_c0_g3_i1	-3.83026	0.00733504	0.0590152
AB7DTRINITY_DN19318_c0_g2_i1	-3.82868	2.51305e-10	8.1194e-09
AB7DTRINITY_DN52332_c0_g1_i1	-3.82774	0.00738553	0.0593542
AS4DTRINITY_DN4600_c0_g1_i1	-3.82729	3.32099e-06	6.18004e-05
CS4DTRINITY_DN30003_c0_g1_i1	-3.82604	0.00688466	0.055979
AB4DTRINITY_DN11080_c1_g2_i3	-3.82585	1.07689e-07	2.52542e-06
AB4DTRINITY_DN10821_c2_g9_i1	-3.82562	3.70696e-25	3.5941e-23
BS4DTRINITY_DN10057_c0_g1_i1	-3.8253	0.00874642	0.0683235
CB4DTRINITY_DN2290_c0_g1_i1	-3.82184	0.00078277	0.00868346
CS4DTRINITY_DN25739_c0_g1_i1	-3.82176	0.00606977	0.0503464
AB4DTRINITY_DN4492_c0_g1_i1	-3.8217	1.02457e-07	2.41198e-06
BS4DTRINITY_DN8951_c0_g1_i3	-3.82107	4.93249e-17	2.92197e-15
AS4DTRINITY_DN5375_c0_g1_i2	-3.81924	1.45365e-37	2.4516e-35
AS4DTRINITY_DN30665_c0_g1_i1	-3.81877	0.000848	0.00930804
AS4DTRINITY_DN11720_c0_g2_i3	-3.81877	3.91516e-14	1.83454e-12
CB4DTRINITY_DN13385_c0_g1_i3	-3.81761	1.46269e-07	3.3717e-06
AS4DTRINITY_DN6459_c0_g1_i2	-3.81622	0.00504756	0.0431423
AB4DTRINITY_DN3656_c0_g1_i2	-3.81609	1.07683e-07	2.52542e-06
BS4DTRINITY_DN12281_c2_g19_i1	-3.81537	2.03985e-07	4.61405e-06
BS4DTRINITY_DN7906_c0_g1_i2	-3.81429	0.00706977	0.0572051
BS4DTRINITY_DN12916_c0_g1_i12	-3.8141	8.14991e-19	5.44703e-17
AS4DTRINITY_DN4251_c0_g1_i1	-3.81329	5.30627e-07	1.1264e-05
AB4DTRINITY_DN11334_c2_g1_i4	-3.81321	1.5302e-40	2.87356e-38
BS4DTRINITY_DN9023_c0_g1_i1	-3.81251	0.00800006	0.0633856
AS4DTRINITY_DN12270_c1_g5_i2	-3.8124	0.00510409	0.0435375
CS4DTRINITY_DN11647_c2_g6_i1	-3.81201	1.54212e-34	2.28401e-32
CS4DTRINITY_DN12115_c1_g5_i1	-3.81173	1.60435e-14	7.78781e-13
AB4DTRINITY_DN3890_c0_g1_i1	-3.81147	0.00552315	0.046526
BB4DTRINITY_DN8775_c0_g1_i3	-3.81132	0.00802562	0.0635629
CS4DTRINITY_DN4616_c0_g1_i1	-3.81	0.00513985	0.0438069
BS4DTRINITY_DN11840_c0_g2_i1	-3.80874	3.51529e-16	1.94734e-14
CS4DTRINITY_DN6535_c0_g1_i1	-3.80857	0.00433673	0.0380159
CS4DTRINITY_DN12203_c0_g1_i1	-3.80827	8.17306e-23	7.0156e-21
AS4DTRINITY_DN11145_c0_g1_i10	-3.80591	1.08752e-10	3.65702e-09
AS4DTRINITY_DN4123_c0_g1_i1	-3.80565	0.0092696	0.0716969
AB4DTRINITY_DN10346_c0_g1_i2	-3.80506	1.18877e-35	1.84641e-33
BS4DTRINITY_DN12160_c5_g1_i2	-3.80421	0.0101129	0.0769995
BS4DTRINITY_DN17238_c0_g1_i1	-3.80282	0.00566055	0.047498
BS4DTRINITY_DN13063_c1_g4_i1	-3.80217	0.000143393	0.00191837
BB4DTRINITY_DN13532_c1_g1_i2	-3.80149	8.31195e-05	0.0011741
BB4DTRINITY_DN11408_c0_g2_i2	-3.79888	3.0701e-05	0.000476951
BS4DTRINITY_DN10845_c0_g1_i1	-3.79778	1.62746e-11	5.94797e-10
AB7DTRINITY_DN14645_c0_g1_i1	-3.79763	5.44755e-06	9.73513e-05
CS4DTRINITY_DN8287_c0_g1_i2	-3.79747	0.00098761	0.0106274
AB4DTRINITY_DN7557_c0_g1_i1	-3.79667	0.00153587	0.0156061
CB7DTRINITY_DN15170_c0_g1_i2	-3.79565	3.38699e-11	1.2031e-09
CS4DTRINITY_DN9393_c1_g1_i1	-3.79551	2.61034e-07	5.80311e-06
BS4DTRINITY_DN12312_c3_g1_i1	-3.79497	7.14099e-14	3.26611e-12
AS4DTRINITY_DN11926_c3_g5_i6	-3.79494	0.000147389	0.00196539
AB4DTRINITY_DN10330_c5_g12_i1	-3.7945	3.78025e-38	6.52543e-36
CB7DTRINITY_DN15895_c2_g1_i1	-3.79352	0.00559494	0.0470357
AS4DTRINITY_DN5403_c0_g1_i1	-3.79338	8.97434e-09	2.42797e-07
CS4DTRINITY_DN27423_c0_g1_i1	-3.79284	0.00782502	0.0622229
BS4DTRINITY_DN12692_c1_g7_i1	-3.79258	4.56267e-39	8.17081e-37
AS4DTRINITY_DN11043_c1_g4_i1	-3.7924	5.24144e-26	5.32833e-24
AS4DTRINITY_DN11919_c2_g11_i2	-3.79234	9.54962e-36	1.49273e-33
CS4DTRINITY_DN12376_c2_g4_i2	-3.7917	0.00012697	0.00172222
AS4DTRINITY_DN10666_c0_g2_i1	-3.79089	0.000239871	0.00304564
CS4DTRINITY_DN11451_c0_g1_i10	-3.79009	1.97871e-16	1.11522e-14
CS4DTRINITY_DN8920_c0_g1_i5	-3.79005	1.41244e-29	1.70149e-27
AB4DTRINITY_DN11080_c1_g1_i3	-3.78997	2.12944e-37	3.55589e-35
BB4DTRINITY_DN12014_c0_g1_i6	-3.78975	3.81676e-14	1.79148e-12
BB4DTRINITY_DN12995_c2_g1_i2	-3.78971	0.00883827	0.0688928
AS4DTRINITY_DN7501_c0_g1_i1	-3.78943	0.0104669	0.0791731
CS4DTRINITY_DN11813_c0_g11_i1	-3.7876	0.00548491	0.046264
CS4DTRINITY_DN7136_c0_g1_i1	-3.78591	0.00123806	0.0129578
BB4DTRINITY_DN4188_c0_g1_i1	-3.78275	0.00599109	0.0498082
BS4DTRINITY_DN5574_c0_g1_i1	-3.7818	0.0111242	0.0832135
BS4DTRINITY_DN10403_c0_g1_i1	-3.78175	1.14539e-05	0.000192713
BB4DTRINITY_DN11907_c0_g1_i1	-3.77981	3.62526e-34	5.28397e-32
CB4DTRINITY_DN14435_c2_g4_i7	-3.77809	1.88578e-31	2.47048e-29
BB4DTRINITY_DN11206_c0_g1_i1	-3.77787	0.000755624	0.00842432
BS4DTRINITY_DN7552_c0_g1_i1	-3.77781	5.73326e-39	1.02255e-36
AB4DTRINITY_DN10303_c2_g2_i2	-3.77778	9.22945e-11	3.12796e-09
BS4DTRINITY_DN12301_c4_g3_i2	-3.77761	0.00912309	0.0707552
BS4DTRINITY_DN12249_c8_g3_i2	-3.77685	7.10009e-32	9.47636e-30
AS4DTRINITY_DN4977_c0_g1_i1	-3.77639	8.963e-06	0.000153562
CS4DTRINITY_DN7573_c0_g1_i1	-3.7758	0.00672144	0.0548525
AB4DTRINITY_DN9997_c0_g3_i5	-3.77554	1.08001e-28	1.24973e-26
AS4DTRINITY_DN11700_c2_g6_i1	-3.77544	0.0103723	0.0786183
CS4DTRINITY_DN6726_c0_g1_i1	-3.77467	6.34149e-15	3.17925e-13
CS4DTRINITY_DN3172_c0_g1_i2	-3.77452	0.00637125	0.0524398
BS4DTRINITY_DN5772_c0_g1_i1	-3.77434	0.000175123	0.00229597
BS4DTRINITY_DN12697_c3_g3_i8	-3.77392	0.000236857	0.00301101
CS4DTRINITY_DN12026_c2_g7_i3	-3.77283	1.78045e-36	2.86028e-34
BS7D1TRINITY_DN3064_c0_g1_i1	-3.7727	9.15663e-07	1.87276e-05
AS4DTRINITY_DN10633_c0_g1_i1	-3.77091	1.29876e-14	6.35065e-13
BB4DTRINITY_DN13174_c4_g1_i3	-3.77074	0.00643842	0.0529116
AB4DTRINITY_DN9997_c0_g1_i1	-3.76978	3.8516e-10	1.21865e-08
BB4DTRINITY_DN21486_c0_g1_i1	-3.76947	1.36792e-25	1.36166e-23
CS4DTRINITY_DN11394_c1_g1_i1	-3.76864	7.53622e-18	4.71606e-16
AB4DTRINITY_DN2389_c0_g1_i1	-3.76847	0.00701431	0.0568357
CS4DTRINITY_DN8369_c0_g1_i1	-3.76773	1.0876e-18	7.21424e-17
AB4DTRINITY_DN11100_c1_g6_i3	-3.76734	6.71453e-06	0.000117837
AB4DTRINITY_DN10248_c0_g2_i4	-3.76701	0.0101532	0.0772524
AB4DTRINITY_DN11197_c2_g1_i1	-3.76619	0.00128201	0.0133565
AB7DTRINITY_DN26935_c0_g1_i1	-3.76429	0.000155267	0.00205958
BS4DTRINITY_DN10306_c0_g1_i2	-3.76402	0.000313711	0.00386673
CB7DTRINITY_DN15983_c0_g5_i4	-3.7637	0.00910842	0.0706589
AS4DTRINITY_DN11524_c1_g2_i2	-3.76368	2.44471e-30	3.07109e-28
CS4DTRINITY_DN12032_c4_g4_i7	-3.76365	5.50788e-10	1.71533e-08
BS4DTRINITY_DN12681_c2_g2_i1	-3.76335	1.48718e-21	1.19109e-19
AB4DTRINITY_DN10858_c1_g1_i2	-3.76314	4.4317e-16	2.43113e-14
CS4DTRINITY_DN8828_c0_g1_i1	-3.76159	0.000163267	0.00215401
CS4DTRINITY_DN11346_c1_g1_i1	-3.76146	5.2449e-14	2.43327e-12
AS4DTRINITY_DN12047_c1_g3_i1	-3.76084	3.3934e-19	2.33172e-17
CB7DTRINITY_DN17722_c6_g2_i2	-3.76011	2.24109e-36	3.59242e-34
BS4DTRINITY_DN12425_c2_g16_i1	-3.75973	2.09805e-07	4.73597e-06
AB4DTRINITY_DN10590_c6_g4_i12	-3.75906	1.0602e-19	7.51489e-18
AB7DTRINITY_DN25067_c0_g1_i1	-3.75682	0.00621121	0.0513377
BB4DTRINITY_DN13513_c0_g1_i4	-3.75455	1.43906e-38	2.52568e-36
AS4DTRINITY_DN10113_c0_g1_i2	-3.75455	4.70807e-07	1.00729e-05
AS4DTRINITY_DN10949_c1_g2_i3	-3.75385	5.78299e-33	8.09137e-31
AS4DTRINITY_DN20665_c0_g1_i1	-3.75207	0.00733158	0.0589917
CS4DTRINITY_DN22410_c0_g1_i2	-3.75191	0.00733476	0.0590151
BS4DTRINITY_DN15213_c0_g1_i1	-3.75191	0.00136656	0.0141011
BS4DTRINITY_DN12398_c3_g2_i1	-3.75059	1.92162e-17	1.17122e-15
CS4DTRINITY_DN11621_c1_g6_i1	-3.75038	0.00681169	0.0554697
BS4DTRINITY_DN12429_c2_g3_i3	-3.75017	8.64397e-37	1.40402e-34
BB4DTRINITY_DN13045_c0_g1_i3	-3.7499	1.71252e-17	1.04668e-15
AB4DTRINITY_DN5796_c0_g1_i2	-3.74961	0.00657496	0.0538547
AB4DTRINITY_DN10783_c2_g4_i1	-3.74941	0.0119707	0.088268
AS4DTRINITY_DN12018_c0_g6_i1	-3.74936	0.00981937	0.075183
CS4DTRINITY_DN5857_c0_g1_i2	-3.74833	0.0088281	0.0688313
BB7DTRINITY_DN16914_c1_g2_i10	-3.7482	1.46062e-35	2.25907e-33
AS4DTRINITY_DN20034_c0_g1_i1	-3.74809	8.93576e-06	0.000153155
AS4DTRINITY_DN12304_c1_g1_i14	-3.74807	1.99133e-37	3.33538e-35
BS4DTRINITY_DN12852_c1_g2_i3	-3.74729	2.64844e-11	9.5073e-10
CS4DTRINITY_DN9599_c0_g1_i2	-3.74703	3.36089e-07	7.34262e-06
BS4DTRINITY_DN6027_c0_g1_i2	-3.74674	0.00743748	0.059678
AS4DTRINITY_DN16618_c0_g1_i1	-3.74472	2.54531e-09	7.33336e-08
BS7DTRINITY_DN7529_c0_g2_i1	-3.7444	2.4076e-11	8.67245e-10
BS4DTRINITY_DN6138_c0_g1_i2	-3.74327	2.84536e-07	6.29694e-06
BS4DTRINITY_DN20507_c0_g1_i1	-3.74287	0.00962125	0.0738923
AB7DTRINITY_DN25515_c0_g1_i2	-3.74256	0.00035622	0.00432743
CS4DTRINITY_DN12218_c2_g4_i1	-3.74236	1.25848e-09	3.76996e-08
CS4DTRINITY_DN11888_c0_g3_i1	-3.74162	4.61534e-06	8.3535e-05
BS4DTRINITY_DN521_c0_g1_i1	-3.74135	0.00698333	0.0566285
AB4DTRINITY_DN10621_c0_g10_i1	-3.73735	0.00035998	0.00436998
BS4DTRINITY_DN13514_c0_g1_i1	-3.73734	3.6785e-20	2.69059e-18
AB4DTRINITY_DN10125_c1_g7_i3	-3.73699	1.23689e-34	1.84061e-32
CS4DTRINITY_DN11831_c5_g5_i2	-3.73624	4.30574e-16	2.36734e-14
CS4DTRINITY_DN35933_c0_g1_i1	-3.73584	9.85871e-12	3.68011e-10
CB4DTRINITY_DN8661_c0_g1_i1	-3.73578	0.00014747	0.00196623
BS4DTRINITY_DN7306_c0_g2_i1	-3.73527	0.011452	0.085162
AB7DTRINITY_DN30220_c0_g1_i1	-3.73479	2.00797e-10	6.56369e-09
AS4DTRINITY_DN10118_c0_g3_i1	-3.73425	1.08877e-11	4.04431e-10
CS4DTRINITY_DN11179_c0_g10_i2	-3.73423	1.39528e-23	1.24075e-21
CS4DTRINITY_DN11488_c1_g1_i4	-3.73387	5.04829e-30	6.24198e-28
AS4DTRINITY_DN3202_c0_g1_i1	-3.73298	3.92508e-19	2.68782e-17
AS4DTRINITY_DN10420_c0_g1_i4	-3.73269	9.7124e-08	2.29405e-06
BS4DTRINITY_DN12419_c1_g2_i1	-3.73237	1.33967e-05	0.000222307
CS4DTRINITY_DN11282_c4_g1_i1	-3.73229	3.15533e-10	1.01011e-08
AB7DTRINITY_DN26106_c0_g1_i1	-3.73214	1.71412e-09	5.051e-08
CS4DTRINITY_DN11740_c7_g2_i5	-3.73172	0.000189768	0.00246887
CS4DTRINITY_DN17147_c0_g1_i1	-3.73137	0.010287	0.0781085
AS7DTRINITY_DN14439_c0_g1_i1	-3.73116	4.54847e-10	1.42887e-08
CS4DTRINITY_DN13548_c0_g1_i1	-3.73092	0.00718649	0.0580109
BB4DTRINITY_DN6473_c0_g1_i1	-3.73084	3.23349e-10	1.03393e-08
AS4DTRINITY_DN16345_c0_g1_i1	-3.73011	0.0103204	0.0782966
AS4DTRINITY_DN8403_c0_g1_i2	-3.73002	4.81568e-12	1.85067e-10
AB4DTRINITY_DN9692_c0_g1_i3	-3.72918	9.2606e-12	3.47097e-10
CS4DTRINITY_DN11517_c1_g6_i1	-3.72893	4.7062e-24	4.30143e-22
AB7DTRINITY_DN30873_c1_g4_i4	-3.72844	2.94972e-08	7.45778e-07
BS7D1TRINITY_DN11019_c6_g1_i1	-3.72797	2.50263e-37	4.16328e-35
AB4DTRINITY_DN10834_c0_g2_i1	-3.72718	4.00932e-14	1.87586e-12
CS4DTRINITY_DN3904_c0_g1_i1	-3.72657	4.69961e-11	1.64598e-09
BS4DTRINITY_DN7811_c0_g1_i3	-3.72648	6.53476e-06	0.000114966
BS4DTRINITY_DN13052_c1_g3_i3	-3.72625	1.99801e-15	1.04229e-13
AB4DTRINITY_DN10363_c1_g9_i1	-3.72583	0.00728732	0.0586785
CS4DTRINITY_DN37384_c0_g1_i1	-3.72522	0.00703675	0.0569819
CS4DTRINITY_DN1721_c0_g1_i2	-3.72512	0.000316466	0.00389698
CS4DTRINITY_DN12510_c0_g1_i1	-3.7247	1.30043e-16	7.45146e-15
BB4DTRINITY_DN12604_c0_g1_i15	-3.72329	1.87734e-08	4.8707e-07
CS4DTRINITY_DN7601_c0_g1_i1	-3.72312	0.00734165	0.0590533
CS4DTRINITY_DN12246_c1_g3_i4	-3.72256	1.2589e-37	2.12477e-35
CS4DTRINITY_DN20838_c0_g1_i1	-3.72248	0.00914866	0.0709086
AB7DTRINITY_DN30083_c0_g17_i1	-3.72011	4.42221e-38	7.62758e-36
CS4DTRINITY_DN11725_c4_g5_i1	-3.71937	0.01023	0.0777532
BS4DTRINITY_DN12563_c2_g8_i1	-3.71881	1.73284e-37	2.91129e-35
AB4DTRINITY_DN11087_c0_g4_i12	-3.71695	3.10146e-24	2.86204e-22
BS4DTRINITY_DN12074_c0_g2_i3	-3.71668	1.3493e-16	7.72341e-15
AS4DTRINITY_DN5148_c0_g1_i1	-3.71647	5.33064e-28	5.95541e-26
BS4DTRINITY_DN9308_c0_g2_i1	-3.71604	0.0107004	0.080583
AB4DTRINITY_DN3486_c0_g1_i2	-3.71603	1.28787e-09	3.85169e-08
CS4DTRINITY_DN12264_c0_g3_i3	-3.71551	0.000323401	0.0039737
BB7DTRINITY_DN16526_c0_g2_i2	-3.71523	4.39832e-36	6.97422e-34
AB4DTRINITY_DN11014_c1_g6_i1	-3.71502	1.1974e-27	1.31636e-25
BS4DTRINITY_DN11665_c0_g1_i1	-3.71442	0.000534289	0.00621642
AB7DTRINITY_DN27103_c0_g1_i2	-3.71415	1.70646e-10	5.61984e-09
CB7DTRINITY_DN15255_c0_g1_i3	-3.71332	0.0107754	0.081055
AS4DTRINITY_DN6130_c0_g1_i1	-3.71317	8.22296e-12	3.09364e-10
CB7DTRINITY_DN33828_c0_g1_i1	-3.71267	6.67175e-38	1.14004e-35
BS4DTRINITY_DN12918_c1_g7_i1	-3.7126	5.82016e-10	1.80772e-08
CB4DTRINITY_DN9942_c0_g1_i2	-3.71247	3.06425e-13	1.3247e-11
AB4DTRINITY_DN22732_c0_g1_i1	-3.71111	1.89834e-09	5.55589e-08
CB4DTRINITY_DN4552_c0_g1_i2	-3.71096	3.43791e-07	7.50194e-06
BS4DTRINITY_DN554_c0_g1_i1	-3.71094	0.0078778	0.0625837
AS4DTRINITY_DN10630_c0_g1_i4	-3.71046	0.000476143	0.00560731
BS4DTRINITY_DN30127_c0_g1_i1	-3.70823	0.000369819	0.00447904
CS4DTRINITY_DN11001_c0_g7_i1	-3.70757	0.000340318	0.00415711
CS4DTRINITY_DN10166_c0_g2_i2	-3.70744	4.35612e-05	0.000656129
BB7DTRINITY_DN11268_c0_g1_i3	-3.70602	6.48919e-10	2.00308e-08
AS4DTRINITY_DN12180_c2_g2_i1	-3.70509	5.17329e-27	5.51105e-25
AB4DTRINITY_DN2934_c0_g1_i1	-3.70462	0.00865489	0.0677326
AS4DTRINITY_DN11792_c3_g12_i1	-3.70385	0.000341526	0.00416987
BS4DTRINITY_DN20222_c0_g1_i1	-3.7037	0.0119033	0.0878532
CS4DTRINITY_DN7384_c0_g2_i1	-3.70228	0.00837502	0.0658704
BB4DTRINITY_DN10515_c0_g1_i1	-3.70228	0.0129318	0.0940814
CS4DTRINITY_DN11585_c1_g3_i1	-3.70143	0.000374989	0.00453667
AS4DTRINITY_DN11932_c3_g2_i1	-3.70024	2.67072e-23	2.35401e-21
AS4DTRINITY_DN9559_c0_g2_i1	-3.69861	3.61001e-10	1.14642e-08
AB4DTRINITY_DN10556_c1_g10_i1	-3.69853	5.1835e-23	4.5021e-21
CS4DTRINITY_DN11511_c0_g3_i2	-3.69836	1.12602e-31	1.49382e-29
CB7DTRINITY_DN17089_c4_g2_i7	-3.69776	0.000311976	0.00384664
BB4DTRINITY_DN3172_c0_g1_i1	-3.69772	3.5013e-33	4.93341e-31
AS4DTRINITY_DN11758_c2_g5_i1	-3.69758	3.75428e-37	6.18933e-35
AS4DTRINITY_DN12260_c1_g2_i12	-3.69746	6.94017e-38	1.18499e-35
CS4DTRINITY_DN31092_c0_g1_i1	-3.69722	0.00183971	0.0182346
CS4DTRINITY_DN6850_c0_g1_i1	-3.6972	2.13704e-17	1.29534e-15
CS4DTRINITY_DN11695_c3_g2_i3	-3.69558	1.17878e-14	5.78839e-13
BS4DTRINITY_DN12029_c0_g4_i6	-3.69495	3.55333e-34	5.18944e-32
CB7DTRINITY_DN9105_c0_g1_i1	-3.69471	1.57928e-05	0.000259389
CS4DTRINITY_DN11128_c1_g1_i4	-3.69454	6.16765e-33	8.60768e-31
AB7DTRINITY_DN30911_c1_g3_i2	-3.69388	2.57057e-09	7.40322e-08
CS4DTRINITY_DN1851_c0_g1_i1	-3.6924	3.67632e-08	9.18826e-07
CS4DTRINITY_DN6801_c0_g1_i1	-3.69232	0.000384647	0.00464024
CS4DTRINITY_DN6741_c0_g1_i1	-3.6915	0.0141985	0.101486
AS4DTRINITY_DN8915_c0_g1_i3	-3.69108	0.000472735	0.00557487
CB4DTRINITY_DN9686_c0_g1_i2	-3.69103	0.00024172	0.00306645
AS4DTRINITY_DN11724_c1_g1_i1	-3.69072	3.33418e-08	8.3788e-07
AB4DTRINITY_DN5394_c0_g1_i2	-3.69034	0.00864406	0.0676648
AB4DTRINITY_DN22032_c0_g1_i1	-3.69018	0.0118557	0.0875496
BS4DTRINITY_DN23500_c0_g1_i1	-3.69018	0.0118557	0.0875496
BS7DTRINITY_DN10697_c0_g1_i1	-3.68983	0.000219095	0.00280972
CS4DTRINITY_DN7635_c0_g1_i1	-3.68958	0.00749926	0.0600992
CS4DTRINITY_DN12424_c1_g2_i3	-3.68946	0.00209581	0.0204145
CS4DTRINITY_DN5243_c0_g1_i1	-3.68938	4.21351e-28	4.73137e-26
CS4DTRINITY_DN11561_c2_g2_i2	-3.68911	4.76318e-30	5.89939e-28
CS4DTRINITY_DN29889_c0_g1_i1	-3.68825	0.0123681	0.0906784
BS4DTRINITY_DN11448_c0_g1_i7	-3.68818	2.60331e-12	1.0318e-10
CS4DTRINITY_DN16921_c0_g1_i1	-3.68686	9.40095e-06	0.000160528
BS4DTRINITY_DN12381_c0_g6_i4	-3.68657	3.18535e-37	5.27113e-35
CS4DTRINITY_DN10772_c3_g1_i1	-3.68586	0.000396189	0.00476407
CS4DTRINITY_DN11907_c2_g8_i1	-3.68319	0.0130145	0.0945957
CS4DTRINITY_DN12473_c3_g2_i3	-3.68171	0.0130616	0.0948626
BS4DTRINITY_DN12538_c3_g6_i1	-3.68161	7.8657e-17	4.58584e-15
BS7DTRINITY_DN3000_c0_g1_i1	-3.68059	1.73607e-29	2.08337e-27
BS7D1TRINITY_DN25920_c0_g1_i1	-3.68058	0.0130974	0.0950817
AS4DTRINITY_DN12249_c4_g1_i1	-3.6805	0.00921717	0.0713391
CS4DTRINITY_DN10524_c0_g1_i9	-3.67882	5.20546e-08	1.27693e-06
CS4DTRINITY_DN7892_c0_g1_i1	-3.67727	6.92168e-08	1.66472e-06
BS4DTRINITY_DN13494_c0_g1_i1	-3.67694	0.00967485	0.0742366
AS4DTRINITY_DN12114_c2_g3_i1	-3.67618	2.48982e-25	2.44308e-23
AB4DTRINITY_DN7759_c0_g1_i2	-3.67603	0.000442698	0.00526266
BS7D1TRINITY_DN24365_c0_g1_i1	-3.67572	0.0122927	0.0902144
AB4DTRINITY_DN8797_c0_g1_i2	-3.67571	7.58594e-07	1.57256e-05
BS7D1TRINITY_DN12481_c0_g1_i1	-3.67547	2.09253e-07	4.72546e-06
AS4DTRINITY_DN6272_c0_g2_i1	-3.67544	0.0127654	0.093083
AB4DTRINITY_DN1880_c0_g1_i1	-3.67462	1.12387e-18	7.43691e-17
AB4DTRINITY_DN7665_c0_g1_i4	-3.674	5.97826e-10	1.85421e-08
AS4DTRINITY_DN3888_c0_g1_i1	-3.67206	0.0119682	0.0882614
BB4DTRINITY_DN10564_c0_g2_i1	-3.67136	3.14737e-06	5.88197e-05
BS4DTRINITY_DN25349_c0_g1_i1	-3.67128	0.0135383	0.0976812
AS4DTRINITY_DN12306_c3_g2_i1	-3.67111	0.000449065	0.0053312
CS4DTRINITY_DN12100_c2_g2_i8	-3.67103	2.73365e-22	2.27638e-20
BS4DTRINITY_DN12105_c8_g5_i1	-3.67099	0.0154846	0.108853
AS4DTRINITY_DN5380_c0_g1_i4	-3.67034	9.01383e-09	2.43776e-07
AS4DTRINITY_DN2180_c0_g1_i2	-3.67029	0.000469797	0.00554528
AS4DTRINITY_DN31030_c0_g1_i1	-3.66881	0.00162874	0.0164405
BS4DTRINITY_DN11450_c0_g1_i1	-3.66825	0.0102964	0.0781691
CS4DTRINITY_DN8333_c0_g1_i1	-3.66711	0.0125591	0.0918682
AS4DTRINITY_DN11645_c2_g1_i5	-3.66664	1.16244e-24	1.0985e-22
AS4DTRINITY_DN11220_c1_g6_i1	-3.66618	8.12483e-34	1.16951e-31
BS4DTRINITY_DN4038_c0_g1_i2	-3.66297	2.80225e-05	0.000439371
BS4DTRINITY_DN10955_c1_g1_i5	-3.66241	7.26994e-35	1.09143e-32
CB7DTRINITY_DN3297_c0_g1_i1	-3.66156	0.0148411	0.105196
CS4DTRINITY_DN10834_c0_g1_i4	-3.66148	2.15247e-07	4.84988e-06
CB4DTRINITY_DN14168_c2_g6_i1	-3.66096	1.22432e-37	2.068e-35
BS4DTRINITY_DN12224_c1_g1_i4	-3.6607	6.97158e-21	5.3593e-19
CB4DTRINITY_DN13790_c3_g1_i2	-3.65975	5.11694e-29	5.99671e-27
AS4DTRINITY_DN11741_c3_g4_i6	-3.65946	0.00180589	0.0179504
CS4DTRINITY_DN7098_c0_g2_i1	-3.65925	0.00938054	0.0723795
CS4DTRINITY_DN3108_c0_g1_i1	-3.6585	5.34275e-08	1.3077e-06
CB4DTRINITY_DN11294_c0_g1_i2	-3.65847	0.00975866	0.0747962
BS4DTRINITY_DN6278_c0_g1_i2	-3.65813	4.6301e-29	5.43485e-27
BB4DTRINITY_DN12626_c3_g6_i2	-3.65732	9.00888e-35	1.34881e-32
CB4DTRINITY_DN12558_c0_g1_i8	-3.65714	4.97804e-09	1.38773e-07
AB4DTRINITY_DN7546_c0_g1_i1	-3.65585	7.69191e-23	6.61808e-21
BS4DTRINITY_DN27598_c0_g1_i1	-3.65557	0.0153461	0.108066
BS4DTRINITY_DN8491_c0_g1_i1	-3.65365	0.000455573	0.00539967
AB4DTRINITY_DN9951_c0_g1_i1	-3.65301	3.99115e-27	4.27033e-25
AB7DTRINITY_DN30838_c0_g5_i1	-3.65292	1.68031e-37	2.8252e-35
AS4DTRINITY_DN11023_c1_g5_i1	-3.65209	0.0107233	0.0807222
BB4DTRINITY_DN12403_c1_g1_i4	-3.65181	0.00238138	0.022754
AB7DTRINITY_DN31221_c2_g1_i2	-3.65165	7.60419e-22	6.16654e-20
CS4DTRINITY_DN11859_c0_g8_i1	-3.65157	8.24332e-37	1.33993e-34
AB4DTRINITY_DN25811_c0_g1_i1	-3.65127	0.01033	0.0783483
CS4DTRINITY_DN11014_c3_g9_i1	-3.64967	1.41302e-35	2.187e-33
CS4DTRINITY_DN8469_c0_g1_i1	-3.64881	0.014962	0.10589
AS4DTRINITY_DN11639_c0_g8_i2	-3.64876	2.8295e-16	1.57896e-14
CS4DTRINITY_DN32401_c0_g1_i1	-3.6487	0.0126926	0.0926595
AS4DTRINITY_DN8740_c0_g1_i2	-3.64745	1.28326e-18	8.44337e-17
AB4DTRINITY_DN11340_c1_g1_i2	-3.6458	7.81431e-16	4.22048e-14
CS4DTRINITY_DN30662_c0_g1_i1	-3.64553	0.0163419	0.11361
AS4DTRINITY_DN11290_c1_g4_i1	-3.64514	7.40958e-14	3.37983e-12
CS4DTRINITY_DN11346_c2_g4_i2	-3.64507	5.83368e-35	8.79403e-33
AB4DTRINITY_DN10539_c0_g10_i2	-3.6449	0.010106	0.0769544
AS4DTRINITY_DN11241_c1_g7_i2	-3.6424	1.27486e-14	6.23793e-13
AB4DTRINITY_DN10103_c4_g5_i1	-3.64109	3.74262e-06	6.89123e-05
CB4DTRINITY_DN6479_c0_g1_i3	-3.64056	8.84572e-13	3.6588e-11
CS4DTRINITY_DN8547_c0_g1_i1	-3.6403	0.0100422	0.0765701
BB4DTRINITY_DN9876_c0_g1_i2	-3.6399	1.83581e-05	0.000297988
CS4DTRINITY_DN12008_c1_g3_i1	-3.63989	7.57972e-10	2.32309e-08
CB4DTRINITY_DN14324_c1_g1_i1	-3.63984	4.8572e-05	0.00072304
CB4DTRINITY_DN14136_c0_g1_i1	-3.63974	3.06669e-08	7.74068e-07
CS4DTRINITY_DN11656_c1_g11_i2	-3.63807	4.15626e-25	4.02086e-23
[truncated: 12,546 more rows]

## Sheet: B5_S5
Table S1(C): List of DEGs between the genotypes at first timepoint i.e., 5 DPA.
genes	log2FoldChange	pval	padj
AS7DTRINITY_DN10672_c5_g1_i2	8.99052	4.8608e-21	7.89808e-18
AS4DTRINITY_DN11485_c3_g2_i5	8.97212	1.57423e-31	7.92781e-28
AS4DTRINITY_DN12329_c2_g1_i5	8.92897	3.46055e-27	1.14087e-23
BS4DTRINITY_DN12685_c1_g3_i15	8.79095	1.9731e-28	7.23932e-25
CS4DTRINITY_DN10751_c1_g4_i1	8.62513	2.80428e-42	5.79923e-38
BS7D1TRINITY_DN10987_c0_g1_i1	8.6232	3.23509e-18	3.53806e-15
CS4DTRINITY_DN12486_c8_g1_i1	8.61519	1.72736e-25	4.9739e-22
CS4DTRINITY_DN12225_c2_g2_i3	8.55728	8.94988e-18	9.08888e-15
AS4DTRINITY_DN11967_c0_g2_i1	8.43573	1.86472e-33	1.21196e-29
CS4DTRINITY_DN12259_c2_g11_i6	8.42344	8.83804e-43	2.51309e-38
AS4DTRINITY_DN11887_c4_g3_i1	8.37423	4.93273e-38	5.10042e-34
BB7DTRINITY_DN17144_c0_g5_i1	8.32392	1.13623e-17	1.10931e-14
BS4DTRINITY_DN9443_c0_g1_i1	8.31447	5.32138e-16	3.86742e-13
CS4DTRINITY_DN10923_c1_g9_i3	8.23165	3.18542e-37	2.89846e-33
AS7DTRINITY_DN11030_c3_g2_i2	8.22843	7.21185e-42	1.36712e-37
BS4DTRINITY_DN21110_c0_g1_i1	8.15294	2.09004e-21	3.57474e-18
BS4DTRINITY_DN12978_c3_g1_i1	8.03329	1.81617e-20	2.82974e-17
CS4DTRINITY_DN11231_c1_g5_i1	7.9834	1.14507e-13	5.60171e-11
BS7DTRINITY_DN9219_c0_g2_i1	7.79389	2.34057e-34	1.66384e-30
BS7DTRINITY_DN11922_c3_g1_i2	7.68931	1.21521e-39	1.45492e-35
CS4DTRINITY_DN12287_c0_g1_i9	7.65457	4.74318e-20	6.87244e-17
CS4DTRINITY_DN12273_c1_g1_i7	7.56184	1.05403e-14	6.13223e-12
BS4DTRINITY_DN12902_c2_g7_i1	7.54441	3.14969e-11	9.97895e-09
CS4DTRINITY_DN11276_c0_g16_i1	7.50178	6.29477e-11	1.87425e-08
BS4DTRINITY_DN12615_c4_g4_i4	7.42696	1.88341e-23	4.3718e-20
CS4DTRINITY_DN12401_c2_g9_i2	7.41839	7.18194e-21	1.15868e-17
BB7DTRINITY_DN9602_c1_g1_i1	7.36019	9.49685e-20	1.30929e-16
BS4DTRINITY_DN12442_c2_g1_i2	7.31431	1.40361e-11	4.76555e-09
BS7D1TRINITY_DN11137_c1_g3_i1	7.24441	3.32144e-11	1.04849e-08
CS4DTRINITY_DN10834_c0_g1_i4	7.12524	3.33599e-09	6.86137e-07
CS4DTRINITY_DN7795_c0_g2_i2	7.10701	1.0508e-13	5.18515e-11
BS7DTRINITY_DN11963_c1_g12_i2	6.99141	2.48961e-22	4.84047e-19
BS4DTRINITY_DN12415_c0_g1_i6	6.99017	5.79686e-10	1.42049e-07
AS4DTRINITY_DN11809_c2_g2_i3	6.95277	6.79969e-16	4.84886e-13
CS4DTRINITY_DN11819_c1_g3_i2	6.95121	3.77926e-11	1.18253e-08
CS4DTRINITY_DN7794_c0_g1_i1	6.91281	6.43466e-18	6.74539e-15
BS4DTRINITY_DN12309_c3_g1_i2	6.9063	1.60959e-35	1.22049e-31
BS4DTRINITY_DN12434_c1_g6_i1	6.89038	4.24133e-23	9.36712e-20
AS4DTRINITY_DN11965_c0_g2_i2	6.88537	3.64449e-16	2.70929e-13
BS7D1TRINITY_DN10940_c2_g2_i3	6.87867	2.17632e-21	3.69453e-18
AS4DTRINITY_DN6950_c0_g1_i1	6.87351	4.5672e-16	3.36227e-13
AS4DTRINITY_DN11286_c3_g1_i1	6.84763	7.46729e-15	4.42357e-12
CS4DTRINITY_DN11935_c0_g3_i6	6.83652	1.6198e-10	4.42874e-08
CS4DTRINITY_DN11019_c5_g4_i1	6.80647	1.50007e-23	3.51789e-20
CS4DTRINITY_DN11208_c1_g1_i2	6.79006	1.03562e-07	1.49957e-05
BS4DTRINITY_DN12712_c1_g2_i2	6.78603	1.47731e-14	8.3805e-12
AS4DTRINITY_DN11874_c2_g10_i1	6.7672	8.88662e-22	1.64351e-18
BS7D1TRINITY_DN10371_c2_g8_i1	6.76154	2.87272e-15	1.86178e-12
AS4DTRINITY_DN7670_c0_g1_i1	6.74018	9.35274e-09	1.72411e-06
BS7DTRINITY_DN11989_c3_g5_i5	6.73481	1.7607e-11	5.83002e-09
BS7D1TRINITY_DN10940_c2_g1_i7	6.72176	2.17671e-11	7.1041e-09
AS7DTRINITY_DN9682_c0_g1_i4	6.70882	1.29527e-21	2.28408e-18
BS7DTRINITY_DN11963_c1_g7_i2	6.7046	1.26004e-20	1.97678e-17
CS4DTRINITY_DN12319_c2_g2_i4	6.6949	7.52906e-15	4.44858e-12
AS4DTRINITY_DN6775_c0_g2_i1	6.6517	1.72145e-08	3.00072e-06
AS4DTRINITY_DN7439_c0_g1_i1	6.58072	4.6412e-14	2.39405e-11
BS4DTRINITY_DN12184_c2_g2_i1	6.56483	1.72101e-10	4.68294e-08
BS4DTRINITY_DN833_c0_g2_i1	6.5558	2.37902e-13	1.09995e-10
CS4DTRINITY_DN12305_c2_g2_i1	6.55387	5.96008e-07	7.00306e-05
AS7DTRINITY_DN10698_c7_g4_i3	6.52282	5.76922e-32	3.20092e-28
BS7DTRINITY_DN10506_c0_g1_i1	6.49341	3.57536e-10	9.13444e-08
BS4DTRINITY_DN11923_c6_g1_i7	6.45116	4.10805e-11	1.27315e-08
BS7D1TRINITY_DN6996_c0_g1_i5	6.42526	1.53105e-07	2.12108e-05
AS7DTRINITY_DN10893_c0_g4_i3	6.41407	2.4956e-14	1.35813e-11
AS4DTRINITY_DN11574_c0_g3_i2	6.41185	1.29504e-15	8.82018e-13
BS7D1TRINITY_DN10754_c6_g2_i4	6.39369	4.92574e-20	7.09179e-17
BS7DTRINITY_DN10214_c0_g1_i4	6.38187	1.09622e-09	2.55762e-07
BS4DTRINITY_DN12789_c1_g2_i1	6.38069	1.53644e-13	7.34261e-11
AS4DTRINITY_DN11965_c0_g1_i2	6.36261	5.05744e-11	1.54011e-08
CS4DTRINITY_DN30212_c0_g1_i1	6.34226	5.50316e-11	1.65808e-08
AS4DTRINITY_DN3691_c0_g1_i1	6.33677	2.22187e-09	4.7908e-07
AS4DTRINITY_DN11957_c0_g3_i6	6.3042	2.79683e-12	1.08942e-09
BS4DTRINITY_DN12546_c1_g1_i23	6.28845	5.96765e-24	1.50835e-20
CS4DTRINITY_DN11938_c2_g3_i2	6.26685	1.20388e-10	3.39353e-08
BS7D1TRINITY_DN7964_c0_g1_i2	6.25697	1.7154e-10	4.67327e-08
CS4DTRINITY_DN11887_c2_g3_i2	6.24689	6.94749e-06	0.00062442
BS4DTRINITY_DN12107_c0_g1_i8	6.23404	5.69262e-22	1.06144e-18
AS7DTRINITY_DN6948_c0_g1_i1	6.22432	5.01664e-12	1.87694e-09
CS4DTRINITY_DN12239_c0_g4_i3	6.22344	1.22438e-13	5.95132e-11
AS4DTRINITY_DN12317_c1_g4_i3	6.21439	9.54765e-18	9.56779e-15
AS4DTRINITY_DN4775_c0_g1_i1	6.20752	9.15316e-06	0.000797453
BS7D1TRINITY_DN10764_c1_g2_i7	6.20594	3.7821e-16	2.80243e-13
BS4DTRINITY_DN12594_c1_g2_i1	6.20055	3.31657e-10	8.54416e-08
AS7DTRINITY_DN11030_c3_g8_i2	6.19879	8.03759e-06	0.000710052
CS4DTRINITY_DN11443_c3_g7_i4	6.16735	4.09341e-10	1.03348e-07
CS4DTRINITY_DN11457_c2_g8_i1	6.15169	1.45012e-08	2.56376e-06
BS7D1TRINITY_DN10604_c1_g4_i1	6.14411	1.76864e-16	1.39214e-13
BS7DTRINITY_DN4268_c0_g1_i1	6.1379	2.271e-16	1.76919e-13
BS7D1TRINITY_DN8610_c0_g1_i4	6.12026	1.95996e-08	3.36237e-06
BS7D1TRINITY_DN9479_c0_g1_i2	6.12017	2.07703e-15	1.37749e-12
AS4DTRINITY_DN12061_c0_g3_i3	6.09018	2.4705e-15	1.61956e-12
AS7DTRINITY_DN10950_c0_g2_i1	6.08055	1.47014e-15	9.92363e-13
AS4DTRINITY_DN11616_c0_g2_i1	6.06163	2.70551e-06	0.000271002
AS4DTRINITY_DN11069_c1_g15_i1	6.06113	2.3706e-19	2.9959e-16
BS4DTRINITY_DN13014_c1_g1_i9	6.05657	2.2058e-05	0.00170093
BS4DTRINITY_DN12384_c2_g2_i8	6.05534	4.34794e-17	3.73232e-14
BS4DTRINITY_DN12879_c0_g1_i4	6.05085	4.24802e-17	3.67428e-14
AS4DTRINITY_DN12193_c0_g1_i1	6.04662	2.07872e-21	3.57474e-18
AS4DTRINITY_DN12239_c1_g3_i3	6.04359	5.44673e-15	3.29525e-12
BS7D1TRINITY_DN10754_c6_g3_i2	6.04147	2.37975e-22	4.66675e-19
BS4DTRINITY_DN12899_c2_g7_i1	6.03461	2.7575e-23	6.27274e-20
BS4DTRINITY_DN13081_c0_g1_i27	6.01972	8.65759e-24	2.11765e-20
AS4DTRINITY_DN11857_c0_g3_i2	6.01884	2.0717e-09	4.52223e-07
CS4DTRINITY_DN10923_c0_g1_i1	6.01713	5.89171e-08	9.03128e-06
AS4DTRINITY_DN12293_c1_g1_i1	6.00832	2.87892e-09	6.04703e-07
AS4DTRINITY_DN11932_c3_g2_i1	6.00431	3.61191e-21	5.95387e-18
BS4DTRINITY_DN12572_c0_g1_i5	5.94096	3.45501e-15	2.18317e-12
CS4DTRINITY_DN12099_c1_g1_i10	5.93883	1.16306e-15	7.99308e-13
CS4DTRINITY_DN12367_c0_g3_i7	5.93608	2.53066e-10	6.63982e-08
AS4DTRINITY_DN11498_c0_g2_i3	5.91032	5.19409e-15	3.1762e-12
CS4DTRINITY_DN11213_c0_g1_i1	5.90376	5.23989e-17	4.41469e-14
AS4DTRINITY_DN11685_c0_g2_i6	5.89903	2.16133e-17	2.01499e-14
AS7DTRINITY_DN9758_c0_g1_i2	5.89564	7.68798e-09	1.45254e-06
BS4DTRINITY_DN8154_c0_g1_i2	5.88282	1.73503e-07	2.36196e-05
BS4DTRINITY_DN12950_c1_g1_i2	5.83388	3.0853e-18	3.39054e-15
BS4DTRINITY_DN25715_c0_g1_i1	5.8325	0.000142455	0.00842576
BS7DTRINITY_DN12115_c0_g4_i5	5.83155	1.72799e-08	3.00752e-06
CS4DTRINITY_DN11724_c0_g4_i2	5.82855	1.18056e-05	0.000995745
BS4DTRINITY_DN12926_c0_g1_i3	5.80818	3.50056e-14	1.84329e-11
BS7D1TRINITY_DN11108_c0_g1_i14	5.80789	1.61424e-12	6.55724e-10
BS4DTRINITY_DN12392_c1_g5_i3	5.77784	4.81554e-07	5.82678e-05
BS4DTRINITY_DN12772_c1_g1_i5	5.76637	8.33173e-19	9.97523e-16
BS4DTRINITY_DN12614_c2_g17_i1	5.73006	0.000156572	0.00909287
AS4DTRINITY_DN12276_c0_g7_i10	5.69212	3.38968e-16	2.54482e-13
CS4DTRINITY_DN21093_c0_g1_i1	5.68626	1.62649e-13	7.70818e-11
AS7DTRINITY_DN7182_c0_g1_i1	5.68402	6.32204e-08	9.60035e-06
BS7D1TRINITY_DN9768_c2_g1_i2	5.68312	1.05601e-06	0.000117755
BS4DTRINITY_DN12806_c3_g7_i2	5.66146	7.1473e-06	0.000641112
CS4DTRINITY_DN11972_c1_g13_i1	5.64983	1.06495e-07	1.53714e-05
AS4DTRINITY_DN11142_c1_g16_i1	5.64953	4.37206e-15	2.71735e-12
AS4DTRINITY_DN12306_c3_g2_i1	5.6427	4.90507e-05	0.00338737
AS4DTRINITY_DN11753_c0_g2_i9	5.639	5.0313e-17	4.2547e-14
CS4DTRINITY_DN12111_c4_g1_i1	5.62545	4.37424e-07	5.37864e-05
AS4DTRINITY_DN11717_c1_g5_i4	5.6193	2.19256e-11	7.12596e-09
AS4DTRINITY_DN8035_c0_g1_i2	5.60542	1.0468e-05	0.000894199
BS7D1TRINITY_DN2544_c0_g1_i1	5.5998	0.000359073	0.0182447
CS4DTRINITY_DN11155_c2_g1_i1	5.59496	2.08308e-06	0.000215133
BS7D1TRINITY_DN10074_c0_g1_i1	5.58871	6.23712e-05	0.0041389
BS4DTRINITY_DN11891_c2_g12_i2	5.58476	1.89499e-06	0.000197739
AS4DTRINITY_DN12303_c2_g5_i3	5.56281	0.000438272	0.0214542
CS4DTRINITY_DN8278_c0_g1_i1	5.55762	3.26408e-20	4.88494e-17
BS4DTRINITY_DN9334_c0_g1_i1	5.55372	0.000414235	0.0204714
AS4DTRINITY_DN11594_c2_g1_i3	5.53657	1.83358e-20	2.83743e-17
BS4DTRINITY_DN12978_c3_g2_i3	5.53248	2.22846e-14	1.21857e-11
AS4DTRINITY_DN10825_c0_g2_i8	5.51981	3.58955e-06	0.000348495
AS4DTRINITY_DN12317_c1_g8_i2	5.51974	8.95707e-11	2.589e-08
BS7D1TRINITY_DN15680_c0_g1_i1	5.50826	1.27989e-08	2.28891e-06
BS4DTRINITY_DN10709_c0_g1_i2	5.50819	2.46255e-08	4.10388e-06
AS4DTRINITY_DN23988_c0_g1_i1	5.50578	3.95482e-06	0.000380308
CS4DTRINITY_DN3904_c0_g1_i1	5.50355	2.70627e-10	7.05986e-08
AS7DTRINITY_DN11087_c0_g5_i2	5.50196	4.55755e-06	0.000431079
CS4DTRINITY_DN21779_c0_g1_i1	5.48596	2.09857e-11	6.86878e-09
AS4DTRINITY_DN11574_c0_g5_i6	5.48187	1.88582e-15	1.25802e-12
CS4DTRINITY_DN12131_c1_g1_i14	5.47971	6.75633e-12	2.48693e-09
AB4DTRINITY_DN10477_c5_g1_i1	5.46718	6.55434e-09	1.25503e-06
CS4DTRINITY_DN9817_c0_g2_i1	5.45718	2.73878e-17	2.47228e-14
BS4DTRINITY_DN12902_c2_g3_i1	5.45203	6.90176e-16	4.89099e-13
BS4DTRINITY_DN12864_c1_g1_i1	5.44757	3.82545e-07	4.76567e-05
CS4DTRINITY_DN11774_c0_g1_i4	5.43845	4.13178e-14	2.148e-11
CS4DTRINITY_DN11702_c2_g5_i3	5.4312	9.81221e-09	1.79283e-06
BS7D1TRINITY_DN10754_c6_g1_i2	5.42345	2.03281e-13	9.47586e-11
BS4DTRINITY_DN8643_c0_g1_i1	5.41842	8.20313e-07	9.3489e-05
BS7D1TRINITY_DN7763_c0_g1_i1	5.41515	0.000140516	0.00833059
BS4DTRINITY_DN12731_c0_g10_i1	5.40583	2.43391e-09	5.19384e-07
BS7D1TRINITY_DN3064_c0_g1_i1	5.38781	9.34807e-08	1.36226e-05
CS4DTRINITY_DN12233_c2_g1_i2	5.38529	0.000839403	0.0364536
CS4DTRINITY_DN21242_c0_g1_i1	5.37628	9.45184e-06	0.000819708
AS4DTRINITY_DN31996_c0_g1_i1	5.37563	0.000937344	0.0398994
AS4DTRINITY_DN11001_c0_g2_i3	5.36225	0.00106031	0.0439982
BS4DTRINITY_DN8439_c0_g1_i1	5.36058	0.000284123	0.0150202
AS4DTRINITY_DN11096_c0_g2_i1	5.36	1.04824e-05	0.000895092
BS4DTRINITY_DN12742_c0_g4_i1	5.35685	1.79857e-06	0.000189065
CS4DTRINITY_DN10007_c0_g1_i2	5.34468	3.97307e-09	8.00523e-07
AS4DTRINITY_DN6688_c0_g1_i1	5.3435	3.99985e-07	4.95848e-05
CS4DTRINITY_DN12008_c1_g3_i1	5.34339	4.31301e-10	1.08291e-07
BS7DTRINITY_DN12107_c1_g3_i2	5.34164	4.7403e-07	5.7541e-05
CS4DTRINITY_DN12409_c2_g5_i1	5.33466	1.41624e-05	0.00116557
AS4DTRINITY_DN3285_c0_g1_i1	5.32754	1.87379e-24	4.84373e-21
BS7DTRINITY_DN9143_c0_g1_i3	5.32562	1.52115e-05	0.00123759
AS4DTRINITY_DN12026_c1_g4_i14	5.32517	5.7831e-07	6.84461e-05
AS4DTRINITY_DN12091_c1_g2_i2	5.31431	1.14855e-24	3.00311e-21
BS7DTRINITY_DN12154_c2_g1_i1	5.30781	3.53102e-13	1.57496e-10
AS7DTRINITY_DN5548_c0_g2_i2	5.30468	0.000246026	0.0133062
CS4DTRINITY_DN12505_c9_g2_i1	5.30388	1.48871e-11	5.02449e-09
CS4DTRINITY_DN4151_c0_g1_i2	5.30388	3.19462e-13	1.43903e-10
AS7DTRINITY_DN14621_c0_g1_i1	5.29433	0.00145325	0.0565173
BS7D1TRINITY_DN933_c0_g1_i2	5.2865	9.76108e-23	2.01858e-19
BS7D1TRINITY_DN11139_c4_g8_i2	5.28427	1.81778e-06	0.000190701
CS4DTRINITY_DN11882_c4_g4_i1	5.27308	2.15956e-06	0.000222489
BS4DTRINITY_DN12660_c1_g1_i1	5.26224	0.000419977	0.0207236
CS4DTRINITY_DN11880_c7_g9_i1	5.25269	1.11496e-24	2.94919e-21
BS7DTRINITY_DN11953_c0_g4_i2	5.25071	2.88801e-07	3.70536e-05
BS4DTRINITY_DN11661_c0_g2_i1	5.23776	6.31766e-07	7.35484e-05
AS4DTRINITY_DN11825_c0_g12_i1	5.22624	1.20556e-10	3.39406e-08
CS4DTRINITY_DN5394_c0_g1_i1	5.22431	2.74344e-05	0.00205423
CS4DTRINITY_DN10997_c1_g1_i4	5.22362	8.25287e-08	1.21985e-05
CS4DTRINITY_DN11369_c1_g7_i1	5.215	0.00204089	0.073856
BS4DTRINITY_DN17111_c0_g1_i1	5.21208	9.65623e-09	1.77002e-06
CS4DTRINITY_DN21670_c0_g1_i1	5.21051	3.83556e-06	0.00036992
CS4DTRINITY_DN12251_c0_g4_i2	5.21047	1.68724e-11	5.62965e-09
CS4DTRINITY_DN11147_c1_g6_i1	5.20456	1.84806e-08	3.19236e-06
BS4DTRINITY_DN11577_c0_g1_i7	5.20415	1.17622e-06	0.000129634
CS4DTRINITY_DN11940_c2_g3_i2	5.20179	1.69029e-11	5.62965e-09
CS4DTRINITY_DN10825_c0_g5_i1	5.19849	0.000127741	0.00768942
BS7D1TRINITY_DN20576_c0_g1_i1	5.19162	1.65197e-14	9.25585e-12
AS4DTRINITY_DN12267_c2_g5_i3	5.18871	7.29304e-12	2.65442e-09
CS4DTRINITY_DN11714_c1_g7_i1	5.18504	5.90491e-20	8.39527e-17
BS4DTRINITY_DN12063_c2_g1_i1	5.18376	3.69326e-05	0.00266205
CS4DTRINITY_DN12046_c1_g2_i4	5.17819	1.22761e-07	1.74208e-05
CS4DTRINITY_DN7498_c0_g1_i1	5.16734	2.65614e-12	1.04175e-09
AS7DTRINITY_DN24158_c0_g1_i1	5.15189	5.33659e-05	0.00363897
BS4DTRINITY_DN12164_c1_g4_i1	5.1492	4.85256e-05	0.00335825
BS4DTRINITY_DN9853_c0_g1_i1	5.14494	1.74318e-09	3.88886e-07
AS7DTRINITY_DN10862_c0_g1_i1	5.1445	6.7651e-07	7.81177e-05
BS7DTRINITY_DN11646_c0_g1_i2	5.10152	8.70222e-07	9.85352e-05
AS4DTRINITY_DN11611_c3_g7_i3	5.09541	2.47358e-19	3.10878e-16
BS7DTRINITY_DN11918_c2_g3_i3	5.09484	1.82906e-09	4.05188e-07
BS7DTRINITY_DN12160_c2_g6_i1	5.09317	3.16921e-09	6.58028e-07
BS7D1TRINITY_DN10371_c1_g1_i1	5.09312	1.11601e-08	2.01803e-06
AS7DTRINITY_DN3167_c0_g1_i2	5.08747	0.00279939	0.0940208
AS4DTRINITY_DN11311_c3_g8_i3	5.08278	3.34115e-07	4.21777e-05
CS4DTRINITY_DN11905_c1_g4_i1	5.07681	9.40809e-14	4.67971e-11
BS7D1TRINITY_DN11157_c1_g3_i3	5.07086	2.52705e-07	3.29994e-05
CS4DTRINITY_DN11541_c1_g2_i8	5.06821	2.15406e-09	4.65782e-07
AS4DTRINITY_DN3113_c0_g1_i2	5.06071	1.70225e-19	2.20015e-16
BS7D1TRINITY_DN11037_c1_g2_i5	5.05432	8.91167e-05	0.00562803
AS4DTRINITY_DN11913_c0_g1_i4	5.05088	1.59676e-06	0.000169733
CS4DTRINITY_DN33167_c0_g1_i1	5.04839	2.00895e-12	8.07411e-10
CS4DTRINITY_DN34431_c0_g1_i1	5.04398	3.17424e-20	4.79144e-17
CS4DTRINITY_DN12463_c1_g4_i9	5.04039	8.10158e-21	1.29784e-17
BS7DTRINITY_DN11500_c5_g2_i12	5.03487	8.95218e-16	6.26595e-13
AS7DTRINITY_DN20510_c0_g1_i1	5.03393	0.00378746	0.118706
BS4DTRINITY_DN12331_c1_g1_i1	5.03319	8.40975e-05	0.0053722
AS4DTRINITY_DN11411_c2_g2_i1	5.0267	3.02501e-12	1.16829e-09
BS4DTRINITY_DN6655_c0_g1_i1	5.01401	0.00414996	0.126749
AS7DTRINITY_DN7733_c0_g1_i1	5.00775	8.99636e-18	9.09548e-15
BS7D1TRINITY_DN11146_c1_g3_i4	5.00611	1.27985e-11	4.35838e-09
BS4DTRINITY_DN25176_c0_g1_i1	5.00492	0.00443762	0.133651
CS4DTRINITY_DN11332_c0_g1_i2	5.00247	5.20385e-14	2.65418e-11
CS4DTRINITY_DN12287_c0_g5_i2	5.00058	1.86032e-13	8.74345e-11
CS4DTRINITY_DN12499_c1_g2_i1	4.99165	0.000101713	0.00631252
BS7D1TRINITY_DN10752_c3_g1_i1	4.98849	2.65357e-07	3.44933e-05
BS4DTRINITY_DN11298_c0_g3_i2	4.98589	1.53132e-13	7.33355e-11
BS4DTRINITY_DN12547_c2_g13_i1	4.98386	1.59309e-05	0.00128416
AS4DTRINITY_DN11141_c0_g1_i2	4.97842	1.79422e-05	0.0014246
AS4DTRINITY_DN12096_c0_g1_i1	4.97669	0.00013657	0.00813057
BS7DTRINITY_DN11551_c2_g1_i1	4.96895	5.53331e-13	2.36156e-10
BS7D1TRINITY_DN10065_c0_g1_i1	4.96876	1.21239e-21	2.1716e-18
CS4DTRINITY_DN9455_c0_g2_i3	4.96417	0.00444934	0.133933
BB7DTRINITY_DN10087_c0_g1_i1	4.95735	0.00516942	0.15051
BS4DTRINITY_DN83_c0_g1_i1	4.95604	1.97203e-05	0.00154368
BS4DTRINITY_DN12521_c2_g1_i4	4.95349	1.74374e-09	3.88886e-07
AS4DTRINITY_DN3427_c0_g1_i1	4.95279	1.90252e-17	1.78836e-14
CS4DTRINITY_DN11924_c3_g2_i2	4.94811	9.21139e-22	1.68984e-18
BS4DTRINITY_DN12419_c1_g3_i2	4.94516	2.49229e-09	5.3035e-07
BS7DTRINITY_DN13413_c0_g1_i1	4.93836	0.00514995	0.150078
BS7DTRINITY_DN11867_c1_g2_i3	4.93666	6.86954e-08	1.03626e-05
CS4DTRINITY_DN12035_c2_g8_i1	4.93622	4.13588e-14	2.148e-11
AS4DTRINITY_DN11727_c0_g4_i8	4.9072	8.3177e-15	4.88915e-12
CS4DTRINITY_DN12363_c0_g2_i1	4.90628	0.000181804	0.01028
CS4DTRINITY_DN8861_c0_g1_i2	4.90447	7.1646e-08	1.07791e-05
CS4DTRINITY_DN11230_c1_g7_i1	4.90008	4.59579e-06	0.000434516
CS4DTRINITY_DN4429_c0_g1_i1	4.89446	4.22774e-08	6.7141e-06
BS4DTRINITY_DN12087_c1_g1_i1	4.88762	1.01916e-19	1.37998e-16
AS4DTRINITY_DN10123_c0_g1_i1	4.88646	2.56755e-06	0.000258665
AS7DTRINITY_DN10741_c0_g2_i4	4.87855	1.9919e-08	3.40945e-06
AS4DTRINITY_DN11704_c1_g5_i1	4.87832	3.6496e-05	0.00263642
BS4DTRINITY_DN2071_c0_g1_i1	4.86755	0.000257849	0.0138334
CS4DTRINITY_DN11952_c1_g2_i2	4.86527	2.73347e-18	3.01848e-15
CS4DTRINITY_DN12328_c1_g2_i22	4.84957	1.06872e-10	3.03888e-08
BS4DTRINITY_DN12435_c3_g2_i1	4.84046	2.43718e-08	4.06457e-06
CS4DTRINITY_DN11883_c1_g2_i2	4.83881	2.8843e-07	3.7027e-05
BS7DTRINITY_DN5380_c0_g1_i1	4.8252	0.0082732	0.212677
BS4DTRINITY_DN12932_c0_g2_i2	4.81274	0.000896491	0.0384417
BS7DTRINITY_DN10626_c0_g1_i5	4.80973	2.03784e-05	0.00158973
BS4DTRINITY_DN8868_c0_g1_i1	4.80788	9.42201e-14	4.67971e-11
BS4DTRINITY_DN24862_c0_g1_i1	4.80414	0.00953129	0.235824
CS4DTRINITY_DN31995_c0_g1_i1	4.79145	9.94497e-06	0.000855301
AS4DTRINITY_DN11627_c1_g1_i1	4.77663	1.13142e-05	0.000957851
BS4DTRINITY_DN13107_c2_g4_i1	4.77579	7.70719e-05	0.00498358
AS4DTRINITY_DN6266_c0_g1_i1	4.77414	0.00108869	0.0449301
BS4DTRINITY_DN13112_c4_g2_i1	4.77292	2.04831e-08	3.49547e-06
CS4DTRINITY_DN11456_c1_g6_i3	4.76923	1.49329e-21	2.61301e-18
AS4DTRINITY_DN11061_c1_g1_i1	4.76567	0.00933612	0.232055
CS4DTRINITY_DN11264_c1_g6_i1	4.76533	1.79838e-14	1.00186e-11
AS4DTRINITY_DN11414_c1_g3_i1	4.76395	2.337e-10	6.18696e-08
AS4DTRINITY_DN12245_c1_g9_i1	4.7614	1.46178e-09	3.30871e-07
CS4DTRINITY_DN6194_c0_g1_i4	4.7599	4.54445e-11	1.39322e-08
BS4DTRINITY_DN11326_c0_g2_i1	4.75884	2.7783e-16	2.10668e-13
BB7DTRINITY_DN10760_c0_g1_i2	4.74744	1.36889e-05	0.00113275
AS4DTRINITY_DN12303_c2_g7_i1	4.73894	1.62183e-05	0.00130411
BS7DTRINITY_DN2648_c0_g1_i1	4.73589	3.37354e-07	4.25394e-05
BS7DTRINITY_DN12102_c1_g2_i14	4.73577	2.34453e-16	1.81405e-13
AS7DTRINITY_DN9360_c0_g1_i2	4.72693	5.15149e-06	0.000480466
AS4DTRINITY_DN17126_c0_g1_i1	4.72603	0.000492633	0.0236671
CS4DTRINITY_DN11065_c0_g1_i4	4.7237	5.11704e-08	7.9782e-06
CB7DTRINITY_DN2263_c0_g1_i1	4.71442	0.00990696	0.2429
AS4DTRINITY_DN8007_c0_g1_i1	4.70975	3.54767e-18	3.84295e-15
AB4DTRINITY_DN5189_c0_g1_i1	4.70817	0.0133644	0.300853
CS4DTRINITY_DN11965_c4_g1_i5	4.7078	7.86044e-09	1.47898e-06
BS4DTRINITY_DN12918_c1_g7_i1	4.70454	1.14227e-08	2.06061e-06
AS4DTRINITY_DN7285_c0_g1_i2	4.69702	1.22396e-10	3.44159e-08
BS7D1TRINITY_DN10754_c4_g1_i1	4.69508	9.993e-05	0.00621772
BS4DTRINITY_DN12063_c0_g2_i2	4.6862	0.00067381	0.0305273
BS4DTRINITY_DN11816_c3_g1_i10	4.68284	7.34863e-12	2.67038e-09
AS4DTRINITY_DN31456_c0_g1_i1	4.67367	0.00456925	0.136782
BS7D1TRINITY_DN8050_c0_g1_i1	4.67352	0.000624921	0.0287127
BS7D1TRINITY_DN11037_c0_g7_i2	4.66966	0.000126549	0.00762776
CS4DTRINITY_DN11741_c0_g2_i4	4.665	0.000124228	0.0074958
BS7DTRINITY_DN11835_c3_g7_i2	4.66284	2.4658e-07	3.22738e-05
CS4DTRINITY_DN7004_c0_g1_i2	4.65675	2.89198e-05	0.00214988
AS4DTRINITY_DN23872_c0_g1_i1	4.65346	0.00437159	0.131959
BS7DTRINITY_DN11710_c2_g1_i4	4.64979	1.78133e-05	0.00141535
AS7DTRINITY_DN953_c0_g1_i1	4.64417	3.54859e-06	0.000345117
BS4DTRINITY_DN12918_c1_g6_i16	4.64259	2.7655e-13	1.26578e-10
AS4DTRINITY_DN11411_c2_g1_i8	4.63924	7.17e-17	5.88818e-14
CB7DTRINITY_DN15115_c0_g3_i1	4.6329	6.36446e-05	0.00420989
CS4DTRINITY_DN9880_c0_g1_i9	4.62727	4.13918e-10	1.04272e-07
BS4DTRINITY_DN13134_c1_g4_i1	4.62724	1.13006e-17	1.10804e-14
AS4DTRINITY_DN12192_c0_g6_i3	4.62702	8.32706e-17	6.76511e-14
AS4DTRINITY_DN11853_c1_g1_i10	4.62695	1.31811e-14	7.55268e-12
AS4DTRINITY_DN12317_c0_g2_i4	4.61564	0.00225763	0.0796962
BS7DTRINITY_DN11989_c2_g1_i6	4.61218	1.07183e-13	5.27747e-11
BS7D1TRINITY_DN11166_c0_g1_i7	4.60162	1.10222e-08	1.99627e-06
BS7D1TRINITY_DN4657_c0_g1_i2	4.59748	0.015565	0.333204
BS4DTRINITY_DN4173_c0_g1_i1	4.5791	0.0186683	0.378251
BS4DTRINITY_DN13123_c3_g2_i1	4.57867	0.00190541	0.0700256
AS4DTRINITY_DN12245_c0_g1_i2	4.55931	0.00673305	0.183297
AS4DTRINITY_DN12114_c2_g3_i1	4.55768	6.15281e-17	5.12687e-14
BS4DTRINITY_DN11500_c1_g2_i1	4.53959	1.29726e-08	2.31633e-06
BS7D1TRINITY_DN10963_c3_g2_i3	4.53853	0.000585219	0.0272518
BS7DTRINITY_DN12160_c2_g2_i1	4.53354	3.83349e-05	0.00274658
CS4DTRINITY_DN5477_c0_g1_i1	4.53285	3.97515e-05	0.00283024
BS7DTRINITY_DN9359_c0_g1_i7	4.52185	7.1571e-07	8.231e-05
BS7DTRINITY_DN7559_c0_g1_i2	4.51961	7.52669e-08	1.12199e-05
AS4DTRINITY_DN12164_c0_g1_i2	4.51914	0.00149939	0.0580364
BS4DTRINITY_DN12817_c1_g8_i1	4.51782	4.49276e-05	0.00314368
BS4DTRINITY_DN12801_c1_g1_i1	4.51096	0.0199745	0.396318
CS4DTRINITY_DN11616_c2_g1_i7	4.50637	6.13701e-18	6.49322e-15
BS7D1TRINITY_DN8973_c0_g2_i2	4.50499	6.66244e-05	0.00438786
AS4DTRINITY_DN12157_c2_g5_i4	4.50245	4.93257e-05	0.00340429
AS4DTRINITY_DN12257_c1_g3_i4	4.49675	2.95632e-06	0.000293668
CS4DTRINITY_DN9387_c0_g1_i2	4.49524	0.00736538	0.195527
BS4DTRINITY_DN22290_c0_g1_i1	4.48865	0.0254758	0.465122
CS4DTRINITY_DN11643_c0_g1_i10	4.48248	1.8062e-13	8.54203e-11
AS4DTRINITY_DN12245_c1_g8_i1	4.48235	0.000372038	0.0187568
BS4DTRINITY_DN5668_c0_g1_i1	4.47094	0.0277097	0.487802
AS7DTRINITY_DN2684_c0_g1_i2	4.47005	3.97395e-06	0.000381914
CS4DTRINITY_DN12008_c1_g1_i15	4.4666	2.33808e-13	1.08427e-10
AS4DTRINITY_DN12270_c1_g9_i1	4.4607	0.00190343	0.0699727
BS4DTRINITY_DN10080_c0_g1_i1	4.45866	2.53271e-09	5.37944e-07
CS4DTRINITY_DN28071_c0_g1_i1	4.45498	0.00345513	0.110872
BS7DTRINITY_DN9387_c0_g1_i1	4.45478	0.0268735	0.480209
CS4DTRINITY_DN11687_c2_g1_i2	4.45394	1.81835e-05	0.00143974
AS4DTRINITY_DN12092_c4_g7_i1	4.43825	3.52965e-15	2.21045e-12
AS7DTRINITY_DN10655_c1_g7_i2	4.43579	0.000110656	0.00678307
BS7DTRINITY_DN12046_c0_g1_i3	4.43309	3.38368e-20	5.03083e-17
AS4DTRINITY_DN11248_c0_g3_i1	4.43093	0.00205843	0.0742801
AS7DTRINITY_DN10967_c1_g4_i1	4.42926	1.4809e-18	1.70138e-15
CS4DTRINITY_DN10994_c1_g2_i7	4.42672	6.59074e-17	5.45184e-14
AS4DTRINITY_DN10270_c0_g1_i2	4.42236	1.81048e-12	7.30223e-10
AS4DTRINITY_DN9952_c0_g1_i1	4.41559	2.75019e-09	5.7927e-07
CS4DTRINITY_DN11719_c2_g1_i1	4.40985	7.73899e-19	9.36414e-16
BS4DTRINITY_DN12536_c0_g1_i13	4.40885	1.817e-07	2.45737e-05
CS4DTRINITY_DN11390_c1_g5_i2	4.40269	0.000515955	0.0245542
BS7D1TRINITY_DN10604_c1_g9_i2	4.40244	5.97381e-06	0.000545749
BS4DTRINITY_DN12708_c0_g2_i2	4.39981	3.93949e-12	1.48862e-09
BS4DTRINITY_DN28227_c0_g1_i1	4.39961	0.0292989	0.505413
CS4DTRINITY_DN11413_c1_g1_i3	4.39206	1.7195e-11	5.71022e-09
BS4DTRINITY_DN11588_c0_g2_i1	4.38899	1.87606e-09	4.12954e-07
CS4DTRINITY_DN10147_c0_g1_i1	4.38024	3.67691e-05	0.00265362
CS4DTRINITY_DN12342_c0_g6_i2	4.37701	0.00431759	0.130798
AS4DTRINITY_DN10252_c2_g2_i2	4.37157	0.000716875	0.0321075
CS4DTRINITY_DN26151_c0_g1_i1	4.37117	0.026529	0.476238
BB7DTRINITY_DN29798_c0_g1_i1	4.36985	1.70964e-11	5.68576e-09
BS7D1TRINITY_DN6013_c0_g1_i1	4.36823	0.00121611	0.0491367
BS7D1TRINITY_DN10488_c4_g3_i5	4.36282	2.23372e-06	0.000229195
BS4DTRINITY_DN17399_c0_g1_i1	4.36259	0.000194278	0.0108799
BS4DTRINITY_DN5325_c0_g2_i1	4.36215	0.016518	0.346952
AS4DTRINITY_DN3043_c0_g1_i1	4.35546	0.00518457	0.150893
CS4DTRINITY_DN25435_c3_g1_i1	4.3513	0.00523155	0.152008
AS4DTRINITY_DN7621_c0_g2_i1	4.34836	0.0136355	0.304905
BS7DTRINITY_DN11867_c1_g7_i2	4.3475	1.0508e-06	0.000117289
CS4DTRINITY_DN12175_c5_g5_i1	4.34695	0.0334691	0.551265
BS4DTRINITY_DN12245_c4_g1_i3	4.34225	1.60736e-18	1.83739e-15
AS4DTRINITY_DN10694_c0_g1_i4	4.33565	9.83142e-06	0.000847137
BS4DTRINITY_DN3699_c0_g1_i1	4.33418	0.0147153	0.32125
AS4DTRINITY_DN10619_c0_g1_i2	4.33163	1.18692e-05	0.00100021
BS4DTRINITY_DN12825_c3_g1_i1	4.33072	0.00104114	0.043353
AS4DTRINITY_DN12047_c1_g1_i2	4.32882	6.14437e-19	7.47442e-16
AS4DTRINITY_DN12304_c0_g2_i2	4.32795	2.67906e-05	0.00201465
AS4DTRINITY_DN5321_c0_g1_i1	4.32382	7.14756e-15	4.24522e-12
AS4DTRINITY_DN5135_c0_g1_i3	4.31649	6.38195e-13	2.70346e-10
AS7DTRINITY_DN2569_c0_g1_i2	4.31571	0.0032412	0.10548
CS4DTRINITY_DN5440_c1_g1_i1	4.31001	3.77911e-06	0.000364884
BS7D1TRINITY_DN11145_c1_g7_i6	4.30902	4.58974e-10	1.14607e-07
BS7D1TRINITY_DN10546_c0_g5_i1	4.30884	1.29619e-09	2.9604e-07
AS4DTRINITY_DN12559_c0_g1_i1	4.30714	0.0355379	0.571162
BS4DTRINITY_DN10037_c0_g1_i5	4.30615	4.1387e-06	0.000395835
CS4DTRINITY_DN11952_c0_g1_i3	4.30611	1.44577e-07	2.01398e-05
AS4DTRINITY_DN23592_c0_g1_i1	4.30438	0.0396987	0.611997
AS4DTRINITY_DN12123_c0_g2_i10	4.30391	4.63261e-17	3.95655e-14
CB7DTRINITY_DN28376_c0_g1_i1	4.29749	6.98987e-07	8.05088e-05
CS4DTRINITY_DN11781_c1_g10_i1	4.29713	0.00368224	0.116128
BB4DTRINITY_DN19718_c0_g1_i1	4.29359	2.62729e-05	0.00197833
BS4DTRINITY_DN12479_c2_g10_i4	4.2915	9.82033e-05	0.00612682
AS4DTRINITY_DN12276_c0_g2_i4	4.29036	5.14466e-06	0.000480026
BS7D1TRINITY_DN8556_c0_g1_i3	4.2898	2.5518e-07	3.32653e-05
AS4DTRINITY_DN6117_c0_g1_i2	4.28905	0.0365174	0.580824
BS4DTRINITY_DN12869_c3_g1_i2	4.28436	1.25145e-15	8.54892e-13
CS4DTRINITY_DN9765_c0_g1_i1	4.28176	0.00381975	0.119467
BB7DTRINITY_DN17038_c2_g4_i2	4.28165	0.00734617	0.195197
CS4DTRINITY_DN35115_c0_g1_i1	4.27931	0.0389972	0.605573
CS4DTRINITY_DN26437_c0_g1_i1	4.27764	0.00110611	0.0454591
BS7D1TRINITY_DN10626_c0_g1_i1	4.27042	0.00751416	0.19868
CB7DTRINITY_DN17547_c0_g1_i2	4.26964	0.000181952	0.0102859
CS4DTRINITY_DN12477_c0_g1_i14	4.26929	1.46398e-17	1.40516e-14
CS4DTRINITY_DN5674_c0_g1_i1	4.26423	2.9746e-12	1.15078e-09
CS4DTRINITY_DN12319_c2_g1_i2	4.26303	1.06657e-09	2.4961e-07
CS4DTRINITY_DN12422_c0_g2_i4	4.26179	8.5553e-14	4.26787e-11
BS4DTRINITY_DN13031_c3_g8_i2	4.26152	6.42054e-05	0.00424452
BS7DTRINITY_DN11563_c0_g2_i1	4.26137	2.20462e-06	0.000226618
AS4DTRINITY_DN12026_c1_g12_i2	4.25988	0.00107223	0.0444082
BS4DTRINITY_DN8482_c0_g1_i1	4.25883	0.0447702	0.653195
AS4DTRINITY_DN25223_c0_g1_i1	4.25675	0.0208368	0.407465
AS4DTRINITY_DN11268_c1_g5_i1	4.25432	3.67216e-05	0.00265103
CS4DTRINITY_DN12445_c0_g1_i6	4.25335	7.48778e-11	2.20351e-08
AS4DTRINITY_DN11922_c1_g4_i2	4.25321	0.0040879	0.125376
CS4DTRINITY_DN10058_c0_g2_i1	4.25066	4.87981e-09	9.55297e-07
AS4DTRINITY_DN12241_c3_g1_i11	4.2506	9.53859e-18	9.56779e-15
CS4DTRINITY_DN11991_c1_g2_i4	4.25034	2.7445e-07	3.54524e-05
BS7DTRINITY_DN11446_c3_g2_i13	4.24582	0.00120834	0.0488661
AS4DTRINITY_DN11691_c5_g5_i2	4.24081	2.30822e-06	0.000236094
CS4DTRINITY_DN30000_c0_g1_i1	4.24049	0.0412719	0.625607
CS4DTRINITY_DN11922_c4_g1_i1	4.24046	1.881e-05	0.00148418
BS7DTRINITY_DN12067_c1_g3_i2	4.24008	2.39495e-10	6.30556e-08
BS4DTRINITY_DN12955_c5_g2_i5	4.2398	4.60081e-12	1.7242e-09
CS4DTRINITY_DN12321_c2_g8_i3	4.23808	2.47047e-06	0.000250691
CS4DTRINITY_DN11913_c0_g2_i12	4.23703	7.75356e-12	2.7952e-09
BS7DTRINITY_DN11243_c0_g2_i2	4.23054	7.43463e-11	2.19148e-08
BS4DTRINITY_DN11665_c0_g1_i1	4.22655	0.000497955	0.0238824
BS4DTRINITY_DN10839_c0_g1_i3	4.22518	2.11478e-05	0.00164468
BS4DTRINITY_DN13107_c2_g2_i18	4.22496	2.47525e-16	1.90225e-13
CS4DTRINITY_DN36237_c0_g1_i1	4.22301	0.00106386	0.0441214
BS7D1TRINITY_DN11209_c0_g5_i1	4.22048	0.0198707	0.394912
CS4DTRINITY_DN2453_c0_g1_i1	4.21665	0.000282168	0.0149366
BB7DTRINITY_DN17057_c0_g1_i4	4.21397	0.0211587	0.411382
BS4DTRINITY_DN11406_c0_g2_i5	4.21348	1.02003e-10	2.91501e-08
AS4DTRINITY_DN5033_c0_g1_i1	4.2101	0.00808893	0.209217
AS4DTRINITY_DN11913_c0_g2_i1	4.20817	0.00560945	0.160104
CS4DTRINITY_DN12194_c0_g2_i1	4.20559	5.41609e-09	1.05393e-06
BS7DTRINITY_DN10278_c0_g1_i2	4.2051	5.4275e-13	2.32075e-10
AS4DTRINITY_DN11858_c0_g2_i8	4.2033	3.68585e-18	3.97372e-15
BS4DTRINITY_DN22930_c0_g1_i1	4.2032	0.0458362	0.662802
BS4DTRINITY_DN12207_c1_g5_i2	4.19997	3.41707e-06	0.000333324
CS4DTRINITY_DN7554_c0_g1_i1	4.19138	8.52956e-05	0.00543044
BS4DTRINITY_DN20400_c0_g1_i1	4.18912	0.00153034	0.0589335
CS4DTRINITY_DN9620_c0_g1_i1	4.18866	6.88852e-06	0.00061961
CS4DTRINITY_DN25862_c0_g1_i1	4.18678	0.0469124	0.673372
BS4DTRINITY_DN35963_c0_g1_i1	4.18638	0.0494691	0.697483
AS4DTRINITY_DN10926_c1_g10_i1	4.18551	1.04298e-17	1.03155e-14
CS4DTRINITY_DN12358_c1_g5_i2	4.18414	1.77623e-07	2.40939e-05
CS4DTRINITY_DN12233_c4_g2_i2	4.18033	0.000461281	0.0223783
BS4DTRINITY_DN9732_c0_g1_i1	4.17682	0.00179275	0.0668108
CS4DTRINITY_DN12501_c1_g1_i6	4.16885	1.1805e-17	1.14272e-14
CS4DTRINITY_DN7171_c0_g2_i1	4.16856	0.00965935	0.238345
CS4DTRINITY_DN12380_c1_g3_i2	4.16805	1.10156e-05	0.000936408
BS4DTRINITY_DN6238_c0_g1_i1	4.16706	9.96303e-07	0.000111425
BS4DTRINITY_DN6704_c1_g1_i1	4.16195	0.000529295	0.0251102
BS4DTRINITY_DN27823_c0_g1_i1	4.15919	0.00165825	0.0629196
CS4DTRINITY_DN10976_c1_g1_i2	4.15902	2.08343e-06	0.000215133
AS4DTRINITY_DN12320_c2_g3_i1	4.1533	0.00190549	0.0700256
AS4DTRINITY_DN12304_c1_g1_i14	4.153	5.71737e-18	6.07749e-15
CS4DTRINITY_DN2231_c0_g1_i1	4.15216	0.000288898	0.0152373
AS7DTRINITY_DN10438_c0_g1_i2	4.14769	6.8995e-10	1.66436e-07
BS7D1TRINITY_DN16356_c0_g1_i1	4.14654	0.00734138	0.195123
AS4DTRINITY_DN12071_c1_g2_i1	4.14542	1.30517e-17	1.25804e-14
CS4DTRINITY_DN2581_c0_g1_i1	4.14509	2.03827e-06	0.000210852
AB4DTRINITY_DN28985_c0_g1_i1	4.13799	0.00654328	0.180025
BS4DTRINITY_DN11842_c1_g13_i2	4.13377	6.38566e-10	1.54697e-07
BS4DTRINITY_DN4340_c0_g2_i1	4.12958	0.00220632	0.0783227
BS4DTRINITY_DN31927_c0_g1_i1	4.12947	0.00796997	0.207034
AS4DTRINITY_DN11186_c1_g13_i1	4.1182	2.31988e-17	2.1291e-14
CS4DTRINITY_DN12290_c1_g8_i2	4.11302	0.0249663	0.45961
AS7DTRINITY_DN10604_c0_g1_i1	4.10869	1.23309e-08	2.20868e-06
CB7DTRINITY_DN17498_c0_g4_i3	4.1082	0.0499948	0.702922
AS4DTRINITY_DN11159_c3_g7_i1	4.10067	0.00709694	0.190193
AS4DTRINITY_DN24365_c0_g1_i1	4.08923	0.0302878	0.515513
AS4DTRINITY_DN8603_c0_g3_i1	4.08787	3.19323e-17	2.80461e-14
AS4DTRINITY_DN31325_c0_g1_i1	4.08328	0.000643435	0.029403
CS4DTRINITY_DN11408_c0_g1_i2	4.07762	4.54441e-07	5.56382e-05
AS4DTRINITY_DN27697_c0_g1_i1	4.07526	0.0309316	0.523338
AS4DTRINITY_DN11150_c1_g1_i3	4.07514	1.31244e-08	2.33793e-06
CS4DTRINITY_DN12360_c2_g1_i13	4.07233	3.62855e-10	9.25358e-08
BS7DTRINITY_DN11930_c1_g1_i3	4.06849	0.000647469	0.0295339
AS4DTRINITY_DN10805_c0_g1_i3	4.06568	7.87974e-05	0.00508215
AS4DTRINITY_DN9170_c0_g1_i2	4.0652	3.07734e-17	2.7133e-14
CS4DTRINITY_DN36385_c0_g1_i1	4.0619	7.65971e-08	1.13958e-05
BS4DTRINITY_DN12614_c2_g4_i1	4.0583	8.92358e-05	0.00563399
BS4DTRINITY_DN12742_c0_g2_i2	4.05551	5.16594e-05	0.00353852
CS4DTRINITY_DN11269_c3_g1_i8	4.05547	5.03191e-16	3.68056e-13
CS4DTRINITY_DN2552_c0_g1_i1	4.05524	0.00850267	0.216599
BS7D1TRINITY_DN11154_c1_g6_i4	4.05297	0.00199758	0.0726238
AS4DTRINITY_DN12244_c0_g2_i1	4.04606	8.25897e-07	9.40782e-05
AS4DTRINITY_DN26978_c0_g1_i1	4.04239	0.0156906	0.33505
AS4DTRINITY_DN10989_c0_g1_i1	4.04008	5.31986e-17	4.46553e-14
BS7DTRINITY_DN5713_c0_g1_i2	4.03924	4.12121e-09	8.24529e-07
CS4DTRINITY_DN11379_c1_g5_i2	4.03786	5.87416e-07	6.93435e-05
AS4DTRINITY_DN11919_c2_g6_i3	4.03401	8.06972e-17	6.57954e-14
CS4DTRINITY_DN12026_c0_g1_i1	4.02512	3.18054e-05	0.00233691
CS4DTRINITY_DN23175_c0_g1_i1	4.02196	0.000865458	0.0373716
AS4DTRINITY_DN12190_c1_g7_i5	4.02185	2.1947e-05	0.00169466
CS4DTRINITY_DN11429_c1_g7_i4	4.02111	1.63441e-14	9.18011e-12
BS4DTRINITY_DN13581_c0_g1_i1	4.02069	0.00235218	0.0821399
CB4DTRINITY_DN13145_c1_g1_i1	4.01881	3.31002e-05	0.00242109
AS4DTRINITY_DN10594_c0_g2_i1	4.01842	6.97104e-07	8.03326e-05
CS4DTRINITY_DN11108_c2_g8_i3	4.01548	0.0105102	0.25394
AS7DTRINITY_DN9850_c0_g2_i1	4.01247	6.23194e-06	0.000566828
AS4DTRINITY_DN11051_c1_g6_i7	4.00249	5.36767e-15	3.25609e-12
CS4DTRINITY_DN12409_c2_g1_i15	4.00157	3.79173e-10	9.61581e-08
AS4DTRINITY_DN3080_c0_g1_i1	3.99328	0.000652813	0.02973
AS4DTRINITY_DN8687_c1_g1_i1	3.99324	5.26681e-13	2.25629e-10
BS4DTRINITY_DN13063_c1_g1_i4	3.98691	8.68639e-08	1.274e-05
BS4DTRINITY_DN3927_c0_g1_i2	3.98204	0.0355528	0.571162
BS4DTRINITY_DN31610_c0_g1_i1	3.97833	0.0123792	0.284647
CS4DTRINITY_DN7912_c0_g1_i2	3.97476	0.000701517	0.0315626
BS4DTRINITY_DN10661_c0_g2_i2	3.97365	1.6451e-16	1.29939e-13
BS4DTRINITY_DN12160_c2_g2_i1	3.97171	6.6524e-08	1.00483e-05
BS4DTRINITY_DN13122_c0_g1_i10	3.9704	8.04945e-15	4.74373e-12
BS4DTRINITY_DN11514_c0_g2_i1	3.96579	3.65328e-07	4.57371e-05
BS4DTRINITY_DN31353_c0_g1_i1	3.96545	0.011607	0.271864
AS4DTRINITY_DN11649_c2_g1_i3	3.9618	1.50586e-11	5.07483e-09
CS4DTRINITY_DN11530_c3_g4_i5	3.95995	3.14831e-11	9.97895e-09
AS7DTRINITY_DN4072_c0_g1_i1	3.95916	0.00350915	0.112194
AS4DTRINITY_DN11344_c1_g3_i7	3.94833	3.39709e-11	1.07032e-08
BS4DTRINITY_DN11842_c0_g6_i1	3.94825	1.15981e-05	0.000979697
CS4DTRINITY_DN11080_c2_g1_i2	3.94528	0.00280678	0.0941714
AS4DTRINITY_DN11634_c0_g1_i1	3.94415	1.48142e-06	0.000158702
BS4DTRINITY_DN12335_c1_g2_i2	3.94045	0.000167727	0.00962034
CS4DTRINITY_DN16554_c0_g1_i1	3.94015	0.0122012	0.281778
AB7DTRINITY_DN31382_c3_g1_i1	3.93809	4.7292e-07	5.7437e-05
AS4DTRINITY_DN12033_c0_g1_i4	3.93482	1.59481e-07	2.19736e-05
AS4DTRINITY_DN12329_c1_g2_i1	3.93314	3.56695e-13	1.58788e-10
BS7DTRINITY_DN11623_c0_g1_i4	3.93097	2.14731e-10	5.73318e-08
CS4DTRINITY_DN4083_c0_g1_i1	3.93057	0.0119269	0.27733
AB4DTRINITY_DN30895_c0_g1_i1	3.93024	1.0296e-06	0.000115092
AS7DTRINITY_DN7525_c0_g1_i2	3.93022	3.89869e-06	0.000375316
CS4DTRINITY_DN11867_c5_g2_i2	3.92333	5.36812e-07	6.41353e-05
AS7DTRINITY_DN10575_c3_g4_i1	3.92156	7.81479e-06	0.000692251
BS4DTRINITY_DN364_c0_g1_i1	3.92075	0.00540053	0.155742
BS4DTRINITY_DN12931_c3_g5_i3	3.91861	0.00824965	0.212215
BS7DTRINITY_DN11976_c4_g2_i2	3.91371	1.19849e-11	4.14332e-09
BS7D1TRINITY_DN9819_c0_g1_i1	3.91343	0.0161	0.340316
BS4DTRINITY_DN16648_c0_g1_i1	3.91276	0.00113871	0.0465635
CS4DTRINITY_DN12394_c5_g1_i1	3.91037	0.00118963	0.048238
BS4DTRINITY_DN12117_c1_g1_i1	3.90901	0.0218172	0.419806
BS4DTRINITY_DN9352_c0_g1_i2	3.90355	6.37692e-07	7.41083e-05
AS7DTRINITY_DN10829_c2_g1_i9	3.90305	5.5621e-07	6.60711e-05
BS7DTRINITY_DN21783_c0_g1_i1	3.90212	0.00159695	0.060911
CS4DTRINITY_DN11131_c0_g8_i1	3.90092	0.0421069	0.63262
BS4DTRINITY_DN1389_c0_g1_i1	3.90035	2.21111e-06	0.000227079
CS4DTRINITY_DN6472_c0_g2_i1	3.89836	0.0444913	0.650732
CS4DTRINITY_DN12254_c0_g9_i2	3.89637	3.05643e-05	0.00225811
AS4DTRINITY_DN11075_c0_g1_i4	3.89248	1.97632e-08	3.38533e-06
AS4DTRINITY_DN11372_c0_g15_i1	3.89216	0.00163934	0.0623083
AS4DTRINITY_DN11847_c6_g9_i3	3.89099	7.43638e-05	0.00483182
BS4DTRINITY_DN12274_c0_g2_i2	3.89093	0.00178952	0.0667121
BS7DTRINITY_DN10821_c0_g1_i1	3.88973	3.7049e-09	7.55185e-07
CB4DTRINITY_DN13177_c0_g2_i1	3.88428	1.77708e-05	0.00141296
AS4DTRINITY_DN12007_c0_g3_i1	3.87806	2.13198e-05	0.00165522
CS4DTRINITY_DN21231_c0_g1_i1	3.87745	7.02058e-07	8.08216e-05
AS4DTRINITY_DN12047_c1_g3_i1	3.87731	1.58048e-11	5.31058e-09
CS4DTRINITY_DN11129_c1_g2_i1	3.86858	1.07127e-14	6.21659e-12
CS4DTRINITY_DN26534_c0_g1_i1	3.86635	0.021217	0.412127
AS4DTRINITY_DN3933_c0_g1_i1	3.8613	0.0176818	0.364498
CS4DTRINITY_DN18857_c0_g1_i1	3.85145	0.0171925	0.357394
CS4DTRINITY_DN7307_c0_g1_i1	3.84655	0.000917737	0.0392417
CS4DTRINITY_DN7571_c0_g1_i1	3.84496	1.17159e-13	5.70692e-11
AS4DTRINITY_DN12025_c1_g2_i10	3.84028	3.73989e-09	7.60274e-07
CS4DTRINITY_DN11627_c0_g2_i3	3.83882	0.0222238	0.425148
CS4DTRINITY_DN21842_c0_g1_i1	3.83751	0.0484353	0.688067
BS4DTRINITY_DN13042_c3_g10_i1	3.83346	0.000767538	0.0338304
BS4DTRINITY_DN13063_c1_g3_i4	3.82324	0.000539204	0.0255217
CS4DTRINITY_DN7612_c0_g1_i2	3.82101	2.30791e-07	3.04348e-05
BS7D1TRINITY_DN5654_c0_g1_i1	3.81501	0.0067738	0.184181
AS4DTRINITY_DN11766_c0_g1_i1	3.81212	0.00125427	0.0503832
BS4DTRINITY_DN11568_c0_g3_i1	3.8111	4.83459e-14	2.48254e-11
CS4DTRINITY_DN12467_c3_g1_i19	3.80892	4.08318e-14	2.13036e-11
BS4DTRINITY_DN8834_c0_g1_i3	3.80114	8.14976e-09	1.52836e-06
BS7D1TRINITY_DN7811_c0_g1_i1	3.79881	0.000370303	0.0186901
BS4DTRINITY_DN11590_c0_g1_i2	3.79607	0.00807219	0.208974
BS4DTRINITY_DN20316_c0_g1_i1	3.79406	0.000165677	0.00953161
AS4DTRINITY_DN11839_c3_g1_i6	3.79288	1.39508e-10	3.88434e-08
BS4DTRINITY_DN9392_c0_g1_i1	3.78963	4.56611e-14	2.36067e-11
CS4DTRINITY_DN12486_c4_g1_i1	3.78839	2.85762e-12	1.10759e-09
CS4DTRINITY_DN11304_c1_g2_i3	3.78691	1.80029e-15	1.20805e-12
CS4DTRINITY_DN12200_c1_g14_i1	3.78608	0.00662367	0.181145
BS7D1TRINITY_DN9817_c0_g1_i1	3.78064	4.64443e-09	9.1552e-07
BS4DTRINITY_DN8032_c0_g1_i1	3.78033	0.00833354	0.213841
CS4DTRINITY_DN12449_c0_g3_i11	3.77257	2.88782e-08	4.73284e-06
BS4DTRINITY_DN12402_c1_g6_i1	3.7674	5.26861e-14	2.6812e-11
CS4DTRINITY_DN11390_c1_g10_i1	3.76635	5.38623e-07	6.42166e-05
CS4DTRINITY_DN3007_c0_g1_i2	3.76436	4.80928e-05	0.00333337
CS4DTRINITY_DN11628_c0_g7_i4	3.76034	5.73195e-16	4.13936e-13
CS4DTRINITY_DN10979_c1_g1_i4	3.75776	5.97615e-05	0.00399945
BB4DTRINITY_DN35290_c0_g1_i1	3.75462	0.0342901	0.559855
AS4DTRINITY_DN1941_c0_g1_i1	3.75378	0.00840534	0.214822
BS7DTRINITY_DN11731_c1_g1_i1	3.75132	1.15832e-06	0.000127847
CS4DTRINITY_DN12467_c2_g1_i1	3.75069	0.00809718	0.209383
CS4DTRINITY_DN12427_c2_g6_i1	3.7499	0.0345241	0.561646
BS4DTRINITY_DN10553_c1_g1_i1	3.74563	7.6448e-12	2.76916e-09
AS4DTRINITY_DN11352_c3_g1_i1	3.74475	0.0329493	0.545151
CS4DTRINITY_DN10926_c0_g17_i1	3.73979	0.00284132	0.0951762
CS4DTRINITY_DN32377_c0_g1_i1	3.73718	0.0301311	0.513538
CS4DTRINITY_DN11699_c1_g1_i1	3.73712	0.020293	0.400332
AS4DTRINITY_DN9689_c0_g1_i1	3.73709	0.000228007	0.012498
CS4DTRINITY_DN11193_c1_g2_i1	3.73676	0.0154445	0.331917
CS4DTRINITY_DN12394_c7_g1_i1	3.73588	0.00834927	0.213988
AS4DTRINITY_DN20243_c0_g1_i1	3.73454	0.026588	0.476896
BS4DTRINITY_DN11244_c1_g1_i6	3.73064	8.07909e-08	1.19728e-05
CS4DTRINITY_DN12266_c0_g2_i1	3.72644	0.000249912	0.0134779
AS4DTRINITY_DN323_c0_g1_i1	3.72148	0.0102831	0.249647
AS4DTRINITY_DN27006_c0_g1_i1	3.71894	9.40269e-06	0.00081638
CS4DTRINITY_DN11978_c0_g3_i14	3.70986	1.67105e-06	0.000177051
CS4DTRINITY_DN11423_c4_g10_i1	3.7063	0.0253765	0.463872
BS4DTRINITY_DN12433_c1_g1_i7	3.70193	2.32868e-12	9.27718e-10
CS4DTRINITY_DN6885_c0_g1_i1	3.69944	0.0084835	0.216283
AB7DTRINITY_DN31003_c0_g2_i17	3.69942	4.69895e-07	5.71001e-05
BS7D1TRINITY_DN11005_c0_g3_i9	3.69407	8.59359e-11	2.50302e-08
CS4DTRINITY_DN25539_c0_g1_i1	3.69346	0.0228497	0.433296
BS4DTRINITY_DN6254_c0_g1_i1	3.69312	1.2818e-07	1.80995e-05
CS4DTRINITY_DN22093_c0_g1_i1	3.69266	0.0313983	0.52755
BS7DTRINITY_DN6450_c0_g1_i2	3.68898	0.0315778	0.529664
AS4DTRINITY_DN10939_c2_g1_i1	3.68836	0.042157	0.633028
BB7DTRINITY_DN16534_c0_g1_i6	3.68764	5.73176e-09	1.10872e-06
BS7D1TRINITY_DN3642_c0_g1_i1	3.68689	3.71181e-05	0.00267102
AS4DTRINITY_DN11746_c2_g9_i1	3.68467	0.030247	0.515049
CB7DTRINITY_DN14410_c0_g1_i2	3.68352	1.31898e-10	3.68147e-08
AS4DTRINITY_DN17082_c0_g1_i1	3.68311	0.0289022	0.500278
AS4DTRINITY_DN11151_c3_g5_i1	3.68269	0.000604821	0.0279927
BS4DTRINITY_DN12865_c4_g1_i1	3.68131	0.0114079	0.268728
BS7D1TRINITY_DN10016_c0_g2_i3	3.67753	1.50234e-05	0.00122535
CS4DTRINITY_DN11915_c2_g2_i3	3.6756	4.02431e-09	8.07271e-07
BS4DTRINITY_DN11427_c0_g2_i4	3.67532	1.16971e-08	2.10677e-06
BS4DTRINITY_DN12715_c3_g2_i5	3.67273	3.26165e-07	4.13576e-05
BS7DTRINITY_DN11950_c1_g2_i23	3.67101	3.31272e-12	1.27078e-09
CS4DTRINITY_DN16432_c0_g1_i1	3.66983	0.0325269	0.540719
CS4DTRINITY_DN10060_c0_g2_i3	3.66842	4.038e-12	1.52079e-09
CS4DTRINITY_DN13708_c0_g1_i1	3.66555	0.0434751	0.642478
CB7DTRINITY_DN9811_c0_g1_i1	3.66388	0.0298122	0.509519
CS4DTRINITY_DN11183_c1_g1_i4	3.66163	3.43152e-08	5.54796e-06
BS4DTRINITY_DN29247_c0_g1_i1	3.66137	0.0133137	0.300068
BS7DTRINITY_DN11206_c0_g5_i1	3.66009	0.0414106	0.626982
BS7DTRINITY_DN22541_c0_g1_i1	3.65823	0.0287463	0.498375
BS4DTRINITY_DN17821_c0_g1_i1	3.6576	0.046601	0.669765
CS4DTRINITY_DN12368_c3_g8_i1	3.65579	3.51391e-15	2.20866e-12
CS4DTRINITY_DN12501_c0_g1_i4	3.65398	9.0994e-15	5.32114e-12
AS4DTRINITY_DN11376_c1_g5_i1	3.65196	0.0290433	0.502001
BS4DTRINITY_DN13134_c3_g1_i2	3.64943	4.92756e-13	2.12295e-10
AS4DTRINITY_DN11779_c0_g1_i7	3.64743	6.0736e-07	7.1144e-05
CS4DTRINITY_DN11104_c4_g2_i2	3.64741	5.07641e-05	0.00349025
AS7DTRINITY_DN11027_c1_g2_i17	3.64656	3.04796e-14	1.62376e-11
AS7DTRINITY_DN19134_c0_g1_i1	3.64435	0.0269957	0.480965
BS4DTRINITY_DN33998_c0_g1_i1	3.64233	0.0160741	0.339965
BS7D1TRINITY_DN10667_c2_g2_i3	3.6422	0.0323409	0.538768
AS4DTRINITY_DN4628_c0_g2_i1	3.63666	0.00386162	0.1204
AS7DTRINITY_DN8674_c0_g2_i3	3.63621	0.00487002	0.143948
BS4DTRINITY_DN12098_c3_g2_i1	3.636	5.16726e-07	6.19632e-05
AS4DTRINITY_DN12132_c0_g4_i6	3.62936	2.6129e-12	1.02656e-09
AS7DTRINITY_DN10203_c0_g2_i1	3.62884	0.0037957	0.118915
BS7D1TRINITY_DN11122_c3_g1_i3	3.62819	0.0330589	0.546487
BS4DTRINITY_DN12657_c14_g1_i1	3.62319	5.17205e-10	1.28023e-07
BS4DTRINITY_DN6566_c0_g1_i1	3.62274	0.0487704	0.691101
BS7D1TRINITY_DN6944_c0_g1_i1	3.62218	0.000206253	0.0114575
CS4DTRINITY_DN10751_c2_g2_i3	3.62172	9.2787e-13	3.87286e-10
CS4DTRINITY_DN11512_c0_g12_i1	3.61922	3.73426e-09	7.60244e-07
BS4DTRINITY_DN6624_c0_g1_i1	3.61885	0.00554101	0.158569
AS4DTRINITY_DN12260_c1_g2_i12	3.61406	1.48523e-14	8.40442e-12
BS7DTRINITY_DN12099_c0_g1_i12	3.61089	2.52944e-12	9.95493e-10
AS4DTRINITY_DN1595_c0_g1_i1	3.60793	0.0395154	0.610199
BS7DTRINITY_DN10324_c0_g1_i2	3.60535	0.00143201	0.0558331
BS4DTRINITY_DN13089_c0_g6_i2	3.604	4.34431e-10	1.08957e-07
CS4DTRINITY_DN9179_c0_g2_i1	3.60383	0.00404013	0.12433
BS4DTRINITY_DN34243_c0_g1_i1	3.60311	0.0148036	0.322714
AS7DTRINITY_DN8502_c0_g1_i1	3.60267	2.18308e-05	0.00168799
BS4DTRINITY_DN666_c0_g1_i1	3.60115	9.66072e-07	0.000108502
BS4DTRINITY_DN23840_c0_g1_i1	3.59753	0.0422729	0.633654
BS4DTRINITY_DN8311_c0_g1_i1	3.5973	0.00356146	0.113261
CS4DTRINITY_DN16676_c0_g1_i1	3.59534	0.0103241	0.250428
CS4DTRINITY_DN12019_c2_g3_i4	3.59477	0.000110453	0.00677246
AS4DTRINITY_DN11574_c0_g13_i1	3.59269	4.87356e-06	0.000458302
CS4DTRINITY_DN11105_c3_g3_i2	3.58986	1.90228e-08	3.27342e-06
AS4DTRINITY_DN12233_c0_g3_i3	3.58944	2.82207e-06	0.000281685
AS4DTRINITY_DN11349_c3_g1_i1	3.58932	0.0405998	0.619507
AS4DTRINITY_DN668_c0_g1_i1	3.58498	3.75256e-06	0.000362629
CS4DTRINITY_DN12486_c8_g3_i5	3.58287	1.24406e-06	0.000136384
BS4DTRINITY_DN11478_c0_g2_i1	3.58136	0.0147025	0.321124
AS4DTRINITY_DN10440_c1_g1_i1	3.58085	1.25077e-05	0.00104682
CS4DTRINITY_DN993_c0_g1_i1	3.58074	0.0391116	0.606687
BS4DTRINITY_DN12345_c1_g6_i1	3.57905	0.000510794	0.0243668
CS4DTRINITY_DN12389_c0_g1_i14	3.57865	2.76263e-06	0.000276359
CS4DTRINITY_DN21191_c0_g1_i1	3.57662	0.00207485	0.0747402
CS4DTRINITY_DN12299_c2_g20_i1	3.57281	0.0156379	0.334237
BS4DTRINITY_DN12687_c3_g1_i1	3.57056	0.0493884	0.696734
CS4DTRINITY_DN12012_c0_g7_i2	3.56929	0.000782087	0.0343386
AS4DTRINITY_DN12124_c4_g1_i1	3.56621	2.68856e-07	3.48484e-05
CS4DTRINITY_DN9817_c0_g3_i1	3.56496	8.40434e-07	9.55906e-05
BS4DTRINITY_DN12733_c0_g1_i2	3.56476	2.20145e-07	2.91493e-05
AS4DTRINITY_DN11179_c1_g1_i1	3.56341	2.60789e-14	1.40912e-11
AS4DTRINITY_DN11468_c0_g2_i1	3.56164	0.000279586	0.0148286
AS4DTRINITY_DN16345_c0_g1_i1	3.55893	0.00601764	0.168996
CS4DTRINITY_DN11699_c1_g7_i1	3.55806	0.0385829	0.601645
CS4DTRINITY_DN10081_c0_g1_i1	3.55623	0.00605249	0.169705
CS4DTRINITY_DN22679_c0_g1_i1	3.55372	0.0427468	0.636471
CS4DTRINITY_DN11369_c1_g5_i2	3.5531	2.19385e-05	0.00169458
AS4DTRINITY_DN910_c0_g1_i1	3.55063	0.0178947	0.367223
BB4DTRINITY_DN6015_c0_g1_i2	3.54965	0.000111131	0.006803
CS4DTRINITY_DN3009_c0_g1_i1	3.54895	0.0149342	0.324488
CS4DTRINITY_DN35384_c0_g1_i1	3.54746	0.00293993	0.0977595
BS4DTRINITY_DN13255_c0_g1_i1	3.54378	0.0172608	0.358386
AS4DTRINITY_DN3218_c0_g1_i1	3.54288	0.0394773	0.609906
CS4DTRINITY_DN727_c0_g1_i1	3.54046	0.0158475	0.337386
BS4DTRINITY_DN10784_c0_g1_i1	3.54045	0.000318952	0.0165273
CS4DTRINITY_DN11390_c1_g4_i1	3.53995	0.00278903	0.0937281
CS4DTRINITY_DN10990_c0_g5_i2	3.53958	2.17584e-11	7.1041e-09
AS4DTRINITY_DN439_c0_g1_i1	3.53917	0.00133581	0.0529116
BS4DTRINITY_DN7909_c0_g2_i1	3.53886	0.0172518	0.358265
BB7DTRINITY_DN16205_c3_g1_i3	3.53858	2.92179e-07	3.74448e-05
CS4DTRINITY_DN9640_c0_g2_i1	3.5362	1.5666e-05	0.00126686
BS4DTRINITY_DN12479_c2_g11_i2	3.53568	0.000625493	0.0287332
BS4DTRINITY_DN12675_c2_g1_i1	3.53442	0.0486803	0.690211
CS4DTRINITY_DN13067_c0_g1_i1	3.53166	0.01684	0.351702
AS4DTRINITY_DN12100_c0_g6_i2	3.52806	0.016949	0.353538
CS4DTRINITY_DN5605_c0_g1_i1	3.52501	3.4346e-05	0.00249936
BS4DTRINITY_DN13047_c2_g1_i1	3.52348	0.000556053	0.0261722
CS4DTRINITY_DN11152_c5_g3_i2	3.52348	1.54245e-12	6.29936e-10
AS4DTRINITY_DN8344_c0_g1_i2	3.52344	0.000244868	0.0132498
BS4DTRINITY_DN12563_c2_g11_i2	3.52221	3.85512e-12	1.46649e-09
BS7D1TRINITY_DN11005_c0_g7_i1	3.52059	0.00301916	0.0997091
CS4DTRINITY_DN9865_c0_g2_i1	3.51802	0.0158167	0.33692
CB7DTRINITY_DN2030_c0_g1_i1	3.51471	5.7202e-05	0.00385206
CS4DTRINITY_DN16773_c0_g1_i1	3.51124	0.000697843	0.0314346
CS4DTRINITY_DN11941_c0_g1_i7	3.50956	1.98594e-06	0.000206095
AS4DTRINITY_DN10276_c0_g1_i2	3.50378	0.000284534	0.0150385
CS4DTRINITY_DN730_c0_g1_i1	3.49984	0.0461838	0.665812
CS4DTRINITY_DN12046_c1_g4_i1	3.49619	0.000441443	0.0215955
BS4DTRINITY_DN12603_c1_g5_i5	3.49468	0.000280616	0.0148763
BS7D1TRINITY_DN11187_c0_g3_i2	3.49374	0.00026407	0.0141023
AS4DTRINITY_DN11493_c3_g5_i3	3.49356	1.20131e-08	2.15815e-06
AS4DTRINITY_DN10630_c0_g1_i4	3.49109	0.00231541	0.0811818
AS4DTRINITY_DN11502_c0_g7_i2	3.48902	1.72674e-11	5.72592e-09
CS4DTRINITY_DN10878_c1_g4_i1	3.48761	0.0190534	0.383698
CS4DTRINITY_DN11447_c1_g1_i2	3.48706	4.41368e-12	1.6568e-09
AS4DTRINITY_DN11882_c2_g2_i4	3.48438	3.70332e-12	1.41347e-09
CS4DTRINITY_DN12472_c1_g4_i4	3.48327	4.63856e-07	5.65171e-05
CS4DTRINITY_DN9630_c0_g1_i5	3.48299	0.00780706	0.204014
AS7DTRINITY_DN305_c0_g1_i1	3.48277	0.00385645	0.120288
CS4DTRINITY_DN11236_c3_g3_i1	3.48248	0.00779491	0.20386
CS4DTRINITY_DN10866_c0_g2_i2	3.48207	0.00928203	0.230888
BS7D1TRINITY_DN16857_c0_g1_i1	3.48167	0.000278402	0.0147865
CS4DTRINITY_DN12295_c2_g4_i5	3.48075	1.75826e-10	4.76719e-08
CS4DTRINITY_DN38024_c0_g1_i1	3.47877	0.0212412	0.412456
BS7D1TRINITY_DN11194_c0_g1_i2	3.47695	3.59137e-05	0.00259931
CS4DTRINITY_DN8729_c0_g1_i1	3.47616	6.34047e-05	0.00419768
BS4DTRINITY_DN6904_c0_g2_i1	3.47324	0.00858965	0.218223
AS4DTRINITY_DN5250_c0_g1_i3	3.47084	0.043968	0.646615
CS4DTRINITY_DN11763_c0_g4_i3	3.46973	9.45193e-12	3.35431e-09
CS4DTRINITY_DN38386_c0_g1_i1	3.46873	0.0482743	0.686768
CS4DTRINITY_DN7858_c0_g1_i1	3.46522	0.0138226	0.307126
CS4DTRINITY_DN12191_c6_g7_i1	3.46441	0.0463927	0.667849
CS4DTRINITY_DN11704_c4_g5_i1	3.4641	0.0180642	0.369735
AB7DTRINITY_DN14902_c0_g1_i1	3.46383	4.7869e-09	9.39533e-07
CS4DTRINITY_DN9455_c0_g1_i1	3.46352	0.0194965	0.389517
AS4DTRINITY_DN12241_c3_g3_i2	3.46097	4.39504e-13	1.91529e-10
AS4DTRINITY_DN12649_c0_g1_i1	3.45906	4.03878e-07	5.00129e-05
AS4DTRINITY_DN9730_c0_g1_i2	3.45836	3.16021e-13	1.42635e-10
CS4DTRINITY_DN11277_c1_g1_i1	3.45497	0.00815358	0.210578
BS7DTRINITY_DN11994_c1_g5_i2	3.45298	1.86301e-11	6.14212e-09
CS4DTRINITY_DN11399_c5_g4_i1	3.45078	2.44955e-13	1.13027e-10
BS4DTRINITY_DN12319_c2_g5_i2	3.44898	3.77685e-07	4.71544e-05
BS4DTRINITY_DN12968_c2_g5_i1	3.44835	0.000306654	0.0160055
CS4DTRINITY_DN8334_c0_g1_i3	3.44672	0.000966599	0.0408776
BS4DTRINITY_DN257_c0_g1_i1	3.44649	1.68973e-11	5.62965e-09
CS4DTRINITY_DN14443_c0_g1_i1	3.44581	0.00891577	0.224254
CS4DTRINITY_DN877_c0_g2_i1	3.4458	0.0121228	0.28051
AS4DTRINITY_DN11926_c3_g5_i6	3.44574	0.000340288	0.0174583
AS4DTRINITY_DN11972_c1_g5_i1	3.44537	8.20655e-05	0.00526309
CS4DTRINITY_DN10838_c0_g4_i1	3.44474	0.00386067	0.120387
BS4DTRINITY_DN13134_c2_g2_i5	3.44249	1.28053e-13	6.21097e-11
BS4DTRINITY_DN12484_c3_g6_i1	3.44217	0.000330861	0.0170446
CS4DTRINITY_DN11456_c1_g2_i2	3.43973	1.81222e-06	0.000190412
AS4DTRINITY_DN33343_c0_g1_i1	3.43809	0.0250568	0.461044
AS4DTRINITY_DN11460_c0_g2_i4	3.43809	6.52213e-06	0.000589919
AS4DTRINITY_DN7148_c0_g1_i2	3.43759	0.000112247	0.00686393
AB7DTRINITY_DN37408_c0_g1_i1	3.4373	0.0152277	0.328839
CS4DTRINITY_DN11384_c3_g4_i1	3.43634	0.000379335	0.0190782
BS4DTRINITY_DN13103_c2_g1_i1	3.43126	0.0241221	0.449518
BS4DTRINITY_DN13135_c5_g1_i1	3.42926	8.16115e-06	0.000719291
AS7DTRINITY_DN8378_c0_g2_i1	3.42907	1.48638e-05	0.00121321
CS4DTRINITY_DN12239_c0_g5_i3	3.42832	1.12225e-05	0.000951145
BS4DTRINITY_DN12280_c15_g1_i1	3.42489	0.000759221	0.0335549
BS4DTRINITY_DN35993_c0_g1_i1	3.42103	0.0109441	0.261756
BS7D1TRINITY_DN7889_c0_g1_i1	3.41967	0.0245853	0.454524
CS4DTRINITY_DN12119_c0_g1_i3	3.41374	0.000296801	0.0155614
BS7D1TRINITY_DN11102_c3_g1_i1	3.41114	0.00109327	0.0450457
BS7D1TRINITY_DN9444_c0_g1_i2	3.41107	2.56807e-08	4.26099e-06
CS4DTRINITY_DN11175_c4_g1_i1	3.40908	0.0193196	0.387108
AS4DTRINITY_DN11974_c0_g3_i5	3.4086	6.26726e-06	0.000569357
AS4DTRINITY_DN26074_c0_g1_i1	3.40636	0.0112492	0.26636
AS4DTRINITY_DN5550_c0_g1_i1	3.40487	1.93517e-05	0.00152091
CS4DTRINITY_DN5934_c0_g2_i1	3.40282	0.0241254	0.449543
BS7D1TRINITY_DN10630_c0_g1_i7	3.39593	3.83382e-07	4.77347e-05
CS4DTRINITY_DN5829_c0_g1_i3	3.39563	3.18506e-09	6.59867e-07
CS4DTRINITY_DN12500_c13_g1_i2	3.39376	0.000682738	0.0308826
CS4DTRINITY_DN11612_c2_g1_i1	3.39341	0.00221861	0.0786975
CS4DTRINITY_DN12380_c1_g1_i4	3.38856	6.12558e-05	0.0040732
BS7DTRINITY_DN11576_c0_g2_i2	3.38621	3.80215e-11	1.18806e-08
AS4DTRINITY_DN7931_c0_g1_i4	3.38531	0.00199697	0.0726131
BS4DTRINITY_DN12567_c5_g8_i2	3.38015	0.000507069	0.0242148
CS4DTRINITY_DN11990_c1_g2_i4	3.37646	1.62276e-05	0.0013044
CS4DTRINITY_DN12160_c2_g16_i2	3.37593	0.0239953	0.447782
CS4DTRINITY_DN12091_c1_g7_i1	3.37481	0.00369828	0.11644
BS7D1TRINITY_DN25722_c0_g1_i1	3.37201	0.0292453	0.504627
AS4DTRINITY_DN24450_c0_g1_i1	3.36775	0.0455673	0.660229
AS7DTRINITY_DN10838_c1_g3_i2	3.36678	4.20343e-06	0.000401087
CS4DTRINITY_DN11050_c10_g3_i1	3.36375	0.00887871	0.223544
BS7DTRINITY_DN10836_c0_g1_i2	3.363	9.34531e-09	1.72411e-06
AS4DTRINITY_DN11265_c2_g12_i1	3.36256	1.38437e-05	0.00114307
AS4DTRINITY_DN7235_c0_g1_i2	3.36241	0.0109076	0.261157
AS4DTRINITY_DN7793_c0_g1_i2	3.35865	0.0125442	0.287338
CS4DTRINITY_DN11882_c3_g2_i2	3.35568	0.044077	0.647555
AS4DTRINITY_DN1532_c0_g1_i1	3.35278	0.0067691	0.18408
CS4DTRINITY_DN12237_c0_g2_i1	3.35273	6.3231e-10	1.53612e-07
AB4DTRINITY_DN13959_c0_g1_i1	3.35178	0.0111499	0.264785
BS4DTRINITY_DN11145_c0_g1_i1	3.34983	0.00170112	0.0641313
AS4DTRINITY_DN7226_c0_g1_i3	3.34975	2.36104e-07	3.10635e-05
AS7DTRINITY_DN10910_c1_g1_i2	3.34839	4.46245e-11	1.36993e-08
AS4DTRINITY_DN12145_c1_g14_i3	3.34834	0.0289223	0.500548
CS4DTRINITY_DN6315_c0_g1_i1	3.34747	0.000294149	0.015464
CS4DTRINITY_DN1050_c0_g1_i1	3.34707	6.01354e-06	0.000548718
BS4DTRINITY_DN12643_c2_g1_i4	3.34461	6.28621e-07	7.32197e-05
CS4DTRINITY_DN12327_c0_g4_i4	3.34409	2.41148e-05	0.00183834
CS4DTRINITY_DN11788_c1_g3_i2	3.34183	0.00014941	0.00876194
CS4DTRINITY_DN11846_c3_g3_i2	3.34133	4.37401e-07	5.37864e-05
BS4DTRINITY_DN7664_c0_g1_i3	3.33944	0.0010253	0.0428189
BS4DTRINITY_DN12424_c3_g7_i1	3.33829	1.37217e-07	1.92086e-05
AS4DTRINITY_DN11401_c0_g16_i1	3.33585	6.42742e-08	9.75385e-06
AS4DTRINITY_DN12306_c3_g3_i1	3.33246	5.56219e-06	0.000514797
CS4DTRINITY_DN11768_c0_g1_i1	3.33197	0.0220185	0.422155
CS4DTRINITY_DN6900_c0_g2_i1	3.33123	0.0260243	0.471363
CB7DTRINITY_DN17722_c6_g2_i2	3.32963	4.06019e-12	1.52662e-09
BS4DTRINITY_DN13081_c0_g6_i1	3.32938	8.01183e-05	0.00515419
BS4DTRINITY_DN8572_c0_g2_i2	3.32682	0.00201163	0.0730297
BS4DTRINITY_DN29946_c0_g1_i1	3.32625	0.034688	0.563306
CS4DTRINITY_DN12422_c0_g9_i1	3.32569	0.00118959	0.048238
AS4DTRINITY_DN12051_c1_g15_i4	3.32421	1.24433e-12	5.12787e-10
AS4DTRINITY_DN7335_c0_g1_i1	3.3213	7.03335e-06	0.000631389
CS4DTRINITY_DN10451_c1_g1_i4	3.32114	1.35284e-06	0.000146824
CS4DTRINITY_DN1516_c0_g1_i1	3.31955	0.0145114	0.318234
AS7DTRINITY_DN10941_c2_g4_i2	3.31764	1.12194e-10	3.18227e-08
BS4DTRINITY_DN12704_c4_g3_i1	3.31468	6.58501e-11	1.953e-08
BS4DTRINITY_DN12751_c1_g3_i2	3.3143	9.02484e-12	3.20775e-09
BS7D1TRINITY_DN11131_c0_g4_i1	3.3134	1.06653e-07	1.53844e-05
BS4DTRINITY_DN13125_c1_g4_i1	3.31295	0.000243207	0.0131788
AS4DTRINITY_DN17847_c0_g1_i1	3.30991	0.0355348	0.571162
BS7D1TRINITY_DN11092_c1_g2_i7	3.30635	0.00382236	0.119498
CS4DTRINITY_DN12157_c6_g3_i3	3.30495	0.00106781	0.044245
AS4DTRINITY_DN2636_c0_g1_i1	3.30238	0.00127249	0.0509533
AS4DTRINITY_DN11724_c0_g10_i2	3.29697	0.00493849	0.145556
BS7DTRINITY_DN5771_c0_g1_i3	3.29625	0.0313985	0.52755
AS4DTRINITY_DN11850_c1_g1_i18	3.28578	2.81963e-08	4.63443e-06
AS4DTRINITY_DN10372_c0_g1_i3	3.28501	8.56995e-06	0.000750957
BS7D1TRINITY_DN11003_c1_g4_i1	3.28231	2.05935e-08	3.50643e-06
CS4DTRINITY_DN20806_c0_g1_i1	3.28047	0.0272134	0.482031
BS4DTRINITY_DN12947_c0_g1_i1	3.27919	1.58173e-10	4.35605e-08
BS4DTRINITY_DN6231_c0_g1_i1	3.27803	0.00861989	0.218747
BS4DTRINITY_DN12842_c1_g4_i2	3.2752	4.45679e-09	8.83893e-07
CS4DTRINITY_DN12449_c1_g1_i1	3.27443	0.0241868	0.450245
BS7D1TRINITY_DN10782_c3_g5_i5	3.27161	8.06707e-12	2.8899e-09
AS4DTRINITY_DN11468_c0_g4_i11	3.27124	1.19926e-09	2.75561e-07
BS7D1TRINITY_DN11118_c5_g2_i5	3.26973	7.04212e-12	2.58377e-09
BS4DTRINITY_DN6653_c0_g1_i1	3.26759	0.0282509	0.49213
BS4DTRINITY_DN12874_c0_g2_i14	3.26755	1.61784e-12	6.56014e-10
AS4DTRINITY_DN10506_c0_g1_i1	3.26473	0.0399358	0.614029
CS4DTRINITY_DN10659_c0_g2_i1	3.26208	3.32429e-12	1.27307e-09
BS4DTRINITY_DN7765_c0_g1_i1	3.2611	0.047257	0.676227
BS7D1TRINITY_DN7535_c0_g1_i1	3.25905	0.0402606	0.616647
AS7DTRINITY_DN11076_c1_g1_i10	3.25327	6.71959e-05	0.00442421
CS4DTRINITY_DN11915_c2_g13_i1	3.25248	1.25878e-09	2.88074e-07
AS4DTRINITY_DN9157_c0_g1_i4	3.25207	0.0452104	0.656891
BS4DTRINITY_DN12681_c2_g2_i1	3.24907	2.07798e-09	4.52776e-07
CS4DTRINITY_DN11316_c0_g1_i2	3.24879	0.00103805	0.0432403
BS4DTRINITY_DN4407_c0_g1_i1	3.24266	0.0174215	0.360702
CS4DTRINITY_DN11891_c5_g4_i1	3.23817	3.88963e-12	1.47714e-09
AS4DTRINITY_DN27171_c0_g1_i1	3.2375	0.0376647	0.592845
AS4DTRINITY_DN11309_c0_g1_i1	3.23727	0.00490447	0.144704
CS4DTRINITY_DN11204_c3_g9_i1	3.23665	1.13886e-11	3.95523e-09
CS4DTRINITY_DN6046_c0_g1_i2	3.23262	4.9509e-09	9.68379e-07
BS7D1TRINITY_DN2761_c0_g1_i1	3.2321	0.00238002	0.0829103
AS4DTRINITY_DN12312_c3_g5_i1	3.23186	0.0073242	0.194906
CS4DTRINITY_DN5795_c0_g1_i1	3.23147	0.0194245	0.388603
BS4DTRINITY_DN2528_c0_g1_i1	3.23146	0.0491362	0.694424
AS4DTRINITY_DN19886_c0_g1_i1	3.22698	0.0421375	0.632866
BS7D1TRINITY_DN11010_c0_g1_i7	3.22609	3.82455e-05	0.0027419
AS4DTRINITY_DN11780_c3_g1_i1	3.22254	0.0424033	0.634034
CS4DTRINITY_DN11963_c0_g1_i2	3.22156	5.01843e-05	0.00345936
BS4DTRINITY_DN30377_c0_g1_i1	3.22088	0.0421594	0.633028
CS4DTRINITY_DN10977_c0_g2_i1	3.21838	0.0370285	0.585473
AS4DTRINITY_DN9740_c0_g1_i4	3.21771	1.88777e-05	0.00148797
BS4DTRINITY_DN13116_c6_g1_i9	3.21557	7.68821e-12	2.77655e-09
CS4DTRINITY_DN12394_c7_g3_i2	3.21536	7.79994e-09	1.46881e-06
CS4DTRINITY_DN12247_c0_g3_i9	3.21211	0.0192467	0.386536
AS4DTRINITY_DN6264_c0_g1_i1	3.20986	0.0213121	0.413287
BS4DTRINITY_DN12298_c5_g1_i2	3.20942	0.016003	0.339036
CS4DTRINITY_DN12071_c0_g4_i4	3.20666	2.45372e-12	9.69043e-10
CS4DTRINITY_DN11845_c0_g2_i8	3.20578	1.5418e-07	2.13467e-05
AS4DTRINITY_DN11897_c2_g6_i6	3.20362	4.42729e-07	5.43799e-05
CS4DTRINITY_DN31044_c0_g1_i1	3.20116	0.0459546	0.663738
AS4DTRINITY_DN11594_c3_g5_i6	3.19719	1.46778e-05	0.00120191
BS4DTRINITY_DN8024_c0_g1_i2	3.19594	0.0245285	0.453747
CS4DTRINITY_DN11613_c1_g10_i1	3.19224	0.00558657	0.159632
BS4DTRINITY_DN12917_c0_g3_i1	3.19032	0.0443747	0.649909
AS4DTRINITY_DN6795_c0_g2_i1	3.18562	0.00686655	0.185887
BS7DTRINITY_DN11886_c1_g1_i1	3.18527	0.0221809	0.424757
BS4DTRINITY_DN11947_c1_g2_i5	3.18315	0.000511495	0.0243878
AS4DTRINITY_DN6887_c0_g1_i2	3.17971	4.87119e-08	7.63676e-06
AS4DTRINITY_DN24583_c0_g1_i1	3.17944	0.0223918	0.427535
CS4DTRINITY_DN11157_c0_g2_i1	3.17343	0.00589856	0.166538
BS7DTRINITY_DN12247_c1_g4_i1	3.17239	0.00210431	0.0755504
CS4DTRINITY_DN34561_c0_g1_i1	3.17236	7.30686e-05	0.00476126
CB7DTRINITY_DN17174_c4_g2_i1	3.16998	0.0207717	0.406953
AS4DTRINITY_DN32938_c0_g1_i1	3.16527	0.0482705	0.686768
CS4DTRINITY_DN8733_c0_g2_i1	3.1641	0.0385194	0.600909
CS4DTRINITY_DN5048_c0_g1_i1	3.16313	0.0484119	0.687777
CS4DTRINITY_DN26678_c0_g1_i1	3.16115	0.0209748	0.40899
AB4DTRINITY_DN11456_c0_g1_i1	3.15957	0.000151769	0.00886376
AS4DTRINITY_DN11155_c0_g1_i2	3.15764	0.0146485	0.320295
AS4DTRINITY_DN12243_c0_g3_i1	3.15696	1.01438e-07	1.46975e-05
BS4DTRINITY_DN12289_c0_g1_i2	3.15436	1.47179e-05	0.00120432
BS4DTRINITY_DN12932_c0_g3_i3	3.15398	0.0257095	0.467796
BS4DTRINITY_DN13072_c1_g1_i9	3.15285	2.5653e-06	0.000258552
AS4DTRINITY_DN11841_c1_g4_i1	3.15206	0.00869801	0.220164
BS4DTRINITY_DN12852_c1_g2_i3	3.14883	2.87997e-06	0.000286585
CS4DTRINITY_DN10231_c0_g2_i2	3.14815	0.000109994	0.00674791
BS4DTRINITY_DN2522_c0_g1_i2	3.14763	0.00028905	0.0152417
AS4DTRINITY_DN27078_c0_g1_i1	3.14748	0.0224784	0.428686
CS4DTRINITY_DN11635_c1_g1_i9	3.14727	2.48107e-05	0.00188634
BS7D1TRINITY_DN5446_c0_g1_i1	3.14589	0.000155874	0.0090616
BS7DTRINITY_DN11948_c5_g2_i1	3.14575	7.43727e-11	2.19148e-08
BS4DTRINITY_DN9421_c0_g1_i3	3.14161	1.95343e-08	3.35369e-06
CS4DTRINITY_DN6561_c0_g1_i2	3.14086	1.12569e-06	0.000124669
CS4DTRINITY_DN3246_c0_g1_i1	3.13932	1.0364e-05	0.000885981
BS7D1TRINITY_DN10703_c1_g1_i1	3.13463	1.76779e-07	2.39937e-05
CB7DTRINITY_DN17385_c3_g7_i3	3.13262	0.000143187	0.00845808
BS7D1TRINITY_DN5743_c0_g1_i2	3.13168	7.89819e-12	2.84284e-09
CS4DTRINITY_DN8195_c0_g1_i1	3.12916	0.00432295	0.130908
AS7DTRINITY_DN10741_c0_g8_i1	3.12859	3.04791e-06	0.000302107
CS4DTRINITY_DN11697_c1_g9_i1	3.12844	0.00336685	0.108652
CS4DTRINITY_DN11469_c0_g16_i1	3.1276	0.0154943	0.332669
BS4DTRINITY_DN11875_c2_g3_i1	3.12602	3.46314e-07	4.35484e-05
AS4DTRINITY_DN11472_c2_g1_i1	3.12458	5.98421e-06	0.000546261
CS4DTRINITY_DN11294_c0_g8_i5	3.12242	0.00101298	0.0424604
BS4DTRINITY_DN12249_c8_g8_i2	3.12234	0.0156469	0.334367
AS4DTRINITY_DN12309_c1_g7_i1	3.11948	0.0144912	0.318067
AS4DTRINITY_DN11938_c3_g7_i2	3.11825	0.00351445	0.11227
BS4DTRINITY_DN11148_c0_g2_i2	3.11761	3.43724e-07	4.32706e-05
AS7DTRINITY_DN10651_c1_g13_i1	3.11547	5.62817e-05	0.00380356
CS4DTRINITY_DN35318_c0_g1_i1	3.11384	0.0217319	0.418668
CS4DTRINITY_DN1462_c0_g1_i1	3.11226	0.0192677	0.386593
BS4DTRINITY_DN11795_c1_g1_i3	3.11182	3.7658e-09	7.64176e-07
BB7DTRINITY_DN16984_c2_g4_i1	3.11182	1.50927e-08	2.66146e-06
BS4DTRINITY_DN23436_c0_g1_i1	3.10751	0.030809	0.522003
BS7DTRINITY_DN11998_c2_g3_i4	3.10498	3.0395e-07	3.88181e-05
AS4DTRINITY_DN5454_c0_g1_i1	3.10318	0.0279211	0.490234
CS4DTRINITY_DN11108_c2_g11_i1	3.10283	0.00853103	0.217146
AS7DTRINITY_DN8797_c0_g1_i2	3.1028	2.19351e-10	5.83598e-08
AS4DTRINITY_DN2379_c0_g1_i1	3.10161	3.65661e-07	4.57536e-05
CS4DTRINITY_DN9096_c0_g1_i3	3.09877	0.00176059	0.065828
BS4DTRINITY_DN9535_c0_g3_i1	3.09791	0.0281481	0.49213
BS4DTRINITY_DN12234_c2_g7_i1	3.09673	0.011274	0.266729
AS4DTRINITY_DN30751_c0_g1_i1	3.09647	0.0226571	0.431334
BS4DTRINITY_DN8256_c0_g2_i3	3.09382	1.93624e-05	0.00152091
CS4DTRINITY_DN11467_c0_g13_i1	3.09368	0.000199782	0.0111579
BS4DTRINITY_DN7979_c0_g1_i1	3.09239	0.0373722	0.589841
CS4DTRINITY_DN11701_c3_g3_i1	3.0917	0.0131423	0.297527
AS7DTRINITY_DN5527_c0_g1_i2	3.08955	1.46854e-06	0.000157733
CS4DTRINITY_DN12256_c0_g4_i3	3.08795	1.92483e-11	6.33658e-09
AS4DTRINITY_DN11724_c0_g9_i1	3.08632	0.000737237	0.0328384
CB4DTRINITY_DN14141_c1_g4_i2	3.0859	6.26825e-11	1.87083e-08
BS7D1TRINITY_DN5655_c1_g1_i1	3.0853	0.00109983	0.0452502
BS7D1TRINITY_DN10205_c0_g2_i1	3.0849	0.000239339	0.0130219
AS4DTRINITY_DN8427_c0_g2_i1	3.08472	0.0104005	0.252038
AS4DTRINITY_DN11519_c0_g1_i1	3.08447	1.7156e-08	2.99281e-06
AS7DTRINITY_DN11030_c3_g6_i3	3.08361	3.10328e-06	0.00030666
CS4DTRINITY_DN12079_c1_g3_i1	3.08194	8.98402e-05	0.00566115
BS4DTRINITY_DN12164_c1_g1_i2	3.07808	0.00221167	0.0784882
BS7D1TRINITY_DN11039_c3_g2_i2	3.07678	3.92753e-11	1.22053e-08
AS4DTRINITY_DN12069_c0_g11_i1	3.07506	5.16588e-12	1.92644e-09
BS4DTRINITY_DN13135_c11_g1_i14	3.07322	4.18131e-11	1.29059e-08
BS4DTRINITY_DN3839_c0_g1_i1	3.07284	1.59514e-10	4.38238e-08
AS4DTRINITY_DN11357_c1_g15_i2	3.07013	0.0016913	0.0638775
BS7DTRINITY_DN11749_c1_g2_i3	3.06887	0.022848	0.433296
AS4DTRINITY_DN11921_c2_g2_i6	3.06699	0.000877394	0.0378224
BS4DTRINITY_DN12566_c5_g1_i5	3.06599	7.87692e-06	0.00069667
BS7DTRINITY_DN8696_c0_g1_i1	3.06561	1.01738e-09	2.38836e-07
CB4DTRINITY_DN10320_c0_g1_i3	3.06478	1.00779e-07	1.46113e-05
AS4DTRINITY_DN9903_c0_g1_i2	3.06215	0.0182662	0.372694
AS4DTRINITY_DN9194_c0_g2_i1	3.06197	0.000781144	0.0343038
CS4DTRINITY_DN12282_c0_g1_i1	3.06168	0.0016014	0.0610702
AS4DTRINITY_DN10586_c0_g1_i1	3.05968	0.000662858	0.0301031
BS4DTRINITY_DN35913_c0_g1_i1	3.0593	0.0309081	0.523136
AS4DTRINITY_DN11375_c2_g2_i3	3.05913	1.80652e-05	0.00143137
AS4DTRINITY_DN10614_c0_g2_i1	3.05569	0.00763623	0.200906
CS4DTRINITY_DN8739_c0_g1_i4	3.05372	0.000166976	0.00958594
AS4DTRINITY_DN11222_c0_g2_i1	3.05209	0.00107751	0.0445746
CS4DTRINITY_DN11958_c0_g2_i12	3.04997	1.64083e-07	2.25123e-05
BS4DTRINITY_DN12806_c3_g4_i1	3.04743	0.00260324	0.0887962
AS4DTRINITY_DN11764_c2_g1_i1	3.04636	0.000283034	0.0149696
BS4DTRINITY_DN11842_c0_g1_i1	3.04556	0.00539788	0.155707
BS4DTRINITY_DN12213_c0_g2_i1	3.04144	0.000382141	0.0191939
BS4DTRINITY_DN12699_c2_g15_i1	3.04121	0.0181106	0.370484
BS4DTRINITY_DN12805_c1_g3_i2	3.04087	2.01779e-06	0.000208923
CS4DTRINITY_DN2620_c0_g1_i1	3.03671	9.57301e-06	0.000828322
CS4DTRINITY_DN12235_c1_g5_i3	3.03142	8.46908e-11	2.47309e-08
BB4DTRINITY_DN13437_c4_g1_i4	3.03104	5.89267e-09	1.13888e-06
CS4DTRINITY_DN11229_c0_g2_i3	3.02757	0.00175112	0.0655278
BS4DTRINITY_DN10370_c0_g1_i1	3.0259	0.000345796	0.0177045
BS4DTRINITY_DN13133_c7_g9_i1	3.01877	0.00568087	0.161535
BS4DTRINITY_DN12295_c0_g1_i2	3.01506	0.0198078	0.393936
CS4DTRINITY_DN12126_c1_g7_i1	3.01377	0.0335866	0.552459
AS4DTRINITY_DN11218_c0_g2_i4	3.01309	1.03912e-10	2.96213e-08
BS4DTRINITY_DN13031_c0_g2_i1	3.01026	0.0406106	0.619536
CS4DTRINITY_DN1290_c0_g1_i1	3.00983	0.0337831	0.554549
BS4DTRINITY_DN12868_c0_g1_i2	3.00888	4.10755e-10	1.0359e-07
CS4DTRINITY_DN7681_c0_g2_i1	3.00687	0.00267777	0.090848
BS4DTRINITY_DN13000_c1_g1_i1	3.00561	2.18039e-07	2.8904e-05
AS4DTRINITY_DN4321_c0_g1_i1	3.00457	0.00113073	0.0462786
CS4DTRINITY_DN7021_c0_g1_i2	3.00187	0.0310978	0.524245
BS4DTRINITY_DN4038_c0_g1_i2	3.00169	0.000654537	0.0297846
BS4DTRINITY_DN11478_c0_g1_i1	3.00029	0.00107394	0.0444665
BS4DTRINITY_DN5922_c0_g1_i1	3.00012	0.0209657	0.40899
CS4DTRINITY_DN11746_c1_g6_i2	2.99368	0.00465545	0.13876
CS4DTRINITY_DN7345_c0_g1_i1	2.99237	8.41889e-07	9.57081e-05
AS4DTRINITY_DN11393_c3_g1_i3	2.99055	8.26915e-09	1.54947e-06
AS4DTRINITY_DN8526_c0_g1_i1	2.99008	0.000762277	0.0336703
BS4DTRINITY_DN12707_c4_g5_i5	2.98943	2.13249e-07	2.8335e-05
CS4DTRINITY_DN12277_c1_g2_i5	2.9894	4.29202e-05	0.00302225
CS4DTRINITY_DN9924_c0_g2_i3	2.98889	0.00449968	0.135055
BS4DTRINITY_DN2428_c0_g2_i1	2.98707	3.70951e-10	9.43887e-08
AS4DTRINITY_DN10012_c0_g1_i3	2.98667	0.0207924	0.406995
CS4DTRINITY_DN8909_c0_g1_i4	2.98505	0.00809962	0.209422
AS4DTRINITY_DN1305_c0_g1_i1	2.98229	0.0388953	0.604667
BS4DTRINITY_DN12933_c5_g5_i1	2.98202	2.35594e-08	3.94064e-06
CS4DTRINITY_DN10690_c0_g1_i7	2.98201	3.34518e-10	8.59841e-08
CS4DTRINITY_DN21741_c0_g1_i1	2.97966	0.0125207	0.286971
AS7DTRINITY_DN7887_c1_g1_i1	2.97801	0.0400986	0.615755
CB7DTRINITY_DN17411_c1_g3_i1	2.97579	1.97131e-05	0.00154365
CS4DTRINITY_DN10976_c3_g5_i1	2.97504	4.99701e-08	7.80711e-06
CS4DTRINITY_DN26325_c0_g1_i1	2.97476	0.0285363	0.49567
BS4DTRINITY_DN12587_c8_g1_i1	2.9742	0.039338	0.608829
CS4DTRINITY_DN27429_c0_g1_i1	2.97417	0.0356019	0.571417
BS4DTRINITY_DN13057_c1_g2_i2	2.97016	0.0417	0.628745
AS4DTRINITY_DN13263_c0_g1_i1	2.96948	0.0395985	0.611032
BS4DTRINITY_DN12419_c1_g1_i1	2.96855	0.000834655	0.0362825
BS7DTRINITY_DN12110_c1_g3_i3	2.9683	3.60903e-05	0.00260959
CS4DTRINITY_DN11746_c1_g3_i6	2.96714	6.57283e-08	9.9546e-06
CS4DTRINITY_DN11530_c0_g1_i2	2.9662	1.0462e-08	1.90391e-06
CS4DTRINITY_DN27395_c0_g1_i1	2.96427	0.011958	0.277776
BS7D1TRINITY_DN23697_c0_g1_i1	2.9637	0.0399196	0.613945
AS4DTRINITY_DN6515_c0_g1_i1	2.96037	3.09177e-05	0.00227978
CS4DTRINITY_DN9192_c0_g1_i4	2.96017	0.00292296	0.097252
BS4DTRINITY_DN11449_c0_g1_i3	2.95954	3.09844e-10	8.00942e-08
BS4DTRINITY_DN11954_c0_g16_i3	2.95845	2.61823e-08	4.3379e-06
CS4DTRINITY_DN11159_c2_g7_i1	2.95723	0.012973	0.294577
CS4DTRINITY_DN4241_c0_g1_i1	2.95588	1.46861e-06	0.000157733
AS7DTRINITY_DN806_c0_g1_i2	2.95539	0.00587282	0.165873
BB7DTRINITY_DN17004_c0_g3_i3	2.95535	4.02058e-06	0.000385907
BB4DTRINITY_DN13152_c2_g4_i1	2.9553	4.58123e-10	1.1452e-07
BS7D1TRINITY_DN541_c0_g1_i1	2.95486	0.000403872	0.0200639
AS4DTRINITY_DN12317_c1_g12_i1	2.95385	0.00103635	0.0432089
AS7DTRINITY_DN6485_c0_g2_i1	2.95269	0.00770977	0.202355
BS4DTRINITY_DN11665_c1_g1_i1	2.95227	0.0398153	0.613129
AS4DTRINITY_DN11333_c1_g8_i2	2.95125	0.00143977	0.0560624
AS4DTRINITY_DN10115_c0_g1_i1	2.95042	3.87602e-07	4.81811e-05
AS4DTRINITY_DN6241_c0_g1_i2	2.95031	0.00949985	0.2352
BS7D1TRINITY_DN10549_c1_g1_i2	2.94544	2.84028e-10	7.3756e-08
CB7DTRINITY_DN17385_c4_g2_i4	2.94431	1.34202e-07	1.88561e-05
AS4DTRINITY_DN11921_c2_g11_i2	2.94295	6.6334e-08	1.0033e-05
CS4DTRINITY_DN11174_c2_g5_i2	2.94223	1.9644e-10	5.28829e-08
BS7DTRINITY_DN11500_c5_g1_i1	2.94113	8.54193e-05	0.00543527
BS4DTRINITY_DN25866_c0_g1_i1	2.93975	0.0458556	0.662844
CS4DTRINITY_DN6604_c0_g2_i1	2.93889	0.00039257	0.0196054
CS4DTRINITY_DN11215_c0_g1_i1	2.93775	0.00479276	0.142034
BS4DTRINITY_DN12600_c5_g3_i3	2.93631	1.2212e-05	0.00102659
CS4DTRINITY_DN12325_c2_g1_i5	2.93627	0.00475365	0.141206
CS4DTRINITY_DN12325_c1_g6_i1	2.93573	0.0431441	0.639539
CS4DTRINITY_DN11878_c2_g2_i8	2.93568	7.48985e-08	1.11724e-05
BS4DTRINITY_DN9575_c0_g2_i1	2.93528	0.0460016	0.664044
AS4DTRINITY_DN10652_c0_g1_i6	2.93521	2.90202e-07	3.72125e-05
CS4DTRINITY_DN3869_c0_g1_i1	2.93306	0.014012	0.310485
CS4DTRINITY_DN9593_c0_g1_i6	2.93217	1.7922e-08	3.10738e-06
AS4DTRINITY_DN11630_c3_g8_i1	2.9319	3.28607e-07	4.15747e-05
BS4DTRINITY_DN12206_c1_g2_i5	2.93067	7.62221e-10	1.8194e-07
BS7DTRINITY_DN10758_c1_g1_i2	2.92984	0.0269265	0.480714
AS4DTRINITY_DN23570_c0_g1_i1	2.92894	0.0380297	0.596809
AS4DTRINITY_DN10779_c0_g2_i1	2.92886	5.7272e-06	0.000527437
CS4DTRINITY_DN12433_c1_g7_i1	2.92689	0.0442236	0.648652
BS4DTRINITY_DN9767_c0_g1_i1	2.92608	3.32612e-05	0.00242974
BS4DTRINITY_DN13054_c0_g3_i1	2.92239	0.0022232	0.0788111
BS4DTRINITY_DN16061_c0_g1_i1	2.92237	0.0469188	0.673421
BB7DTRINITY_DN17043_c0_g1_i13	2.92191	6.81366e-06	0.000613218
AS4DTRINITY_DN6102_c0_g1_i4	2.92099	0.0312354	0.52578
AS4DTRINITY_DN11340_c2_g3_i1	2.91967	1.24253e-10	3.48521e-08
AS4DTRINITY_DN7116_c0_g1_i1	2.91928	0.000511388	0.0243878
BS4DTRINITY_DN2328_c0_g1_i1	2.91755	0.00486007	0.143748
CS4DTRINITY_DN11976_c1_g3_i1	2.91742	0.000684451	0.0309355
AS4DTRINITY_DN12776_c0_g1_i1	2.9157	0.0448973	0.653919
CS4DTRINITY_DN9287_c0_g1_i7	2.91529	2.16604e-06	0.000223055
BS4DTRINITY_DN12626_c0_g2_i3	2.91114	0.0018086	0.0672693
BS4DTRINITY_DN12110_c2_g2_i1	2.90947	1.46125e-05	0.00119699
CS4DTRINITY_DN11901_c1_g1_i4	2.90732	0.00106764	0.044245
CS4DTRINITY_DN61_c0_g1_i1	2.90644	0.0020325	0.0735875
BS4DTRINITY_DN12963_c2_g1_i1	2.90406	7.2308e-06	0.000647791
BS4DTRINITY_DN7601_c0_g1_i1	2.90071	0.0367635	0.583351
BB7DTRINITY_DN25753_c0_g1_i1	2.89769	0.0484645	0.688353
AS7DTRINITY_DN10834_c2_g3_i1	2.88825	0.0206917	0.405669
BS7D1TRINITY_DN15430_c0_g1_i1	2.88719	0.0315267	0.529156
BS4DTRINITY_DN13001_c1_g7_i5	2.88638	0.0299552	0.511345
BS7DTRINITY_DN11596_c1_g1_i2	2.88542	9.63492e-06	0.000832412
CS4DTRINITY_DN12481_c0_g1_i3	2.87927	0.00201322	0.0730641
AS4DTRINITY_DN11124_c3_g8_i1	2.87574	4.04247e-06	0.00038768
CS4DTRINITY_DN8423_c0_g2_i1	2.87469	0.00299233	0.0990531
AS4DTRINITY_DN11841_c1_g7_i1	2.87165	0.000523534	0.0248628
BS4DTRINITY_DN12668_c0_g10_i1	2.87143	0.00321191	0.104736
BS4DTRINITY_DN10572_c0_g1_i1	2.87118	1.52274e-05	0.00123844
BS4DTRINITY_DN14579_c0_g1_i1	2.87109	0.0440373	0.647297
CS4DTRINITY_DN10868_c1_g2_i1	2.87061	8.74839e-05	0.00555028
CS4DTRINITY_DN11471_c1_g13_i1	2.869	0.00125065	0.0502466
AS7DTRINITY_DN10840_c1_g2_i2	2.86891	3.09718e-08	5.05049e-06
BS7D1TRINITY_DN6707_c0_g1_i2	2.86836	0.0190437	0.383603
CS4DTRINITY_DN1981_c0_g1_i1	2.86638	0.0479696	0.683885
CS4DTRINITY_DN14103_c0_g1_i1	2.86637	0.0456686	0.661107
BS4DTRINITY_DN12918_c0_g1_i1	2.86613	0.0151921	0.32833
BS4DTRINITY_DN12484_c3_g5_i1	2.86402	9.59252e-11	2.7517e-08
CS4DTRINITY_DN10636_c0_g1_i1	2.85767	0.00106474	0.0441418
CS4DTRINITY_DN9640_c0_g1_i1	2.85759	0.000484412	0.0233263
AS4DTRINITY_DN20160_c0_g1_i1	2.85683	0.0227781	0.43266
CS4DTRINITY_DN5606_c0_g1_i1	2.85536	0.0404778	0.618232
AS4DTRINITY_DN11633_c3_g2_i2	2.8549	0.000101731	0.00631252
AS4DTRINITY_DN12261_c2_g3_i1	2.85128	0.00154036	0.0591689
CS4DTRINITY_DN11571_c1_g7_i1	2.85099	8.95094e-05	0.00564657
CS4DTRINITY_DN9721_c0_g1_i4	2.84992	3.35364e-07	4.23119e-05
AS4DTRINITY_DN12158_c4_g1_i1	2.84796	0.0145095	0.318234
BS4DTRINITY_DN12348_c0_g10_i1	2.84598	9.48593e-09	1.74583e-06
AS4DTRINITY_DN12266_c1_g1_i5	2.84476	5.20643e-08	8.09537e-06
AS4DTRINITY_DN12201_c2_g2_i1	2.84379	0.0378205	0.594442
BS4DTRINITY_DN12464_c1_g6_i1	2.84239	4.82142e-05	0.00333974
AS4DTRINITY_DN11616_c3_g7_i2	2.84231	0.0280759	0.492119
AS4DTRINITY_DN7180_c0_g1_i1	2.84192	0.00304699	0.100482
BS4DTRINITY_DN12890_c5_g3_i1	2.84111	0.0357557	0.573198
BS4DTRINITY_DN16667_c0_g1_i1	2.84071	0.024451	0.452894
CS4DTRINITY_DN11575_c4_g2_i3	2.83943	1.71807e-05	0.00137324
CS4DTRINITY_DN6859_c1_g1_i1	2.83928	0.032957	0.545239
AS4DTRINITY_DN11484_c0_g6_i2	2.83686	4.61955e-06	0.000436581
AS4DTRINITY_DN8637_c0_g2_i1	2.83614	0.005914	0.166912
BS7DTRINITY_DN6439_c0_g1_i2	2.83527	0.000198245	0.0110857
AS4DTRINITY_DN2181_c0_g1_i1	2.83503	1.94698e-08	3.34515e-06
AS4DTRINITY_DN10759_c0_g1_i1	2.83372	2.50331e-06	0.000253766
BS4DTRINITY_DN6412_c0_g1_i3	2.83309	0.000408343	0.0202286
BS4DTRINITY_DN11995_c0_g5_i1	2.83295	0.00860355	0.218444
BS4DTRINITY_DN12663_c1_g1_i5	2.83246	8.28914e-07	9.43746e-05
BS4DTRINITY_DN8740_c0_g1_i4	2.83223	0.00116351	0.0474156
BS4DTRINITY_DN12029_c0_g4_i6	2.83218	1.59835e-09	3.58958e-07
BS4DTRINITY_DN13134_c3_g2_i1	2.83184	0.0212095	0.412022
CS4DTRINITY_DN12203_c0_g1_i1	2.83057	1.81734e-08	3.14616e-06
BS7D1TRINITY_DN10501_c1_g5_i4	2.82861	0.00075316	0.0333453
AS4DTRINITY_DN3772_c0_g1_i1	2.82832	0.00922818	0.22995
BS7D1TRINITY_DN10592_c3_g3_i1	2.82703	0.000263459	0.0140816
AS4DTRINITY_DN11769_c0_g1_i1	2.82524	0.0131666	0.297706
CS4DTRINITY_DN11417_c0_g12_i1	2.82206	6.58164e-08	9.96131e-06
AS4DTRINITY_DN3279_c0_g2_i1	2.82172	0.0142435	0.314281
BS7D1TRINITY_DN18268_c0_g1_i1	2.82071	0.038069	0.597109
BS7DTRINITY_DN10213_c1_g2_i2	2.8199	3.87577e-07	4.81811e-05
BS4DTRINITY_DN21229_c0_g1_i1	2.8156	0.0174212	0.360702
BS4DTRINITY_DN12135_c4_g2_i4	2.81244	1.15494e-05	0.000976307
AB4DTRINITY_DN11153_c0_g1_i5	2.81142	3.40285e-09	6.99257e-07
CS4DTRINITY_DN11983_c2_g1_i3	2.81116	1.8657e-09	4.11247e-07
BS7D1TRINITY_DN10668_c5_g1_i2	2.80937	0.00152607	0.0587939
AS7DTRINITY_DN10555_c0_g1_i1	2.80818	1.47358e-06	0.000158101
BS4DTRINITY_DN11745_c0_g1_i2	2.80768	0.0105309	0.254332
BS4DTRINITY_DN12704_c4_g5_i1	2.80264	0.0396882	0.611918
AB7DTRINITY_DN30791_c1_g3_i1	2.80232	2.85511e-06	0.000284485
BS7D1TRINITY_DN10625_c0_g2_i2	2.80218	3.6656e-06	0.00035513
BS7DTRINITY_DN10685_c0_g1_i5	2.80052	0.00148682	0.057638
AS4DTRINITY_DN7153_c0_g1_i1	2.79735	5.07338e-07	6.09983e-05
CS4DTRINITY_DN12130_c1_g1_i6	2.79537	3.71276e-05	0.00267102
BS4DTRINITY_DN12581_c2_g2_i1	2.79514	2.62887e-07	3.42112e-05
CS4DTRINITY_DN11358_c3_g6_i2	2.79501	1.63302e-07	2.24187e-05
BS4DTRINITY_DN12124_c1_g1_i1	2.79315	0.012311	0.283423
AS4DTRINITY_DN11882_c2_g1_i4	2.7922	7.64344e-05	0.00494798
CB7DTRINITY_DN15168_c0_g1_i2	2.78714	0.00999988	0.24466
BS4DTRINITY_DN7642_c0_g1_i2	2.78542	0.00406426	0.124869
AS4DTRINITY_DN11949_c0_g5_i1	2.78516	9.52758e-06	0.000825333
BS4DTRINITY_DN12260_c1_g8_i2	2.78514	4.87086e-10	1.20699e-07
BS7D1TRINITY_DN3382_c0_g1_i2	2.78452	0.00131493	0.0523485
BS4DTRINITY_DN13086_c0_g7_i1	2.78377	0.00126768	0.0507964
BS7DTRINITY_DN9819_c0_g1_i1	2.78179	6.38734e-09	1.22718e-06
CS4DTRINITY_DN26412_c0_g1_i1	2.78172	0.0280904	0.492119
BS7DTRINITY_DN12083_c5_g5_i1	2.78075	0.0408624	0.621845
CS4DTRINITY_DN3677_c0_g1_i1	2.78068	0.000304304	0.0158986
CS4DTRINITY_DN4248_c0_g1_i1	2.78006	0.0115592	0.271051
CS4DTRINITY_DN21951_c0_g1_i1	2.77981	8.34357e-05	0.00533592
BS4DTRINITY_DN10902_c0_g2_i1	2.77714	0.0459302	0.663543
BS7D1TRINITY_DN11209_c0_g3_i2	2.77585	0.0271757	0.481606
BS7DTRINITY_DN9450_c0_g2_i1	2.77502	0.012595	0.288268
BS4DTRINITY_DN7939_c0_g1_i1	2.77274	0.000554975	0.0261269
CS4DTRINITY_DN10156_c0_g1_i1	2.77113	0.0150616	0.32643
BS4DTRINITY_DN12704_c4_g4_i3	2.77074	2.82166e-05	0.00210346
BS7D1TRINITY_DN8820_c0_g1_i1	2.76858	0.0299886	0.511723
CS4DTRINITY_DN11565_c2_g3_i1	2.76825	4.80446e-09	9.42168e-07
CS4DTRINITY_DN10782_c3_g3_i2	2.76664	5.37614e-07	6.41974e-05
AS4DTRINITY_DN12317_c1_g1_i6	2.76624	1.5985e-09	3.58958e-07
BS4DTRINITY_DN12886_c0_g3_i3	2.7626	0.000406495	0.0201765
BS4DTRINITY_DN13005_c0_g3_i3	2.76239	0.0189762	0.38265
CS4DTRINITY_DN12468_c1_g4_i1	2.76035	0.000244509	0.0132367
BS7DTRINITY_DN12115_c0_g6_i2	2.7601	0.000103567	0.00640896
BS4DTRINITY_DN10818_c0_g1_i3	2.75946	8.14704e-05	0.0052323
BS4DTRINITY_DN12901_c3_g3_i1	2.75914	2.15743e-08	3.657e-06
CS4DTRINITY_DN12188_c0_g4_i1	2.75545	0.000526639	0.0249946
BS4DTRINITY_DN12640_c1_g1_i3	2.75314	1.39814e-07	1.95481e-05
BS4DTRINITY_DN32405_c0_g1_i1	2.75119	0.0436318	0.643227
CB7DTRINITY_DN16882_c0_g5_i1	2.75048	0.00163931	0.0623083
BS4DTRINITY_DN12098_c3_g4_i4	2.74966	0.000725169	0.0324151
BS7D1TRINITY_DN8838_c0_g1_i1	2.74759	1.8643e-06	0.000195073
CS4DTRINITY_DN30165_c0_g1_i1	2.74693	0.0362794	0.578379
AS4DTRINITY_DN6627_c0_g1_i2	2.74655	0.00202991	0.073529
AS4DTRINITY_DN11827_c0_g1_i4	2.74603	0.00135927	0.0536348
CS4DTRINITY_DN12398_c3_g5_i1	2.74529	3.87628e-08	6.20966e-06
AS7DTRINITY_DN12131_c0_g1_i1	2.74336	0.0464938	0.668882
BS4DTRINITY_DN8661_c0_g1_i2	2.74221	0.0453444	0.658002
BS4DTRINITY_DN12554_c2_g6_i1	2.74048	0.0351955	0.56775
CS4DTRINITY_DN10982_c4_g1_i1	2.74029	0.0343351	0.559855
CB7DTRINITY_DN16914_c2_g3_i2	2.73922	0.0112402	0.26636
AS4DTRINITY_DN7462_c0_g1_i1	2.73808	0.0150079	0.32542
BS4DTRINITY_DN21347_c0_g1_i1	2.73717	0.00198498	0.072313
CS4DTRINITY_DN11937_c2_g4_i3	2.73648	2.67553e-05	0.00201266
BS7D1TRINITY_DN11215_c1_g6_i5	2.73536	6.17927e-08	9.42128e-06
AS4DTRINITY_DN11383_c1_g12_i2	2.73041	2.4625e-07	3.22492e-05
CS4DTRINITY_DN4187_c0_g1_i2	2.72895	5.38175e-07	6.42113e-05
CS4DTRINITY_DN8389_c0_g1_i1	2.72873	2.93555e-07	3.76e-05
AS4DTRINITY_DN21192_c0_g1_i1	2.72757	0.0467182	0.671007
BS4DTRINITY_DN11573_c0_g1_i1	2.727	8.50259e-05	0.00541828
CS4DTRINITY_DN12287_c0_g2_i1	2.72563	0.0307313	0.521147
CS4DTRINITY_DN11640_c2_g1_i5	2.72537	0.000885765	0.0380606
BS4DTRINITY_DN13130_c0_g2_i3	2.72498	0.000856867	0.0371275
AS4DTRINITY_DN7052_c1_g1_i1	2.72377	7.6765e-06	0.00068266
BS4DTRINITY_DN515_c0_g1_i2	2.71992	0.00331305	0.107168
AS4DTRINITY_DN20577_c0_g1_i1	2.71945	0.0474996	0.678801
AS4DTRINITY_DN7492_c0_g1_i2	2.71906	5.05944e-07	6.08628e-05
CS4DTRINITY_DN10857_c0_g1_i2	2.71843	0.00616064	0.17182
CS4DTRINITY_DN29983_c0_g1_i1	2.717	0.000385615	0.0193219
BS4DTRINITY_DN9545_c0_g1_i2	2.71694	0.00840278	0.214794
CS4DTRINITY_DN1370_c0_g1_i1	2.71263	0.019804	0.393896
BS4DTRINITY_DN12671_c2_g4_i2	2.71214	0.000159609	0.00923857
AS7DTRINITY_DN10990_c0_g1_i4	2.71167	9.26606e-06	0.000806055
CS4DTRINITY_DN11164_c1_g5_i3	2.70992	1.30935e-06	0.000142648
BS4DTRINITY_DN2266_c0_g1_i1	2.70846	0.000803092	0.0350781
CS4DTRINITY_DN25435_c1_g1_i1	2.7058	0.00194316	0.0711113
CS4DTRINITY_DN11765_c0_g2_i3	2.70447	1.87707e-09	4.12954e-07
BS7D1TRINITY_DN7582_c0_g1_i2	2.70403	0.000185441	0.0104529
AS4DTRINITY_DN11932_c4_g1_i4	2.70363	3.10547e-08	5.06039e-06
CS4DTRINITY_DN16606_c0_g1_i1	2.70259	0.0265892	0.476896
CS4DTRINITY_DN12472_c1_g1_i7	2.70052	6.31419e-05	0.0041815
BS4DTRINITY_DN11457_c0_g1_i1	2.69986	0.00226712	0.0799694
BS4DTRINITY_DN12303_c0_g1_i19	2.69677	5.81667e-06	0.000534182
BS4DTRINITY_DN12729_c2_g2_i1	2.69663	0.00699307	0.188369
AS4DTRINITY_DN8831_c0_g1_i3	2.69631	5.49216e-06	0.000509939
AS4DTRINITY_DN7977_c0_g1_i1	2.69476	0.0424196	0.634034
AS4DTRINITY_DN11972_c0_g1_i5	2.69327	0.000652648	0.0297289
BB7DTRINITY_DN17013_c2_g3_i2	2.69311	0.00247956	0.0856045
BS4DTRINITY_DN6450_c0_g1_i2	2.69078	3.17776e-09	6.58955e-07
BS4DTRINITY_DN12051_c1_g2_i1	2.68904	0.000616894	0.0284185
AS4DTRINITY_DN12103_c2_g3_i9	2.68536	2.16418e-08	3.66572e-06
BS4DTRINITY_DN10973_c0_g1_i2	2.68518	2.33337e-06	0.000238024
BS7D1TRINITY_DN10648_c0_g3_i6	2.68417	0.00469143	0.139705
BS4DTRINITY_DN12810_c0_g2_i4	2.6804	0.0025744	0.0880652
AS7DTRINITY_DN9172_c0_g1_i4	2.67843	0.000449584	0.0218975
CS4DTRINITY_DN11327_c0_g1_i1	2.67753	0.00783942	0.204648
AS4DTRINITY_DN12886_c0_g1_i1	2.6771	0.0188066	0.380377
AS4DTRINITY_DN19557_c0_g1_i1	2.67661	0.0297426	0.509282
AS4DTRINITY_DN12212_c3_g2_i2	2.67556	0.00268875	0.0911502
AS4DTRINITY_DN25008_c0_g1_i1	2.67318	0.00734696	0.195197
CS4DTRINITY_DN10976_c0_g1_i1	2.67246	0.0121309	0.280668
CS4DTRINITY_DN21339_c0_g1_i1	2.67174	0.010675	0.257076
BS4DTRINITY_DN23287_c0_g1_i1	2.67165	0.0379581	0.596025
CS4DTRINITY_DN12348_c0_g2_i5	2.66862	2.09942e-07	2.7961e-05
AS4DTRINITY_DN27841_c0_g1_i1	2.66772	4.94306e-06	0.000463725
BS4DTRINITY_DN14444_c0_g1_i1	2.66769	0.0448137	0.653458
CS4DTRINITY_DN12242_c0_g2_i2	2.66735	0.0336405	0.552917
CS4DTRINITY_DN7761_c0_g1_i1	2.66507	0.0012834	0.0512816
AS7DTRINITY_DN6989_c0_g1_i2	2.66311	9.98344e-08	1.44836e-05
BS7D1TRINITY_DN8160_c0_g1_i2	2.663	0.0102314	0.24892
BS4DTRINITY_DN12334_c1_g8_i2	2.66268	0.00543512	0.156424
CS4DTRINITY_DN8861_c0_g2_i2	2.66196	2.19926e-05	0.00169761
BS4DTRINITY_DN34613_c0_g1_i1	2.66162	1.35983e-07	1.90593e-05
AS7DTRINITY_DN9412_c0_g1_i2	2.66115	0.000310632	0.0161773
CS4DTRINITY_DN11893_c1_g2_i1	2.65853	0.00268978	0.0911605
AS4DTRINITY_DN11630_c1_g1_i3	2.65791	0.0311649	0.524748
BS4DTRINITY_DN14184_c0_g1_i1	2.65747	0.0390502	0.606231
AS7DTRINITY_DN3510_c0_g1_i1	2.65662	0.0463909	0.667849
CS4DTRINITY_DN5937_c0_g1_i1	2.65394	0.0202449	0.399609
BS4DTRINITY_DN12431_c4_g1_i4	2.65388	1.91408e-05	0.0015061
BS4DTRINITY_DN11968_c1_g1_i3	2.65356	0.000217464	0.0120098
BS4DTRINITY_DN27019_c0_g1_i1	2.65353	0.0237939	0.445046
CS4DTRINITY_DN8846_c0_g2_i1	2.65111	0.00738088	0.195824
CS4DTRINITY_DN11181_c0_g1_i13	2.65013	0.0117781	0.275023
BS7D1TRINITY_DN10371_c2_g1_i6	2.64908	3.66892e-08	5.90241e-06
BS4DTRINITY_DN12893_c0_g2_i2	2.64859	8.94353e-09	1.65943e-06
BS4DTRINITY_DN7300_c0_g2_i1	2.64802	0.00566575	0.161231
AS7DTRINITY_DN3428_c0_g2_i1	2.64797	0.00123303	0.0496702
CS4DTRINITY_DN21887_c0_g1_i1	2.64628	0.0419815	0.631441
CS4DTRINITY_DN10095_c0_g3_i1	2.64561	0.0165929	0.347787
BB7DTRINITY_DN14359_c0_g1_i4	2.6445	0.00625913	0.1737
AS4DTRINITY_DN11151_c1_g2_i1	2.64389	0.0104957	0.253752
BS4DTRINITY_DN6904_c0_g1_i1	2.64316	0.0275784	0.486243
BS4DTRINITY_DN29835_c0_g1_i1	2.64117	0.00103684	0.0432113
BS4DTRINITY_DN9592_c0_g1_i2	2.64077	0.000109133	0.00669871
BS4DTRINITY_DN13134_c1_g2_i2	2.64061	6.37879e-07	7.41083e-05
AS4DTRINITY_DN12211_c1_g3_i1	2.63928	3.77567e-06	0.000364707
CS4DTRINITY_DN11982_c1_g6_i1	2.63926	0.000248732	0.013427
BS4DTRINITY_DN13057_c1_g4_i8	2.63712	2.27664e-07	3.00574e-05
CS4DTRINITY_DN7392_c0_g1_i3	2.63663	2.32337e-05	0.00178132
AS4DTRINITY_DN5951_c0_g1_i1	2.63653	0.0180719	0.369859
BS4DTRINITY_DN18109_c0_g1_i1	2.63553	0.0368189	0.583579
CS4DTRINITY_DN9069_c1_g1_i2	2.6345	9.22564e-09	1.70482e-06
AS4DTRINITY_DN30962_c0_g1_i1	2.63209	0.00150975	0.0583578
BS4DTRINITY_DN8138_c0_g1_i1	2.6307	0.00380713	0.119206
CS4DTRINITY_DN12239_c0_g7_i1	2.62912	0.00563181	0.160622
CS4DTRINITY_DN11814_c1_g2_i8	2.62864	0.000954858	0.0404941
CS4DTRINITY_DN9041_c0_g1_i1	2.62683	0.00216662	0.0772632
AS4DTRINITY_DN3156_c0_g1_i2	2.62589	8.00533e-08	1.18712e-05
BS4DTRINITY_DN21091_c0_g1_i1	2.6245	0.0414724	0.627309
CS4DTRINITY_DN11901_c0_g2_i3	2.623	0.0221956	0.424908
BS7D1TRINITY_DN20399_c0_g1_i1	2.62115	4.79094e-07	5.80318e-05
BS4DTRINITY_DN6701_c0_g1_i1	2.6201	0.00219757	0.0781218
BB7DTRINITY_DN15276_c0_g2_i1	2.61958	0.0200435	0.397144
BS7D1TRINITY_DN4225_c0_g1_i1	2.61769	1.99036e-05	0.00155536
BS4DTRINITY_DN13105_c0_g2_i10	2.61679	6.01032e-07	7.04391e-05
CS4DTRINITY_DN12042_c2_g5_i2	2.61577	0.00894259	0.224729
AS4DTRINITY_DN5611_c0_g1_i3	2.61408	0.000584398	0.0272191
CS4DTRINITY_DN7279_c0_g1_i1	2.6102	0.00142334	0.0555942
AS4DTRINITY_DN15911_c0_g1_i1	2.61018	0.00860507	0.218444
BS4DTRINITY_DN9610_c0_g1_i2	2.60931	1.92842e-08	3.31576e-06
BS4DTRINITY_DN12588_c2_g15_i1	2.60779	1.16233e-09	2.69253e-07
CS4DTRINITY_DN11893_c1_g3_i2	2.60635	0.00210209	0.0754843
BS7DTRINITY_DN6778_c0_g1_i1	2.60606	0.000924037	0.0394666
AS4DTRINITY_DN12237_c1_g6_i2	2.60454	0.0142749	0.314625
BS4DTRINITY_DN11434_c0_g2_i3	2.60451	0.000619399	0.0284992
AS7DTRINITY_DN11103_c0_g3_i4	2.60305	8.71969e-09	1.62453e-06
AS4DTRINITY_DN12148_c0_g2_i6	2.60253	4.23761e-05	0.00298997
BS4DTRINITY_DN10972_c0_g3_i1	2.60058	0.0208819	0.408017
AS4DTRINITY_DN11921_c2_g9_i3	2.60011	3.5581e-06	0.000345894
BS7D1TRINITY_DN11183_c2_g8_i2	2.59947	0.00157403	0.0602454
BS4DTRINITY_DN12348_c0_g15_i2	2.59721	1.35636e-07	1.90224e-05
BS4DTRINITY_DN1620_c0_g1_i1	2.59676	0.0248547	0.457835
CS4DTRINITY_DN11281_c0_g1_i4	2.59664	0.000241593	0.0131132
AS4DTRINITY_DN11924_c3_g1_i2	2.59604	1.06861e-06	0.000118985
BS4DTRINITY_DN12435_c3_g5_i3	2.59549	5.08666e-09	9.93226e-07
CS4DTRINITY_DN11212_c0_g14_i1	2.59516	0.00429673	0.130338
BS4DTRINITY_DN12795_c2_g1_i1	2.59464	0.0123457	0.284033
BS4DTRINITY_DN21890_c0_g1_i1	2.59384	0.0214535	0.415177
AS4DTRINITY_DN11257_c2_g1_i6	2.59376	2.39668e-08	4.00289e-06
BS4DTRINITY_DN10559_c0_g1_i2	2.5932	0.00373493	0.117432
AS4DTRINITY_DN8864_c0_g2_i1	2.59275	0.0109805	0.262405
AS4DTRINITY_DN7322_c0_g1_i2	2.5921	0.000408888	0.0202511
AS4DTRINITY_DN12283_c0_g1_i1	2.58651	5.26849e-07	6.2978e-05
BS4DTRINITY_DN11838_c0_g1_i4	2.58619	1.83708e-07	2.48305e-05
CS4DTRINITY_DN11769_c4_g8_i1	2.58519	4.68442e-07	5.70311e-05
CS4DTRINITY_DN12128_c1_g2_i3	2.58366	7.99084e-05	0.00514652
AS4DTRINITY_DN8408_c0_g1_i1	2.5808	0.000170506	0.00975027
BS7D1TRINITY_DN8814_c0_g1_i1	2.58034	0.0304037	0.516983
CS4DTRINITY_DN10473_c0_g2_i2	2.58022	4.4114e-08	6.9833e-06
CS4DTRINITY_DN25448_c0_g1_i1	2.57775	8.49962e-05	0.00541828
CB7DTRINITY_DN14311_c0_g1_i1	2.57656	0.0222411	0.425408
AS4DTRINITY_DN7925_c0_g1_i2	2.57648	0.00650726	0.179383
CS4DTRINITY_DN10741_c0_g1_i7	2.57375	4.15398e-06	0.000397035
AS4DTRINITY_DN2309_c0_g1_i2	2.57344	0.000481392	0.0232055
AS4DTRINITY_DN7933_c0_g1_i1	2.57276	8.63343e-07	9.78537e-05
BS4DTRINITY_DN8727_c0_g1_i1	2.57179	0.0256984	0.467696
CS4DTRINITY_DN11288_c2_g1_i1	2.5714	1.72168e-06	0.000181823
AS7DTRINITY_DN14439_c0_g1_i1	2.5703	0.000114099	0.00696413
CS4DTRINITY_DN9880_c0_g2_i1	2.56957	0.0142188	0.313996
CS4DTRINITY_DN6176_c0_g1_i3	2.56837	4.58392e-08	7.23626e-06
CS4DTRINITY_DN12303_c1_g1_i2	2.56713	0.000118168	0.00717392
CB7DTRINITY_DN17686_c1_g2_i2	2.56434	0.00169004	0.0638408
CS4DTRINITY_DN12057_c2_g2_i3	2.56209	5.09263e-05	0.00349742
BS4DTRINITY_DN8965_c0_g1_i1	2.55964	4.16267e-05	0.00294624
BS4DTRINITY_DN12560_c0_g4_i1	2.55896	0.0228305	0.433202
CS4DTRINITY_DN7188_c0_g1_i1	2.55894	0.0217233	0.418566
BB7DTRINITY_DN16914_c1_g2_i10	2.55805	1.04865e-08	1.90685e-06
AS4DTRINITY_DN8037_c0_g1_i1	2.55752	0.00852564	0.217033
BS4DTRINITY_DN13074_c4_g17_i1	2.55712	2.64969e-08	4.38681e-06
AS4DTRINITY_DN10440_c1_g2_i1	2.55624	5.52735e-07	6.5727e-05
CS4DTRINITY_DN11297_c1_g10_i1	2.55321	5.94014e-07	6.98324e-05
CS4DTRINITY_DN12499_c1_g3_i3	2.55131	4.96006e-06	0.000464707
BS4DTRINITY_DN11747_c1_g3_i1	2.55082	8.01839e-07	9.14752e-05
CB7DTRINITY_DN17393_c1_g1_i8	2.55055	4.5108e-05	0.00315533
AS4DTRINITY_DN7930_c0_g1_i1	2.54975	0.00899988	0.225795
AS7DTRINITY_DN8920_c0_g1_i2	2.54827	2.10166e-08	3.57313e-06
CS4DTRINITY_DN11758_c3_g10_i1	2.54744	0.00141227	0.0552473
AS4DTRINITY_DN7227_c0_g1_i2	2.54715	2.50224e-05	0.00189736
CS4DTRINITY_DN5721_c0_g2_i1	2.54617	0.016502	0.346841
BS4DTRINITY_DN12098_c3_g1_i1	2.54502	0.00306094	0.100796
CS4DTRINITY_DN12099_c1_g2_i3	2.54477	0.0321105	0.536108
AS4DTRINITY_DN6849_c0_g1_i1	2.54417	0.00294322	0.0978307
BS4DTRINITY_DN2913_c0_g1_i1	2.54259	1.24214e-05	0.00104074
BS4DTRINITY_DN13115_c2_g1_i1	2.54109	0.00749746	0.198385
AS4DTRINITY_DN5204_c0_g1_i1	2.53917	0.0186217	0.377492
BS4DTRINITY_DN16323_c0_g1_i1	2.53884	0.0324242	0.539445
AS4DTRINITY_DN9601_c0_g1_i1	2.53656	0.00181423	0.0674567
BS4DTRINITY_DN12079_c0_g2_i11	2.53564	3.24775e-06	0.000318859
AS4DTRINITY_DN8200_c0_g1_i3	2.53151	1.43394e-05	0.00117685
BS7DTRINITY_DN12175_c4_g1_i1	2.53125	3.56197e-07	4.46781e-05
AS7DTRINITY_DN10729_c0_g3_i2	2.53124	0.00864696	0.219043
AS4DTRINITY_DN3370_c0_g1_i1	2.52984	8.10472e-05	0.00520845
BS4DTRINITY_DN12483_c1_g5_i4	2.52871	0.0022714	0.0800581
BS4DTRINITY_DN7570_c0_g1_i1	2.5285	0.00324661	0.105611
CS4DTRINITY_DN12490_c1_g6_i6	2.5271	0.0136125	0.3046
AS4DTRINITY_DN11706_c1_g4_i7	2.52673	1.64305e-08	2.87065e-06
AS4DTRINITY_DN11607_c4_g1_i1	2.52561	0.0490337	0.693463
BS7DTRINITY_DN8363_c0_g1_i2	2.52521	0.0156698	0.334668
BS4DTRINITY_DN11863_c0_g14_i1	2.52393	4.27082e-07	5.25716e-05
CS4DTRINITY_DN11324_c3_g3_i2	2.52276	1.70146e-08	2.97043e-06
CB4DTRINITY_DN13385_c0_g1_i3	2.5182	0.000859138	0.0371975
BS4DTRINITY_DN11661_c0_g1_i3	2.51678	0.000595416	0.0276418
BS4DTRINITY_DN12714_c1_g14_i1	2.51338	0.0013789	0.0542254
CB4DTRINITY_DN14571_c3_g1_i4	2.50986	9.33329e-05	0.00585529
BS7DTRINITY_DN7340_c0_g1_i3	2.50973	0.0140934	0.311984
BS4DTRINITY_DN13132_c2_g4_i16	2.50965	2.65146e-06	0.000266292
CS4DTRINITY_DN10857_c0_g6_i1	2.50825	0.00452326	0.13562
CS4DTRINITY_DN12500_c6_g1_i3	2.5082	1.65499e-07	2.26792e-05
AS4DTRINITY_DN12041_c0_g3_i1	2.50753	0.00439349	0.13248
BS4DTRINITY_DN12471_c2_g1_i5	2.50695	3.08734e-08	5.03806e-06
CS4DTRINITY_DN9835_c0_g1_i4	2.5064	2.17458e-06	0.000223832
CS4DTRINITY_DN34441_c0_g1_i1	2.50361	0.0365241	0.580889
CB7DTRINITY_DN17711_c1_g1_i2	2.50227	0.0276486	0.48699
CB7DTRINITY_DN17404_c0_g3_i1	2.49991	0.000143839	0.00849438
AS4DTRINITY_DN9493_c0_g2_i1	2.49953	0.0483821	0.687483
AS4DTRINITY_DN11700_c2_g1_i4	2.49868	5.52384e-07	6.57195e-05
BS7DTRINITY_DN6516_c0_g1_i1	2.49829	0.00088828	0.0381471
BS4DTRINITY_DN12533_c2_g16_i1	2.49813	0.024308	0.451116
BS4DTRINITY_DN12656_c0_g3_i2	2.49652	2.62148e-05	0.00197526
AS4DTRINITY_DN11055_c2_g2_i2	2.49629	6.97751e-06	0.000626871
BS7D1TRINITY_DN10911_c0_g2_i1	2.49624	0.00834181	0.213927
AS7DTRINITY_DN10745_c2_g2_i5	2.49594	0.00055486	0.0261269
CS4DTRINITY_DN6733_c0_g1_i1	2.49537	0.00147824	0.0573445
AS4DTRINITY_DN11417_c1_g1_i6	2.49361	1.98914e-05	0.00155494
CS4DTRINITY_DN10038_c0_g1_i4	2.49187	0.00234334	0.0819498
CS4DTRINITY_DN12218_c2_g2_i10	2.49062	0.000176421	0.010033
AS7DTRINITY_DN23897_c0_g1_i1	2.48976	0.0485415	0.68901
CS4DTRINITY_DN11488_c1_g1_i4	2.48836	5.39527e-08	8.36613e-06
AS4DTRINITY_DN8459_c0_g1_i2	2.48793	0.0170254	0.35476
CS4DTRINITY_DN11715_c4_g6_i3	2.48653	3.65403e-08	5.88263e-06
CS4DTRINITY_DN11004_c7_g1_i3	2.48603	0.000609426	0.0281596
AS4DTRINITY_DN12027_c0_g2_i1	2.48375	0.0231261	0.436863
CS4DTRINITY_DN9097_c0_g1_i1	2.48239	4.78616e-08	7.5138e-06
CS4DTRINITY_DN12218_c2_g10_i1	2.48006	0.018158	0.371178
AS4DTRINITY_DN10743_c0_g1_i6	2.47971	0.00014835	0.00871105
CS4DTRINITY_DN10761_c0_g1_i1	2.47958	1.35062e-05	0.00111926
BS7DTRINITY_DN3792_c0_g2_i1	2.47634	0.00108771	0.0449056
CS4DTRINITY_DN12392_c1_g1_i7	2.47607	1.66023e-07	2.27373e-05
AS4DTRINITY_DN10527_c0_g2_i2	2.47145	3.78963e-05	0.00271944
AS4DTRINITY_DN11434_c2_g1_i2	2.47096	0.000685562	0.0309672
BS7D1TRINITY_DN7480_c0_g1_i1	2.46998	0.0279044	0.490092
BS7DTRINITY_DN5520_c0_g1_i1	2.46877	0.0222075	0.424908
AS4DTRINITY_DN12267_c1_g1_i3	2.4678	4.05775e-05	0.00288094
CS4DTRINITY_DN35322_c0_g1_i1	2.46664	0.0148667	0.323737
AS4DTRINITY_DN12096_c0_g2_i3	2.46493	3.76107e-05	0.00270185
CS4DTRINITY_DN12040_c0_g1_i2	2.46425	3.40533e-06	0.000332464
BS4DTRINITY_DN3596_c0_g1_i1	2.46344	0.00213951	0.0764837
AS4DTRINITY_DN11551_c0_g1_i1	2.46264	0.00149527	0.0579261
AB4DTRINITY_DN6786_c0_g1_i2	2.46252	3.19732e-07	4.06326e-05
CS4DTRINITY_DN6750_c0_g1_i2	2.46032	0.0224544	0.428372
BS4DTRINITY_DN10115_c0_g2_i1	2.46009	0.0127126	0.289911
AS4DTRINITY_DN9438_c0_g1_i3	2.45947	0.000943135	0.0400954
BS4DTRINITY_DN608_c0_g1_i1	2.45744	0.0426148	0.635565
BS4DTRINITY_DN8087_c0_g1_i2	2.45733	0.00211509	0.075845
BS4DTRINITY_DN11909_c2_g5_i1	2.45659	2.10953e-05	0.00164116
BS4DTRINITY_DN11699_c1_g1_i2	2.45652	1.98728e-07	2.66391e-05
CS4DTRINITY_DN11166_c1_g9_i1	2.45626	0.0444589	0.650468
CS4DTRINITY_DN3931_c0_g1_i2	2.4546	0.0120788	0.279804
BS7D1TRINITY_DN10501_c1_g1_i3	2.45372	0.011489	0.269822
CS4DTRINITY_DN11819_c1_g2_i1	2.45362	8.08069e-06	0.000712654
CS4DTRINITY_DN7710_c0_g1_i1	2.45191	1.14884e-06	0.000126986
CS4DTRINITY_DN12421_c1_g6_i2	2.45161	6.46098e-07	7.49865e-05
BS4DTRINITY_DN381_c0_g1_i1	2.45088	0.00333945	0.10786
CS4DTRINITY_DN5644_c0_g1_i1	2.45084	1.98338e-06	0.000205923
AS4DTRINITY_DN12267_c2_g2_i9	2.45026	0.000145884	0.00859727
AS4DTRINITY_DN11525_c1_g1_i4	2.44817	2.34714e-08	3.92881e-06
CS4DTRINITY_DN11002_c1_g3_i5	2.44618	4.00437e-07	4.96139e-05
CS4DTRINITY_DN11990_c3_g4_i5	2.44617	6.88831e-05	0.00452295
CS4DTRINITY_DN22923_c0_g1_i1	2.44616	0.00546619	0.157119
CS4DTRINITY_DN1735_c0_g1_i2	2.44577	6.94467e-08	1.0462e-05
AS4DTRINITY_DN4453_c0_g1_i1	2.44554	0.00030994	0.0161523
CS4DTRINITY_DN12245_c0_g1_i16	2.44552	4.22837e-05	0.00298469
CS4DTRINITY_DN12301_c1_g8_i1	2.44514	0.00280564	0.0941652
CS4DTRINITY_DN10949_c0_g1_i2	2.44481	1.34327e-05	0.00111398
AS7DTRINITY_DN11119_c2_g1_i1	2.44392	0.0022136	0.0785442
CS4DTRINITY_DN11948_c3_g15_i2	2.44378	0.0188378	0.380772
CB7DTRINITY_DN17288_c0_g3_i2	2.44265	0.00596115	0.168046
BS4DTRINITY_DN9685_c0_g1_i2	2.44142	2.69088e-05	0.00202012
CS4DTRINITY_DN11653_c0_g1_i9	2.44116	0.000213517	0.011809
BS4DTRINITY_DN2509_c0_g1_i1	2.4411	2.91547e-05	0.00216381
AS4DTRINITY_DN11729_c0_g2_i2	2.44075	0.00519902	0.151217
BS7D1TRINITY_DN10776_c1_g2_i1	2.43855	0.00152297	0.0587235
CS4DTRINITY_DN11766_c2_g5_i2	2.43638	9.11566e-07	0.00010296
BS4DTRINITY_DN12925_c0_g1_i3	2.43541	3.73922e-05	0.00268835
CS4DTRINITY_DN11561_c1_g12_i2	2.4346	6.90909e-07	7.96995e-05
BS4DTRINITY_DN20373_c0_g1_i1	2.43459	0.00122258	0.0493544
CS4DTRINITY_DN12187_c1_g8_i2	2.43394	1.73798e-07	2.36455e-05
CS4DTRINITY_DN11740_c7_g2_i5	2.4332	0.00937873	0.232905
BS4DTRINITY_DN13060_c0_g2_i1	2.43259	0.000626328	0.0287657
CS4DTRINITY_DN11273_c1_g15_i1	2.42856	1.58342e-07	2.18433e-05
CS4DTRINITY_DN7141_c0_g1_i2	2.42821	0.000550055	0.0259275
CS4DTRINITY_DN11675_c0_g2_i3	2.42525	0.000279352	0.0148231
BS4DTRINITY_DN34113_c0_g1_i1	2.42501	0.00925252	0.230355
BS7D1TRINITY_DN8439_c0_g1_i2	2.42438	7.79153e-06	0.000690459
CS4DTRINITY_DN425_c0_g1_i1	2.42328	0.00256906	0.0879471
BS7D1TRINITY_DN9531_c0_g1_i3	2.42259	1.27266e-07	1.79928e-05
CS4DTRINITY_DN12419_c0_g1_i3	2.42255	0.00508406	0.148595
CS4DTRINITY_DN10827_c1_g12_i1	2.42243	6.47483e-07	7.5109e-05
CS4DTRINITY_DN9363_c0_g1_i2	2.42239	0.000613283	0.028275
CS4DTRINITY_DN11155_c2_g9_i1	2.42234	0.00551782	0.158104
BS4DTRINITY_DN12280_c10_g1_i1	2.42183	0.00683764	0.185191
AS7DTRINITY_DN10959_c1_g5_i7	2.41968	1.20542e-05	0.0010137
AS4DTRINITY_DN610_c0_g1_i1	2.41839	0.0215732	0.416981
BS7DTRINITY_DN11710_c3_g2_i2	2.41758	0.000456964	0.0222162
BS7D1TRINITY_DN10227_c0_g2_i2	2.41619	0.0069028	0.186622
BS4DTRINITY_DN11212_c0_g3_i1	2.41406	0.00762198	0.200722
AS4DTRINITY_DN11439_c1_g1_i4	2.41398	3.13786e-06	0.000309405
AS7DTRINITY_DN9609_c0_g3_i2	2.41366	0.0411874	0.624899
CS4DTRINITY_DN16355_c0_g1_i1	2.41321	0.0207451	0.406502
AS4DTRINITY_DN11926_c3_g6_i4	2.41285	1.49866e-07	2.08e-05
BS4DTRINITY_DN10124_c0_g1_i2	2.41247	0.00832593	0.213718
BS4DTRINITY_DN8384_c0_g1_i3	2.41071	0.0181454	0.371062
AS4DTRINITY_DN9801_c0_g3_i2	2.40965	0.00233919	0.0818388
BS4DTRINITY_DN12324_c2_g6_i1	2.40949	0.000322018	0.016652
CS4DTRINITY_DN5126_c0_g1_i2	2.40858	0.00845495	0.215764
CS4DTRINITY_DN10662_c0_g2_i2	2.40785	0.0176486	0.364143
BS4DTRINITY_DN13457_c0_g1_i1	2.40697	0.0363409	0.579084
BS4DTRINITY_DN12561_c1_g5_i5	2.40683	0.0328329	0.544215
BS7DTRINITY_DN11880_c1_g9_i1	2.40672	0.00691933	0.187003
BS4DTRINITY_DN11675_c2_g4_i1	2.40556	2.77343e-05	0.00207424
BS4DTRINITY_DN11133_c0_g1_i1	2.40472	0.0258965	0.469923
CB4DTRINITY_DN18114_c0_g1_i1	2.39933	0.0351963	0.56775
BS4DTRINITY_DN11167_c0_g1_i1	2.39505	0.0490437	0.693523
BS7DTRINITY_DN11436_c0_g2_i5	2.39463	0.0191553	0.385306
CS4DTRINITY_DN11572_c1_g10_i1	2.39324	0.013143	0.297527
BS4DTRINITY_DN12994_c2_g5_i1	2.3927	2.43833e-07	3.19878e-05
BS4DTRINITY_DN12563_c2_g8_i1	2.39239	3.01818e-08	4.93583e-06
AS4DTRINITY_DN12150_c0_g2_i2	2.39239	9.24494e-08	1.34983e-05
BS7D1TRINITY_DN8078_c0_g1_i2	2.39194	0.00137501	0.0541154
BS4DTRINITY_DN5603_c0_g1_i5	2.39129	2.26118e-06	0.000231595
CS4DTRINITY_DN12396_c0_g3_i1	2.39095	1.13997e-07	1.62991e-05
BS7DTRINITY_DN7255_c0_g1_i1	2.39048	0.00269102	0.0911888
CS4DTRINITY_DN35588_c0_g1_i1	2.38962	0.0439872	0.646785
BS4DTRINITY_DN10302_c0_g1_i1	2.38909	2.02049e-05	0.00157728
CS4DTRINITY_DN11261_c0_g5_i3	2.38822	6.18832e-06	0.000563761
AS4DTRINITY_DN12232_c1_g2_i2	2.38789	3.09143e-06	0.000305755
AB7DTRINITY_DN30776_c1_g2_i3	2.38652	0.00084707	0.0367357
BS7DTRINITY_DN9027_c0_g1_i2	2.38644	0.00610836	0.170827
BB4DTRINITY_DN13477_c2_g1_i3	2.38556	1.04212e-08	1.89801e-06
BS7DTRINITY_DN7379_c0_g1_i1	2.3846	3.78262e-07	4.71747e-05
BS4DTRINITY_DN12499_c1_g10_i2	2.38448	3.1243e-07	3.97712e-05
AS4DTRINITY_DN7081_c0_g1_i1	2.38445	0.0310668	0.524148
BS4DTRINITY_DN12676_c1_g1_i3	2.38205	9.8171e-06	0.000846224
AS4DTRINITY_DN6096_c0_g1_i1	2.3815	0.000973637	0.0411371
CS4DTRINITY_DN12244_c2_g3_i5	2.38067	0.00263165	0.0895505
BS4DTRINITY_DN10440_c0_g1_i4	2.38024	0.012136	0.280756
CS4DTRINITY_DN12360_c0_g1_i1	2.37846	0.00361287	0.114512
BS7DTRINITY_DN9906_c0_g1_i1	2.37723	0.048562	0.689092
CS4DTRINITY_DN10998_c0_g1_i6	2.37722	7.35051e-07	8.42786e-05
AS7DTRINITY_DN10747_c0_g1_i1	2.37699	9.75514e-05	0.00609138
BS7DTRINITY_DN10103_c0_g2_i1	2.37678	4.2501e-05	0.00299786
AS4DTRINITY_DN7822_c0_g1_i3	2.37619	0.000137331	0.00816945
AS4DTRINITY_DN11919_c2_g4_i2	2.37552	1.46476e-06	0.000157467
BS4DTRINITY_DN12110_c1_g1_i3	2.37522	0.00346936	0.111203
CS4DTRINITY_DN10338_c0_g1_i1	2.37517	0.00377044	0.118319
AS4DTRINITY_DN6710_c0_g1_i2	2.37499	0.00381804	0.119446
BS4DTRINITY_DN12586_c1_g1_i1	2.37435	0.00076599	0.0337949
AS4DTRINITY_DN6994_c0_g1_i1	2.37301	0.000177667	0.010089
CS4DTRINITY_DN12036_c0_g1_i3	2.37206	1.51995e-07	2.10828e-05
BS4DTRINITY_DN10252_c0_g2_i2	2.3689	0.00206785	0.0745473
BS7DTRINITY_DN9830_c0_g1_i1	2.36862	0.000146888	0.00864077
AS4DTRINITY_DN4074_c0_g1_i1	2.36583	0.0486722	0.690139
CS4DTRINITY_DN12064_c1_g2_i2	2.36575	0.00135105	0.0534031
AS4DTRINITY_DN4313_c0_g1_i1	2.36258	0.00395624	0.122536
CS4DTRINITY_DN11124_c0_g2_i2	2.36256	1.34918e-07	1.89451e-05
CS4DTRINITY_DN10190_c0_g1_i1	2.36077	0.00490963	0.144837
AS7DTRINITY_DN8090_c0_g1_i2	2.36076	0.00168441	0.0636595
BS4DTRINITY_DN12970_c1_g4_i1	2.35982	1.73743e-05	0.00138628
BS7D1TRINITY_DN7494_c0_g1_i2	2.35958	0.000741454	0.0329682
AS4DTRINITY_DN11503_c1_g2_i12	2.35944	0.0324909	0.540317
BS4DTRINITY_DN25358_c0_g1_i1	2.35915	0.00506137	0.148103
CS4DTRINITY_DN11790_c1_g4_i1	2.35908	0.0384614	0.600842
AS4DTRINITY_DN11602_c2_g1_i3	2.35872	0.00419546	0.127813
AS4DTRINITY_DN9706_c0_g1_i3	2.35864	5.96133e-06	0.000544828
BS7DTRINITY_DN11361_c0_g2_i3	2.35717	1.36673e-07	1.91443e-05
CB4DTRINITY_DN14571_c4_g3_i5	2.35703	5.74135e-06	0.000528187
BS4DTRINITY_DN11464_c0_g2_i2	2.35601	0.0108193	0.25959
BS4DTRINITY_DN17238_c0_g1_i1	2.3559	0.0344169	0.560282
AS4DTRINITY_DN7817_c0_g1_i3	2.35514	9.66646e-07	0.000108502
AS4DTRINITY_DN2198_c0_g1_i1	2.35403	0.0443865	0.649951
BS4DTRINITY_DN11891_c2_g15_i1	2.35265	0.0217829	0.41933
AS4DTRINITY_DN2791_c0_g1_i1	2.35237	0.0425807	0.63546
BS4DTRINITY_DN32352_c0_g1_i1	2.35044	0.0142408	0.31427
CS4DTRINITY_DN12151_c0_g1_i7	2.34838	4.79762e-07	5.80819e-05
BS7D1TRINITY_DN5932_c0_g1_i1	2.34722	0.0381039	0.597494
CS4DTRINITY_DN11875_c1_g1_i6	2.34683	6.53991e-06	0.000591293
BS7D1TRINITY_DN10723_c0_g3_i2	2.34277	1.35148e-07	1.89656e-05
BS4DTRINITY_DN10057_c0_g1_i1	2.34253	0.0491838	0.694839
CS4DTRINITY_DN8922_c0_g1_i3	2.33969	0.00258071	0.0882396
AS4DTRINITY_DN11933_c0_g3_i1	2.33591	0.00029823	0.0156249
BS4DTRINITY_DN12039_c1_g8_i2	2.33581	0.000529266	0.0251102
AS7DTRINITY_DN6339_c0_g1_i2	2.33563	4.93013e-07	5.95593e-05
AS4DTRINITY_DN10159_c0_g1_i3	2.33467	1.30617e-06	0.000142575
CS4DTRINITY_DN7203_c0_g1_i1	2.33392	0.00236094	0.0824098
BS4DTRINITY_DN13022_c6_g1_i1	2.33296	0.00847667	0.216197
CS4DTRINITY_DN11656_c1_g7_i1	2.33209	0.0446776	0.652408
AS7DTRINITY_DN10064_c0_g1_i1	2.33136	0.027256	0.482429
BS4DTRINITY_DN12996_c1_g1_i13	2.33124	1.59756e-06	0.000169739
CS4DTRINITY_DN10168_c0_g1_i1	2.33096	0.000394734	0.0196743
BS7D1TRINITY_DN5379_c0_g1_i1	2.33054	0.0435174	0.642759
BS7DTRINITY_DN8456_c0_g1_i2	2.33054	0.0435174	0.642759
CS4DTRINITY_DN4508_c0_g1_i1	2.32946	0.0230305	0.435781
CS4DTRINITY_DN11673_c1_g6_i4	2.32893	2.34803e-07	3.0928e-05
BS4DTRINITY_DN11818_c0_g1_i3	2.32664	0.000345365	0.0176904
CS4DTRINITY_DN11016_c0_g2_i1	2.32593	5.83175e-06	0.000535217
AS4DTRINITY_DN11397_c5_g13_i2	2.32498	0.000482708	0.023264
BS4DTRINITY_DN7394_c0_g1_i1	2.32454	0.000667064	0.0302639
BS4DTRINITY_DN10059_c0_g3_i1	2.32431	4.07839e-05	0.00289469
BS4DTRINITY_DN12704_c3_g4_i1	2.32333	0.039978	0.61447
BS4DTRINITY_DN11955_c0_g1_i3	2.32113	0.000385991	0.0193275
AS7DTRINITY_DN10113_c0_g1_i3	2.32076	4.10833e-07	5.07913e-05
CS4DTRINITY_DN8062_c0_g1_i1	2.31948	1.51044e-06	0.000161387
BS7DTRINITY_DN7412_c0_g1_i1	2.31847	0.000119186	0.00722993
BS4DTRINITY_DN12790_c0_g3_i2	2.31714	0.0185566	0.376493
BS4DTRINITY_DN3568_c0_g1_i1	2.31612	0.049197	0.694947
BS4DTRINITY_DN11251_c0_g2_i1	2.31604	9.89518e-05	0.00616529
CS4DTRINITY_DN12484_c12_g3_i10	2.31357	0.00540712	0.155845
BS4DTRINITY_DN10308_c0_g1_i2	2.31235	0.0119915	0.278319
CS4DTRINITY_DN7845_c0_g1_i3	2.30894	0.00268908	0.0911502
BS4DTRINITY_DN10673_c0_g1_i5	2.30795	6.85417e-05	0.0045037
AS4DTRINITY_DN11540_c2_g7_i3	2.30791	0.000700967	0.0315626
AS4DTRINITY_DN12145_c1_g4_i3	2.30637	1.61496e-05	0.00129905
BS4DTRINITY_DN13117_c1_g3_i7	2.30442	0.000189569	0.0106552
BS7D1TRINITY_DN8982_c0_g1_i3	2.30322	0.000132437	0.00792595
BS4DTRINITY_DN12595_c1_g1_i3	2.30313	0.00130175	0.0519056
AS4DTRINITY_DN7748_c0_g1_i1	2.30247	0.000728174	0.0325303
CS4DTRINITY_DN11628_c0_g6_i1	2.30239	0.0388013	0.603685
BS7DTRINITY_DN5825_c0_g1_i1	2.30234	0.0324512	0.539815
CS4DTRINITY_DN7773_c0_g1_i2	2.30229	0.00328899	0.106699
BS4DTRINITY_DN13062_c0_g6_i3	2.30159	9.25175e-08	1.34995e-05
CS4DTRINITY_DN12465_c1_g1_i12	2.30035	0.00015975	0.00924203
BS4DTRINITY_DN12778_c0_g12_i2	2.29937	2.00078e-06	0.000207351
CS4DTRINITY_DN11363_c2_g5_i2	2.2988	0.000693864	0.0312739
BS4DTRINITY_DN33594_c0_g1_i1	2.29768	4.21132e-07	5.18953e-05
BS4DTRINITY_DN11928_c3_g11_i2	2.29731	5.60023e-07	6.64893e-05
CS4DTRINITY_DN12273_c1_g5_i12	2.29713	8.2026e-06	0.00072199
CS4DTRINITY_DN12326_c1_g3_i4	2.29706	0.0166848	0.349263
CS4DTRINITY_DN11739_c3_g5_i1	2.29665	0.000101225	0.00628626
CS4DTRINITY_DN7744_c0_g1_i3	2.29652	2.30372e-05	0.00176745
AB7DTRINITY_DN31407_c6_g1_i5	2.29618	1.88734e-06	0.000197031
AS4DTRINITY_DN11271_c0_g5_i2	2.29516	5.05477e-05	0.00347914
AS4DTRINITY_DN5480_c0_g1_i1	2.29471	3.2422e-05	0.00237684
CS4DTRINITY_DN4680_c0_g1_i2	2.29389	0.0446884	0.652524
CS4DTRINITY_DN35517_c0_g1_i1	2.2933	0.0240038	0.447863
CS4DTRINITY_DN11324_c3_g6_i2	2.29322	1.69454e-07	2.31654e-05
BS4DTRINITY_DN11992_c0_g2_i4	2.29307	2.96398e-05	0.00219695
BS4DTRINITY_DN12969_c10_g1_i1	2.2926	0.0481214	0.685319
CS4DTRINITY_DN12265_c2_g5_i1	2.29201	1.24592e-07	1.76367e-05
BS7DTRINITY_DN11709_c1_g2_i8	2.29164	2.58647e-06	0.00026021
BS4DTRINITY_DN9968_c0_g1_i3	2.29114	4.72342e-05	0.00328186
CS4DTRINITY_DN11004_c8_g1_i2	2.2895	0.00789997	0.205709
CS4DTRINITY_DN11621_c1_g11_i1	2.28938	2.33189e-06	0.000237979
CS4DTRINITY_DN35803_c0_g1_i1	2.28923	0.04636	0.667591
CS4DTRINITY_DN8299_c0_g1_i1	2.2884	0.00968608	0.2389
BS4DTRINITY_DN12806_c3_g1_i13	2.28797	0.000909248	0.0389242
AS4DTRINITY_DN10068_c0_g3_i4	2.2875	1.82657e-05	0.00144524
BS4DTRINITY_DN12905_c1_g5_i1	2.28736	0.0332986	0.549053
AS4DTRINITY_DN11903_c2_g3_i3	2.28617	2.16407e-07	2.87211e-05
BS4DTRINITY_DN12612_c0_g1_i2	2.28584	1.36066e-05	0.00112677
BS4DTRINITY_DN12401_c1_g2_i5	2.28578	3.58198e-06	0.000347919
BS7D1TRINITY_DN5395_c0_g1_i4	2.2847	0.00261882	0.0891957
CS4DTRINITY_DN11428_c0_g1_i1	2.28383	1.68446e-06	0.000178306
CS4DTRINITY_DN5665_c0_g1_i2	2.28333	0.000321462	0.0166271
BS4DTRINITY_DN30266_c0_g1_i1	2.28328	0.04558	0.660287
BS7D1TRINITY_DN10531_c0_g8_i2	2.28322	3.04874e-05	0.00225317
BS4DTRINITY_DN30799_c0_g1_i1	2.28211	0.0431848	0.639643
AS4DTRINITY_DN11125_c1_g4_i1	2.2819	0.044076	0.647555
CS4DTRINITY_DN10462_c0_g1_i2	2.28048	2.39935e-05	0.00182971
AB4DTRINITY_DN10693_c5_g10_i1	2.28004	1.33663e-06	0.000145342
CS4DTRINITY_DN11346_c2_g4_i2	2.27779	8.68552e-08	1.274e-05
BS7DTRINITY_DN10484_c0_g2_i5	2.27773	3.62358e-06	0.000351209
CS4DTRINITY_DN12146_c5_g1_i1	2.2775	0.0450324	0.654976
BS7DTRINITY_DN11835_c3_g9_i4	2.27565	0.000146774	0.00863633
BS7DTRINITY_DN11880_c1_g7_i2	2.27516	2.27795e-05	0.00175063
BS4DTRINITY_DN5648_c0_g1_i1	2.27509	0.000869213	0.0375093
AS4DTRINITY_DN24815_c0_g1_i1	2.27488	0.049048	0.693523
AS7DTRINITY_DN10894_c0_g3_i2	2.27292	0.00166398	0.0630656
BS7DTRINITY_DN10809_c0_g1_i1	2.27249	7.97353e-06	0.00070494
AS4DTRINITY_DN11250_c1_g10_i1	2.2718	0.00798861	0.207448
AS4DTRINITY_DN7558_c0_g1_i2	2.26995	4.81641e-06	0.00045349
CB7DTRINITY_DN17639_c2_g2_i2	2.26949	0.0288522	0.49985
BS7D1TRINITY_DN10100_c0_g1_i3	2.26802	1.65944e-05	0.00133153
AS4DTRINITY_DN11976_c4_g6_i2	2.26752	0.00190906	0.0701228
CS4DTRINITY_DN3943_c0_g1_i1	2.26595	0.0281012	0.492119
AS4DTRINITY_DN11968_c1_g8_i3	2.26547	0.0470907	0.674866
BS4DTRINITY_DN11288_c0_g1_i2	2.2651	5.49134e-06	0.000509939
AS4DTRINITY_DN24429_c0_g1_i1	2.26363	0.0294904	0.506834
CS4DTRINITY_DN21936_c0_g1_i1	2.26353	0.0122823	0.28302
BS4DTRINITY_DN12985_c1_g4_i2	2.26179	2.35159e-06	0.000239667
AS4DTRINITY_DN11385_c2_g7_i3	2.25913	5.60683e-07	6.65329e-05
BS7D1TRINITY_DN10956_c2_g11_i2	2.25889	0.000189336	0.0106503
CS4DTRINITY_DN10998_c0_g2_i2	2.2561	0.000174805	0.00995355
AS4DTRINITY_DN11065_c0_g3_i1	2.25443	0.00088554	0.0380581
BS4DTRINITY_DN12975_c1_g2_i5	2.25415	9.64693e-06	0.000833063
BS4DTRINITY_DN12906_c1_g1_i10	2.25414	3.68981e-05	0.00266123
AS4DTRINITY_DN12259_c1_g6_i1	2.25357	5.02202e-07	6.04767e-05
BS4DTRINITY_DN12583_c2_g6_i1	2.25349	0.00172	0.0647038
AS4DTRINITY_DN11493_c3_g7_i1	2.25267	0.000963805	0.0407822
CS4DTRINITY_DN11238_c0_g13_i1	2.2524	0.00301762	0.099687
CS4DTRINITY_DN11750_c1_g1_i2	2.25224	9.44432e-06	0.000819369
BS4DTRINITY_DN12017_c0_g1_i2	2.24984	1.48526e-05	0.00121279
AB7DTRINITY_DN31271_c1_g1_i2	2.24981	1.02772e-05	0.00087955
AS4DTRINITY_DN31547_c0_g1_i1	2.24903	0.0340818	0.558081
AS4DTRINITY_DN13441_c0_g1_i1	2.24866	0.00498686	0.146469
CS4DTRINITY_DN12248_c2_g3_i4	2.24851	0.00292293	0.097252
CS4DTRINITY_DN8975_c0_g1_i1	2.24839	0.000150123	0.00879699
AB4DTRINITY_DN9709_c0_g1_i2	2.24835	2.1185e-07	2.81822e-05
AS4DTRINITY_DN10690_c0_g2_i1	2.24623	5.81501e-05	0.00390654
AS4DTRINITY_DN6688_c0_g2_i1	2.24538	0.000170494	0.00975027
AS4DTRINITY_DN8416_c0_g1_i2	2.24379	0.000203183	0.0113201
CS4DTRINITY_DN12338_c1_g8_i1	2.24365	2.93129e-06	0.000291436
AS4DTRINITY_DN12012_c0_g2_i1	2.24331	0.000702402	0.0315961
CS4DTRINITY_DN10383_c0_g1_i2	2.24292	0.00698363	0.188225
AS4DTRINITY_DN11259_c2_g3_i1	2.24138	1.79031e-06	0.000188371
AB4DTRINITY_DN29101_c0_g1_i1	2.24076	0.00207812	0.0748226
BS7D1TRINITY_DN10748_c3_g1_i5	2.24037	0.0455337	0.659962
BS7D1TRINITY_DN7686_c0_g1_i2	2.24025	0.0137904	0.306679
AS7DTRINITY_DN5530_c0_g1_i1	2.24014	0.00403581	0.12423
AS7DTRINITY_DN10066_c0_g1_i1	2.23969	1.18555e-05	0.000999584
CS4DTRINITY_DN5569_c0_g1_i1	2.23799	0.033275	0.548754
AS7DTRINITY_DN9602_c0_g2_i2	2.23781	0.000274176	0.0145825
BS4DTRINITY_DN11239_c0_g2_i1	2.23756	7.2982e-06	0.000652104
AS4DTRINITY_DN1241_c0_g1_i1	2.23693	0.0242723	0.450762
AS4DTRINITY_DN12257_c1_g5_i1	2.23657	0.000777594	0.0341611
CS4DTRINITY_DN11416_c1_g5_i1	2.23601	7.84863e-07	8.95835e-05
CS4DTRINITY_DN11709_c2_g8_i1	2.23542	6.6209e-07	7.66862e-05
CS4DTRINITY_DN10537_c0_g1_i4	2.23518	4.60558e-05	0.0032088
BS4DTRINITY_DN12731_c0_g1_i2	2.2344	0.00188473	0.0694591
BS4DTRINITY_DN12092_c0_g1_i1	2.23426	0.0333182	0.549256
AS4DTRINITY_DN11540_c1_g1_i3	2.23332	6.95149e-05	0.00455711
AS4DTRINITY_DN11816_c1_g12_i5	2.23305	8.48567e-07	9.6371e-05
BS7DTRINITY_DN8404_c0_g1_i3	2.23165	0.000151658	0.00886183
CS4DTRINITY_DN11845_c0_g3_i1	2.2312	0.000576961	0.0269334
CS4DTRINITY_DN11507_c3_g1_i1	2.23103	0.0299853	0.511705
AS4DTRINITY_DN12270_c1_g1_i6	2.23103	7.28218e-06	0.000651157
AS4DTRINITY_DN7990_c0_g1_i2	2.23074	0.0304535	0.517673
CS4DTRINITY_DN22219_c0_g1_i1	2.23011	0.000241081	0.0130916
AS4DTRINITY_DN10680_c1_g6_i2	2.22902	0.000242389	0.0131426
CS4DTRINITY_DN11557_c0_g1_i4	2.22633	8.80459e-06	0.000770034
AS4DTRINITY_DN12082_c0_g1_i2	2.22604	0.0134172	0.301498
BS4DTRINITY_DN22650_c0_g1_i1	2.22599	0.0254668	0.465052
BS7D1TRINITY_DN10737_c1_g1_i6	2.22471	4.20496e-05	0.00297246
CS4DTRINITY_DN12031_c3_g2_i1	2.22416	0.0306262	0.519963
BS4DTRINITY_DN10662_c0_g1_i3	2.2224	0.00616352	0.17182
CS4DTRINITY_DN11661_c3_g1_i1	2.21987	0.0141269	0.312482
CS4DTRINITY_DN11972_c1_g1_i15	2.21973	0.000381491	0.0191739
CS4DTRINITY_DN6832_c0_g1_i1	2.21945	0.0155296	0.332904
CS4DTRINITY_DN859_c0_g1_i2	2.21871	0.00657119	0.180358
CS4DTRINITY_DN11814_c1_g4_i3	2.21843	3.19417e-06	0.000314276
AS4DTRINITY_DN11669_c0_g10_i1	2.21529	0.0045899	0.13722
BS4DTRINITY_DN12833_c1_g6_i2	2.21528	2.04598e-05	0.00159553
CS4DTRINITY_DN28239_c0_g1_i1	2.21512	0.0405428	0.618762
AS4DTRINITY_DN12052_c1_g2_i10	2.21487	0.00257398	0.0880652
BS4DTRINITY_DN7878_c0_g1_i4	2.21485	6.11127e-05	0.00406725
CS4DTRINITY_DN11355_c0_g10_i1	2.21415	0.0300561	0.512612
BS4DTRINITY_DN12312_c2_g4_i9	2.21397	7.51433e-07	8.60268e-05
CS4DTRINITY_DN11452_c3_g2_i1	2.21182	0.000704539	0.0316735
CS4DTRINITY_DN11451_c0_g4_i1	2.21145	0.00403492	0.12422
AS4DTRINITY_DN3983_c0_g1_i1	2.20882	0.0439384	0.646386
CS4DTRINITY_DN8373_c0_g1_i1	2.2083	2.55551e-06	0.000257908
AS4DTRINITY_DN1755_c0_g1_i1	2.20807	0.00087822	0.0378437
CS4DTRINITY_DN12140_c1_g1_i9	2.20609	6.67852e-06	0.000602388
BS4DTRINITY_DN12520_c0_g2_i2	2.20436	2.38533e-05	0.00182009
AS4DTRINITY_DN6650_c0_g1_i1	2.20396	2.20827e-06	0.000226891
BS4DTRINITY_DN13051_c0_g1_i5	2.20332	0.00237637	0.0828328
CS4DTRINITY_DN10996_c2_g4_i3	2.20308	1.74731e-06	0.000184273
CS4DTRINITY_DN11216_c0_g1_i1	2.20257	0.0373235	0.589154
AS4DTRINITY_DN11166_c0_g1_i1	2.20251	0.000176158	0.0100256
AS4DTRINITY_DN22667_c0_g1_i1	2.20208	0.0333409	0.549592
BS4DTRINITY_DN9101_c0_g1_i4	2.20126	0.000158143	0.0091701
AS4DTRINITY_DN11501_c1_g1_i1	2.19988	0.000660062	0.0300057
CS4DTRINITY_DN12296_c0_g3_i1	2.19939	0.0304654	0.517801
BS7D1TRINITY_DN11133_c2_g1_i5	2.19924	2.82214e-05	0.00210346
BS7DTRINITY_DN12106_c0_g2_i1	2.19906	0.00234961	0.0820645
BS4DTRINITY_DN12377_c0_g2_i4	2.19894	8.73802e-07	9.88913e-05
BS7D1TRINITY_DN9958_c2_g1_i1	2.1983	2.77583e-05	0.00207438
BB4DTRINITY_DN13407_c0_g2_i5	2.1975	0.00604511	0.169561
AS4DTRINITY_DN7896_c0_g1_i1	2.19613	0.00662309	0.181145
CS4DTRINITY_DN11702_c2_g4_i4	2.19542	2.50048e-05	0.00189665
BS7D1TRINITY_DN7314_c0_g1_i1	2.19411	0.00014058	0.0083322
CS4DTRINITY_DN11793_c1_g7_i1	2.19224	0.000220079	0.0121307
AS4DTRINITY_DN11308_c1_g3_i2	2.19156	0.000311083	0.016197
BS7DTRINITY_DN12183_c2_g1_i1	2.19136	0.000687429	0.0310318
CS4DTRINITY_DN11447_c1_g2_i7	2.19091	4.28095e-05	0.00301681
CB4DTRINITY_DN14571_c4_g2_i2	2.19036	2.68862e-06	0.000269429
AS4DTRINITY_DN11664_c0_g1_i1	2.18898	0.0137113	0.305818
BS7DTRINITY_DN11950_c1_g5_i3	2.18868	0.0326025	0.54158
BS4DTRINITY_DN8868_c0_g2_i2	2.18758	0.0136298	0.304845
CS4DTRINITY_DN9418_c0_g2_i9	2.18465	0.00248647	0.085791
BB4DTRINITY_DN12864_c1_g11_i1	2.18103	0.00297935	0.0987095
CS4DTRINITY_DN22413_c0_g1_i1	2.18067	0.0349378	0.565462
CB7DTRINITY_DN17680_c2_g1_i3	2.17893	0.000254606	0.0136953
BS4DTRINITY_DN11774_c1_g1_i2	2.17854	0.00194157	0.0710759
AS4DTRINITY_DN1067_c0_g1_i2	2.17803	1.18134e-06	0.000130072
CS4DTRINITY_DN11808_c0_g1_i6	2.17743	0.000107949	0.00664397
BS4DTRINITY_DN9811_c0_g1_i2	2.17666	0.00126285	0.0506296
CS4DTRINITY_DN11750_c4_g1_i1	2.17661	0.0233895	0.438959
BS7D1TRINITY_DN7834_c0_g1_i2	2.17626	3.12167e-05	0.00229736
AS4DTRINITY_DN10721_c0_g1_i1	2.17506	1.79955e-05	0.00142684
AS4DTRINITY_DN8894_c0_g1_i1	2.17449	0.0017755	0.0662765
BS4DTRINITY_DN12852_c2_g7_i3	2.17434	0.000860888	0.0372343
AB7DTRINITY_DN30649_c1_g1_i1	2.17407	0.00567409	0.161365
AS7DTRINITY_DN10941_c2_g3_i1	2.17262	0.0114625	0.269367
BS4DTRINITY_DN13116_c6_g4_i1	2.17201	0.00246798	0.0853082
BS4DTRINITY_DN13117_c1_g1_i8	2.17033	0.000800624	0.0349937
CS4DTRINITY_DN12355_c0_g11_i1	2.16923	0.00628074	0.174171
BS7D1TRINITY_DN7710_c0_g2_i4	2.16892	0.0249667	0.45961
AS4DTRINITY_DN15727_c0_g1_i1	2.1685	0.00521665	0.151636
BB7DTRINITY_DN13726_c0_g1_i1	2.16832	0.000646192	0.0294966
BS4DTRINITY_DN7193_c0_g1_i3	2.16829	4.29971e-05	0.00302628
AS4DTRINITY_DN11568_c2_g3_i8	2.16824	0.00152466	0.0587645
BS7D1TRINITY_DN24092_c0_g1_i1	2.16741	0.00139771	0.0548095
BS4DTRINITY_DN5117_c0_g1_i1	2.16403	4.98271e-05	0.00343578
BS4DTRINITY_DN12645_c0_g4_i2	2.16367	2.3814e-05	0.00181846
BS4DTRINITY_DN12141_c8_g2_i1	2.16239	0.0193236	0.387108
CS4DTRINITY_DN11739_c3_g9_i1	2.16057	0.00296542	0.098334
CS4DTRINITY_DN12211_c1_g10_i1	2.15998	0.000312331	0.0162434
BS4DTRINITY_DN9014_c0_g1_i4	2.15902	5.23817e-06	0.000487751
CS4DTRINITY_DN11004_c8_g2_i3	2.15873	9.00916e-06	0.000786716
BS7D1TRINITY_DN10833_c1_g1_i2	2.15608	1.65483e-05	0.00132877
AS4DTRINITY_DN6063_c0_g1_i2	2.15536	0.00016613	0.00954802
CS4DTRINITY_DN12246_c0_g2_i1	2.15458	5.8036e-05	0.00390129
AS4DTRINITY_DN10385_c0_g2_i1	2.15374	0.029786	0.50946
AB4DTRINITY_DN23140_c0_g1_i1	2.15362	0.0441921	0.648566
AS7DTRINITY_DN11030_c3_g1_i2	2.15358	4.76394e-05	0.00330698
CS4DTRINITY_DN11990_c3_g9_i1	2.15304	0.000260347	0.0139415
BS4DTRINITY_DN12900_c2_g3_i5	2.15301	1.58722e-06	0.000168798
BS7DTRINITY_DN10584_c0_g1_i1	2.15169	0.000101935	0.00632171
BS4DTRINITY_DN6767_c0_g1_i2	2.15083	0.0480163	0.684251
AS4DTRINITY_DN10594_c0_g1_i5	2.15082	0.000106173	0.00655064
BS4DTRINITY_DN12147_c3_g6_i3	2.14964	0.000381748	0.0191783
AS4DTRINITY_DN19520_c0_g1_i1	2.14876	0.0451213	0.655801
BS4DTRINITY_DN12336_c1_g7_i2	2.14641	1.47482e-06	0.000158101
BS4DTRINITY_DN6797_c0_g1_i2	2.14625	0.0359393	0.575007
BS4DTRINITY_DN12705_c2_g5_i1	2.14544	0.0428531	0.637261
AS4DTRINITY_DN9525_c0_g1_i1	2.14486	9.51128e-06	0.000824235
CS4DTRINITY_DN10273_c1_g3_i1	2.14457	0.0134202	0.301509
CB7DTRINITY_DN17015_c1_g1_i1	2.14428	0.0102356	0.24892
AS4DTRINITY_DN11286_c1_g2_i1	2.14409	0.000863875	0.0373174
BS7DTRINITY_DN9021_c0_g1_i1	2.14219	1.79688e-06	0.000188975
CS4DTRINITY_DN11454_c1_g4_i1	2.13949	9.64977e-06	0.000833063
BS7DTRINITY_DN8050_c0_g1_i2	2.13912	0.011043	0.263455
BS4DTRINITY_DN12221_c5_g2_i4	2.13899	9.79331e-07	0.000109743
BS7DTRINITY_DN9052_c0_g1_i1	2.13735	0.00603975	0.169452
CS4DTRINITY_DN10922_c2_g10_i1	2.13661	5.31939e-05	0.0036316
BS4DTRINITY_DN12020_c2_g11_i2	2.13566	0.0124565	0.285761
BS4DTRINITY_DN1656_c0_g1_i1	2.13489	0.0443151	0.649355
BS4DTRINITY_DN12408_c1_g1_i13	2.13452	5.3625e-05	0.00365117
CB4DTRINITY_DN5922_c0_g1_i2	2.13427	0.0492834	0.695726
BS7D1TRINITY_DN5274_c0_g1_i1	2.13181	0.00216245	0.0771385
BS4DTRINITY_DN11458_c0_g1_i2	2.13158	0.0136851	0.305551
BS4DTRINITY_DN35417_c0_g1_i1	2.13016	0.0470104	0.674183
CB7DTRINITY_DN17103_c1_g1_i8	2.12649	0.000635179	0.0291017
CS4DTRINITY_DN12431_c0_g4_i1	2.12644	0.00187664	0.0692338
BS7D1TRINITY_DN6954_c0_g1_i1	2.12569	0.00187392	0.0691673
BS4DTRINITY_DN9057_c0_g1_i1	2.12561	0.000299233	0.0156661
AS4DTRINITY_DN11250_c1_g1_i6	2.12526	7.19233e-06	0.000644897
BS4DTRINITY_DN12360_c1_g3_i5	2.12518	0.000475067	0.0229297
BS4DTRINITY_DN12280_c8_g1_i1	2.12508	0.0428066	0.636938
BS4DTRINITY_DN20385_c2_g1_i1	2.12471	0.040297	0.616956
BS7DTRINITY_DN11530_c0_g1_i2	2.12457	0.000361727	0.0183386
BS7D1TRINITY_DN11137_c2_g4_i5	2.12441	0.000109057	0.00669584
CS4DTRINITY_DN8704_c0_g1_i2	2.12426	1.10026e-05	0.000935649
CS4DTRINITY_DN11592_c0_g4_i4	2.12383	0.000434387	0.0213145
CB7DTRINITY_DN15658_c0_g1_i2	2.12379	0.00481313	0.1426
AS4DTRINITY_DN9666_c0_g1_i1	2.12335	0.0345834	0.562315
CB7DTRINITY_DN16571_c1_g2_i1	2.12302	0.0228212	0.433096
AS7DTRINITY_DN5834_c0_g1_i1	2.1227	0.000336667	0.0173072
AB4DTRINITY_DN11387_c7_g3_i1	2.12268	0.0421441	0.632924
AS4DTRINITY_DN12287_c1_g2_i3	2.12239	0.0261935	0.472146
AS7DTRINITY_DN10950_c0_g9_i2	2.1222	0.00077017	0.0339081
AS4DTRINITY_DN12310_c2_g6_i6	2.12118	0.0174916	0.361582
BS4DTRINITY_DN6953_c0_g1_i1	2.12006	0.0412127	0.625016
CS4DTRINITY_DN11907_c2_g5_i1	2.11996	2.88203e-05	0.00214389
AS4DTRINITY_DN11767_c2_g1_i10	2.11966	5.83537e-05	0.0039151
AS4DTRINITY_DN7662_c0_g1_i3	2.11949	0.000767279	0.0338256
CS4DTRINITY_DN11951_c6_g2_i2	2.11927	2.80205e-06	0.000279933
BS4DTRINITY_DN10788_c0_g1_i1	2.11913	0.0122558	0.282549
CS4DTRINITY_DN11772_c0_g4_i1	2.11801	1.9727e-05	0.00154368
CS4DTRINITY_DN11723_c2_g5_i6	2.11782	0.000717261	0.0321185
BS7DTRINITY_DN5209_c0_g1_i2	2.11773	5.85291e-05	0.00392516
AS7DTRINITY_DN11123_c2_g5_i2	2.11765	7.23804e-05	0.00472454
CS4DTRINITY_DN12289_c0_g5_i1	2.11534	0.0160513	0.339691
AS7DTRINITY_DN4303_c0_g1_i2	2.11483	0.000108405	0.00666535
BS4DTRINITY_DN13112_c4_g1_i18	2.11438	4.45785e-06	0.000422704
BS4DTRINITY_DN8789_c0_g1_i1	2.11438	0.0144369	0.31709
CS4DTRINITY_DN12086_c1_g5_i4	2.11415	6.15038e-05	0.0040873
AB4DTRINITY_DN5278_c0_g1_i1	2.11263	1.68725e-06	0.000178518
BS4DTRINITY_DN8562_c0_g1_i2	2.11185	5.57659e-05	0.00377772
CS4DTRINITY_DN11650_c2_g2_i1	2.11104	0.00785888	0.205041
BS4DTRINITY_DN12166_c0_g1_i3	2.11022	0.0007366	0.0328165
BS4DTRINITY_DN21003_c0_g1_i1	2.10847	0.0100219	0.24503
CS4DTRINITY_DN11080_c3_g6_i4	2.10842	5.60483e-05	0.00379458
CS4DTRINITY_DN7883_c0_g2_i2	2.10711	0.0135098	0.302927
BS7DTRINITY_DN10847_c0_g2_i4	2.10426	4.66052e-05	0.00324509
CS4DTRINITY_DN12310_c0_g1_i4	2.10329	0.0104502	0.252893
BS4DTRINITY_DN12586_c1_g4_i13	2.10253	1.12541e-05	0.000953472
CS4DTRINITY_DN10381_c0_g1_i1	2.10038	0.00174675	0.0654503
AS4DTRINITY_DN12257_c1_g6_i1	2.09989	2.16963e-05	0.00167987
CS4DTRINITY_DN6902_c0_g1_i1	2.09957	0.000602644	0.0279033
BS7D1TRINITY_DN10650_c2_g7_i2	2.09938	5.85751e-05	0.00392709
CS4DTRINITY_DN11934_c0_g1_i11	2.09808	0.0017456	0.0654189
CS4DTRINITY_DN11476_c1_g7_i1	2.09729	3.29527e-06	0.000322966
BS7DTRINITY_DN14106_c0_g1_i1	2.09713	0.0212841	0.413007
AS4DTRINITY_DN11718_c1_g3_i1	2.09571	0.012614	0.288558
CB7DTRINITY_DN19792_c0_g1_i1	2.09473	0.045776	0.662157
AS4DTRINITY_DN11500_c0_g6_i2	2.09466	0.0128871	0.29295
CS4DTRINITY_DN9147_c0_g1_i3	2.09458	0.0010225	0.0427436
AS4DTRINITY_DN11525_c1_g8_i2	2.09283	3.81823e-05	0.00273823
CS4DTRINITY_DN11431_c2_g2_i2	2.09277	0.000512399	0.0244156
CS4DTRINITY_DN6717_c0_g1_i2	2.09191	0.00306404	0.100869
BS4DTRINITY_DN1983_c0_g1_i2	2.09178	0.0165168	0.346952
BS7D1TRINITY_DN975_c0_g1_i2	2.09126	6.98642e-05	0.00457474
BS4DTRINITY_DN12318_c0_g10_i1	2.091	3.72923e-06	0.000360681
CS4DTRINITY_DN11166_c1_g2_i2	2.09013	2.3845e-05	0.00182009
CS4DTRINITY_DN11499_c1_g7_i3	2.08926	1.64942e-06	0.000174922
AS4DTRINITY_DN4364_c0_g1_i2	2.08835	3.09054e-05	0.00227961
CS4DTRINITY_DN12249_c2_g2_i3	2.08684	3.58889e-05	0.00259834
AS4DTRINITY_DN12104_c1_g5_i1	2.08559	0.000254844	0.0137016
BS7DTRINITY_DN8379_c0_g1_i1	2.08554	0.000108013	0.00664614
CS4DTRINITY_DN4725_c0_g1_i5	2.08522	0.0170605	0.35533
BS4DTRINITY_DN12009_c0_g3_i1	2.08479	1.77138e-05	0.0014104
CS4DTRINITY_DN5996_c0_g1_i1	2.08475	0.000531056	0.025178
BB4DTRINITY_DN12939_c7_g1_i1	2.08326	0.0133735	0.301027
BS7DTRINITY_DN6450_c0_g2_i3	2.08282	0.00642851	0.177578
CS4DTRINITY_DN18079_c0_g1_i1	2.08143	0.041707	0.628767
AS4DTRINITY_DN10833_c0_g2_i7	2.08112	0.000912034	0.0390272
AS4DTRINITY_DN11562_c1_g1_i3	2.08093	6.10686e-05	0.0040667
BS4DTRINITY_DN12171_c0_g1_i3	2.0807	7.0957e-05	0.00463962
CS4DTRINITY_DN12065_c0_g1_i8	2.08041	7.81826e-06	0.000692289
BS4DTRINITY_DN8690_c0_g1_i1	2.07931	0.028757	0.498523
BS7D1TRINITY_DN10875_c0_g1_i6	2.07925	1.69215e-05	0.00135561
BS7D1TRINITY_DN10845_c6_g7_i1	2.07885	0.000123556	0.00745926
AS4DTRINITY_DN8968_c0_g1_i3	2.07799	0.0024403	0.0845946
CS4DTRINITY_DN22687_c0_g1_i1	2.07737	0.000253076	0.0136227
BS4DTRINITY_DN11832_c2_g2_i1	2.07678	0.000279453	0.014825
CS4DTRINITY_DN10534_c0_g3_i2	2.07449	0.00124287	0.049987
AS4DTRINITY_DN12107_c1_g5_i12	2.07449	2.86943e-05	0.00213543
BS7DTRINITY_DN20776_c0_g1_i1	2.07421	7.65897e-06	0.0006819
AS4DTRINITY_DN10239_c0_g1_i3	2.0728	0.00602732	0.169166
BS4DTRINITY_DN11110_c0_g2_i1	2.07279	0.048492	0.688571
AB4DTRINITY_DN10399_c0_g2_i9	2.07259	0.000437453	0.0214326
BS4DTRINITY_DN9857_c0_g1_i2	2.07249	2.61852e-06	0.000263216
AS7DTRINITY_DN11068_c0_g2_i3	2.07191	7.12723e-05	0.0046589
BS4DTRINITY_DN4965_c0_g1_i2	2.07151	0.0160808	0.34003
CS4DTRINITY_DN10739_c0_g1_i4	2.07056	2.05586e-05	0.00160269
BS4DTRINITY_DN12614_c2_g7_i2	2.07017	0.0181799	0.371505
BS4DTRINITY_DN12008_c0_g1_i1	2.06996	1.51185e-06	0.000161462
BS4DTRINITY_DN29714_c0_g1_i1	2.06879	0.040308	0.617021
BS4DTRINITY_DN13040_c2_g2_i2	2.06777	0.0010549	0.0438202
AS7DTRINITY_DN11060_c1_g3_i1	2.06757	2.60608e-05	0.0019662
BS4DTRINITY_DN12503_c0_g1_i22	2.06731	5.41051e-05	0.00368039
AS4DTRINITY_DN32447_c0_g1_i1	2.06674	0.0401337	0.615947
BS4DTRINITY_DN7725_c0_g1_i2	2.06653	1.95685e-05	0.00153444
AS4DTRINITY_DN12303_c2_g2_i13	2.06493	0.00133427	0.0529052
CS4DTRINITY_DN25664_c0_g1_i1	2.06407	0.0292355	0.50455
BS4DTRINITY_DN34227_c0_g1_i1	2.06336	0.0205299	0.403293
BS7DTRINITY_DN9431_c0_g1_i1	2.06097	0.00507243	0.148389
BS4DTRINITY_DN8787_c0_g2_i2	2.06	0.00249768	0.0860473
CS4DTRINITY_DN10827_c1_g13_i1	2.05974	4.52083e-06	0.00042814
BB7DTRINITY_DN16896_c1_g1_i2	2.05805	0.0104936	0.253727
AS4DTRINITY_DN12152_c3_g1_i2	2.05777	0.0479881	0.684063
AS4DTRINITY_DN9644_c0_g2_i3	2.0564	0.0113902	0.268728
CS4DTRINITY_DN10169_c0_g1_i1	2.0562	0.00534443	0.154596
BS7DTRINITY_DN9267_c0_g1_i1	2.05571	0.000417928	0.020636
[truncated: 5,187 more rows]

## Sheet: B10_S10
Table S1(D): List of DEGs between the genotypes at second timepoint i.e., 10 DPA.
genes	log2FoldChange	pval	padj
AB7DTRINITY_DN31223_c0_g10_i1	-10.8869	3.80171e-16	2.0367e-12
AB7DTRINITY_DN30602_c0_g1_i4	-10.773	1.42357e-15	4.937e-12
AB7DTRINITY_DN30556_c4_g2_i2	-10.5662	1.52152e-14	2.98628e-11
BB7DTRINITY_DN16184_c0_g2_i1	-10.4494	4.73826e-23	1.25547e-17
AB7DTRINITY_DN29746_c1_g3_i2	-10.1559	1.01258e-18	2.68298e-14
AB7DTRINITY_DN30813_c0_g2_i6	-10.1538	9.50958e-17	7.31502e-13
AB7DTRINITY_DN28411_c0_g1_i1	-9.97208	7.55483e-16	3.28157e-12
AB7DTRINITY_DN24533_c0_g1_i1	-9.95854	5.26287e-18	8.20277e-14
AB7DTRINITY_DN22947_c0_g1_i1	-9.8219	8.1739e-15	1.70534e-11
AB7DTRINITY_DN31255_c1_g5_i4	-9.80934	5.87945e-11	3.60612e-08
AB7DTRINITY_DN30855_c2_g5_i2	-9.78137	6.47523e-15	1.47905e-11
AB7DTRINITY_DN30151_c2_g6_i1	-9.74954	2.06621e-20	2.73736e-15
AB7DTRINITY_DN75845_c0_g1_i1	-9.74208	1.68876e-13	2.22502e-10
AB7DTRINITY_DN30131_c1_g2_i1	-9.72304	1.22717e-14	2.42654e-11
AB7DTRINITY_DN30809_c1_g3_i4	-9.68835	3.84032e-18	6.78365e-14
AB7DTRINITY_DN25173_c1_g1_i2	-9.6461	5.83988e-14	8.99626e-11
BB7DTRINITY_DN12048_c0_g1_i1	-9.52109	3.50853e-17	3.66861e-13
AB7DTRINITY_DN31308_c0_g1_i11	-9.48604	3.46882e-19	1.33568e-14
BS7D1TRINITY_DN23039_c0_g1_i1	-9.43513	1.97837e-18	4.03229e-14
AB7DTRINITY_DN30829_c0_g1_i7	-9.41918	7.15553e-13	7.86705e-10
AB7DTRINITY_DN25398_c0_g1_i3	-9.37605	1.16791e-12	1.21355e-09
AB7DTRINITY_DN30433_c0_g1_i1	-9.37376	6.2228e-13	6.95704e-10
AB7DTRINITY_DN30696_c0_g1_i2	-9.33312	9.66146e-13	1.03223e-09
AB7DTRINITY_DN22407_c0_g1_i2	-9.3297	6.73411e-15	1.51211e-11
AB7DTRINITY_DN30091_c0_g2_i2	-9.31429	3.53688e-18	6.6939e-14
AB7DTRINITY_DN30038_c0_g1_i1	-9.27126	1.66796e-08	5.1872e-06
AB7DTRINITY_DN28655_c0_g1_i8	-9.26966	3.68079e-12	3.26179e-09
BB7DTRINITY_DN16924_c1_g1_i1	-9.26748	2.14944e-13	2.68644e-10
AB7DTRINITY_DN29501_c0_g3_i2	-9.22527	1.41763e-17	1.70691e-13
AS4DTRINITY_DN24446_c0_g1_i1	-9.19923	5.90912e-11	3.61595e-08
AB7DTRINITY_DN23675_c0_g1_i2	-9.19772	1.88336e-08	5.77517e-06
AB7DTRINITY_DN30902_c7_g1_i3	-9.16862	8.05322e-11	4.7104e-08
AB7DTRINITY_DN30555_c0_g5_i1	-9.16319	7.1573e-15	1.56729e-11
AB7DTRINITY_DN21975_c0_g1_i1	-9.16264	7.12582e-15	1.56729e-11
AB7DTRINITY_DN32873_c0_g1_i1	-9.11748	9.85864e-12	7.50628e-09
AB7DTRINITY_DN31361_c1_g1_i3	-9.08472	4.76317e-08	1.34109e-05
AB7DTRINITY_DN29631_c1_g2_i2	-9.08369	8.03452e-08	2.11827e-05
AB7DTRINITY_DN31057_c0_g10_i1	-9.08264	1.41559e-11	1.01373e-08
AB7DTRINITY_DN29425_c0_g1_i1	-9.08192	1.43937e-11	1.02798e-08
AB7DTRINITY_DN29919_c0_g3_i3	-9.04406	4.00413e-11	2.5732e-08
AB7DTRINITY_DN20835_c0_g1_i1	-9.03838	1.15375e-07	2.92678e-05
AB7DTRINITY_DN19961_c0_g1_i1	-9.02623	2.54842e-11	1.70947e-08
AB7DTRINITY_DN31623_c0_g1_i1	-9.01727	1.22785e-18	2.9576e-14
AB7DTRINITY_DN28688_c0_g1_i1	-9.01492	5.39653e-11	3.34086e-08
AB7DTRINITY_DN26780_c0_g1_i1	-9.0149	2.93221e-11	1.93266e-08
AB7DTRINITY_DN12622_c0_g1_i1	-9.00873	3.06587e-11	2.01575e-08
AB7DTRINITY_DN30289_c0_g4_i1	-9.00246	1.52806e-07	3.72819e-05
AB7DTRINITY_DN30860_c4_g1_i1	-9.00011	6.33247e-11	3.83953e-08
AB7DTRINITY_DN30908_c1_g10_i1	-8.98752	7.2267e-11	4.27414e-08
BB7DTRINITY_DN17163_c2_g5_i1	-8.98669	6.90009e-19	2.03142e-14
AB7DTRINITY_DN31005_c6_g2_i3	-8.98451	4.01085e-11	2.5732e-08
AB7DTRINITY_DN30140_c0_g1_i1	-8.97071	4.64464e-11	2.92319e-08
AB7DTRINITY_DN30494_c3_g4_i1	-8.96928	4.72067e-11	2.95699e-08
AB7DTRINITY_DN30382_c1_g1_i4	-8.95544	5.46853e-11	3.37754e-08
AB7DTRINITY_DN28492_c0_g1_i1	-8.95264	7.66797e-14	1.12874e-10
AB7DTRINITY_DN31050_c5_g2_i2	-8.94976	1.06767e-10	6.01902e-08
AB7DTRINITY_DN26163_c0_g1_i3	-8.94584	5.96357e-11	3.64085e-08
AB7DTRINITY_DN30292_c0_g4_i4	-8.93667	6.52253e-11	3.92781e-08
AB7DTRINITY_DN30759_c4_g1_i3	-8.92725	1.34806e-10	7.39516e-08
AB7DTRINITY_DN11043_c0_g1_i1	-8.92173	1.82235e-07	4.35399e-05
AB7DTRINITY_DN29562_c0_g4_i1	-8.91777	7.97664e-11	4.67594e-08
AB7DTRINITY_DN29540_c0_g1_i2	-8.9165	3.01465e-07	6.76927e-05
AB7DTRINITY_DN30086_c0_g2_i10	-8.9106	1.18992e-13	1.6336e-10
AB4DTRINITY_DN10217_c0_g9_i2	-8.90743	1.56205e-14	2.99918e-11
AB7DTRINITY_DN25395_c0_g2_i1	-8.90507	9.05519e-11	5.19329e-08
AB7DTRINITY_DN30770_c3_g8_i1	-8.90423	3.31163e-07	7.33285e-05
AB7DTRINITY_DN50592_c0_g1_i1	-8.88227	1.15984e-10	6.46982e-08
AB7DTRINITY_DN17700_c0_g1_i1	-8.87965	2.16073e-10	1.12478e-07
CB7DTRINITY_DN17397_c6_g1_i9	-8.86468	8.69614e-17	6.98231e-13
AB7DTRINITY_DN31017_c3_g2_i1	-8.86401	2.45623e-10	1.26127e-07
AB7DTRINITY_DN31106_c1_g2_i3	-8.86096	2.7431e-07	6.23348e-05
AB7DTRINITY_DN31050_c6_g2_i1	-8.85155	1.55157e-10	8.35591e-08
AB7DTRINITY_DN30444_c6_g10_i2	-8.84851	8.14572e-16	3.4626e-12
AB7DTRINITY_DN31291_c0_g1_i15	-8.84629	1.63019e-10	8.70853e-08
AB7DTRINITY_DN30936_c2_g2_i8	-8.84459	3.11234e-10	1.55596e-07
AB7DTRINITY_DN29227_c1_g1_i2	-8.84126	5.33184e-07	0.00011005
AB7DTRINITY_DN30631_c3_g1_i3	-8.83279	1.84905e-10	9.72089e-08
AB7DTRINITY_DN85876_c0_g1_i1	-8.81611	4.07014e-07	8.76068e-05
AB7DTRINITY_DN31197_c0_g10_i1	-8.81301	2.28972e-10	1.18495e-07
BB7DTRINITY_DN701_c0_g1_i1	-8.81105	1.35237e-15	4.77771e-12
AB7DTRINITY_DN23850_c0_g1_i1	-8.81042	4.34133e-10	2.11064e-07
AB7DTRINITY_DN30344_c1_g1_i1	-8.78524	5.33167e-10	2.53627e-07
AB7DTRINITY_DN4336_c0_g1_i1	-8.77428	8.68038e-07	0.000169616
AB7DTRINITY_DN29554_c0_g4_i1	-8.76188	6.94368e-10	3.23344e-07
AB7DTRINITY_DN29135_c1_g2_i6	-8.75852	3.91983e-10	1.92336e-07
AB7DTRINITY_DN31195_c0_g1_i2	-8.7517	7.64107e-10	3.50886e-07
AB7DTRINITY_DN30740_c5_g5_i2	-8.74999	7.83301e-10	3.58457e-07
AB7DTRINITY_DN23301_c0_g1_i1	-8.73743	1.72782e-18	3.81508e-14
AB7DTRINITY_DN30226_c1_g3_i1	-8.73511	4.97697e-10	2.3718e-07
AB7DTRINITY_DN29358_c0_g1_i4	-8.73027	4.03039e-15	1.0104e-11
AB7DTRINITY_DN29825_c1_g2_i10	-8.72876	1.2403e-06	0.00023258
AB7DTRINITY_DN31333_c0_g1_i1	-8.72362	9.87541e-10	4.3977e-07
AB7DTRINITY_DN29884_c1_g1_i1	-8.71453	2.06522e-13	2.59341e-10
AB7DTRINITY_DN30091_c0_g1_i12	-8.71351	1.99674e-12	1.9169e-09
AB7DTRINITY_DN27690_c0_g2_i2	-8.71053	1.13022e-09	4.96627e-07
AB7DTRINITY_DN28442_c1_g2_i5	-8.70118	1.25305e-09	5.41621e-07
AB7DTRINITY_DN66352_c0_g1_i1	-8.70078	6.98845e-10	3.24858e-07
AB7DTRINITY_DN30611_c0_g1_i2	-8.69966	1.25739e-09	5.4261e-07
AB7DTRINITY_DN24570_c0_g1_i3	-8.69765	2.4979e-13	3.07839e-10
AB7DTRINITY_DN23637_c0_g1_i2	-8.6963	1.00977e-06	0.000194117
AB7DTRINITY_DN31071_c5_g5_i1	-8.69162	1.3541e-09	5.77759e-07
AB7DTRINITY_DN28988_c0_g1_i1	-8.68931	1.40336e-09	5.93993e-07
AB7DTRINITY_DN31292_c0_g1_i8	-8.68481	8.15827e-10	3.71417e-07
AB7DTRINITY_DN30981_c0_g6_i2	-8.65773	2.05964e-06	0.000361891
AB7DTRINITY_DN29634_c0_g1_i1	-8.64693	2.19687e-12	2.0789e-09
AB7DTRINITY_DN30036_c0_g2_i5	-8.64672	1.1739e-09	5.12423e-07
AB7DTRINITY_DN30536_c1_g1_i10	-8.64504	2.03035e-09	8.29849e-07
AB7DTRINITY_DN31231_c1_g1_i3	-8.64423	6.09815e-13	6.84657e-10
AB7DTRINITY_DN28392_c0_g1_i1	-8.64012	4.85293e-18	8.03658e-14
AB7DTRINITY_DN28082_c0_g1_i1	-8.63781	2.42801e-06	0.000416668
AB7DTRINITY_DN23325_c0_g1_i2	-8.62956	2.44128e-09	9.70974e-07
AB7DTRINITY_DN19392_c0_g1_i1	-8.62622	1.6664e-06	0.00030139
AB7DTRINITY_DN30638_c4_g9_i1	-8.61546	1.59065e-09	6.70058e-07
AB7DTRINITY_DN28134_c0_g1_i2	-8.61391	5.78979e-16	2.55681e-12
AB7DTRINITY_DN25699_c0_g1_i2	-8.61243	1.62301e-09	6.82603e-07
AB7DTRINITY_DN27993_c0_g1_i1	-8.60706	2.94988e-09	1.14104e-06
AB7DTRINITY_DN30730_c1_g1_i4	-8.60671	1.48167e-17	1.70691e-13
AB7DTRINITY_DN4190_c0_g1_i1	-8.59959	1.96323e-06	0.000346791
AB7DTRINITY_DN30471_c0_g2_i3	-8.59009	2.04341e-09	8.32968e-07
AB7DTRINITY_DN30740_c5_g7_i1	-8.58224	2.15219e-09	8.70616e-07
AB7DTRINITY_DN30337_c0_g1_i2	-8.58014	2.0106e-08	6.11637e-06
AB7DTRINITY_DN26523_c0_g1_i1	-8.57727	3.77664e-06	0.000605735
AB7DTRINITY_DN30053_c0_g1_i7	-8.57653	2.28142e-09	9.17292e-07
AB7DTRINITY_DN28892_c0_g1_i3	-8.57587	2.32318e-09	9.31253e-07
AB7DTRINITY_DN31401_c4_g2_i1	-8.5721	2.60391e-11	1.73352e-08
AB7DTRINITY_DN31378_c1_g1_i6	-8.56995	2.44912e-09	9.71451e-07
AB7DTRINITY_DN30827_c1_g4_i5	-8.56289	4.15989e-06	0.000656475
AB7DTRINITY_DN30604_c1_g4_i5	-8.56214	1.93884e-14	3.54291e-11
AB7DTRINITY_DN29928_c0_g1_i1	-8.56095	2.67133e-09	1.04203e-06
AB7DTRINITY_DN31197_c0_g2_i3	-8.55923	2.63544e-15	7.59017e-12
AB7DTRINITY_DN28429_c0_g1_i1	-8.55435	2.85227e-13	3.4509e-10
AB7DTRINITY_DN31392_c6_g4_i1	-8.55299	3.64462e-17	3.66861e-13
AB7DTRINITY_DN29969_c0_g1_i1	-8.53308	7.51419e-12	5.92556e-09
AB7DTRINITY_DN21443_c0_g1_i1	-8.53114	3.45612e-09	1.31573e-06
AB7DTRINITY_DN41551_c0_g1_i1	-8.52532	6.35583e-09	2.24542e-06
AB7DTRINITY_DN29990_c0_g4_i1	-8.51528	7.02274e-09	2.46134e-06
AB7DTRINITY_DN24251_c0_g1_i1	-8.49649	4.87545e-09	1.77937e-06
AB7DTRINITY_DN31085_c0_g4_i3	-8.48813	7.10355e-06	0.00104508
AB7DTRINITY_DN31165_c6_g8_i1	-8.4869	7.21976e-06	0.00105982
AB7DTRINITY_DN31095_c2_g1_i2	-8.48584	9.22793e-09	3.15493e-06
AB7DTRINITY_DN29862_c0_g1_i2	-8.48165	9.33841e-09	3.18859e-06
AB7DTRINITY_DN30541_c5_g1_i1	-8.47732	1.71238e-15	5.60146e-12
CS4DTRINITY_DN12476_c2_g4_i1	-8.47654	2.00702e-13	2.54444e-10
AB7DTRINITY_DN30608_c1_g1_i6	-8.47516	6.45987e-14	9.78076e-11
AB7DTRINITY_DN30177_c6_g1_i3	-8.47192	3.48275e-14	5.62685e-11
AB7DTRINITY_DN30575_c0_g1_i1	-8.46747	4.94747e-08	1.3872e-05
AB7DTRINITY_DN30113_c0_g1_i6	-8.4653	6.34908e-09	2.24542e-06
AB7DTRINITY_DN76890_c0_g1_i1	-8.45943	6.8317e-09	2.40074e-06
AB7DTRINITY_DN30591_c1_g6_i1	-8.45669	5.69607e-06	0.000862924
AB7DTRINITY_DN30311_c0_g1_i1	-8.45497	3.1938e-15	8.90782e-12
AB7DTRINITY_DN31177_c0_g1_i6	-8.4487	1.3924e-17	1.70691e-13
AB7DTRINITY_DN31154_c1_g2_i2	-8.43272	1.47792e-08	4.70668e-06
AB7DTRINITY_DN30699_c5_g1_i5	-8.42847	1.49513e-08	4.7387e-06
AB7DTRINITY_DN12277_c0_g1_i1	-8.42414	9.38411e-09	3.20007e-06
AB7DTRINITY_DN28419_c0_g1_i7	-8.42262	7.37838e-06	0.00107892
AB7DTRINITY_DN10603_c0_g1_i1	-8.40127	1.13987e-08	3.75652e-06
AB7DTRINITY_DN31347_c1_g2_i1	-8.4008	1.01134e-17	1.41036e-13
BB7DTRINITY_DN16954_c2_g4_i1	-8.40006	8.26763e-15	1.71143e-11
AB7DTRINITY_DN30742_c2_g2_i1	-8.39983	1.93462e-08	5.9056e-06
AB7DTRINITY_DN28683_c0_g1_i4	-8.39965	1.12663e-08	3.72213e-06
AS4DTRINITY_DN24991_c0_g1_i1	-8.39702	1.18783e-08	3.89521e-06
AB7DTRINITY_DN30959_c3_g6_i1	-8.39513	2.02105e-08	6.14113e-06
AB7DTRINITY_DN30032_c0_g1_i5	-8.39334	2.05861e-08	6.24809e-06
BB4DTRINITY_DN32393_c0_g1_i1	-8.39069	1.24472e-08	4.05665e-06
AB7DTRINITY_DN30115_c7_g3_i4	-8.38673	1.428e-05	0.00192163
AB7DTRINITY_DN29969_c0_g3_i2	-8.37938	2.34464e-08	7.02767e-06
BB7DTRINITY_DN16578_c1_g3_i1	-8.37855	1.80563e-19	1.07416e-14
AB7DTRINITY_DN29919_c0_g2_i2	-8.37413	2.43909e-08	7.25332e-06
AB7DTRINITY_DN30441_c0_g1_i3	-8.37307	2.29219e-15	6.90298e-12
AB7DTRINITY_DN30050_c0_g3_i1	-8.37236	1.45776e-08	4.66309e-06
AB7DTRINITY_DN5942_c0_g1_i1	-8.37128	2.14256e-15	6.67884e-12
BB4DTRINITY_DN12780_c3_g3_i5	-8.36239	1.07385e-06	0.000204994
AB7DTRINITY_DN27104_c2_g1_i1	-8.36145	2.69422e-08	7.94957e-06
AB7DTRINITY_DN31338_c3_g7_i4	-8.3544	9.3027e-15	1.91076e-11
AB7DTRINITY_DN39434_c0_g1_i1	-8.35256	1.28728e-07	3.2208e-05
AB7DTRINITY_DN30928_c0_g1_i2	-8.3455	2.84767e-15	8.11323e-12
AB7DTRINITY_DN30483_c5_g5_i1	-8.34019	1.13767e-13	1.57001e-10
AB7DTRINITY_DN30421_c3_g1_i3	-8.33225	3.28756e-08	9.56187e-06
AB7DTRINITY_DN31361_c1_g3_i5	-8.3315	9.71289e-16	3.72981e-12
AB7DTRINITY_DN2111_c1_g1_i1	-8.32907	2.11886e-05	0.00270826
AB7DTRINITY_DN30648_c6_g2_i19	-8.327	4.84558e-10	2.33013e-07
AB7DTRINITY_DN30363_c0_g3_i1	-8.3245	3.77189e-08	1.08632e-05
AB7DTRINITY_DN29665_c0_g1_i1	-8.31047	2.52855e-08	7.50253e-06
AB7DTRINITY_DN29881_c0_g1_i1	-8.30875	3.17418e-10	1.58389e-07
AB7DTRINITY_DN31393_c0_g1_i1	-8.30103	2.71812e-08	8.00226e-06
BS4DTRINITY_DN6127_c0_g1_i1	-8.30036	5.15651e-16	2.4398e-12
AB7DTRINITY_DN31358_c2_g2_i6	-8.29692	5.39404e-13	6.13402e-10
AB7DTRINITY_DN30250_c0_g1_i1	-8.29504	2.61662e-11	1.73762e-08
AB7DTRINITY_DN30587_c4_g1_i30	-8.28776	1.00172e-16	7.37275e-13
AB7DTRINITY_DN27644_c0_g1_i2	-8.28669	2.00423e-11	1.38183e-08
AB7DTRINITY_DN30666_c0_g3_i7	-8.28639	3.06063e-08	8.94108e-06
AB7DTRINITY_DN30579_c1_g1_i1	-8.27881	1.07909e-10	6.07046e-08
AB7DTRINITY_DN31073_c2_g5_i1	-8.27564	4.4093e-08	1.25355e-05
AB7DTRINITY_DN28527_c0_g1_i1	-8.27553	1.70332e-11	1.19397e-08
AB7DTRINITY_DN31017_c2_g1_i1	-8.26802	5.92065e-08	1.62229e-05
AB7DTRINITY_DN31265_c3_g6_i1	-8.26568	4.0749e-13	4.69436e-10
AB7DTRINITY_DN30126_c10_g5_i1	-8.26248	6.30988e-08	1.72182e-05
AB7DTRINITY_DN25173_c0_g1_i1	-8.26037	2.72495e-11	1.80053e-08
CB4DTRINITY_DN25073_c0_g1_i1	-8.2583	2.75655e-07	6.25866e-05
AB7DTRINITY_DN30095_c0_g1_i3	-8.25524	4.07412e-08	1.16702e-05
AB7DTRINITY_DN24622_c0_g2_i2	-8.25469	3.54114e-13	4.15165e-10
AB7DTRINITY_DN13959_c0_g1_i1	-8.25436	4.0024e-08	1.14772e-05
AB7DTRINITY_DN30390_c6_g4_i2	-8.2534	1.3818e-10	7.5646e-08
AB7DTRINITY_DN30953_c0_g5_i1	-8.24965	6.85624e-08	1.85373e-05
AB7DTRINITY_DN20079_c0_g1_i1	-8.24372	8.40023e-13	9.12196e-10
AB7DTRINITY_DN20970_c0_g1_i1	-8.23971	2.60814e-05	0.00324596
AB7DTRINITY_DN30099_c1_g1_i2	-8.23945	2.42708e-11	1.64053e-08
AB7DTRINITY_DN30316_c1_g7_i3	-8.23685	7.50497e-08	1.99854e-05
AB7DTRINITY_DN25512_c0_g2_i2	-8.23659	4.76784e-08	1.34109e-05
AB7DTRINITY_DN30444_c4_g1_i1	-8.23232	7.76649e-08	2.05618e-05
AB7DTRINITY_DN29616_c0_g1_i4	-8.23225	1.72785e-10	9.21161e-08
AB7DTRINITY_DN30246_c0_g1_i4	-8.23018	5.03269e-11	3.14238e-08
AB7DTRINITY_DN30531_c2_g1_i7	-8.2263	4.84788e-13	5.56067e-10
AB7DTRINITY_DN31386_c1_g1_i2	-8.22556	2.82941e-05	0.00348208
AB7DTRINITY_DN30483_c5_g6_i1	-8.22554	2.46215e-14	4.23624e-11
AB7DTRINITY_DN20328_c0_g1_i1	-8.21995	1.13532e-09	4.98044e-07
AB7DTRINITY_DN31038_c0_g6_i2	-8.21201	9.52693e-08	2.46754e-05
AB7DTRINITY_DN30470_c11_g2_i1	-8.20996	6.15502e-11	3.7405e-08
AB7DTRINITY_DN30031_c0_g1_i18	-8.20919	5.82712e-08	1.59998e-05
AB7DTRINITY_DN30312_c1_g3_i5	-8.20587	1.2211e-11	8.93774e-09
AB7DTRINITY_DN31004_c2_g1_i15	-8.20267	1.00552e-07	2.58415e-05
AB7DTRINITY_DN25828_c0_g1_i2	-8.19953	1.06535e-07	2.72998e-05
AB7DTRINITY_DN29997_c6_g2_i4	-8.19953	1.06535e-07	2.72998e-05
AB7DTRINITY_DN25197_c0_g1_i1	-8.19831	5.04378e-14	7.86129e-11
AB7DTRINITY_DN16634_c0_g2_i1	-8.193	1.69628e-13	2.22502e-10
AB7DTRINITY_DN30092_c1_g1_i1	-8.18925	1.12127e-07	2.85457e-05
AB7DTRINITY_DN31033_c0_g2_i6	-8.18579	2.76377e-10	1.3922e-07
AB7DTRINITY_DN30326_c0_g1_i1	-8.18269	1.22129e-07	3.07896e-05
AB7DTRINITY_DN30303_c0_g14_i2	-8.18259	1.20259e-07	3.03469e-05
AB7DTRINITY_DN31373_c4_g9_i1	-8.18043	1.35712e-17	1.70691e-13
AB7DTRINITY_DN31397_c4_g1_i1	-8.17499	1.18216e-09	5.14337e-07
AB7DTRINITY_DN34284_c0_g1_i1	-8.17062	1.32972e-07	3.30513e-05
AB7DTRINITY_DN30465_c9_g1_i4	-8.16932	4.14509e-05	0.0048662
AB7DTRINITY_DN26495_c0_g1_i6	-8.16808	5.38581e-07	0.000111054
AB7DTRINITY_DN30904_c1_g1_i5	-8.16587	5.98341e-18	8.80771e-14
AB7DTRINITY_DN30421_c4_g7_i1	-8.1651	1.39442e-07	3.44662e-05
AB7DTRINITY_DN26026_c0_g1_i2	-8.15757	2.10797e-12	2.00192e-09
AB7DTRINITY_DN27488_c0_g1_i2	-8.15679	9.03806e-08	2.35011e-05
BS7D1TRINITY_DN10806_c1_g2_i2	-8.15258	1.3686e-16	9.54292e-13
AB7DTRINITY_DN30696_c0_g2_i1	-8.151	9.56998e-08	2.47208e-05
AB7DTRINITY_DN29948_c0_g2_i2	-8.14582	4.06414e-10	1.99048e-07
AB7DTRINITY_DN30622_c1_g6_i1	-8.14514	4.71948e-05	0.00545589
AB7DTRINITY_DN31286_c3_g1_i2	-8.1442	6.57577e-11	3.95089e-08
AB7DTRINITY_DN29450_c0_g1_i4	-8.1409	1.69264e-07	4.07716e-05
CB7DTRINITY_DN17132_c2_g1_i16	-8.14014	2.02698e-19	1.07416e-14
AB7DTRINITY_DN29250_c0_g1_i2	-8.13355	1.10996e-07	2.83059e-05
AB7DTRINITY_DN29237_c0_g2_i1	-8.12998	1.81491e-07	4.34404e-05
AB7DTRINITY_DN31095_c1_g2_i2	-8.12725	7.40486e-07	0.000147553
AB7DTRINITY_DN30129_c4_g12_i2	-8.12232	1.19329e-07	3.0141e-05
AB7DTRINITY_DN29426_c0_g1_i2	-8.11893	5.64532e-05	0.00635432
AB7DTRINITY_DN23934_c0_g1_i1	-8.11861	8.29237e-05	0.00884177
BB4DTRINITY_DN4905_c0_g1_i2	-8.11502	1.28464e-07	3.21723e-05
AB7DTRINITY_DN31282_c1_g1_i2	-8.11401	1.29209e-07	3.22979e-05
AB7DTRINITY_DN29728_c0_g1_i1	-8.11281	1.27682e-13	1.73493e-10
AB7DTRINITY_DN30938_c2_g1_i4	-8.11098	1.14161e-14	2.30905e-11
AB7DTRINITY_DN27249_c1_g2_i2	-8.10221	1.43868e-07	3.52961e-05
AB7DTRINITY_DN31198_c2_g7_i2	-8.09984	2.35075e-07	5.43511e-05
AB7DTRINITY_DN31230_c2_g1_i21	-8.09954	1.46064e-07	3.58019e-05
AB7DTRINITY_DN31220_c0_g3_i3	-8.09801	2.33622e-07	5.40624e-05
AB7DTRINITY_DN29558_c0_g1_i10	-8.09367	6.83866e-10	3.20141e-07
AB7DTRINITY_DN31270_c0_g1_i10	-8.09339	3.41928e-11	2.23149e-08
AB7DTRINITY_DN30271_c0_g6_i6	-8.09091	3.32884e-12	2.96978e-09
AB7DTRINITY_DN30952_c1_g11_i1	-8.08721	3.53253e-11	2.2941e-08
AB7DTRINITY_DN63186_c0_g1_i1	-8.08457	1.61596e-07	3.92098e-05
AB7DTRINITY_DN30516_c3_g1_i1	-8.08301	1.65683e-07	4.0128e-05
CB7DTRINITY_DN16906_c2_g4_i2	-8.07689	9.61988e-20	8.49641e-15
AB7DTRINITY_DN31224_c1_g8_i2	-8.07675	1.66232e-07	4.02243e-05
AB7DTRINITY_DN28166_c0_g2_i2	-8.07257	1.75751e-07	4.22191e-05
AB7DTRINITY_DN31402_c4_g1_i2	-8.07096	1.49018e-16	1.01242e-12
AB7DTRINITY_DN13202_c0_g1_i1	-8.06912	8.40502e-10	3.80039e-07
AB7DTRINITY_DN24829_c0_g2_i1	-8.06637	3.07417e-07	6.89124e-05
AB7DTRINITY_DN31358_c1_g2_i2	-8.06629	1.88075e-07	4.46934e-05
AB7DTRINITY_DN5599_c0_g1_i1	-8.06352	3.12285e-07	6.96501e-05
AB7DTRINITY_DN31154_c1_g1_i1	-8.05685	2.06574e-07	4.84465e-05
AB7DTRINITY_DN34302_c0_g1_i1	-8.05489	8.51797e-05	0.00906044
AB7DTRINITY_DN19387_c0_g1_i3	-8.05457	9.84507e-10	4.39385e-07
AB7DTRINITY_DN28180_c0_g1_i1	-8.04994	3.84037e-09	1.43723e-06
AB7DTRINITY_DN27503_c0_g1_i1	-8.04767	0.000127118	0.0127776
AB7DTRINITY_DN30288_c4_g2_i1	-8.04767	3.43589e-07	7.55507e-05
AB7DTRINITY_DN30758_c5_g3_i5	-8.04406	2.25973e-14	3.93913e-11
AB7DTRINITY_DN24822_c0_g1_i1	-8.04377	5.53249e-12	4.60978e-09
AB7DTRINITY_DN31106_c2_g1_i2	-8.04021	0.000132962	0.0132883
AB4DTRINITY_DN31396_c0_g1_i1	-8.03886	2.76918e-14	4.67345e-11
AB7DTRINITY_DN27053_c0_g1_i2	-8.03788	1.16222e-09	5.09001e-07
AB7DTRINITY_DN31212_c3_g1_i6	-8.03671	6.04019e-15	1.40389e-11
AB7DTRINITY_DN30137_c0_g1_i1	-8.03485	9.79173e-12	7.47682e-09
AB7DTRINITY_DN22713_c0_g1_i1	-8.03429	3.6982e-07	8.05831e-05
AB7DTRINITY_DN27835_c0_g1_i1	-8.03308	1.69579e-16	1.12331e-12
AB7DTRINITY_DN31410_c8_g2_i1	-8.03177	2.40657e-10	1.23816e-07
AB7DTRINITY_DN31109_c1_g5_i1	-8.03162	2.69166e-14	4.57175e-11
AB7DTRINITY_DN31094_c1_g1_i5	-8.03152	6.31339e-12	5.13135e-09
AB7DTRINITY_DN30304_c1_g2_i3	-8.02235	7.09851e-11	4.20772e-08
AB7DTRINITY_DN31223_c0_g8_i5	-8.02024	7.08438e-12	5.67101e-09
AB7DTRINITY_DN31338_c1_g1_i1	-8.01995	2.98922e-14	4.93731e-11
AB7DTRINITY_DN31158_c2_g3_i4	-8.01984	1.38415e-09	5.87309e-07
AB7DTRINITY_DN30744_c4_g2_i1	-8.01653	3.71342e-12	3.27974e-09
AB7DTRINITY_DN28698_c1_g1_i9	-8.01116	3.00006e-14	4.93731e-11
AB7DTRINITY_DN30873_c1_g1_i1	-8.00641	4.87874e-07	0.000102351
AB7DTRINITY_DN30838_c0_g1_i5	-8.00629	4.79997e-07	0.000101018
CB4DTRINITY_DN14141_c1_g5_i1	-8.00544	5.38532e-11	3.34086e-08
AB7DTRINITY_DN31338_c2_g1_i2	-8.00086	3.84336e-16	2.0367e-12
AB7DTRINITY_DN31333_c3_g1_i3	-7.99986	3.12982e-07	6.97468e-05
AB7DTRINITY_DN30366_c1_g2_i1	-7.99488	5.32592e-07	0.00011005
AB7DTRINITY_DN29597_c0_g2_i1	-7.99241	6.20137e-17	5.30045e-13
AB7DTRINITY_DN30513_c1_g2_i5	-7.98954	3.45287e-07	7.57357e-05
CS4DTRINITY_DN11166_c1_g8_i1	-7.98927	9.66265e-17	7.31502e-13
AB7DTRINITY_DN26588_c0_g1_i1	-7.98888	5.5008e-07	0.000113249
AB7DTRINITY_DN30095_c0_g4_i1	-7.98528	2.08883e-06	0.000366047
AB7DTRINITY_DN26414_c0_g2_i3	-7.98111	5.8337e-07	0.000119453
AB7DTRINITY_DN29300_c0_g1_i1	-7.9779	5.00372e-14	7.84501e-11
CB4DTRINITY_DN14341_c0_g4_i4	-7.97477	5.16095e-05	0.00587904
AB7DTRINITY_DN29340_c1_g2_i1	-7.97447	6.14926e-07	0.000125141
AB7DTRINITY_DN30468_c1_g4_i1	-7.97293	0.000141682	0.0140349
AB7DTRINITY_DN28923_c0_g4_i1	-7.96884	5.56267e-16	2.50869e-12
AB7DTRINITY_DN31365_c6_g1_i16	-7.96674	4.1126e-07	8.83056e-05
AB7DTRINITY_DN29119_c0_g1_i3	-7.96635	1.25988e-11	9.19623e-09
AB7DTRINITY_DN30034_c0_g1_i8	-7.96308	5.4736e-10	2.59697e-07
AB7DTRINITY_DN28189_c0_g1_i2	-7.96028	2.42077e-09	9.64538e-07
AB7DTRINITY_DN31257_c14_g1_i1	-7.9553	2.53609e-09	9.98714e-07
AB7DTRINITY_DN30381_c0_g11_i1	-7.95438	2.56937e-09	1.00709e-06
AB7DTRINITY_DN30800_c8_g1_i15	-7.95376	7.10724e-07	0.000142126
AB7DTRINITY_DN24890_c0_g1_i1	-7.95281	2.59588e-09	1.01597e-06
AB7DTRINITY_DN30388_c1_g11_i1	-7.95096	5.9064e-14	9.04614e-11
AB7DTRINITY_DN30187_c13_g1_i1	-7.94925	7.40546e-07	0.000147553
AB7DTRINITY_DN30265_c0_g1_i2	-7.94633	4.86439e-10	2.33494e-07
AB7DTRINITY_DN30434_c12_g2_i9	-7.946	1.53188e-11	1.08818e-08
AB7DTRINITY_DN31050_c6_g1_i2	-7.94343	2.87985e-06	0.000481424
AB7DTRINITY_DN28541_c0_g1_i2	-7.94255	5.01679e-07	0.000104832
AB7DTRINITY_DN29268_c1_g3_i4	-7.93647	5.09759e-07	0.000106436
AB7DTRINITY_DN30151_c2_g7_i1	-7.93363	6.0046e-17	5.30045e-13
AB7DTRINITY_DN20753_c0_g1_i1	-7.931	5.47725e-07	0.000112852
CB7DTRINITY_DN16678_c0_g3_i2	-7.92461	3.73833e-17	3.66861e-13
AB7DTRINITY_DN29768_c1_g4_i2	-7.92324	5.80862e-07	0.000119031
AB7DTRINITY_DN31362_c0_g4_i1	-7.92217	4.03023e-17	3.81381e-13
AB7DTRINITY_DN30668_c2_g16_i1	-7.91954	9.20529e-07	0.000178556
AB4DTRINITY_DN9669_c0_g1_i5	-7.91895	8.36728e-11	4.8619e-08
AB7DTRINITY_DN1591_c0_g1_i1	-7.91652	3.21589e-14	5.25985e-11
AB7DTRINITY_DN30247_c3_g1_i2	-7.9165	1.17596e-09	5.12478e-07
AB7DTRINITY_DN30850_c1_g2_i1	-7.91486	3.69217e-09	1.39324e-06
AB7DTRINITY_DN30185_c7_g3_i4	-7.91451	9.83086e-11	5.57778e-08
AB7DTRINITY_DN29193_c0_g2_i1	-7.91229	3.78061e-09	1.41888e-06
AB7DTRINITY_DN30862_c0_g2_i1	-7.91013	8.5266e-13	9.21973e-10
AB7DTRINITY_DN31369_c11_g1_i6	-7.90987	1.91449e-08	5.85086e-06
AB7DTRINITY_DN30729_c8_g1_i2	-7.90742	0.000294051	0.0260057
AB7DTRINITY_DN30122_c3_g7_i1	-7.90513	4.16827e-12	3.60929e-09
AB7DTRINITY_DN10554_c0_g1_i1	-7.90342	0.000209091	0.0195076
AB7DTRINITY_DN29021_c0_g1_i1	-7.89991	3.05967e-15	8.62449e-12
AB7DTRINITY_DN27875_c0_g2_i1	-7.89951	2.11399e-08	6.36533e-06
AB7DTRINITY_DN30547_c2_g1_i1	-7.89567	2.12982e-16	1.31238e-12
AB7DTRINITY_DN7148_c0_g1_i1	-7.89278	0.000316351	0.0277463
BB7DTRINITY_DN6727_c0_g1_i2	-7.89205	9.34268e-05	0.00983111
AB7DTRINITY_DN29087_c0_g3_i3	-7.88959	0.00022941	0.0210841
AB7DTRINITY_DN24779_c0_g1_i1	-7.88959	0.00022941	0.0210841
AB7DTRINITY_DN30144_c0_g1_i2	-7.8868	7.55677e-07	0.000150321
AB7DTRINITY_DN30465_c2_g1_i1	-7.88283	2.40868e-08	7.18708e-06
AB7DTRINITY_DN30595_c5_g1_i7	-7.88246	0.000320517	0.0280375
AB7DTRINITY_DN28637_c4_g2_i2	-7.87918	5.16842e-09	1.87349e-06
AB7DTRINITY_DN31214_c2_g1_i2	-7.87629	2.0191e-11	1.38348e-08
AB7DTRINITY_DN75744_c0_g1_i1	-7.87487	2.23024e-09	9.00815e-07
AB7DTRINITY_DN31409_c8_g1_i4	-7.87327	1.61226e-13	2.13596e-10
AB7DTRINITY_DN31313_c0_g1_i1	-7.87313	4.49331e-14	7.17208e-11
AB7DTRINITY_DN30591_c1_g5_i2	-7.87178	8.54303e-07	0.000167426
AB7DTRINITY_DN31283_c1_g1_i1	-7.86786	1.93912e-12	1.87517e-09
AB7DTRINITY_DN28357_c0_g1_i3	-7.86449	2.81898e-16	1.65984e-12
AB7DTRINITY_DN30380_c0_g1_i3	-7.86424	2.24639e-14	3.93913e-11
AB7DTRINITY_DN30202_c10_g1_i3	-7.86322	1.90492e-09	7.86194e-07
AB7DTRINITY_DN29914_c0_g2_i1	-7.85763	1.44904e-06	0.000266807
AB7DTRINITY_DN27133_c0_g1_i2	-7.85525	2.13778e-09	8.66382e-07
AB7DTRINITY_DN31373_c3_g4_i1	-7.8545	2.98427e-16	1.71896e-12
AB7DTRINITY_DN30376_c1_g1_i4	-7.85349	6.31243e-09	2.24205e-06
AB7DTRINITY_DN30729_c7_g3_i2	-7.84788	1.00301e-06	0.000193141
AB7DTRINITY_DN31261_c3_g2_i1	-7.84645	5.65472e-06	0.000857149
AB7DTRINITY_DN30151_c2_g3_i2	-7.84271	7.25382e-12	5.77177e-09
AB7DTRINITY_DN52353_c0_g1_i1	-7.84154	3.97565e-15	1.0104e-11
AB7DTRINITY_DN30961_c1_g2_i1	-7.83636	2.01091e-12	1.92353e-09
BB7DTRINITY_DN17167_c1_g2_i3	-7.8348	5.05127e-16	2.43346e-12
AB7DTRINITY_DN30271_c0_g4_i6	-7.834	1.11683e-06	0.000211523
AB7DTRINITY_DN30859_c1_g1_i8	-7.83266	1.75281e-06	0.000314656
AB7DTRINITY_DN29413_c1_g1_i1	-7.83078	1.13573e-06	0.000214795
AB7DTRINITY_DN29369_c0_g1_i3	-7.82837	8.18771e-09	2.8248e-06
AB7DTRINITY_DN29426_c0_g2_i4	-7.8282	6.47729e-06	0.000964185
BB7DTRINITY_DN17086_c0_g7_i1	-7.82771	2.6049e-15	7.58467e-12
CB7DTRINITY_DN12806_c0_g1_i1	-7.82599	3.36977e-15	9.18158e-12
AB7DTRINITY_DN29431_c0_g1_i6	-7.82353	8.50317e-09	2.92982e-06
AB7DTRINITY_DN30496_c2_g2_i2	-7.82302	1.89115e-06	0.000336526
AB7DTRINITY_DN30534_c5_g1_i4	-7.82259	0.000336918	0.0292596
AB7DTRINITY_DN30468_c1_g3_i1	-7.82006	2.8075e-12	2.56513e-09
AB7DTRINITY_DN31199_c6_g1_i15	-7.81845	3.75567e-09	1.41152e-06
AB7DTRINITY_DN30638_c0_g1_i1	-7.81829	1.24425e-06	0.000233156
AB7DTRINITY_DN30348_c1_g3_i3	-7.8174	7.28471e-11	4.29886e-08
AB7DTRINITY_DN27744_c0_g1_i1	-7.815	3.46156e-12	3.07781e-09
AB7DTRINITY_DN29099_c0_g1_i1	-7.81431	2.01271e-06	0.000354585
AB7DTRINITY_DN30483_c5_g2_i2	-7.81333	6.58456e-12	5.33539e-09
AB7DTRINITY_DN30947_c0_g1_i5	-7.80863	3.21065e-12	2.88376e-09
AB7DTRINITY_DN77504_c0_g1_i1	-7.8058	1.05051e-15	3.97637e-12
AB7DTRINITY_DN30769_c5_g3_i6	-7.80556	0.000361865	0.0310094
AB7DTRINITY_DN30681_c1_g1_i1	-7.80536	4.58922e-16	2.2943e-12
BB7DTRINITY_DN35676_c0_g1_i1	-7.80228	5.49551e-16	2.50869e-12
AB7DTRINITY_DN29489_c0_g3_i3	-7.79987	2.16659e-06	0.000377926
AB7DTRINITY_DN29641_c0_g2_i1	-7.79935	1.01908e-08	3.41798e-06
AB7DTRINITY_DN28996_c0_g1_i3	-7.79831	1.45464e-06	0.000267473
AB7DTRINITY_DN30555_c0_g4_i5	-7.79457	1.11502e-16	7.98484e-13
AB7DTRINITY_DN22591_c0_g2_i1	-7.7877	2.38986e-06	0.000411453
AB7DTRINITY_DN30485_c4_g1_i1	-7.78758	1.17129e-08	3.8505e-06
AB7DTRINITY_DN31223_c0_g2_i1	-7.78683	3.59324e-15	9.5208e-12
AB7DTRINITY_DN29869_c0_g1_i3	-7.78033	8.4099e-11	4.87597e-08
AB7DTRINITY_DN18689_c0_g1_i1	-7.77743	2.56475e-06	0.000437302
CS4DTRINITY_DN19129_c0_g1_i1	-7.77742	3.56102e-16	1.96572e-12
AB7DTRINITY_DN31333_c4_g1_i3	-7.77653	2.52869e-16	1.52275e-12
AB7DTRINITY_DN15443_c0_g1_i1	-7.77498	1.30455e-08	4.22049e-06
AB7DTRINITY_DN30721_c1_g1_i2	-7.77063	9.56519e-11	5.45039e-08
AB7DTRINITY_DN30513_c1_g3_i6	-7.76993	1.77485e-06	0.00031775
AB7DTRINITY_DN31071_c5_g3_i4	-7.76974	8.78602e-16	3.47459e-12
AB7DTRINITY_DN28836_c0_g1_i4	-7.76734	1.83076e-06	0.000326438
AB7DTRINITY_DN29583_c1_g1_i1	-7.76734	1.83076e-06	0.000326438
AB7DTRINITY_DN30069_c6_g3_i1	-7.76729	5.71956e-12	4.73586e-09
AB7DTRINITY_DN31057_c0_g7_i3	-7.76566	2.81122e-09	1.09219e-06
AB7DTRINITY_DN29883_c4_g3_i2	-7.76495	0.000454859	0.0373478
AB7DTRINITY_DN31127_c1_g1_i11	-7.75888	1.58025e-12	1.5682e-09
BB7DTRINITY_DN33433_c0_g1_i1	-7.75475	9.25755e-14	1.31877e-10
AB7DTRINITY_DN28522_c0_g1_i5	-7.75434	1.54934e-08	4.85821e-06
AB7DTRINITY_DN31048_c1_g1_i4	-7.75391	5.3946e-09	1.94209e-06
AB7DTRINITY_DN17120_c0_g1_i1	-7.7522	7.03773e-11	4.19044e-08
AB7DTRINITY_DN81233_c0_g1_i1	-7.75163	3.0913e-06	0.000511607
AB7DTRINITY_DN19124_c0_g1_i4	-7.74929	0.00046468	0.0380245
AB7DTRINITY_DN25131_c0_g1_i5	-7.7473	1.21616e-10	6.74139e-08
AB7DTRINITY_DN28637_c2_g1_i2	-7.74719	1.68036e-08	5.21352e-06
AB7DTRINITY_DN28431_c0_g1_i1	-7.74283	1.71308e-08	5.30261e-06
AB7DTRINITY_DN30744_c4_g4_i1	-7.74258	1.73871e-16	1.12365e-12
AB7DTRINITY_DN31108_c3_g12_i1	-7.74016	1.74143e-08	5.38409e-06
AB7DTRINITY_DN30199_c0_g1_i8	-7.73993	3.31311e-06	0.000541886
AB7DTRINITY_DN30822_c2_g1_i12	-7.73886	2.19398e-06	0.000381697
AB7DTRINITY_DN22819_c0_g1_i1	-7.73852	6.35473e-09	2.24542e-06
AB7DTRINITY_DN31061_c0_g2_i1	-7.73769	1.32172e-10	7.26925e-08
AB7DTRINITY_DN30516_c4_g1_i7	-7.73683	3.45913e-06	0.000561952
AB7DTRINITY_DN30892_c8_g1_i1	-7.73546	3.48364e-06	0.000565588
AB7DTRINITY_DN28511_c0_g2_i3	-7.73484	2.25971e-06	0.000391847
AB7DTRINITY_DN25208_c0_g1_i1	-7.73339	3.58581e-06	0.00057863
AB7DTRINITY_DN19035_c0_g1_i2	-7.73325	3.52352e-06	0.000570665
AB7DTRINITY_DN19742_c0_g1_i2	-7.73272	1.28819e-05	0.00176031
AB7DTRINITY_DN25405_c0_g1_i1	-7.73272	1.9061e-08	5.83195e-06
AB7DTRINITY_DN30575_c0_g3_i1	-7.73226	2.35222e-06	0.000406558
AB7DTRINITY_DN28917_c0_g1_i1	-7.72821	5.23305e-09	1.89185e-06
AB7DTRINITY_DN31132_c1_g1_i1	-7.72415	5.91458e-17	5.30045e-13
AB7DTRINITY_DN18097_c0_g1_i2	-7.72396	9.30041e-11	5.32241e-08
AB7DTRINITY_DN31282_c1_g5_i2	-7.72301	2.40115e-06	0.00041286
AB7DTRINITY_DN28791_c1_g3_i2	-7.72075	3.04256e-06	0.000504171
AB7DTRINITY_DN25142_c0_g1_i1	-7.72049	3.90237e-06	0.000621761
AB7DTRINITY_DN78504_c0_g1_i1	-7.71949	5.86815e-12	4.81377e-09
AB7DTRINITY_DN23341_c0_g1_i1	-7.71888	2.58809e-06	0.000440431
BB4DTRINITY_DN13137_c0_g1_i2	-7.71884	1.86664e-06	0.000332387
AB7DTRINITY_DN28707_c0_g1_i6	-7.71878	5.74283e-09	2.05906e-06
AB7DTRINITY_DN26854_c0_g1_i1	-7.71824	1.65724e-09	6.93696e-07
AB7DTRINITY_DN31253_c4_g1_i1	-7.70507	2.62345e-14	4.48464e-11
AB7DTRINITY_DN31310_c3_g1_i7	-7.69969	2.93443e-06	0.000488698
AB7DTRINITY_DN25825_c0_g1_i1	-7.69945	4.51126e-06	0.000705621
AB7DTRINITY_DN31031_c1_g14_i1	-7.6982	2.90417e-06	0.000484268
AB7DTRINITY_DN30647_c0_g1_i1	-7.69804	4.54409e-06	0.000710337
AB7DTRINITY_DN30042_c0_g2_i2	-7.69704	0.000629525	0.0487375
AB7DTRINITY_DN28786_c0_g1_i4	-7.69516	1.06454e-11	7.99049e-09
AB7DTRINITY_DN29446_c1_g1_i1	-7.69407	9.54932e-09	3.24804e-06
AB7DTRINITY_DN30363_c0_g7_i2	-7.69329	4.69946e-06	0.000730754
BS4DTRINITY_DN12439_c3_g6_i1	-7.69256	1.62002e-14	3.06604e-11
AB7DTRINITY_DN25252_c0_g1_i1	-7.68983	2.73098e-10	1.38358e-07
AB7DTRINITY_DN29466_c0_g1_i3	-7.68937	1.01333e-11	7.64948e-09
AB7DTRINITY_DN25575_c0_g3_i1	-7.68375	5.02765e-06	0.000775856
AB7DTRINITY_DN30128_c0_g1_i1	-7.68225	1.43445e-10	7.82052e-08
AB7DTRINITY_DN31032_c1_g2_i9	-7.67737	5.24351e-06	0.000805416
AB7DTRINITY_DN26897_c0_g1_i2	-7.67523	5.30177e-06	0.00081201
AB7DTRINITY_DN29655_c0_g1_i3	-7.67337	0.000723272	0.0548958
CS4DTRINITY_DN11521_c1_g8_i4	-7.66882	9.96529e-14	1.40449e-10
AB7DTRINITY_DN31355_c5_g1_i13	-7.66625	1.52129e-15	5.05927e-12
AB7DTRINITY_DN26765_c0_g1_i2	-7.6629	3.81308e-06	0.000610847
AB7DTRINITY_DN10975_c0_g1_i1	-7.66059	8.36365e-16	3.4626e-12
AB7DTRINITY_DN28486_c0_g1_i1	-7.655	1.31256e-08	4.24124e-06
AB7DTRINITY_DN30790_c0_g2_i4	-7.65095	6.29071e-06	0.000941701
AB7DTRINITY_DN28566_c0_g1_i2	-7.64964	3.21034e-09	1.23279e-06
AB7DTRINITY_DN31403_c16_g2_i2	-7.64688	1.10861e-09	4.87943e-07
AB7DTRINITY_DN30483_c4_g5_i1	-7.64489	3.36333e-10	1.67197e-07
CB7DTRINITY_DN25085_c0_g1_i1	-7.64406	1.43472e-15	4.937e-12
AB7DTRINITY_DN28778_c0_g1_i6	-7.64405	2.71214e-10	1.37666e-07
BB7DTRINITY_DN17082_c2_g4_i1	-7.64389	3.85192e-12	3.37953e-09
AB7DTRINITY_DN28492_c0_g2_i1	-7.63766	6.9253e-06	0.00102226
AB7DTRINITY_DN28866_c0_g1_i1	-7.63751	0.00109499	0.0780976
AB7DTRINITY_DN30562_c0_g1_i1	-7.63515	2.00784e-11	1.38183e-08
AB7DTRINITY_DN31302_c2_g2_i3	-7.63286	7.29939e-06	0.00106914
AB7DTRINITY_DN28235_c0_g2_i1	-7.63271	7.16984e-06	0.00105366
AB7DTRINITY_DN2250_c0_g1_i1	-7.63233	2.75855e-08	8.11229e-06
AB7DTRINITY_DN30379_c3_g20_i1	-7.63114	4.83237e-06	0.000749212
AB7DTRINITY_DN30980_c5_g3_i1	-7.62928	4.04214e-15	1.0104e-11
AB7DTRINITY_DN31398_c6_g5_i1	-7.62704	4.61954e-12	3.93573e-09
AB7DTRINITY_DN31085_c0_g2_i1	-7.62105	9.05233e-16	3.52727e-12
AB7DTRINITY_DN19200_c0_g1_i2	-7.61916	1.42295e-08	4.57007e-06
AB4DTRINITY_DN10033_c0_g1_i6	-7.61909	0.000224215	0.0206711
AB7DTRINITY_DN31027_c5_g7_i1	-7.61894	5.19293e-06	0.000799036
AB7DTRINITY_DN30486_c5_g11_i1	-7.61769	2.73917e-10	1.38508e-07
AB7DTRINITY_DN29669_c0_g2_i1	-7.61735	4.55876e-07	9.63244e-05
AB7DTRINITY_DN29997_c6_g1_i1	-7.61734	1.45895e-08	4.66309e-06
AB7DTRINITY_DN11006_c0_g1_i1	-7.61577	1.6524e-12	1.62158e-09
AB7DTRINITY_DN29874_c0_g1_i1	-7.61556	5.33293e-06	0.00081584
AB7DTRINITY_DN30905_c0_g7_i2	-7.61492	5.40035e-06	0.000825677
AB7DTRINITY_DN31171_c1_g5_i1	-7.61461	1.18604e-15	4.42618e-12
AB7DTRINITY_DN30353_c1_g11_i3	-7.61274	8.24448e-06	0.00119046
CB4DTRINITY_DN13438_c1_g1_i4	-7.61135	5.4085e-08	1.49745e-05
AB7DTRINITY_DN31353_c2_g2_i19	-7.61117	5.50516e-06	0.000837834
AB7DTRINITY_DN27084_c0_g2_i1	-7.60653	5.38841e-08	1.49345e-05
AB7DTRINITY_DN31151_c2_g4_i2	-7.60582	2.0797e-08	6.29048e-06
AB7DTRINITY_DN31379_c4_g8_i3	-7.60452	1.15564e-12	1.20552e-09
AB7DTRINITY_DN1047_c0_g1_i1	-7.6026	5.73275e-08	1.57733e-05
AB7DTRINITY_DN30133_c1_g1_i4	-7.60022	2.88588e-12	2.60974e-09
AB7DTRINITY_DN28859_c0_g1_i2	-7.59644	9.30339e-06	0.00132459
AB7DTRINITY_DN30212_c0_g1_i10	-7.59618	6.11382e-06	0.000919378
AB7DTRINITY_DN24185_c0_g2_i1	-7.59378	9.51945e-06	0.00134916
AB7DTRINITY_DN30956_c0_g2_i4	-7.5931	4.20498e-16	2.14263e-12
AB7DTRINITY_DN31254_c0_g7_i2	-7.59209	8.51965e-14	1.23355e-10
AB7DTRINITY_DN30393_c0_g1_i7	-7.58906	1.41546e-08	4.55153e-06
AB7DTRINITY_DN30270_c0_g1_i8	-7.58806	1.00487e-12	1.06929e-09
AB7DTRINITY_DN69250_c0_g1_i1	-7.587	9.7627e-06	0.00137814
AB7DTRINITY_DN37068_c0_g1_i1	-7.58608	9.80908e-06	0.00138395
AB7DTRINITY_DN28507_c0_g1_i3	-7.58493	6.59888e-06	0.000980632
AB7DTRINITY_DN28814_c0_g2_i2	-7.5798	1.03202e-05	0.00144835
AB7DTRINITY_DN31214_c2_g2_i1	-7.57877	8.07251e-15	1.69756e-11
AB7DTRINITY_DN27536_c0_g1_i1	-7.57779	7.0392e-06	0.00103734
AB7DTRINITY_DN30018_c0_g2_i2	-7.57688	4.18221e-15	1.03564e-11
AB7DTRINITY_DN31361_c1_g4_i2	-7.57557	2.27524e-07	5.28358e-05
AB7DTRINITY_DN13733_c0_g1_i1	-7.57211	1.11453e-05	0.00155018
BB7DTRINITY_DN15664_c0_g3_i1	-7.57111	2.39393e-15	7.04785e-12
AB7DTRINITY_DN29817_c0_g1_i2	-7.57044	1.52754e-15	5.05927e-12
AB7DTRINITY_DN30726_c0_g1_i4	-7.57007	7.89757e-12	6.17793e-09
AB7DTRINITY_DN30491_c0_g3_i3	-7.56715	7.68795e-08	2.04111e-05
AB7DTRINITY_DN29651_c1_g2_i3	-7.56661	7.5242e-06	0.00109843
CS4DTRINITY_DN12_c0_g1_i1	-7.56315	1.32236e-10	7.26925e-08
AB7DTRINITY_DN31033_c0_g1_i1	-7.56301	3.03607e-08	8.87912e-06
AB7DTRINITY_DN30894_c0_g3_i2	-7.56102	3.33313e-16	1.87906e-12
AB7DTRINITY_DN986_c0_g1_i2	-7.55838	1.20639e-05	0.00166255
AB7DTRINITY_DN29332_c0_g2_i1	-7.55635	1.21887e-05	0.00167422
AB7DTRINITY_DN31295_c5_g3_i1	-7.55255	3.51627e-10	1.74473e-07
AB7DTRINITY_DN28715_c0_g1_i2	-7.5488	4.19535e-12	3.6209e-09
AB7DTRINITY_DN17023_c0_g1_i1	-7.54602	1.33414e-05	0.00181654
AB7DTRINITY_DN31282_c0_g1_i1	-7.54468	1.33048e-05	0.00181435
AB7DTRINITY_DN15834_c0_g1_i1	-7.54403	9.14409e-08	2.37302e-05
AB7DTRINITY_DN31405_c5_g6_i1	-7.54367	8.64385e-16	3.47459e-12
AB7DTRINITY_DN12115_c0_g1_i1	-7.54281	3.99098e-15	1.0104e-11
AB7DTRINITY_DN31304_c3_g1_i1	-7.5424	5.58614e-16	2.50869e-12
AB7DTRINITY_DN31401_c4_g3_i3	-7.54074	1.38334e-05	0.00186912
AB7DTRINITY_DN50569_c0_g1_i1	-7.5394	1.37955e-05	0.00186686
BS7DTRINITY_DN12065_c0_g1_i1	-7.53513	7.20092e-14	1.0719e-10
AB7DTRINITY_DN30659_c3_g16_i1	-7.53117	9.45188e-06	0.00134213
AB7DTRINITY_DN31065_c1_g9_i1	-7.53003	1.31695e-09	5.62993e-07
AB7DTRINITY_DN13106_c0_g1_i1	-7.52866	9.84701e-06	0.00138856
AB7DTRINITY_DN55516_c0_g1_i1	-7.52719	0.00179835	0.116389
AB7DTRINITY_DN30151_c2_g2_i4	-7.52211	4.78351e-07	0.000100752
AB7DTRINITY_DN27048_c0_g1_i2	-7.52163	1.03042e-08	3.45164e-06
AB7DTRINITY_DN30156_c12_g1_i1	-7.52038	1.00813e-05	0.00141783
AB7DTRINITY_DN4294_c0_g1_i1	-7.51955	1.04124e-05	0.00145974
AB7DTRINITY_DN30275_c0_g3_i1	-7.51936	1.17211e-09	5.12423e-07
AB7DTRINITY_DN30074_c0_g1_i1	-7.51808	1.59589e-05	0.0021217
AB7DTRINITY_DN29918_c0_g1_i1	-7.51725	0.0014557	0.0977712
AB7DTRINITY_DN30863_c9_g3_i1	-7.51526	1.2163e-15	4.46132e-12
AB7DTRINITY_DN28173_c0_g1_i3	-7.50728	1.00462e-09	4.45877e-07
AB7DTRINITY_DN30402_c1_g2_i1	-7.50327	1.7864e-05	0.00234322
AB4DTRINITY_DN10321_c0_g3_i4	-7.50317	6.88074e-08	1.85657e-05
AB7DTRINITY_DN30101_c1_g1_i1	-7.5031	1.75391e-05	0.00230632
AB7DTRINITY_DN30814_c5_g2_i12	-7.50274	6.98128e-14	1.04508e-10
AB7DTRINITY_DN28952_c1_g1_i1	-7.50146	1.06788e-09	4.72369e-07
AB4DTRINITY_DN10165_c2_g9_i2	-7.49758	0.00100019	0.0722898
BS4DTRINITY_DN12691_c2_g4_i1	-7.49722	4.10565e-16	2.13304e-12
AB7DTRINITY_DN26796_c0_g1_i2	-7.49466	1.82988e-05	0.00239552
AB7DTRINITY_DN27954_c0_g1_i2	-7.49266	1.39444e-07	3.44662e-05
AB7DTRINITY_DN27757_c0_g1_i1	-7.49019	7.00346e-12	5.62323e-09
AB7DTRINITY_DN29240_c0_g1_i2	-7.48924	1.91548e-09	7.89321e-07
AB7DTRINITY_DN30233_c0_g2_i2	-7.48863	7.10701e-12	5.672e-09
AB7DTRINITY_DN31235_c0_g6_i1	-7.48805	5.7468e-08	1.57956e-05
AB7DTRINITY_DN31063_c0_g1_i2	-7.48722	3.08601e-12	2.78123e-09
AB7DTRINITY_DN19388_c0_g1_i1	-7.48514	1.01025e-09	4.47624e-07
AB7DTRINITY_DN26724_c0_g1_i1	-7.48492	9.47668e-11	5.41159e-08
AB7DTRINITY_DN28233_c0_g2_i3	-7.48387	0.00217052	0.134592
CB7DTRINITY_DN16808_c6_g10_i1	-7.48369	4.56701e-11	2.88117e-08
AB7DTRINITY_DN30122_c3_g6_i2	-7.47735	3.70717e-10	1.83259e-07
AB7DTRINITY_DN29041_c0_g1_i5	-7.47664	7.33619e-10	3.38645e-07
BS7DTRINITY_DN12258_c0_g1_i1	-7.47436	4.72263e-14	7.44838e-11
AB7DTRINITY_DN30767_c2_g4_i1	-7.47433	1.96663e-09	8.0914e-07
AB7DTRINITY_DN30647_c0_g2_i1	-7.47391	6.51935e-08	1.7735e-05
AB7DTRINITY_DN31254_c0_g6_i1	-7.47107	8.17855e-07	0.000161718
AB7DTRINITY_DN30245_c8_g1_i3	-7.46922	9.60597e-10	4.3001e-07
AB7DTRINITY_DN31075_c4_g3_i3	-7.4685	8.26863e-16	3.4626e-12
AB7DTRINITY_DN31176_c1_g10_i1	-7.46813	6.59661e-14	9.93105e-11
CS4DTRINITY_DN12072_c0_g2_i3	-7.45943	1.59754e-05	0.00212282
AB7DTRINITY_DN31121_c1_g1_i13	-7.45921	2.40379e-05	0.00302131
AB7DTRINITY_DN27710_c0_g1_i1	-7.45886	9.66528e-12	7.42305e-09
AB7DTRINITY_DN14223_c0_g1_i1	-7.45738	2.37933e-05	0.00299495
AB7DTRINITY_DN30104_c2_g3_i1	-7.45463	2.72571e-09	1.06052e-06
AB7DTRINITY_DN29033_c0_g1_i4	-7.45163	1.92165e-07	4.56244e-05
AB7DTRINITY_DN31304_c3_g5_i1	-7.45118	5.6193e-11	3.45455e-08
AB7DTRINITY_DN17480_c0_g1_i1	-7.45108	1.66599e-05	0.00220383
BB7DTRINITY_DN14509_c0_g2_i1	-7.45095	1.65474e-09	6.93696e-07
AB7DTRINITY_DN25648_c0_g1_i1	-7.45084	1.94599e-07	4.60374e-05
AS7DTRINITY_DN8349_c0_g1_i2	-7.45037	8.71541e-16	3.47459e-12
AB7DTRINITY_DN31258_c2_g4_i1	-7.44916	1.89756e-15	5.98554e-12
AB7DTRINITY_DN31381_c2_g1_i1	-7.44839	2.46428e-05	0.0030916
AB7DTRINITY_DN30636_c2_g1_i1	-7.44534	0.0019326	0.122857
AB7DTRINITY_DN31373_c4_g4_i1	-7.44498	1.69394e-14	3.1608e-11
AB7DTRINITY_DN29577_c0_g1_i3	-7.44478	7.52411e-07	0.000149783
AB7DTRINITY_DN31315_c3_g3_i4	-7.44447	9.3631e-12	7.25405e-09
AB7DTRINITY_DN30245_c7_g2_i3	-7.44399	1.22013e-09	5.28251e-07
AB7DTRINITY_DN20004_c0_g1_i1	-7.44375	2.05815e-07	4.83453e-05
AB7DTRINITY_DN3956_c0_g1_i1	-7.4417	1.74643e-05	0.00229762
AB7DTRINITY_DN28815_c0_g1_i2	-7.4403	2.15048e-07	5.01585e-05
AB7DTRINITY_DN29677_c0_g1_i1	-7.44025	1.79305e-05	0.00235078
AB7DTRINITY_DN29956_c1_g1_i2	-7.43921	2.70552e-05	0.0033514
AB7DTRINITY_DN1543_c0_g1_i1	-7.43836	2.2306e-12	2.10025e-09
AB7DTRINITY_DN30368_c2_g8_i1	-7.43643	1.84533e-05	0.00241194
AB7DTRINITY_DN24311_c0_g1_i1	-7.4348	0.00206796	0.129566
AB7DTRINITY_DN8792_c0_g1_i1	-7.4348	0.00206796	0.129566
AB7DTRINITY_DN30718_c2_g6_i1	-7.43428	1.93408e-13	2.47566e-10
BS7DTRINITY_DN7239_c0_g1_i3	-7.43174	1.84992e-15	5.90558e-12
AB7DTRINITY_DN30519_c7_g3_i1	-7.43079	2.03642e-13	2.56942e-10
AB7DTRINITY_DN28514_c1_g2_i2	-7.43049	1.81878e-13	2.35079e-10
AB7DTRINITY_DN31057_c0_g4_i1	-7.43001	3.43605e-11	2.23693e-08
AB7DTRINITY_DN7384_c0_g1_i2	-7.42942	0.00104192	0.0748973
AB7DTRINITY_DN30787_c1_g3_i5	-7.42935	2.84035e-05	0.00349392
AB7DTRINITY_DN27626_c0_g1_i1	-7.42791	2.18983e-06	0.000381227
AB7DTRINITY_DN30752_c2_g2_i8	-7.42713	7.22072e-09	2.52405e-06
AB7DTRINITY_DN1608_c0_g1_i1	-7.42688	1.99222e-05	0.00257747
CB7DTRINITY_DN17690_c1_g2_i2	-7.4259	1.72498e-13	2.25152e-10
AB7DTRINITY_DN26525_c0_g1_i2	-7.42587	2.3691e-07	5.47277e-05
AB7DTRINITY_DN30192_c0_g1_i2	-7.42363	2.94974e-05	0.00361005
AB7DTRINITY_DN30483_c0_g1_i1	-7.41999	2.06194e-05	0.00265085
AB7DTRINITY_DN28304_c0_g1_i1	-7.41999	2.06194e-05	0.00265085
AB7DTRINITY_DN28967_c0_g2_i1	-7.41768	2.04632e-05	0.00263716
AB7DTRINITY_DN6712_c0_g1_i2	-7.41635	0.00288454	0.168533
AS4DTRINITY_DN4535_c0_g1_i2	-7.41033	2.22703e-05	0.00282202
AB7DTRINITY_DN30871_c0_g1_i5	-7.40898	2.34903e-12	2.19048e-09
AB7DTRINITY_DN29116_c0_g1_i3	-7.40869	2.73812e-07	6.22749e-05
AB7DTRINITY_DN27656_c0_g1_i3	-7.40782	8.80853e-11	5.07379e-08
AB7DTRINITY_DN85146_c0_g1_i1	-7.40543	1.83397e-07	4.3752e-05
AB7DTRINITY_DN23959_c0_g1_i1	-7.40221	0.000109659	0.0113128
AB7DTRINITY_DN26528_c0_g1_i3	-7.40218	3.50681e-05	0.00420253
AB7DTRINITY_DN30756_c3_g5_i2	-7.40218	0.00308225	0.17681
BB4DTRINITY_DN4981_c0_g1_i1	-7.40177	2.29262e-15	6.90298e-12
AB7DTRINITY_DN30352_c3_g3_i1	-7.40057	0.000111653	0.0114756
AB7DTRINITY_DN30889_c0_g1_i6	-7.39773	2.98225e-07	6.70788e-05
AB7DTRINITY_DN26213_c0_g1_i2	-7.39766	3.58478e-05	0.00429014
AB7DTRINITY_DN30810_c1_g2_i2	-7.3975	4.6568e-15	1.12171e-11
AB7DTRINITY_DN21888_c0_g1_i1	-7.39634	2.38721e-05	0.00300344
AB7DTRINITY_DN30109_c1_g1_i4	-7.39607	0.00303983	0.175338
AB7DTRINITY_DN29760_c0_g3_i9	-7.39585	7.10813e-15	1.56729e-11
AB7DTRINITY_DN30116_c0_g2_i1	-7.39453	3.90181e-13	4.52929e-10
AB7DTRINITY_DN25403_c0_g1_i3	-7.39417	3.83449e-09	1.43706e-06
AB7DTRINITY_DN23417_c0_g1_i1	-7.39332	1.34657e-08	4.34053e-06
AB7DTRINITY_DN28833_c1_g1_i1	-7.3905	0.00323041	0.1838
AB7DTRINITY_DN29048_c1_g1_i1	-7.38954	3.19853e-07	7.09796e-05
AS4DTRINITY_DN11439_c0_g1_i1	-7.3892	2.34877e-09	9.40089e-07
AB7DTRINITY_DN28539_c0_g1_i3	-7.3886	3.18833e-07	7.08672e-05
AB7DTRINITY_DN27250_c0_g1_i4	-7.3879	2.21531e-14	3.91319e-11
AB7DTRINITY_DN30429_c0_g1_i1	-7.3835	8.34904e-08	2.19029e-05
AB7DTRINITY_DN29000_c0_g1_i3	-7.38312	3.92281e-05	0.00464434
AB7DTRINITY_DN25911_c0_g1_i1	-7.38276	1.37679e-06	0.000254927
CB7DTRINITY_DN17437_c1_g9_i2	-7.38272	5.46418e-06	0.00083344
AB7DTRINITY_DN29739_c2_g1_i6	-7.38232	2.68548e-05	0.00333437
AB7DTRINITY_DN30340_c4_g7_i1	-7.38141	4.24369e-09	1.57262e-06
AB7DTRINITY_DN31282_c1_g3_i2	-7.38064	2.37585e-13	2.95546e-10
AB7DTRINITY_DN31349_c2_g2_i2	-7.37232	1.78326e-07	4.27214e-05
AB7DTRINITY_DN30881_c4_g1_i13	-7.37078	2.84242e-05	0.00349485
AB7DTRINITY_DN30347_c0_g1_i5	-7.3704	1.53884e-07	3.74758e-05
AB7DTRINITY_DN31012_c0_g2_i6	-7.36723	3.80019e-07	8.23987e-05
AB7DTRINITY_DN14896_c0_g1_i1	-7.36685	0.00354593	0.197591
AB7DTRINITY_DN29036_c0_g1_i2	-7.36667	4.33127e-05	0.00505787
AB7DTRINITY_DN11040_c0_g1_i2	-7.36653	2.95942e-05	0.00361689
AB7DTRINITY_DN30151_c2_g1_i2	-7.36524	6.34966e-15	1.46298e-11
AB7DTRINITY_DN30733_c5_g2_i3	-7.36432	3.86092e-07	8.33745e-05
AB7DTRINITY_DN31404_c10_g2_i1	-7.36276	1.37594e-06	0.000254927
AB7DTRINITY_DN31025_c3_g1_i4	-7.36229	3.36694e-13	3.98498e-10
AB7DTRINITY_DN29628_c3_g3_i4	-7.36022	5.51969e-14	8.55274e-11
AB7DTRINITY_DN31109_c1_g1_i4	-7.3572	6.64408e-11	3.9829e-08
AB7DTRINITY_DN30850_c3_g2_i4	-7.35706	8.03567e-14	1.16987e-10
AB7DTRINITY_DN1764_c0_g1_i1	-7.35679	4.09066e-07	8.7977e-05
BB7DTRINITY_DN16634_c0_g4_i4	-7.35454	1.29306e-12	1.3127e-09
AB7DTRINITY_DN31379_c4_g9_i1	-7.35446	1.51174e-15	5.05927e-12
AB7DTRINITY_DN20815_c0_g1_i1	-7.35375	0.00293705	0.170605
AB7DTRINITY_DN19045_c0_g1_i1	-7.35366	1.08243e-07	2.77106e-05
AB7DTRINITY_DN31162_c3_g4_i2	-7.35365	1.55885e-14	2.99918e-11
AB7DTRINITY_DN28576_c1_g1_i1	-7.35181	4.74371e-05	0.00547861
AB7DTRINITY_DN30647_c0_g3_i2	-7.35108	1.24597e-15	4.46132e-12
AB7DTRINITY_DN30127_c0_g2_i3	-7.34923	4.33473e-07	9.22878e-05
AB7DTRINITY_DN27211_c0_g1_i3	-7.34885	4.95553e-05	0.00568907
AS4DTRINITY_DN7910_c0_g1_i4	-7.34811	3.43057e-15	9.18158e-12
AB7DTRINITY_DN31347_c4_g2_i11	-7.34372	2.26924e-15	6.90298e-12
AB7DTRINITY_DN30243_c0_g3_i1	-7.3432	1.18352e-07	2.99228e-05
AB7DTRINITY_DN30316_c1_g4_i2	-7.34252	3.96305e-09	1.47688e-06
AB7DTRINITY_DN20292_c0_g1_i2	-7.34247	0.000157122	0.0153735
AB7DTRINITY_DN30308_c1_g2_i1	-7.33693	4.9043e-09	1.78743e-06
AB7DTRINITY_DN29492_c0_g1_i2	-7.33673	5.35572e-05	0.00605924
AB7DTRINITY_DN30718_c2_g2_i2	-7.33268	1.63552e-11	1.15561e-08
AB7DTRINITY_DN31254_c0_g4_i2	-7.33215	3.36444e-15	9.18158e-12
AB7DTRINITY_DN15928_c0_g1_i2	-7.33063	0.0040684	0.219898
AB7DTRINITY_DN30959_c3_g4_i2	-7.33058	6.09846e-12	4.97732e-09
AB7DTRINITY_DN30932_c1_g1_i5	-7.32751	2.31848e-06	0.000400988
[truncated: 4,525 more rows]
