# Supplementary material for: Transcriptome Analysis Reveals Key Pathways and Candidate Genes Controlling Seed Development and Size in Ricebean (Vigna umbellata)
Source: Front Genet. 2022 Jan 21;12:791355. doi: 10.3389/fgene.2021.791355 (PMC8815620; doi:10.3389/fgene.2021.791355)
Supplement: Supplementary file 9 [file Table5.xlsx]

## Sheet: B5_B10
Table S5 (A): List of rice bean genes differentially expressed in regulation pathway across the timepoint for bold genotype.
BinCode	BinName	ID	description	B5_B10
17.1.1.1.1	Protein biosynthesis.ribosome biogenesis.rRNA biosynthesis.rRNA transcription.rDNA chromatin transcription factor (NCL)	ab7dtrinity_dn25777_c0_g1_i2	rDNA chromatin transcription factor (NCL)	6.341
17.1.1.1.2	Protein biosynthesis.ribosome biogenesis.rRNA biosynthesis.rRNA transcription.rDNA transcriptional regulator (NOF1)	ab7dtrinity_dn23877_c0_g1_i5	rDNA transcriptional regulator (NOF1)	4.80941
17.1.1.2.1.5.2	Protein biosynthesis.ribosome biogenesis.rRNA biosynthesis.post-transcriptional rRNA modification.methylation.C/D small nucleolar ribonucleoprotein (snoRNP) rRNA methylation complex.snoRNP scaffold component Nop56	ab7dtrinity_dn30590_c0_g1_i1	snoRNP scaffold component Nop56 of snoRNP rRNA methylation complex	6.15011
17.1.2.1.1	Protein biosynthesis.ribosome biogenesis.large ribosomal subunit (LSU).LSU proteome.component RPL3	ab7dtrinity_dn26390_c0_g2_i1	component RPL3 of LSU proteome component	6.89424
17.1.2.1.1	Protein biosynthesis.ribosome biogenesis.large ribosomal subunit (LSU).LSU proteome.component RPL3	ab7dtrinity_dn29863_c0_g1_i3	component RPL3 of LSU proteome component	8.65172
17.1.2.1.10	Protein biosynthesis.ribosome biogenesis.large ribosomal subunit (LSU).LSU proteome.component RPL10a	ab7dtrinity_dn28576_c1_g1_i1	component RPL10a of LSU proteome component	7.45238
17.1.2.1.10	Protein biosynthesis.ribosome biogenesis.large ribosomal subunit (LSU).LSU proteome.component RPL10a	ab7dtrinity_dn28576_c1_g2_i1	component RPL10a of LSU proteome component	6.71795
17.1.2.1.11	Protein biosynthesis.ribosome biogenesis.large ribosomal subunit (LSU).LSU proteome.component RPL11	ab7dtrinity_dn30787_c1_g3_i5	component RPL11 of LSU proteome component	7.83696
17.1.2.1.11	Protein biosynthesis.ribosome biogenesis.large ribosomal subunit (LSU).LSU proteome.component RPL11	ab7dtrinity_dn30787_c1_g8_i2	component RPL11 of LSU proteome component	6.88816
17.1.2.1.13	Protein biosynthesis.ribosome biogenesis.large ribosomal subunit (LSU).LSU proteome.component RPL13	ab7dtrinity_dn85146_c0_g1_i1	component RPL13 of LSU proteome component	6.33484
17.1.2.1.14	Protein biosynthesis.ribosome biogenesis.large ribosomal subunit (LSU).LSU proteome.component RPL13a	as4dtrinity_dn10236_c0_g1_i1	component RPL13a of LSU proteome component	-3.12076
17.1.2.1.14	Protein biosynthesis.ribosome biogenesis.large ribosomal subunit (LSU).LSU proteome.component RPL13a	ab7dtrinity_dn27947_c0_g2_i1	component RPL13a of LSU proteome component	6.4556
17.1.2.1.15	Protein biosynthesis.ribosome biogenesis.large ribosomal subunit (LSU).LSU proteome.component RPL14	ab7dtrinity_dn31354_c1_g1_i1	component RPL14 of LSU proteome component	6.2686
17.1.2.1.16	Protein biosynthesis.ribosome biogenesis.large ribosomal subunit (LSU).LSU proteome.component RPL15	ab7dtrinity_dn30491_c0_g3_i3	component RPL15 of LSU proteome component	7.4821
17.1.2.1.16	Protein biosynthesis.ribosome biogenesis.large ribosomal subunit (LSU).LSU proteome.component RPL15	ab7dtrinity_dn30491_c0_g2_i1	component RPL15 of LSU proteome component	6.50222
17.1.2.1.17	Protein biosynthesis.ribosome biogenesis.large ribosomal subunit (LSU).LSU proteome.component RPL17	ab7dtrinity_dn30668_c2_g5_i2	component RPL17 of LSU proteome component	9.9561
17.1.2.1.18	Protein biosynthesis.ribosome biogenesis.large ribosomal subunit (LSU).LSU proteome.component RPL18	ab7dtrinity_dn30310_c2_g4_i1	component RPL18 of LSU proteome component	7.84265
17.1.2.1.19	Protein biosynthesis.ribosome biogenesis.large ribosomal subunit (LSU).LSU proteome.component RPL18a	ab7dtrinity_dn30402_c1_g2_i1	component RPL18a of LSU proteome component	6.30143
17.1.2.1.19	Protein biosynthesis.ribosome biogenesis.large ribosomal subunit (LSU).LSU proteome.component RPL18a	ab7dtrinity_dn30402_c1_g1_i4	component RPL18a of LSU proteome component	7.66831
17.1.2.1.2	Protein biosynthesis.ribosome biogenesis.large ribosomal subunit (LSU).LSU proteome.component RPL4	ab7dtrinity_dn29326_c0_g2_i1	component RPL4 of LSU proteome component	8.58699
17.1.2.1.20	Protein biosynthesis.ribosome biogenesis.large ribosomal subunit (LSU).LSU proteome.component RPL19	ab7dtrinity_dn30289_c0_g2_i1	component RPL19 of LSU proteome component	7.40458
17.1.2.1.20	Protein biosynthesis.ribosome biogenesis.large ribosomal subunit (LSU).LSU proteome.component RPL19	ab7dtrinity_dn30289_c0_g4_i1	component RPL19 of LSU proteome component	6.61315
17.1.2.1.21	Protein biosynthesis.ribosome biogenesis.large ribosomal subunit (LSU).LSU proteome.component RPL21	ab7dtrinity_dn25838_c0_g1_i1	component RPL21 of LSU proteome component	5.63539
17.1.2.1.22	Protein biosynthesis.ribosome biogenesis.large ribosomal subunit (LSU).LSU proteome.component RPL22	ab7dtrinity_dn30541_c4_g3_i2	component RPL22 of LSU proteome component	8.83279
17.1.2.1.23	Protein biosynthesis.ribosome biogenesis.large ribosomal subunit (LSU).LSU proteome.component RPL23	ab7dtrinity_dn30659_c3_g11_i2	component RPL23 of LSU proteome component	7.34164
17.1.2.1.25	Protein biosynthesis.ribosome biogenesis.large ribosomal subunit (LSU).LSU proteome.component RPL24	ab7dtrinity_dn1296_c0_g1_i1	component RPL24 of LSU proteome component	7.28939
17.1.2.1.26	Protein biosynthesis.ribosome biogenesis.large ribosomal subunit (LSU).LSU proteome.component RPL26	ab7dtrinity_dn17995_c0_g1_i1	component RPL26 of LSU proteome component	5.58464
17.1.2.1.26	Protein biosynthesis.ribosome biogenesis.large ribosomal subunit (LSU).LSU proteome.component RPL26	ab7dtrinity_dn54151_c0_g1_i1	component RPL26 of LSU proteome component	5.94593
17.1.2.1.3	Protein biosynthesis.ribosome biogenesis.large ribosomal subunit (LSU).LSU proteome.component RPL5	ab7dtrinity_dn31220_c0_g1_i1	component RPL5 of LSU proteome component	5.19555
17.1.2.1.3	Protein biosynthesis.ribosome biogenesis.large ribosomal subunit (LSU).LSU proteome.component RPL5	ab7dtrinity_dn31220_c0_g3_i3	component RPL5 of LSU proteome component	8.50527
17.1.2.1.31	Protein biosynthesis.ribosome biogenesis.large ribosomal subunit (LSU).LSU proteome.component RPL30	ab7dtrinity_dn26503_c0_g1_i1	component RPL30 of LSU proteome component	5.94034
17.1.2.1.31	Protein biosynthesis.ribosome biogenesis.large ribosomal subunit (LSU).LSU proteome.component RPL30	ab7dtrinity_dn14255_c0_g1_i1	component RPL30 of LSU proteome component	5.3782
17.1.2.1.32	Protein biosynthesis.ribosome biogenesis.large ribosomal subunit (LSU).LSU proteome.component RPL31	ab7dtrinity_dn28955_c0_g4_i1	component RPL31 of LSU proteome component	5.40043
17.1.2.1.33	Protein biosynthesis.ribosome biogenesis.large ribosomal subunit (LSU).LSU proteome.component RPL32	ab7dtrinity_dn30742_c2_g2_i1	component RPL32 of LSU proteome component	8.50047
17.1.2.1.36	Protein biosynthesis.ribosome biogenesis.large ribosomal subunit (LSU).LSU proteome.component RPL35a	ab7dtrinity_dn30009_c0_g5_i1	component RPL35a of LSU proteome component	5.62064
17.1.2.1.37	Protein biosynthesis.ribosome biogenesis.large ribosomal subunit (LSU).LSU proteome.component RPL36	ab7dtrinity_dn28235_c0_g1_i1	component RPL36 of LSU proteome component	4.91087
17.1.2.1.37	Protein biosynthesis.ribosome biogenesis.large ribosomal subunit (LSU).LSU proteome.component RPL36	cb4dtrinity_dn13614_c1_g1_i1	component RPL36 of LSU proteome component	-3.15544
17.1.2.1.37	Protein biosynthesis.ribosome biogenesis.large ribosomal subunit (LSU).LSU proteome.component RPL36	ab7dtrinity_dn28235_c0_g2_i1	component RPL36 of LSU proteome component	7.73336
17.1.2.1.39	Protein biosynthesis.ribosome biogenesis.large ribosomal subunit (LSU).LSU proteome.component RPL37	ab7dtrinity_dn26580_c0_g2_i1	component RPL37 of LSU proteome component	6.28274
17.1.2.1.39	Protein biosynthesis.ribosome biogenesis.large ribosomal subunit (LSU).LSU proteome.component RPL37	ab7dtrinity_dn29795_c0_g1_i2	component RPL37 of LSU proteome component	6.72062
17.1.2.1.4	Protein biosynthesis.ribosome biogenesis.large ribosomal subunit (LSU).LSU proteome.component RPL6	ab4dtrinity_dn10386_c1_g1_i1	component RPL6 of LSU proteome component	3.7636
17.1.2.1.4	Protein biosynthesis.ribosome biogenesis.large ribosomal subunit (LSU).LSU proteome.component RPL6	ab7dtrinity_dn27587_c0_g2_i1	component RPL6 of LSU proteome component	6.71203
17.1.2.1.40	Protein biosynthesis.ribosome biogenesis.large ribosomal subunit (LSU).LSU proteome.component RPL37a	cs4dtrinity_dn11401_c0_g2_i2	component RPL37a of LSU proteome component	2.11741
17.1.2.1.40	Protein biosynthesis.ribosome biogenesis.large ribosomal subunit (LSU).LSU proteome.component RPL37a	ab7dtrinity_dn30379_c3_g3_i1	component RPL37a of LSU proteome component	6.27595
17.1.2.1.40	Protein biosynthesis.ribosome biogenesis.large ribosomal subunit (LSU).LSU proteome.component RPL37a	ab7dtrinity_dn30379_c3_g11_i1	component RPL37a of LSU proteome component	7.19729
17.1.2.1.41	Protein biosynthesis.ribosome biogenesis.large ribosomal subunit (LSU).LSU proteome.component RPL38	ab7dtrinity_dn29473_c0_g5_i1	component RPL38 of LSU proteome component	5.95535
17.1.2.1.42	Protein biosynthesis.ribosome biogenesis.large ribosomal subunit (LSU).LSU proteome.component RPL39	ab7dtrinity_dn26918_c0_g2_i1	component RPL39 of LSU proteome component	4.5727
17.1.2.1.43	Protein biosynthesis.ribosome biogenesis.large ribosomal subunit (LSU).LSU proteome.component RPL40	ab7dtrinity_dn31108_c3_g14_i1	component RPL40 of LSU proteome component	5.84259
17.1.2.1.43	Protein biosynthesis.ribosome biogenesis.large ribosomal subunit (LSU).LSU proteome.component RPL40	ab7dtrinity_dn31210_c2_g10_i1	component RPL40 of LSU proteome component	7.11765
17.1.2.1.43	Protein biosynthesis.ribosome biogenesis.large ribosomal subunit (LSU).LSU proteome.component RPL40	ab7dtrinity_dn31108_c0_g1_i1	component RPL40 of LSU proteome component	6.32939
17.1.2.1.44	Protein biosynthesis.ribosome biogenesis.large ribosomal subunit (LSU).LSU proteome.component RPL41	bs4dtrinity_dn12245_c4_g1_i3	component RPL41 of LSU proteome component	2.66053
17.1.2.1.44	Protein biosynthesis.ribosome biogenesis.large ribosomal subunit (LSU).LSU proteome.component RPL41	bs4dtrinity_dn11404_c0_g1_i2	component RPL41 of LSU proteome component	-3.18476
17.1.2.1.44	Protein biosynthesis.ribosome biogenesis.large ribosomal subunit (LSU).LSU proteome.component RPL41	ab7dtrinity_dn30680_c3_g5_i2	component RPL41 of LSU proteome component	5.34311
17.1.2.1.45	Protein biosynthesis.ribosome biogenesis.large ribosomal subunit (LSU).LSU proteome.component RPP0	ab7dtrinity_dn23543_c0_g1_i1	component RPP0 of LSU proteome component	8.49242
17.1.2.1.46	Protein biosynthesis.ribosome biogenesis.large ribosomal subunit (LSU).LSU proteome.component RPP1	ab7dtrinity_dn10831_c0_g1_i1	component RPP1 of LSU proteome component	7.06717
17.1.2.1.46	Protein biosynthesis.ribosome biogenesis.large ribosomal subunit (LSU).LSU proteome.component RPP1	ab7dtrinity_dn9856_c0_g1_i2	component RPP1 of LSU proteome component	7.63486
17.1.2.1.47	Protein biosynthesis.ribosome biogenesis.large ribosomal subunit (LSU).LSU proteome.component RPP2	ab7dtrinity_dn29025_c1_g6_i1	component RPP2 of LSU proteome component	5.93147
17.1.2.1.47	Protein biosynthesis.ribosome biogenesis.large ribosomal subunit (LSU).LSU proteome.component RPP2	ab7dtrinity_dn29025_c1_g5_i1	component RPP2 of LSU proteome component	7.31656
17.1.2.1.48	Protein biosynthesis.ribosome biogenesis.large ribosomal subunit (LSU).LSU proteome.component RPP3	ab7dtrinity_dn28829_c0_g1_i1	component RPP3 of LSU proteome component	6.14464
17.1.2.1.5	Protein biosynthesis.ribosome biogenesis.large ribosomal subunit (LSU).LSU proteome.component RPL7	ab7dtrinity_dn27561_c0_g1_i2	component RPL7 of LSU proteome component	7.01451
17.1.2.1.5	Protein biosynthesis.ribosome biogenesis.large ribosomal subunit (LSU).LSU proteome.component RPL7	ab7dtrinity_dn27561_c0_g2_i1	component RPL7 of LSU proteome component	8.05185
17.1.2.1.6	Protein biosynthesis.ribosome biogenesis.large ribosomal subunit (LSU).LSU proteome.component RPL7a	ab7dtrinity_dn29990_c0_g4_i1	component RPL7a of LSU proteome component	7.58627
17.1.2.1.7	Protein biosynthesis.ribosome biogenesis.large ribosomal subunit (LSU).LSU proteome.component RPL8	ab7dtrinity_dn30873_c1_g5_i3	component RPL8 of LSU proteome component	6.43775
17.1.2.1.7	Protein biosynthesis.ribosome biogenesis.large ribosomal subunit (LSU).LSU proteome.component RPL8	ab7dtrinity_dn30873_c1_g11_i1	component RPL8 of LSU proteome component	8.24151
17.1.2.1.8	Protein biosynthesis.ribosome biogenesis.large ribosomal subunit (LSU).LSU proteome.component RPL9	ab7dtrinity_dn29340_c1_g2_i1	component RPL9 of LSU proteome component	6.28162
17.1.2.2.1.14	Protein biosynthesis.ribosome biogenesis.large ribosomal subunit (LSU).LSU processome.pre-60S ribosomal subunit nuclear assembly.regulatory GTPase (NOG1)	ab7dtrinity_dn29036_c0_g1_i2	NOG1 LSU processome regulatory GTPase	7.46744
17.1.2.2.1.15	Protein biosynthesis.ribosome biogenesis.large ribosomal subunit (LSU).LSU processome.pre-60S ribosomal subunit nuclear assembly.regulatory GTPase (NUG2)	ab7dtrinity_dn25207_c0_g1_i1	NUG2 LSU processome regulatory GTPase	6.8947
17.1.2.2.1.4	Protein biosynthesis.ribosome biogenesis.large ribosomal subunit (LSU).LSU processome.pre-60S ribosomal subunit nuclear assembly.assembly factor (RPF1)	ab7dtrinity_dn22833_c0_g1_i1	pre-60S ribosomal subunit assembly factor (RPF1)	6.11349
17.1.2.2.1.7	Protein biosynthesis.ribosome biogenesis.large ribosomal subunit (LSU).LSU processome.pre-60S ribosomal subunit nuclear assembly.assembly factor (NOP15)	ab7dtrinity_dn28018_c0_g1_i1	pre-60S ribosomal subunit assembly factor (NOP15)	6.76028
17.1.2.2.3.3	Protein biosynthesis.ribosome biogenesis.large ribosomal subunit (LSU).LSU processome.60S ribosomal subunit cytoplasmic maturation.maturation factor (NSA2)	ab7dtrinity_dn39147_c0_g1_i1	NSA2 LSU processome maturation factor	7.69717
17.1.2.2.3.7	Protein biosynthesis.ribosome biogenesis.large ribosomal subunit (LSU).LSU processome.60S ribosomal subunit cytoplasmic maturation.maturation factor (GDP1)	ab7dtrinity_dn14339_c0_g1_i2	GDP1 LSU processome maturation factor	6.61247
17.1.2.2.3.8	Protein biosynthesis.ribosome biogenesis.large ribosomal subunit (LSU).LSU processome.60S ribosomal subunit cytoplasmic maturation.ribosome assembly factor (eIF6)	ab7dtrinity_dn1404_c0_g1_i1	ribosome assembly factor (eIF6)	5.55119
17.1.3.1.10	Protein biosynthesis.ribosome biogenesis.small ribosomal subunit (SSU).SSU proteome.component RPS9	ab7dtrinity_dn31217_c0_g4_i3	component RPS9 of SSU proteome	3.24817
17.1.3.1.10	Protein biosynthesis.ribosome biogenesis.small ribosomal subunit (SSU).SSU proteome.component RPS9	ab7dtrinity_dn31217_c0_g1_i2	component RPS9 of SSU proteome	4.95287
17.1.3.1.11	Protein biosynthesis.ribosome biogenesis.small ribosomal subunit (SSU).SSU proteome.component RPS10	ab7dtrinity_dn30209_c0_g1_i1	component RPS10 of SSU proteome	6.35564
17.1.3.1.12	Protein biosynthesis.ribosome biogenesis.small ribosomal subunit (SSU).SSU proteome.component RPS11	ab7dtrinity_dn29902_c1_g6_i1	component RPS11 of SSU proteome	7.45244
17.1.3.1.15	Protein biosynthesis.ribosome biogenesis.small ribosomal subunit (SSU).SSU proteome.component RPS14	ab7dtrinity_dn30437_c0_g2_i3	component RPS14 of SSU proteome	3.68952
17.1.3.1.15	Protein biosynthesis.ribosome biogenesis.small ribosomal subunit (SSU).SSU proteome.component RPS14	ab7dtrinity_dn30437_c0_g3_i1	component RPS14 of SSU proteome	5.16956
17.1.3.1.16	Protein biosynthesis.ribosome biogenesis.small ribosomal subunit (SSU).SSU proteome.component RPS15	ab7dtrinity_dn29738_c0_g2_i2	component RPS15 of SSU proteome	6.63247
17.1.3.1.16	Protein biosynthesis.ribosome biogenesis.small ribosomal subunit (SSU).SSU proteome.component RPS15	ab7dtrinity_dn29738_c0_g3_i1	component RPS15 of SSU proteome	3.6056
17.1.3.1.17	Protein biosynthesis.ribosome biogenesis.small ribosomal subunit (SSU).SSU proteome.component RPS15a	ab7dtrinity_dn30226_c1_g3_i1	component RPS15a of SSU proteome	8.59391
17.1.3.1.18	Protein biosynthesis.ribosome biogenesis.small ribosomal subunit (SSU).SSU proteome.component RPS16	ab7dtrinity_dn30277_c0_g1_i2	component RPS16 of SSU proteome	7.54259
17.1.3.1.19	Protein biosynthesis.ribosome biogenesis.small ribosomal subunit (SSU).SSU proteome.component RPS17	ab7dtrinity_dn16462_c0_g1_i2	component RPS17 of SSU proteome	6.18115
17.1.3.1.19	Protein biosynthesis.ribosome biogenesis.small ribosomal subunit (SSU).SSU proteome.component RPS17	ab7dtrinity_dn63580_c0_g1_i1	component RPS17 of SSU proteome	7.2226
17.1.3.1.2	Protein biosynthesis.ribosome biogenesis.small ribosomal subunit (SSU).SSU proteome.component RPS2	ab7dtrinity_dn30337_c0_g1_i2	component RPS2 of SSU proteome	7.49509
17.1.3.1.20	Protein biosynthesis.ribosome biogenesis.small ribosomal subunit (SSU).SSU proteome.component RPS18	ab7dtrinity_dn29937_c0_g6_i1	component RPS18 of SSU proteome	7.05126
17.1.3.1.21	Protein biosynthesis.ribosome biogenesis.small ribosomal subunit (SSU).SSU proteome.component RPS19	bs7dtrinity_dn11337_c0_g1_i2	component RPS19 of SSU proteome	3.48152
17.1.3.1.21	Protein biosynthesis.ribosome biogenesis.small ribosomal subunit (SSU).SSU proteome.component RPS19	ab7dtrinity_dn30805_c1_g6_i1	component RPS19 of SSU proteome	9.04192
17.1.3.1.23	Protein biosynthesis.ribosome biogenesis.small ribosomal subunit (SSU).SSU proteome.component RPS21	ab7dtrinity_dn26870_c0_g1_i1	component RPS21 of SSU proteome	6.33037
17.1.3.1.23	Protein biosynthesis.ribosome biogenesis.small ribosomal subunit (SSU).SSU proteome.component RPS21	ab7dtrinity_dn11750_c0_g1_i1	component RPS21 of SSU proteome	6.02457
17.1.3.1.24	Protein biosynthesis.ribosome biogenesis.small ribosomal subunit (SSU).SSU proteome.component RPS23	ab7dtrinity_dn29981_c1_g4_i3	component RPS23 of SSU proteome	3.66651
17.1.3.1.24	Protein biosynthesis.ribosome biogenesis.small ribosomal subunit (SSU).SSU proteome.component RPS23	ab7dtrinity_dn29981_c1_g1_i1	component RPS23 of SSU proteome	5.77685
17.1.3.1.24	Protein biosynthesis.ribosome biogenesis.small ribosomal subunit (SSU).SSU proteome.component RPS23	ab7dtrinity_dn29981_c1_g5_i1	component RPS23 of SSU proteome	7.30337
17.1.3.1.25	Protein biosynthesis.ribosome biogenesis.small ribosomal subunit (SSU).SSU proteome.component RPS24	ab7dtrinity_dn13354_c0_g1_i1	component RPS24 of SSU proteome	6.07159
17.1.3.1.26	Protein biosynthesis.ribosome biogenesis.small ribosomal subunit (SSU).SSU proteome.component RPS25	ab7dtrinity_dn30391_c0_g4_i4	component RPS25 of SSU proteome	7.32256
17.1.3.1.27	Protein biosynthesis.ribosome biogenesis.small ribosomal subunit (SSU).SSU proteome.component RPS26	ab7dtrinity_dn29397_c0_g3_i2	component RPS26 of SSU proteome	6.96096
17.1.3.1.29	Protein biosynthesis.ribosome biogenesis.small ribosomal subunit (SSU).SSU proteome.component RPS27a	ab7dtrinity_dn31108_c3_g12_i1	component RPS27a of SSU proteome	6.81756
17.1.3.1.3	Protein biosynthesis.ribosome biogenesis.small ribosomal subunit (SSU).SSU proteome.component RPS3	ab7dtrinity_dn30243_c0_g3_i1	component RPS3 of SSU proteome	6.0423
17.1.3.1.30	Protein biosynthesis.ribosome biogenesis.small ribosomal subunit (SSU).SSU proteome.component RPS28	ab7dtrinity_dn29631_c1_g2_i2	component RPS28 of SSU proteome	7.15441
17.1.3.1.31	Protein biosynthesis.ribosome biogenesis.small ribosomal subunit (SSU).SSU proteome.component RPS29	ab7dtrinity_dn69250_c0_g1_i1	component RPS29 of SSU proteome	6.83385
17.1.3.1.4	Protein biosynthesis.ribosome biogenesis.small ribosomal subunit (SSU).SSU proteome.component RPS3a	ab7dtrinity_dn31050_c5_g2_i2	component RPS3a of SSU proteome	6.90417
17.1.3.1.5	Protein biosynthesis.ribosome biogenesis.small ribosomal subunit (SSU).SSU proteome.component RPS4	ab7dtrinity_dn30445_c0_g1_i1	component RPS4 of SSU proteome	8.0411
17.1.3.1.5	Protein biosynthesis.ribosome biogenesis.small ribosomal subunit (SSU).SSU proteome.component RPS4	ab7dtrinity_dn30445_c0_g2_i2	component RPS4 of SSU proteome	5.97419
17.1.3.1.6	Protein biosynthesis.ribosome biogenesis.small ribosomal subunit (SSU).SSU proteome.component RPS5	ab7dtrinity_dn26916_c0_g1_i1	component RPS5 of SSU proteome	8.96487
17.1.3.1.7	Protein biosynthesis.ribosome biogenesis.small ribosomal subunit (SSU).SSU proteome.component RPS6	ab7dtrinity_dn30482_c0_g2_i2	component RPS6 of SSU proteome	8.61155
17.1.3.1.8	Protein biosynthesis.ribosome biogenesis.small ribosomal subunit (SSU).SSU proteome.component RPS7	ab7dtrinity_dn27679_c0_g1_i1	component RPS7 of SSU proteome	7.03148
17.1.3.1.8	Protein biosynthesis.ribosome biogenesis.small ribosomal subunit (SSU).SSU proteome.component RPS7	ab7dtrinity_dn27679_c0_g2_i2	component RPS7 of SSU proteome	7.32717
17.1.3.1.9	Protein biosynthesis.ribosome biogenesis.small ribosomal subunit (SSU).SSU proteome.component RPS8	ab7dtrinity_dn30470_c11_g2_i1	component RPS8 of SSU proteome	7.22907
17.1.3.2.1.2.1	Protein biosynthesis.ribosome biogenesis.small ribosomal subunit (SSU).SSU processome.pre-40S ribosomal subunit nuclear assembly.UtpA module.assembly factor (UTP4/PCN)	ab7dtrinity_dn22305_c0_g1_i1	SSU processome assembly factor (UTP4/PCN)	6.45846
17.2.1	Protein biosynthesis.aminoacyl-tRNA synthetase activities.alanine-tRNA ligase	ab7dtrinity_dn24461_c0_g1_i1	alanine-tRNA ligase	6.55077
17.2.10	Protein biosynthesis.aminoacyl-tRNA synthetase activities.histidine-tRNA ligase	ab7dtrinity_dn10932_c0_g1_i1	histidine-tRNA ligase	5.71113
17.2.14	Protein biosynthesis.aminoacyl-tRNA synthetase activities.methionine-tRNA ligase	ab7dtrinity_dn21508_c0_g1_i1	methionine-tRNA ligase	4.82639
17.2.16.2	Protein biosynthesis.aminoacyl-tRNA synthetase activities.phenylalanine-tRNA ligase heterodimer.subunit beta	ab7dtrinity_dn85568_c0_g1_i1	subunit beta of phenylalanine-tRNA ligase complex	5.47497
17.2.17	Protein biosynthesis.aminoacyl-tRNA synthetase activities.proline-tRNA ligase	ab7dtrinity_dn18929_c0_g2_i1	proline-tRNA ligase	6.26403
17.2.20	Protein biosynthesis.aminoacyl-tRNA synthetase activities.tryptophan-tRNA ligase	ab7dtrinity_dn41849_c0_g1_i1	tryptophan-tRNA ligase	6.43067
17.2.22	Protein biosynthesis.aminoacyl-tRNA synthetase activities.valine-tRNA ligase	bs7d1trinity_dn10702_c7_g2_i1	valine-tRNA ligase	4.76968
17.2.3	Protein biosynthesis.aminoacyl-tRNA synthetase activities.asparagine-tRNA ligase	ab7dtrinity_dn29395_c0_g1_i3	asparagine-tRNA ligase	7.95587
17.2.7	Protein biosynthesis.aminoacyl-tRNA synthetase activities.glutamate-tRNA ligase	ab7dtrinity_dn5514_c0_g1_i1	glutamate-tRNA ligase	5.36101
17.3.1.1.1	Protein biosynthesis.mRNA quality control.Exon Junction complex (EJC).core components.helicase component eIF4A3	ab7dtrinity_dn20229_c0_g1_i1	helicase component eIF4A3 of RNA quality control Exon Junction complex	7.00747
17.3.1.2.4	Protein biosynthesis.mRNA quality control.Exon Junction complex (EJC).peripheral components.component ACINUS	ab7dtrinity_dn30005_c2_g4_i3	component ACINUS of RNA quality control Exon Junction complex	8.43605
17.3.2.1.1	Protein biosynthesis.mRNA quality control.NMD Nonsense-Mediated Decay.eRF1-eRF3 aberrant mRNA detection complex.component eRF1	ab7dtrinity_dn26516_c0_g1_i1	eRF1 peptide release factor	6.51137
17.3.2.1.2	Protein biosynthesis.mRNA quality control.NMD Nonsense-Mediated Decay.eRF1-eRF3 aberrant mRNA detection complex.GTPase component eRF3	ab7dtrinity_dn29602_c0_g2_i3	eRF3 peptide release factor	7.32082
17.3.2.3	Protein biosynthesis.mRNA quality control.NMD Nonsense-Mediated Decay.effector protein (UPF1)	ab7dtrinity_dn29811_c0_g1_i6	UPF1 Nonsense-Mediated mRNA Decay effector protein	5.94217
17.3.3.1.1	Protein biosynthesis.mRNA quality control.NGD No-Go Decay.DOM34-HBS1 aberrant mRNA detection complex.component DOM34/LML1	bs4dtrinity_dn20322_c0_g1_i1	component DOM34 of DOM34-HBS1 aberrant mRNA detection complex	-2.52585
17.4.1.1.1	Protein biosynthesis.translation initiation.Pre-Initiation Complex (PIC) module.eIF1 PIC assembly factor activity.assembly factor (eIF1)	ab7dtrinity_dn29628_c3_g3_i4	assembly factor (eIF1) of eIF1	7.34465
17.4.1.1.2	Protein biosynthesis.translation initiation.Pre-Initiation Complex (PIC) module.eIF1 PIC assembly factor activity.assembly factor (eIF1A)	ab7dtrinity_dn26241_c0_g1_i1	assembly factor (eIF1A) of eIF1	6.55883
17.4.1.2.1.3	Protein biosynthesis.translation initiation.Pre-Initiation Complex (PIC) module.eIF2 Met-tRNA binding factor activity.eIF2 Met-tRNA binding factor complex.component eIF2-gamma	ab7dtrinity_dn29120_c0_g2_i1	component eIF2-gamma of eIF2 Met-tRNA binding factor complex	7.17276
17.4.1.2.4	Protein biosynthesis.translation initiation.Pre-Initiation Complex (PIC) module.eIF2 Met-tRNA binding factor activity.eIF2-regulatory factor (eIF5C)	ab7dtrinity_dn30417_c5_g3_i1	eIF2-regulatory factor (eIF5C)	6.82556
17.4.1.3.1	Protein biosynthesis.translation initiation.Pre-Initiation Complex (PIC) module.eIF3 mRNA-to-PIC binding complex.component eIF3a	ab7dtrinity_dn22713_c0_g1_i1	component eIF3a of eIF3 mRNA-to-PIC binding complex	3.94785
17.4.1.3.13	Protein biosynthesis.translation initiation.Pre-Initiation Complex (PIC) module.eIF3 mRNA-to-PIC binding complex.component eIF3m	ab7dtrinity_dn74302_c0_g1_i1	component eIF3m of eIF3 mRNA-to-PIC binding complex	7.57097
17.4.1.3.8	Protein biosynthesis.translation initiation.Pre-Initiation Complex (PIC) module.eIF3 mRNA-to-PIC binding complex.component eIF3h	ab7dtrinity_dn24080_c0_g1_i1	component eIF3h of eIF3 mRNA-to-PIC binding complex	5.46926
17.4.2.1	Protein biosynthesis.translation initiation.mRNA loading.mRNA unwinding factor (eIF4A)	ab7dtrinity_dn30952_c1_g5_i3	mRNA unwinding factor (eIF4A)	7.58376
17.4.2.4.2	Protein biosynthesis.translation initiation.mRNA loading.eIF-iso4F unwinding complex.component eIF-iso4G	ab7dtrinity_dn30144_c1_g1_i3	component eIF-iso4G of eIF-iso4F unwinding complex	6.36843
17.4.2.4.2	Protein biosynthesis.translation initiation.mRNA loading.eIF-iso4F unwinding complex.component eIF-iso4G	ab7dtrinity_dn30144_c1_g2_i1	component eIF-iso4G of eIF-iso4F unwinding complex	4.66484
17.4.2.5	Protein biosynthesis.translation initiation.mRNA loading.mRNA poly-A-tail binding factor (PABP)	cb7dtrinity_dn17541_c0_g2_i3	mRNA poly-A-tail binding factor (PABP)	2.2974
17.4.2.5	Protein biosynthesis.translation initiation.mRNA loading.mRNA poly-A-tail binding factor (PABP)	bs7dtrinity_dn12036_c0_g4_i1	mRNA poly-A-tail binding factor (PABP)	3.02226
17.4.2.5	Protein biosynthesis.translation initiation.mRNA loading.mRNA poly-A-tail binding factor (PABP)	ab7dtrinity_dn28514_c1_g2_i2	mRNA poly-A-tail binding factor (PABP)	8.69924
17.4.2.5	Protein biosynthesis.translation initiation.mRNA loading.mRNA poly-A-tail binding factor (PABP)	ab7dtrinity_dn31119_c2_g4_i1	mRNA poly-A-tail binding factor (PABP)	6.57575
17.4.2.6	Protein biosynthesis.translation initiation.mRNA loading.RNA-cap-binding factor (4EHP)	ab7dtrinity_dn22636_c0_g1_i1	RNA-cap-binding factor (4EHP)	6.07159
17.4.3.2	Protein biosynthesis.translation initiation.eIF2A-eIF5B initiator tRNA carrier complex.Met-tRNA positioning component eIF5B	ab7dtrinity_dn1826_c0_g1_i1	Met-tRNA positioning component eIF5B of initiator tRNA carrier complex	5.31224
17.5.1.1	Protein biosynthesis.translation elongation.eEF1 aminoacyl-tRNA binding factor activity.aminoacyl-tRNA binding factor (eEF1A)	cb7dtrinity_dn9677_c0_g1_i1	aminoacyl-tRNA binding factor (eEF1A)	4.02381
17.5.1.1	Protein biosynthesis.translation elongation.eEF1 aminoacyl-tRNA binding factor activity.aminoacyl-tRNA binding factor (eEF1A)	ab7dtrinity_dn30767_c2_g4_i1	aminoacyl-tRNA binding factor (eEF1A)	7.35535
17.5.1.2.1	Protein biosynthesis.translation elongation.eEF1 aminoacyl-tRNA binding factor activity.eEF1B eEF1A-GDP-recycling complex.component eEF1B-beta/-delta	ab7dtrinity_dn30253_c0_g1_i1	component eEF1B-beta/-delta of eEF1B eEF1A-GDP-recycling complex	8.04564
17.5.1.2.1	Protein biosynthesis.translation elongation.eEF1 aminoacyl-tRNA binding factor activity.eEF1B eEF1A-GDP-recycling complex.component eEF1B-beta/-delta	ab7dtrinity_dn29333_c2_g1_i1	component eEF1B-beta/-delta of eEF1B eEF1A-GDP-recycling complex	8.0484
17.5.1.2.2	Protein biosynthesis.translation elongation.eEF1 aminoacyl-tRNA binding factor activity.eEF1B eEF1A-GDP-recycling complex.component eEF1B-gamma	ab7dtrinity_dn28741_c0_g1_i1	component eEF1B-gamma of eEF1B eEF1A-GDP-recycling complex	8.92558
17.5.2.1	Protein biosynthesis.translation elongation.eEF2 mRNA-translocation factor activity.mRNA-translocation factor (eEF2)	ab7dtrinity_dn30956_c0_g3_i4	mRNA-translocation factor (eEF2)	5.89535
17.5.3.1	Protein biosynthesis.translation elongation.eEF5 poly-P/G elongation factor activity.poly-P/G elongation factor (eEF5/eIF5A)	ab7dtrinity_dn29122_c0_g3_i1	poly-P/G elongation factor (eEF5/eIF5A)	6.0535
17.5.3.1	Protein biosynthesis.translation elongation.eEF5 poly-P/G elongation factor activity.poly-P/G elongation factor (eEF5/eIF5A)	ab7dtrinity_dn27757_c0_g1_i1	poly-P/G elongation factor (eEF5/eIF5A)	8.9607
17.6.1	Protein biosynthesis.translation termination.ribosome recycling factor (RLI/ABCE)	ab7dtrinity_dn25639_c0_g1_i9	ribosome recycling factor (RLI/ABCE)	6.54092
17.7.1.1.1	Protein biosynthesis.organelle machinery.mitochondrial ribosome.large ribosomal subunit proteome.component mtRPL1	bs7d1trinity_dn8743_c0_g1_i1	component mtRPL1 of large ribosomal subunit proteome	3.05028
17.7.1.1.2	Protein biosynthesis.organelle machinery.mitochondrial ribosome.large ribosomal subunit proteome.component mtRPL2-N-terminal	ab7dtrinity_dn31067_c0_g2_i12	component mtRPL2-N-terminal of large ribosomal subunit proteome	7.4006
17.7.1.1.6	Protein biosynthesis.organelle machinery.mitochondrial ribosome.large ribosomal subunit proteome.component mtRPL5	ab7dtrinity_dn31371_c0_g2_i2	component mtRPL5 of large ribosomal subunit proteome	4.30076
17.7.1.2.11	Protein biosynthesis.organelle machinery.mitochondrial ribosome.small ribosomal subunit proteome.component mtRPS13|psRPS13	ab7dtrinity_dn31361_c1_g4_i2	component mtRPS13|psRPS13 of small ribosomal subunit proteome	7.62789
17.7.1.2.12	Protein biosynthesis.organelle machinery.mitochondrial ribosome.small ribosomal subunit proteome.component mtRPS14	ab7dtrinity_dn31371_c0_g2_i2	component mtRPS14 of small ribosomal subunit proteome	4.30076
17.7.1.2.17	Protein biosynthesis.organelle machinery.mitochondrial ribosome.small ribosomal subunit proteome.component mtRPS19	ab7dtrinity_dn31398_c6_g2_i2	component mtRPS19 of small ribosomal subunit proteome	4.36183
17.7.1.2.18	Protein biosynthesis.organelle machinery.mitochondrial ribosome.small ribosomal subunit proteome.component mtRPS21|psRPS21	ab7dtrinity_dn52428_c0_g1_i1	component mtRPS21|psRPS21 of mitochondrial ribosome small ribosomal subunit proteome	5.28448
17.7.1.2.3	Protein biosynthesis.organelle machinery.mitochondrial ribosome.small ribosomal subunit proteome.component mtRPS4	bs7d1trinity_dn10960_c1_g11_i2	component mtRPS4 of small ribosomal subunit proteome	-2.19377
17.7.2.1.10	Protein biosynthesis.organelle machinery.plastidial ribosome.large ribosomal subunit proteome.component psRPL12	ab7dtrinity_dn29961_c0_g1_i3	component psRPL12 of large ribosomal subunit proteome	5.58888
17.7.2.1.12	Protein biosynthesis.organelle machinery.plastidial ribosome.large ribosomal subunit proteome.component psRPL14	ab7dtrinity_dn31338_c3_g1_i10	component psRPL14 of large ribosomal subunit proteome	8.07721
17.7.2.1.14	Protein biosynthesis.organelle machinery.plastidial ribosome.large ribosomal subunit proteome.component psRPL16	ab7dtrinity_dn31338_c3_g1_i10	component psRPL16 of large ribosomal subunit proteome	8.07721
17.7.2.1.16	Protein biosynthesis.organelle machinery.plastidial ribosome.large ribosomal subunit proteome.component psRPL18	ab7dtrinity_dn7421_c0_g1_i1	component psRPL18 of large ribosomal subunit proteome	5.63549
17.7.2.1.18	Protein biosynthesis.organelle machinery.plastidial ribosome.large ribosomal subunit proteome.component psRPL20	ab7dtrinity_dn30980_c5_g3_i1	component psRPL20 of large ribosomal subunit proteome	9.31785
17.7.2.1.20	Protein biosynthesis.organelle machinery.plastidial ribosome.large ribosomal subunit proteome.component psRPL22	ab7dtrinity_dn31347_c4_g2_i11	component psRPL22 of large ribosomal subunit proteome	6.95436
17.7.2.1.21	Protein biosynthesis.organelle machinery.plastidial ribosome.large ribosomal subunit proteome.component psRPL23	ab7dtrinity_dn31347_c4_g2_i11	component psRPL23 of large ribosomal subunit proteome	6.95436
17.7.2.1.23	Protein biosynthesis.organelle machinery.plastidial ribosome.large ribosomal subunit proteome.component psRPL27	ab7dtrinity_dn28078_c0_g1_i1	component psRPL27 of large ribosomal subunit proteome	6.41638
17.7.2.1.24	Protein biosynthesis.organelle machinery.plastidial ribosome.large ribosomal subunit proteome.component psRPL28	ab7dtrinity_dn39414_c0_g1_i1	component psRPL28 of large ribosomal subunit proteome	6.18047
17.7.2.1.25	Protein biosynthesis.organelle machinery.plastidial ribosome.large ribosomal subunit proteome.component psRPL29	ab7dtrinity_dn4240_c0_g1_i1	component psRPL29 of large ribosomal subunit proteome	7.42908
17.7.2.1.26	Protein biosynthesis.organelle machinery.plastidial ribosome.large ribosomal subunit proteome.component psRPL31	ab7dtrinity_dn22724_c0_g1_i1	component psRPL31 of large ribosomal subunit proteome	6.2084
17.7.2.1.27	Protein biosynthesis.organelle machinery.plastidial ribosome.large ribosomal subunit proteome.component psRPL32	ab7dtrinity_dn31315_c3_g3_i4	component psRPL32 of large ribosomal subunit proteome	7.57894
17.7.2.1.28	Protein biosynthesis.organelle machinery.plastidial ribosome.large ribosomal subunit proteome.component psRPL33	ab7dtrinity_dn31373_c4_g9_i1	component psRPL33 of large ribosomal subunit proteome	8.52971
17.7.2.1.29	Protein biosynthesis.organelle machinery.plastidial ribosome.large ribosomal subunit proteome.component psRPL34	ab7dtrinity_dn14353_c0_g1_i1	component psRPL34 of large ribosomal subunit proteome	6.14097
17.7.2.1.30	Protein biosynthesis.organelle machinery.plastidial ribosome.large ribosomal subunit proteome.component psRPL35	ab7dtrinity_dn29934_c0_g1_i1	component psRPL35 of large ribosomal subunit proteome	6.03782
17.7.2.1.31	Protein biosynthesis.organelle machinery.plastidial ribosome.large ribosomal subunit proteome.component psRPL36	ab7dtrinity_dn31338_c3_g1_i10	component psRPL36 of large ribosomal subunit proteome	8.07721
17.7.2.1.4	Protein biosynthesis.organelle machinery.plastidial ribosome.large ribosomal subunit proteome.component psRPL4	ab7dtrinity_dn19555_c0_g1_i2	component psRPL4 of large ribosomal subunit proteome	5.72529
17.7.2.2.10	Protein biosynthesis.organelle machinery.plastidial ribosome.small ribosomal subunit proteome.component psRPS10	ab7dtrinity_dn23717_c0_g1_i1	component psRPS10 of small ribosomal subunit proteome	6.55215
17.7.2.2.11	Protein biosynthesis.organelle machinery.plastidial ribosome.small ribosomal subunit proteome.component psRPS11	ab7dtrinity_dn31338_c3_g1_i10	component psRPS11 of small ribosomal subunit proteome	8.07721
17.7.2.2.12	Protein biosynthesis.organelle machinery.plastidial ribosome.small ribosomal subunit proteome.component psRPS12	ab7dtrinity_dn31405_c5_g6_i1	component psRPS12 of small ribosomal subunit proteome	7.40138
17.7.2.2.13	Protein biosynthesis.organelle machinery.plastidial ribosome.small ribosomal subunit proteome.component psRPS13|mtRPS13	ab7dtrinity_dn31361_c1_g4_i2	component psRPS13|mtRPS13 of small ribosomal subunit proteome	7.62789
17.7.2.2.14	Protein biosynthesis.organelle machinery.plastidial ribosome.small ribosomal subunit proteome.component psRPS14	bb4dtrinity_dn13457_c0_g1_i1	component psRPS14 of small ribosomal subunit proteome	-2.00487
17.7.2.2.14	Protein biosynthesis.organelle machinery.plastidial ribosome.small ribosomal subunit proteome.component psRPS14	ab7dtrinity_dn31384_c0_g1_i6	component psRPS14 of small ribosomal subunit proteome	4.79026
17.7.2.2.15	Protein biosynthesis.organelle machinery.plastidial ribosome.small ribosomal subunit proteome.component psRPS15	ab7dtrinity_dn30928_c0_g2_i4	component psRPS15 of small ribosomal subunit proteome	4.06543
17.7.2.2.16	Protein biosynthesis.organelle machinery.plastidial ribosome.small ribosomal subunit proteome.component psRPS16	ab7dtrinity_dn31358_c2_g2_i6	component psRPS16 of small ribosomal subunit proteome	8.5278
17.7.2.2.18	Protein biosynthesis.organelle machinery.plastidial ribosome.small ribosomal subunit proteome.component psRPS18	ab7dtrinity_dn31373_c4_g9_i1	component psRPS18 of small ribosomal subunit proteome	8.52971
17.7.2.2.19	Protein biosynthesis.organelle machinery.plastidial ribosome.small ribosomal subunit proteome.component psRPS19	ab7dtrinity_dn31347_c4_g2_i11	component psRPS19 of small ribosomal subunit proteome	6.95436
17.7.2.2.2	Protein biosynthesis.organelle machinery.plastidial ribosome.small ribosomal subunit proteome.component psRPS2	ab7dtrinity_dn31397_c6_g1_i4	component psRPS2 of small ribosomal subunit proteome	4.38449
17.7.2.2.21	Protein biosynthesis.organelle machinery.plastidial ribosome.small ribosomal subunit proteome.component psRPS21|mtRPS21	ab7dtrinity_dn52428_c0_g1_i1	component psRPS21|mtRPS21 of small ribosomal subunit proteome	5.28448
17.7.2.2.3	Protein biosynthesis.organelle machinery.plastidial ribosome.small ribosomal subunit proteome.component psRPS3	ab7dtrinity_dn31338_c3_g1_i10	component psRPS3 of small ribosomal subunit proteome	8.07721
17.7.2.2.4	Protein biosynthesis.organelle machinery.plastidial ribosome.small ribosomal subunit proteome.component psRPS4	bb4dtrinity_dn13457_c0_g1_i1	component psRPS4 of small ribosomal subunit proteome	-2.00487
17.7.2.2.4	Protein biosynthesis.organelle machinery.plastidial ribosome.small ribosomal subunit proteome.component psRPS4	ab7dtrinity_dn31333_c4_g1_i3	component psRPS4 of small ribosomal subunit proteome	7.57315
17.7.2.2.4	Protein biosynthesis.organelle machinery.plastidial ribosome.small ribosomal subunit proteome.component psRPS4	ab7dtrinity_dn31384_c0_g5_i4	component psRPS4 of small ribosomal subunit proteome	3.55435
17.7.2.2.5	Protein biosynthesis.organelle machinery.plastidial ribosome.small ribosomal subunit proteome.component psRPS5	ab7dtrinity_dn26024_c0_g1_i2	component psRPS5 of small ribosomal subunit proteome	6.83343
17.7.2.2.6	Protein biosynthesis.organelle machinery.plastidial ribosome.small ribosomal subunit proteome.component psRPS6	ab7dtrinity_dn41859_c0_g1_i1	component psRPS6 of small ribosomal subunit proteome	5.6037
17.7.2.2.7	Protein biosynthesis.organelle machinery.plastidial ribosome.small ribosomal subunit proteome.component psRPS7	ab7dtrinity_dn31405_c5_g2_i2	component psRPS7 of small ribosomal subunit proteome	4.09247
17.7.2.2.8	Protein biosynthesis.organelle machinery.plastidial ribosome.small ribosomal subunit proteome.component psRPS8	ab7dtrinity_dn31338_c3_g1_i10	component psRPS8 of small ribosomal subunit proteome	8.07721
17.7.2.3.1	Protein biosynthesis.organelle machinery.plastidial ribosome.plastidial ribosome-associated proteins.hibernation-promoting factor (PSRP1)	ab7dtrinity_dn8997_c0_g1_i1	plastidial ribosome hibernation-promoting factor (PSRP1)	7.84265
17.7.3.2	Protein biosynthesis.organelle machinery.translation initiation.initiation factor (IF-1)	ab7dtrinity_dn31338_c3_g1_i10	IF-1 translation initiation factor	8.07721
17.7.3.3	Protein biosynthesis.organelle machinery.translation initiation.initiation factor (IF-2)	ab7dtrinity_dn30077_c2_g1_i2	IF-2 translation initiation factor	6.86196
17.7.3.4	Protein biosynthesis.organelle machinery.translation initiation.initiation factor (IF-3)	ab7dtrinity_dn22798_c0_g1_i3	IF-3 translation initiation factor	5.65086
17.7.4.1	Protein biosynthesis.organelle machinery.translation elongation.elongation factor (EF-Tu)	ab7dtrinity_dn27591_c1_g1_i1	EF-Tu translation elongation factor	7.43279
17.7.4.2	Protein biosynthesis.organelle machinery.translation elongation.elongation factor (EF-Ts)	ab7dtrinity_dn3217_c0_g1_i1	EF-Ts translation elongation factor	6.46153
21.1.1.1.1	Cell wall organisation.cellulose.cellulose synthase complex (CSC).CSC components.catalytic component CesA	as7dtrinity_dn10787_c3_g5_i1	catalytic component CesA of cellulose synthase complex	3.51065
21.1.1.1.1	Cell wall organisation.cellulose.cellulose synthase complex (CSC).CSC components.catalytic component CesA	bs7d1trinity_dn10624_c1_g9_i1	catalytic component CesA of cellulose synthase complex	2.33983
21.1.1.1.1	Cell wall organisation.cellulose.cellulose synthase complex (CSC).CSC components.catalytic component CesA	bs7dtrinity_dn11845_c1_g7_i1	catalytic component CesA of cellulose synthase complex	4.84364
21.1.1.1.1	Cell wall organisation.cellulose.cellulose synthase complex (CSC).CSC components.catalytic component CesA	cb7dtrinity_dn17428_c3_g5_i3	catalytic component CesA of cellulose synthase complex	4.21885
21.1.1.1.1	Cell wall organisation.cellulose.cellulose synthase complex (CSC).CSC components.catalytic component CesA	ab7dtrinity_dn31083_c0_g5_i7	catalytic component CesA of cellulose synthase complex	5.21671
21.1.1.1.1	Cell wall organisation.cellulose.cellulose synthase complex (CSC).CSC components.catalytic component CesA	ab7dtrinity_dn31083_c0_g1_i3	catalytic component CesA of cellulose synthase complex	4.77848
21.1.1.1.1	Cell wall organisation.cellulose.cellulose synthase complex (CSC).CSC components.catalytic component CesA	as7dtrinity_dn10787_c3_g4_i2	catalytic component CesA of cellulose synthase complex	4.31542
21.1.1.1.1	Cell wall organisation.cellulose.cellulose synthase complex (CSC).CSC components.catalytic component CesA	as4dtrinity_dn11563_c3_g14_i1	catalytic component CesA of cellulose synthase complex	4.36781
21.1.1.1.1	Cell wall organisation.cellulose.cellulose synthase complex (CSC).CSC components.catalytic component CesA	ab7dtrinity_dn31083_c0_g6_i2	catalytic component CesA of cellulose synthase complex	6.27137
21.1.1.1.1	Cell wall organisation.cellulose.cellulose synthase complex (CSC).CSC components.catalytic component CesA	ab7dtrinity_dn30942_c0_g2_i7	catalytic component CesA of cellulose synthase complex	5.25494
21.1.1.1.1	Cell wall organisation.cellulose.cellulose synthase complex (CSC).CSC components.catalytic component CesA	bs7d1trinity_dn10934_c0_g3_i2	catalytic component CesA of cellulose synthase complex	4.83015
21.1.1.1.2	Cell wall organisation.cellulose.cellulose synthase complex (CSC).CSC components.associated endo-1,4-beta-glucanase component KOR	bb7dtrinity_dn16639_c1_g1_i3	KOR-type cellulose synthase endo-1,4-beta-glucanase	2.41226
21.1.1.1.2	Cell wall organisation.cellulose.cellulose synthase complex (CSC).CSC components.associated endo-1,4-beta-glucanase component KOR	cb7dtrinity_dn16235_c9_g1_i3	KOR-type cellulose synthase endo-1,4-beta-glucanase	2.62908
21.1.1.1.2	Cell wall organisation.cellulose.cellulose synthase complex (CSC).CSC components.associated endo-1,4-beta-glucanase component KOR	cs4dtrinity_dn11401_c0_g2_i2	KOR-type cellulose synthase endo-1,4-beta-glucanase	2.11741
21.1.1.1.2	Cell wall organisation.cellulose.cellulose synthase complex (CSC).CSC components.associated endo-1,4-beta-glucanase component KOR	ab7dtrinity_dn30321_c0_g3_i3	KOR-type cellulose synthase endo-1,4-beta-glucanase	7.93174
21.1.1.1.2	Cell wall organisation.cellulose.cellulose synthase complex (CSC).CSC components.associated endo-1,4-beta-glucanase component KOR	bs7dtrinity_dn11774_c2_g1_i1	KOR-type cellulose synthase endo-1,4-beta-glucanase	2.65216
21.1.1.3.1	Cell wall organisation.cellulose.cellulose synthase complex (CSC).CSC trafficking.regulatory protein (SHOU4)	bs7dtrinity_dn10255_c0_g1_i2	SHOU4-type cellulose synthase CSC-interactive protein	2.04319
21.1.1.4.1	Cell wall organisation.cellulose.cellulose synthase complex (CSC).microtubule-dependent CSC insertion.microtubule-interacting protein (CC)	ab7dtrinity_dn21789_c0_g1_i1	microtubule-interacting component CC of cellulose synthase complex	5.95023
21.1.1.4.2	Cell wall organisation.cellulose.cellulose synthase complex (CSC).microtubule-dependent CSC insertion.regulatory protein (CSI)	ab7dtrinity_dn30862_c0_g2_i1	CSI-type cellulose synthase CSC-interactive protein	8.7919
21.1.1.4.3	Cell wall organisation.cellulose.cellulose synthase complex (CSC).microtubule-dependent CSC insertion.regulatory protein (CMU)	cb7dtrinity_dn11436_c0_g1_i3	regulatory protein (CMU) of microtubule-dependent CSC insertion	3.4042
21.1.1.4.3	Cell wall organisation.cellulose.cellulose synthase complex (CSC).microtubule-dependent CSC insertion.regulatory protein (CMU)	ab7dtrinity_dn19742_c0_g1_i2	regulatory protein (CMU) of microtubule-dependent CSC insertion	6.50222
21.1.1.4.3	Cell wall organisation.cellulose.cellulose synthase complex (CSC).microtubule-dependent CSC insertion.regulatory protein (CMU)	bs7dtrinity_dn12112_c0_g1_i1	regulatory protein (CMU) of microtubule-dependent CSC insertion	3.47548
21.1.1.4.3	Cell wall organisation.cellulose.cellulose synthase complex (CSC).microtubule-dependent CSC insertion.regulatory protein (CMU)	as4dtrinity_dn11875_c0_g1_i4	regulatory protein (CMU) of microtubule-dependent CSC insertion	3.31246
21.1.2.1	Cell wall organisation.cellulose.cellulose-hemicellulose network assembly.regulatory protein (CTL)	ab7dtrinity_dn23669_c0_g1_i1	CTL cellulose microfibrils and hemicellulose interaction protein	6.09056
21.1.2.1	Cell wall organisation.cellulose.cellulose-hemicellulose network assembly.regulatory protein (CTL)	ab4dtrinity_dn5249_c0_g1_i2	CTL cellulose microfibrils and hemicellulose interaction protein	4.80627
21.1.2.2	Cell wall organisation.cellulose.cellulose-hemicellulose network assembly.regulatory protein (COB)	cb7dtrinity_dn16444_c0_g3_i6	COB cellulose microfibrils and hemicellulose interaction protein	2.33321
21.1.2.2	Cell wall organisation.cellulose.cellulose-hemicellulose network assembly.regulatory protein (COB)	ab7dtrinity_dn24622_c0_g2_i2	COB cellulose microfibrils and hemicellulose interaction protein	7.012
21.1.2.2	Cell wall organisation.cellulose.cellulose-hemicellulose network assembly.regulatory protein (COB)	cb7dtrinity_dn16444_c0_g4_i3	COB cellulose microfibrils and hemicellulose interaction protein	4.51354
21.1.2.2	Cell wall organisation.cellulose.cellulose-hemicellulose network assembly.regulatory protein (COB)	as7dtrinity_dn9788_c1_g1_i1	COB cellulose microfibrils and hemicellulose interaction protein	4.65236
21.1.2.2	Cell wall organisation.cellulose.cellulose-hemicellulose network assembly.regulatory protein (COB)	bs7dtrinity_dn12026_c2_g4_i3	COB cellulose microfibrils and hemicellulose interaction protein	3.96685
21.1.2.2	Cell wall organisation.cellulose.cellulose-hemicellulose network assembly.regulatory protein (COB)	ab4dtrinity_dn10290_c0_g5_i1	COB cellulose microfibrils and hemicellulose interaction protein	4.37281
21.2.1.1.1	Cell wall organisation.hemicellulose.xyloglucan.biosynthesis.1,4-beta-glucan synthase (CSLC)	ab7dtrinity_dn30520_c3_g1_i1	1,4-beta-glucan synthase (CSLC)	5.96928
21.2.1.1.1	Cell wall organisation.hemicellulose.xyloglucan.biosynthesis.1,4-beta-glucan synthase (CSLC)	ab7dtrinity_dn29718_c1_g4_i1	1,4-beta-glucan synthase (CSLC)	7.68347
21.2.1.1.2	Cell wall organisation.hemicellulose.xyloglucan.biosynthesis.UDP-xylose-dependent 1,6-alpha-xylosyltransferase	ab7dtrinity_dn7251_c0_g1_i1	UDP-xylose-dependent 1,6-alpha-xylosyltransferase	7.7513
21.2.1.1.2	Cell wall organisation.hemicellulose.xyloglucan.biosynthesis.UDP-xylose-dependent 1,6-alpha-xylosyltransferase	ab7dtrinity_dn28300_c0_g1_i1	UDP-xylose-dependent 1,6-alpha-xylosyltransferase	8.41156
21.2.1.1.2	Cell wall organisation.hemicellulose.xyloglucan.biosynthesis.UDP-xylose-dependent 1,6-alpha-xylosyltransferase	bs7d1trinity_dn11089_c5_g11_i1	UDP-xylose-dependent 1,6-alpha-xylosyltransferase	3.5204
21.2.1.2.4	Cell wall organisation.hemicellulose.xyloglucan.modification and degradation.1,2-beta-galactosidase	ab7dtrinity_dn29762_c0_g1_i1	1,2-beta-galactosidase	7.38437
21.2.1.2.6	Cell wall organisation.hemicellulose.xyloglucan.modification and degradation.xyloglucan endotransglucosylase/hydrolase	cb4dtrinity_dn14234_c1_g1_i3	xyloglucan endotransglucosylase/hydrolase	-4.92613
21.2.1.2.6	Cell wall organisation.hemicellulose.xyloglucan.modification and degradation.xyloglucan endotransglucosylase/hydrolase	bb7dtrinity_dn14091_c1_g1_i3	xyloglucan endotransglucosylase/hydrolase	-2.98587
21.2.2.1.1	Cell wall organisation.hemicellulose.xylan.biosynthesis.galacturonosyltransferase	bs4dtrinity_dn12753_c0_g2_i1	galacturonosyltransferase	2.51635
21.2.2.1.1	Cell wall organisation.hemicellulose.xylan.biosynthesis.galacturonosyltransferase	bs7dtrinity_dn25478_c0_g1_i1	galacturonosyltransferase	3.11586
21.2.2.1.1	Cell wall organisation.hemicellulose.xylan.biosynthesis.galacturonosyltransferase	bb7dtrinity_dn20573_c0_g1_i1	galacturonosyltransferase	3.36459
21.2.2.1.1	Cell wall organisation.hemicellulose.xylan.biosynthesis.galacturonosyltransferase	ab7dtrinity_dn27588_c1_g1_i1	galacturonosyltransferase	6.43067
21.2.2.1.1	Cell wall organisation.hemicellulose.xylan.biosynthesis.galacturonosyltransferase	ab7dtrinity_dn52199_c0_g1_i1	galacturonosyltransferase	5.586
21.2.2.1.2.1	Cell wall organisation.hemicellulose.xylan.biosynthesis.glucuronosyltransferase activities.glucuronosyltransferase (GUX)	cb7dtrinity_dn15039_c0_g1_i3	glucuronosyltransferase (GUX)	3.09641
21.2.2.1.2.1	Cell wall organisation.hemicellulose.xylan.biosynthesis.glucuronosyltransferase activities.glucuronosyltransferase (GUX)	bs7dtrinity_dn10949_c0_g1_i4	glucuronosyltransferase (GUX)	3.13011
21.2.2.1.2.1	Cell wall organisation.hemicellulose.xylan.biosynthesis.glucuronosyltransferase activities.glucuronosyltransferase (GUX)	cb7dtrinity_dn14575_c0_g1_i2	glucuronosyltransferase (GUX)	2.51372
21.2.2.1.3.2	Cell wall organisation.hemicellulose.xylan.biosynthesis.xylosyltransferase activities.xylosyltransferase (IRX10)	ab4dtrinity_dn11007_c1_g3_i3	xylosyltransferase (IRX10)	2.20099
21.2.2.1.3.2	Cell wall organisation.hemicellulose.xylan.biosynthesis.xylosyltransferase activities.xylosyltransferase (IRX10)	bs7dtrinity_dn11316_c0_g1_i5	xylosyltransferase (IRX10)	2.30072
21.2.2.1.3.2	Cell wall organisation.hemicellulose.xylan.biosynthesis.xylosyltransferase activities.xylosyltransferase (IRX10)	cb7dtrinity_dn16573_c0_g2_i7	xylosyltransferase (IRX10)	2.21081
21.2.2.1.3.3	Cell wall organisation.hemicellulose.xylan.biosynthesis.xylosyltransferase activities.xylosyltransferase (IRX14)	bs7dtrinity_dn4087_c0_g1_i1	xylosyltransferase (IRX14)	2.14844
21.2.2.1.3.3	Cell wall organisation.hemicellulose.xylan.biosynthesis.xylosyltransferase activities.xylosyltransferase (IRX14)	cs4dtrinity_dn11068_c0_g12_i2	xylosyltransferase (IRX14)	2.24359
21.2.2.1.3.3	Cell wall organisation.hemicellulose.xylan.biosynthesis.xylosyltransferase activities.xylosyltransferase (IRX14)	ab7dtrinity_dn66407_c0_g1_i1	xylosyltransferase (IRX14)	4.59317
21.2.2.2.1	Cell wall organisation.hemicellulose.xylan.modification and degradation.O-acetyltransferase (RWA)	bs7d1trinity_dn10244_c3_g1_i1	O-acetyltransferase (RWA)	2.01274
21.2.2.2.2	Cell wall organisation.hemicellulose.xylan.modification and degradation.xylan O-acetyltransferase (XOAT)	bb4dtrinity_dn12737_c9_g2_i3	xylan O-acetyltransferase (XOAT)	2.50645
21.2.2.2.2	Cell wall organisation.hemicellulose.xylan.modification and degradation.xylan O-acetyltransferase (XOAT)	cb7dtrinity_dn16552_c2_g4_i1	xylan O-acetyltransferase (XOAT)	2.28843
21.2.2.2.2	Cell wall organisation.hemicellulose.xylan.modification and degradation.xylan O-acetyltransferase (XOAT)	cb7dtrinity_dn15880_c1_g1_i2	xylan O-acetyltransferase (XOAT)	4.11962
21.2.2.2.2	Cell wall organisation.hemicellulose.xylan.modification and degradation.xylan O-acetyltransferase (XOAT)	cb7dtrinity_dn16685_c1_g12_i1	xylan O-acetyltransferase (XOAT)	2.74029
21.2.2.2.2	Cell wall organisation.hemicellulose.xylan.modification and degradation.xylan O-acetyltransferase (XOAT)	bb7dtrinity_dn16120_c0_g2_i2	xylan O-acetyltransferase (XOAT)	4.34565
21.2.2.2.2	Cell wall organisation.hemicellulose.xylan.modification and degradation.xylan O-acetyltransferase (XOAT)	bs7dtrinity_dn11163_c1_g3_i1	xylan O-acetyltransferase (XOAT)	3.66661
21.2.2.2.2	Cell wall organisation.hemicellulose.xylan.modification and degradation.xylan O-acetyltransferase (XOAT)	ab7dtrinity_dn40312_c0_g1_i1	xylan O-acetyltransferase (XOAT)	4.17169
21.2.2.2.2	Cell wall organisation.hemicellulose.xylan.modification and degradation.xylan O-acetyltransferase (XOAT)	as4dtrinity_dn11327_c0_g1_i3	xylan O-acetyltransferase (XOAT)	2.56016
21.2.2.2.2	Cell wall organisation.hemicellulose.xylan.modification and degradation.xylan O-acetyltransferase (XOAT)	bs4dtrinity_dn6338_c0_g1_i2	xylan O-acetyltransferase (XOAT)	4.25003
21.2.2.2.2	Cell wall organisation.hemicellulose.xylan.modification and degradation.xylan O-acetyltransferase (XOAT)	cb7dtrinity_dn15880_c1_g2_i1	xylan O-acetyltransferase (XOAT)	2.69916
21.2.2.2.2	Cell wall organisation.hemicellulose.xylan.modification and degradation.xylan O-acetyltransferase (XOAT)	cb7dtrinity_dn16382_c3_g3_i4	xylan O-acetyltransferase (XOAT)	3.75594
21.2.2.2.2	Cell wall organisation.hemicellulose.xylan.modification and degradation.xylan O-acetyltransferase (XOAT)	as4dtrinity_dn11397_c5_g8_i2	xylan O-acetyltransferase (XOAT)	3.62222
21.2.2.2.2	Cell wall organisation.hemicellulose.xylan.modification and degradation.xylan O-acetyltransferase (XOAT)	ab7dtrinity_dn19132_c0_g1_i1	xylan O-acetyltransferase (XOAT)	2.34647
21.2.2.2.2	Cell wall organisation.hemicellulose.xylan.modification and degradation.xylan O-acetyltransferase (XOAT)	as7dtrinity_dn10418_c0_g1_i2	xylan O-acetyltransferase (XOAT)	2.59389
21.2.2.2.2	Cell wall organisation.hemicellulose.xylan.modification and degradation.xylan O-acetyltransferase (XOAT)	bb7dtrinity_dn12446_c0_g1_i2	xylan O-acetyltransferase (XOAT)	3.93132
21.2.2.2.2	Cell wall organisation.hemicellulose.xylan.modification and degradation.xylan O-acetyltransferase (XOAT)	bs7dtrinity_dn11109_c0_g1_i4	xylan O-acetyltransferase (XOAT)	2.30484
21.2.2.2.2	Cell wall organisation.hemicellulose.xylan.modification and degradation.xylan O-acetyltransferase (XOAT)	cs4dtrinity_dn11292_c4_g4_i4	xylan O-acetyltransferase (XOAT)	3.73396
21.2.2.2.3	Cell wall organisation.hemicellulose.xylan.modification and degradation.glucuronoxylan 4-O-methyltransferase	bb7dtrinity_dn12465_c0_g1_i1	glucuronoxylan 4-O-methyltransferase	2.0727
21.2.3.1.1.1	Cell wall organisation.hemicellulose.heteromannan.biosynthesis.mannan synthase activities.mannan synthase (CSLA)	ab7dtrinity_dn29182_c0_g1_i1	mannan synthase (CSLA)	6.85464
21.2.3.1.1.2	Cell wall organisation.hemicellulose.heteromannan.biosynthesis.mannan synthase activities.mannan synthase (CSLD)	ab7dtrinity_dn31057_c0_g10_i1	mannan synthase (CSLD)	7.94133
21.2.3.1.2	Cell wall organisation.hemicellulose.heteromannan.biosynthesis.mannan biosynthesis accessory protein	cs4dtrinity_dn10882_c0_g5_i4	mannan synthesis accessory protein	2.02412
21.2.3.1.2	Cell wall organisation.hemicellulose.heteromannan.biosynthesis.mannan biosynthesis accessory protein	bs7dtrinity_dn10968_c0_g2_i2	mannan synthesis accessory protein	2.12845
21.2.3.2.2	Cell wall organisation.hemicellulose.heteromannan.modification and degradation.endo-beta-1,4-mannanase	cs4dtrinity_dn12292_c1_g2_i2	endo-beta-1,4-mannanase	-2.12484
21.2.3.2.2	Cell wall organisation.hemicellulose.heteromannan.modification and degradation.endo-beta-1,4-mannanase	bs7dtrinity_dn11595_c1_g1_i2	endo-beta-1,4-mannanase	-2.19849
21.2.3.2.2	Cell wall organisation.hemicellulose.heteromannan.modification and degradation.endo-beta-1,4-mannanase	as4dtrinity_dn11898_c0_g1_i2	endo-beta-1,4-mannanase	-2.22634
21.3.1.1.3	Cell wall organisation.pectin.homogalacturonan.biosynthesis.methyltransferase (CGR)	ab7dtrinity_dn28599_c0_g1_i3	methyltransferase (CGR)	5.70212
21.3.1.2.1	Cell wall organisation.pectin.homogalacturonan.modification and degradation.pectin methylesterase	cb7dtrinity_dn15434_c0_g4_i1	pectin methylesterase	2.22756
21.3.1.2.1	Cell wall organisation.pectin.homogalacturonan.modification and degradation.pectin methylesterase	ab7dtrinity_dn29425_c0_g1_i1	pectin methylesterase	7.75275
21.3.1.2.1	Cell wall organisation.pectin.homogalacturonan.modification and degradation.pectin methylesterase	ab7dtrinity_dn26478_c0_g1_i1	pectin methylesterase	7.18827
21.3.1.2.1	Cell wall organisation.pectin.homogalacturonan.modification and degradation.pectin methylesterase	cb7dtrinity_dn17496_c0_g3_i1	pectin methylesterase	4.03741
21.3.1.2.1	Cell wall organisation.pectin.homogalacturonan.modification and degradation.pectin methylesterase	ab7dtrinity_dn30593_c1_g2_i3	pectin methylesterase	6.45935
21.3.1.2.1	Cell wall organisation.pectin.homogalacturonan.modification and degradation.pectin methylesterase	as7dtrinity_dn10622_c1_g1_i2	pectin methylesterase	3.22011
21.3.1.2.1	Cell wall organisation.pectin.homogalacturonan.modification and degradation.pectin methylesterase	bb7dtrinity_dn10144_c0_g1_i1	pectin methylesterase	4.40747
21.3.1.2.1	Cell wall organisation.pectin.homogalacturonan.modification and degradation.pectin methylesterase	bb4dtrinity_dn8635_c0_g1_i2	pectin methylesterase	2.1665
21.3.1.2.1	Cell wall organisation.pectin.homogalacturonan.modification and degradation.pectin methylesterase	cb4dtrinity_dn11282_c0_g1_i2	pectin methylesterase	-4.4159
21.3.2.1.1	Cell wall organisation.pectin.rhamnogalacturonan I.biosynthesis.rhamnosyltransferase	ab7dtrinity_dn30474_c3_g3_i4	rhamnosyltransferase	6.89252
21.3.2.1.3	Cell wall organisation.pectin.rhamnogalacturonan I.biosynthesis.beta-1,4-galactosyltransferase	ab7dtrinity_dn30556_c5_g6_i3	beta-1,4-galactosyltransferase	6.662
21.3.2.2.2	Cell wall organisation.pectin.rhamnogalacturonan I.modification and degradation.beta-galactosidase (BGAL)	as7dtrinity_dn10887_c6_g2_i2	beta-galactosidase (BGAL)	2.00397
21.3.2.2.2	Cell wall organisation.pectin.rhamnogalacturonan I.modification and degradation.beta-galactosidase (BGAL)	ab7dtrinity_dn30672_c2_g2_i4	beta-galactosidase (BGAL)	6.37227
21.3.2.2.2	Cell wall organisation.pectin.rhamnogalacturonan I.modification and degradation.beta-galactosidase (BGAL)	cb4dtrinity_dn14008_c1_g1_i2	beta-galactosidase (BGAL)	-2.93182
21.3.2.2.2	Cell wall organisation.pectin.rhamnogalacturonan I.modification and degradation.beta-galactosidase (BGAL)	cs4dtrinity_dn11600_c0_g3_i2	beta-galactosidase (BGAL)	-2.08201
21.3.2.2.2	Cell wall organisation.pectin.rhamnogalacturonan I.modification and degradation.beta-galactosidase (BGAL)	cb4dtrinity_dn14008_c1_g2_i1	beta-galactosidase (BGAL)	-2.98719
21.3.2.2.2	Cell wall organisation.pectin.rhamnogalacturonan I.modification and degradation.beta-galactosidase (BGAL)	ab7dtrinity_dn29762_c0_g1_i1	beta-galactosidase (BGAL)	7.38437
21.3.2.2.2	Cell wall organisation.pectin.rhamnogalacturonan I.modification and degradation.beta-galactosidase (BGAL)	bs4dtrinity_dn12377_c0_g4_i4	beta-galactosidase (BGAL)	-3.01741
21.3.2.2.3.2	Cell wall organisation.pectin.rhamnogalacturonan I.modification and degradation.alpha-L-arabinofuranosidase activities.bifunctional alpha-L-arabinofuranosidase and beta-D-xylosidase (BXL)	ab7dtrinity_dn29229_c1_g1_i2	bifunctional alpha-L-arabinofuranosidase and beta-D-xylosidase (BXL)	8.4776
21.3.2.2.3.2	Cell wall organisation.pectin.rhamnogalacturonan I.modification and degradation.alpha-L-arabinofuranosidase activities.bifunctional alpha-L-arabinofuranosidase and beta-D-xylosidase (BXL)	ab4dtrinity_dn1659_c0_g1_i1	bifunctional alpha-L-arabinofuranosidase and beta-D-xylosidase (BXL)	-2.26905
21.3.2.2.3.2	Cell wall organisation.pectin.rhamnogalacturonan I.modification and degradation.alpha-L-arabinofuranosidase activities.bifunctional alpha-L-arabinofuranosidase and beta-D-xylosidase (BXL)	ab7dtrinity_dn30353_c1_g9_i4	bifunctional alpha-L-arabinofuranosidase and beta-D-xylosidase (BXL)	6.92773
21.3.4.1.1	Cell wall organisation.pectin.xylogalacturonan.biosynthesis.xylogalacturonan xylosyltransferase	bs7dtrinity_dn11289_c1_g1_i3	xylogalacturonan xylosyltransferase	2.46333
21.3.4.1.1	Cell wall organisation.pectin.xylogalacturonan.biosynthesis.xylogalacturonan xylosyltransferase	ab4dtrinity_dn8507_c0_g1_i1	xylogalacturonan xylosyltransferase	3.65622
21.3.4.1.1	Cell wall organisation.pectin.xylogalacturonan.biosynthesis.xylogalacturonan xylosyltransferase	bs7dtrinity_dn8853_c0_g1_i1	xylogalacturonan xylosyltransferase	5.73401
21.3.4.1.1	Cell wall organisation.pectin.xylogalacturonan.biosynthesis.xylogalacturonan xylosyltransferase	bb7dtrinity_dn5732_c0_g1_i1	xylogalacturonan xylosyltransferase	2.38994
21.3.5.1.1	Cell wall organisation.pectin.modification and degradation.polygalacturonase activities.polygalacturonase (QRT2)	bb7dtrinity_dn8925_c0_g1_i1	polygalacturonase (QRT2)	5.2345
21.3.5.1.2	Cell wall organisation.pectin.modification and degradation.polygalacturonase activities.polygalacturonase (QRT3)	cb7dtrinity_dn12930_c0_g1_i2	polygalacturonase (QRT3)	2.30819
21.3.5.1.2	Cell wall organisation.pectin.modification and degradation.polygalacturonase activities.polygalacturonase (QRT3)	bs7d1trinity_dn5521_c0_g1_i1	polygalacturonase (QRT3)	3.02006
21.3.5.1.4	Cell wall organisation.pectin.modification and degradation.polygalacturonase activities.non-catalytic polygalacturonase regulator	cb7dtrinity_dn16917_c0_g2_i1	non-catalytic polygalacturonase regulator	3.03566
21.3.5.1.4	Cell wall organisation.pectin.modification and degradation.polygalacturonase activities.non-catalytic polygalacturonase regulator	ab7dtrinity_dn29881_c0_g1_i1	non-catalytic polygalacturonase regulator	9.36064
21.3.5.2	Cell wall organisation.pectin.modification and degradation.pectate lyase	ab7dtrinity_dn31160_c6_g4_i3	pectate lyase	4.29725
21.3.5.2	Cell wall organisation.pectin.modification and degradation.pectate lyase	as7dtrinity_dn10987_c2_g4_i1	pectate lyase	2.54119
21.3.5.2	Cell wall organisation.pectin.modification and degradation.pectate lyase	as4dtrinity_dn11351_c0_g5_i2	pectate lyase	-2.26079
21.3.5.2	Cell wall organisation.pectin.modification and degradation.pectate lyase	cb7dtrinity_dn17128_c1_g6_i1	pectate lyase	2.89901
21.3.5.2	Cell wall organisation.pectin.modification and degradation.pectate lyase	cb4dtrinity_dn10906_c0_g1_i1	pectate lyase	2.87827
21.3.5.2	Cell wall organisation.pectin.modification and degradation.pectate lyase	as4dtrinity_dn11368_c3_g2_i2	pectate lyase	2.95067
21.3.5.4	Cell wall organisation.pectin.modification and degradation.pectin acetylesterase	bb7dtrinity_dn16980_c7_g2_i5	pectin acetylesterase	5.5851
21.3.5.4	Cell wall organisation.pectin.modification and degradation.pectin acetylesterase	bs7d1trinity_dn11139_c4_g2_i3	pectin acetylesterase	5.30075
21.3.5.4	Cell wall organisation.pectin.modification and degradation.pectin acetylesterase	as7dtrinity_dn10793_c1_g2_i3	pectin acetylesterase	2.71316
21.3.5.4	Cell wall organisation.pectin.modification and degradation.pectin acetylesterase	bb7dtrinity_dn16980_c7_g1_i7	pectin acetylesterase	5.74011
21.3.5.4	Cell wall organisation.pectin.modification and degradation.pectin acetylesterase	bb4dtrinity_dn9658_c0_g1_i3	pectin acetylesterase	5.38562
21.3.5.4	Cell wall organisation.pectin.modification and degradation.pectin acetylesterase	cb7dtrinity_dn16899_c3_g7_i7	pectin acetylesterase	5.08116
21.4.1.1.2	Cell wall organisation.cell wall proteins.hydroxyproline-rich glycoprotein activities.arabinogalactan-protein (AGP) activities.lysine-rich AGP	ab7dtrinity_dn31408_c10_g3_i4	lysine-rich arabinogalactan protein	8.88601
21.4.1.1.3	Cell wall organisation.cell wall proteins.hydroxyproline-rich glycoprotein activities.arabinogalactan-protein (AGP) activities.fasciclin-type AGP (FLA)	cb7dtrinity_dn16789_c3_g3_i2	fasciclin-type arabinogalactan protein	2.36091
21.4.1.1.3	Cell wall organisation.cell wall proteins.hydroxyproline-rich glycoprotein activities.arabinogalactan-protein (AGP) activities.fasciclin-type AGP (FLA)	cs4dtrinity_dn12202_c2_g4_i1	fasciclin-type arabinogalactan protein	2.28725
21.4.1.1.3	Cell wall organisation.cell wall proteins.hydroxyproline-rich glycoprotein activities.arabinogalactan-protein (AGP) activities.fasciclin-type AGP (FLA)	bs7dtrinity_dn11110_c1_g2_i2	fasciclin-type arabinogalactan protein	2.41015
21.4.1.1.3	Cell wall organisation.cell wall proteins.hydroxyproline-rich glycoprotein activities.arabinogalactan-protein (AGP) activities.fasciclin-type AGP (FLA)	cs4dtrinity_dn10827_c1_g13_i1	fasciclin-type arabinogalactan protein	2.36257
21.4.1.1.3	Cell wall organisation.cell wall proteins.hydroxyproline-rich glycoprotein activities.arabinogalactan-protein (AGP) activities.fasciclin-type AGP (FLA)	as7dtrinity_dn7727_c0_g1_i3	fasciclin-type arabinogalactan protein	2.21517
21.4.1.1.3	Cell wall organisation.cell wall proteins.hydroxyproline-rich glycoprotein activities.arabinogalactan-protein (AGP) activities.fasciclin-type AGP (FLA)	bs7d1trinity_dn10283_c0_g4_i1	fasciclin-type arabinogalactan protein	2.63579
21.4.1.1.3	Cell wall organisation.cell wall proteins.hydroxyproline-rich glycoprotein activities.arabinogalactan-protein (AGP) activities.fasciclin-type AGP (FLA)	cb7dtrinity_dn14919_c0_g2_i3	fasciclin-type arabinogalactan protein	2.37766
21.4.1.1.3	Cell wall organisation.cell wall proteins.hydroxyproline-rich glycoprotein activities.arabinogalactan-protein (AGP) activities.fasciclin-type AGP (FLA)	ab7dtrinity_dn30873_c1_g8_i2	fasciclin-type arabinogalactan protein	7.27457
21.4.1.1.3	Cell wall organisation.cell wall proteins.hydroxyproline-rich glycoprotein activities.arabinogalactan-protein (AGP) activities.fasciclin-type AGP (FLA)	ab7dtrinity_dn30485_c6_g20_i1	fasciclin-type arabinogalactan protein	6.51032
21.4.1.1.3	Cell wall organisation.cell wall proteins.hydroxyproline-rich glycoprotein activities.arabinogalactan-protein (AGP) activities.fasciclin-type AGP (FLA)	ab7dtrinity_dn30873_c1_g1_i1	fasciclin-type arabinogalactan protein	7.80457
21.4.1.1.3	Cell wall organisation.cell wall proteins.hydroxyproline-rich glycoprotein activities.arabinogalactan-protein (AGP) activities.fasciclin-type AGP (FLA)	bb7dtrinity_dn13545_c0_g1_i1	fasciclin-type arabinogalactan protein	2.57572
21.4.1.1.3	Cell wall organisation.cell wall proteins.hydroxyproline-rich glycoprotein activities.arabinogalactan-protein (AGP) activities.fasciclin-type AGP (FLA)	ab7dtrinity_dn21443_c0_g1_i1	fasciclin-type arabinogalactan protein	6.67711
21.4.1.1.3	Cell wall organisation.cell wall proteins.hydroxyproline-rich glycoprotein activities.arabinogalactan-protein (AGP) activities.fasciclin-type AGP (FLA)	bb7dtrinity_dn7029_c0_g1_i1	fasciclin-type arabinogalactan protein	3.47073
21.4.1.1.3	Cell wall organisation.cell wall proteins.hydroxyproline-rich glycoprotein activities.arabinogalactan-protein (AGP) activities.fasciclin-type AGP (FLA)	cb7dtrinity_dn14537_c0_g4_i1	fasciclin-type arabinogalactan protein	3.65255
21.4.1.1.3	Cell wall organisation.cell wall proteins.hydroxyproline-rich glycoprotein activities.arabinogalactan-protein (AGP) activities.fasciclin-type AGP (FLA)	ab7dtrinity_dn12277_c0_g1_i1	fasciclin-type arabinogalactan protein	8.89081
21.4.1.1.3	Cell wall organisation.cell wall proteins.hydroxyproline-rich glycoprotein activities.arabinogalactan-protein (AGP) activities.fasciclin-type AGP (FLA)	cb7dtrinity_dn14537_c0_g1_i1	fasciclin-type arabinogalactan protein	2.91061
21.4.1.1.3	Cell wall organisation.cell wall proteins.hydroxyproline-rich glycoprotein activities.arabinogalactan-protein (AGP) activities.fasciclin-type AGP (FLA)	as7dtrinity_dn9980_c0_g1_i1	fasciclin-type arabinogalactan protein	2.75765
21.4.1.1.3	Cell wall organisation.cell wall proteins.hydroxyproline-rich glycoprotein activities.arabinogalactan-protein (AGP) activities.fasciclin-type AGP (FLA)	bs4dtrinity_dn11834_c1_g7_i2	fasciclin-type arabinogalactan protein	3.72496
21.4.1.1.3	Cell wall organisation.cell wall proteins.hydroxyproline-rich glycoprotein activities.arabinogalactan-protein (AGP) activities.fasciclin-type AGP (FLA)	ab4dtrinity_dn10737_c2_g10_i1	fasciclin-type arabinogalactan protein	3.32856
21.4.1.1.3	Cell wall organisation.cell wall proteins.hydroxyproline-rich glycoprotein activities.arabinogalactan-protein (AGP) activities.fasciclin-type AGP (FLA)	ab7dtrinity_dn29294_c0_g3_i1	fasciclin-type arabinogalactan protein	2.80493
21.4.1.1.3	Cell wall organisation.cell wall proteins.hydroxyproline-rich glycoprotein activities.arabinogalactan-protein (AGP) activities.fasciclin-type AGP (FLA)	cb4dtrinity_dn8939_c0_g1_i3	fasciclin-type arabinogalactan protein	3.89337
21.4.1.1.3	Cell wall organisation.cell wall proteins.hydroxyproline-rich glycoprotein activities.arabinogalactan-protein (AGP) activities.fasciclin-type AGP (FLA)	as7dtrinity_dn9980_c0_g2_i1	fasciclin-type arabinogalactan protein	2.23134
21.4.1.1.3	Cell wall organisation.cell wall proteins.hydroxyproline-rich glycoprotein activities.arabinogalactan-protein (AGP) activities.fasciclin-type AGP (FLA)	bs7dtrinity_dn11526_c0_g1_i1	fasciclin-type arabinogalactan protein	3.05924
21.4.1.1.3	Cell wall organisation.cell wall proteins.hydroxyproline-rich glycoprotein activities.arabinogalactan-protein (AGP) activities.fasciclin-type AGP (FLA)	cs4dtrinity_dn9612_c0_g1_i5	fasciclin-type arabinogalactan protein	4.04858
21.4.1.1.4	Cell wall organisation.cell wall proteins.hydroxyproline-rich glycoprotein activities.arabinogalactan-protein (AGP) activities.xylogen-type AGP (XYP/XYLP)	ab7dtrinity_dn23686_c0_g1_i1	xylogen-type arabinogalactan protein	7.44285
21.4.1.1.5.1	Cell wall organisation.cell wall proteins.hydroxyproline-rich glycoprotein activities.arabinogalactan-protein (AGP) activities.AGP glycosylation.AGP hydroxyproline O-galactosyltransferase	ab7dtrinity_dn30733_c5_g2_i3	AGP hydroxyproline O-galactosyltransferase	7.44074
21.4.1.1.5.3	Cell wall organisation.cell wall proteins.hydroxyproline-rich glycoprotein activities.arabinogalactan-protein (AGP) activities.AGP glycosylation.AGP beta-1,3-galactosyltransferase	ab7dtrinity_dn29555_c1_g2_i1	AGP beta-1,3-galactosyltransferase	6.85181
21.4.1.1.5.3	Cell wall organisation.cell wall proteins.hydroxyproline-rich glycoprotein activities.arabinogalactan-protein (AGP) activities.AGP glycosylation.AGP beta-1,3-galactosyltransferase	cb7dtrinity_dn7506_c0_g1_i1	AGP beta-1,3-galactosyltransferase	4.17098
21.4.1.3.2	Cell wall organisation.cell wall proteins.hydroxyproline-rich glycoprotein activities.extensin activities.LRR-domain extensin	bs7dtrinity_dn12156_c5_g12_i1	LRR-domain extensin	3.11896
21.4.1.3.2	Cell wall organisation.cell wall proteins.hydroxyproline-rich glycoprotein activities.extensin activities.LRR-domain extensin	ab7dtrinity_dn30026_c9_g1_i1	LRR-domain extensin	7.75058
21.4.1.3.2	Cell wall organisation.cell wall proteins.hydroxyproline-rich glycoprotein activities.extensin activities.LRR-domain extensin	bb7dtrinity_dn4071_c0_g1_i1	LRR-domain extensin	3.87503
21.4.2.1	Cell wall organisation.cell wall proteins.expansin activities.alpha-class expansin	bs7d1trinity_dn9842_c0_g1_i3	alpha-class expansin	5.25196
21.4.2.1	Cell wall organisation.cell wall proteins.expansin activities.alpha-class expansin	ab7dtrinity_dn26876_c0_g1_i1	alpha-class expansin	6.41279
21.4.2.1	Cell wall organisation.cell wall proteins.expansin activities.alpha-class expansin	cb7dtrinity_dn15968_c2_g2_i1	alpha-class expansin	5.11334
21.4.2.1	Cell wall organisation.cell wall proteins.expansin activities.alpha-class expansin	cs4dtrinity_dn11417_c0_g3_i2	alpha-class expansin	-2.19259
21.4.2.1	Cell wall organisation.cell wall proteins.expansin activities.alpha-class expansin	ab7dtrinity_dn33078_c0_g1_i1	alpha-class expansin	7.37547
21.4.2.1	Cell wall organisation.cell wall proteins.expansin activities.alpha-class expansin	ab7dtrinity_dn19081_c0_g1_i2	alpha-class expansin	7.18047
21.4.2.1	Cell wall organisation.cell wall proteins.expansin activities.alpha-class expansin	ab4dtrinity_dn10598_c1_g6_i1	alpha-class expansin	-2.0448
21.4.2.4	Cell wall organisation.cell wall proteins.expansin activities.beta-like-class expansin	cs4dtrinity_dn4524_c0_g1_i1	beta-like-class expansin	-3.35012
21.4.2.4	Cell wall organisation.cell wall proteins.expansin activities.beta-like-class expansin	cb7dtrinity_dn6021_c0_g1_i1	beta-like-class expansin	3.61949
21.4.2.4	Cell wall organisation.cell wall proteins.expansin activities.beta-like-class expansin	cb4dtrinity_dn9080_c0_g1_i1	beta-like-class expansin	3.27835
21.6.1.1	Cell wall organisation.lignin.monolignol biosynthesis.hydroxycinnamoyl-CoA:quinate/shikimate O-hydroxycinnamoyltransferase (HCT)	cb7dtrinity_dn17054_c5_g2_i2	hydroxycinnamoyl-CoA:quinate/shikimate O-hydroxycinnamoyltransferase (HCT)	2.45842
21.6.1.1	Cell wall organisation.lignin.monolignol biosynthesis.hydroxycinnamoyl-CoA:quinate/shikimate O-hydroxycinnamoyltransferase (HCT)	ab4dtrinity_dn10556_c1_g10_i1	hydroxycinnamoyl-CoA:quinate/shikimate O-hydroxycinnamoyltransferase (HCT)	-2.27229
21.6.1.1	Cell wall organisation.lignin.monolignol biosynthesis.hydroxycinnamoyl-CoA:quinate/shikimate O-hydroxycinnamoyltransferase (HCT)	bs4dtrinity_dn12395_c3_g1_i2	hydroxycinnamoyl-CoA:quinate/shikimate O-hydroxycinnamoyltransferase (HCT)	2.27471
21.6.1.2	Cell wall organisation.lignin.monolignol biosynthesis.p-coumaroyl shikimate/quinate 3â€™-hydroxylase (C3'H)	cb7dtrinity_dn17069_c1_g6_i1	p-coumaroyl shikimate/quinate 3â€™-hydroxylase (C3'H)	3.00644
21.6.1.4	Cell wall organisation.lignin.monolignol biosynthesis.caffeoyl-CoA 3-O-methyltransferase (CCoA-OMT)	bs7dtrinity_dn9302_c0_g1_i2	caffeoyl-CoA 3-O-methyltransferase (CCoA-OMT)	2.72079
21.6.1.4	Cell wall organisation.lignin.monolignol biosynthesis.caffeoyl-CoA 3-O-methyltransferase (CCoA-OMT)	bs4dtrinity_dn10055_c0_g1_i2	caffeoyl-CoA 3-O-methyltransferase (CCoA-OMT)	2.67325
21.6.1.4	Cell wall organisation.lignin.monolignol biosynthesis.caffeoyl-CoA 3-O-methyltransferase (CCoA-OMT)	ab7dtrinity_dn29973_c0_g1_i2	caffeoyl-CoA 3-O-methyltransferase (CCoA-OMT)	5.9695
21.6.1.6	Cell wall organisation.lignin.monolignol biosynthesis.ferulate 5-hydroxylase (F5H)	cb7dtrinity_dn17357_c1_g2_i1	ferulate 5-hydroxylase (F5H)	3.54331
21.6.1.6	Cell wall organisation.lignin.monolignol biosynthesis.ferulate 5-hydroxylase (F5H)	cb4dtrinity_dn1830_c0_g1_i2	ferulate 5-hydroxylase (F5H)	2.85331
21.6.1.7	Cell wall organisation.lignin.monolignol biosynthesis.caffeic acid O-methyltransferase (COMT)	ab7dtrinity_dn25484_c0_g1_i1	caffeic acid O-methyltransferase (COMT)	4.56909
21.6.1.8	Cell wall organisation.lignin.monolignol biosynthesis.cinnamyl-alcohol dehydrogenase	ab4dtrinity_dn11267_c1_g4_i3	cinnamyl-alcohol dehydrogenase	2.04906
21.6.2.2	Cell wall organisation.lignin.monolignol conjugation and polymerization.lignin laccase	cb7dtrinity_dn13182_c0_g3_i1	lignin laccase	4.19517
21.6.2.2	Cell wall organisation.lignin.monolignol conjugation and polymerization.lignin laccase	as4dtrinity_dn11263_c0_g11_i1	lignin laccase	-2.10483
21.6.2.2	Cell wall organisation.lignin.monolignol conjugation and polymerization.lignin laccase	cb7dtrinity_dn16201_c0_g2_i1	lignin laccase	3.41175
21.6.2.2	Cell wall organisation.lignin.monolignol conjugation and polymerization.lignin laccase	bb7dtrinity_dn15598_c0_g3_i1	lignin laccase	2.75034
21.6.2.3	Cell wall organisation.lignin.monolignol conjugation and polymerization.lignin peroxidase	cb7dtrinity_dn5891_c0_g1_i1	lignin peroxidase	4.74333
21.6.2.3	Cell wall organisation.lignin.monolignol conjugation and polymerization.lignin peroxidase	bs4dtrinity_dn13516_c0_g1_i1	lignin peroxidase	-2.57113

## Sheet: S5_S10
Table S5 (B): List of rice bean genes differentially expressed in regulation pathway across the timepoint for small genotype.
BinCode	BinName	ID	description	S5_S10
17.1.1.2.1.5.4	Protein biosynthesis.ribosome biogenesis.rRNA biosynthesis.post-transcriptional rRNA modification.methylation.C/D small nucleolar ribonucleoprotein (snoRNP) rRNA methylation complex.component Snu13	as4dtrinity_dn1202_c0_g1_i1	component Snu13 of snoRNP rRNA methylation complex	-3.22411
17.1.1.2.2.1.2	Protein biosynthesis.ribosome biogenesis.rRNA biosynthesis.post-transcriptional rRNA modification.pseudouridylation.H/ACA small nucleolar ribonucleoprotein (snoRNP) rRNA pseudouridylation complex.core component Gar1	as4dtrinity_dn17207_c0_g1_i1	core component Gar1 of H/ACA small nucleolar ribonucleoprotein (snoRNP) RNA pseudouridylation complex	-4.13947
17.1.2.1.1	Protein biosynthesis.ribosome biogenesis.large ribosomal subunit (LSU).LSU proteome.component RPL3	cb4dtrinity_dn13605_c0_g1_i1	component RPL3 of LSU proteome component	-3.21022
17.1.2.1.1	Protein biosynthesis.ribosome biogenesis.large ribosomal subunit (LSU).LSU proteome.component RPL3	cs4dtrinity_dn10488_c0_g1_i2	component RPL3 of LSU proteome component	-3.20872
17.1.2.1.1	Protein biosynthesis.ribosome biogenesis.large ribosomal subunit (LSU).LSU proteome.component RPL3	bb4dtrinity_dn11846_c0_g1_i2	component RPL3 of LSU proteome component	-2.76097
17.1.2.1.10	Protein biosynthesis.ribosome biogenesis.large ribosomal subunit (LSU).LSU proteome.component RPL10a	bs4dtrinity_dn11349_c0_g1_i1	component RPL10a of LSU proteome component	-3.51077
17.1.2.1.10	Protein biosynthesis.ribosome biogenesis.large ribosomal subunit (LSU).LSU proteome.component RPL10a	cs4dtrinity_dn8017_c0_g2_i1	component RPL10a of LSU proteome component	-4.46425
17.1.2.1.10	Protein biosynthesis.ribosome biogenesis.large ribosomal subunit (LSU).LSU proteome.component RPL10a	cb4dtrinity_dn12949_c1_g1_i2	component RPL10a of LSU proteome component	-2.42147
17.1.2.1.10	Protein biosynthesis.ribosome biogenesis.large ribosomal subunit (LSU).LSU proteome.component RPL10a	cs4dtrinity_dn8017_c0_g1_i2	component RPL10a of LSU proteome component	-3.45711
17.1.2.1.11	Protein biosynthesis.ribosome biogenesis.large ribosomal subunit (LSU).LSU proteome.component RPL11	cs4dtrinity_dn12079_c1_g2_i1	component RPL11 of LSU proteome component	-4.82614
17.1.2.1.11	Protein biosynthesis.ribosome biogenesis.large ribosomal subunit (LSU).LSU proteome.component RPL11	as4dtrinity_dn11285_c0_g1_i1	component RPL11 of LSU proteome component	-2.94617
17.1.2.1.11	Protein biosynthesis.ribosome biogenesis.large ribosomal subunit (LSU).LSU proteome.component RPL11	cb4dtrinity_dn19426_c0_g1_i1	component RPL11 of LSU proteome component	3.82416
17.1.2.1.12	Protein biosynthesis.ribosome biogenesis.large ribosomal subunit (LSU).LSU proteome.component RPL12	ab7dtrinity_dn20013_c0_g1_i1	component RPL12 of LSU proteome component	-2.9993
17.1.2.1.12	Protein biosynthesis.ribosome biogenesis.large ribosomal subunit (LSU).LSU proteome.component RPL12	cs4dtrinity_dn9156_c0_g1_i1	component RPL12 of LSU proteome component	-3.10716
17.1.2.1.13	Protein biosynthesis.ribosome biogenesis.large ribosomal subunit (LSU).LSU proteome.component RPL13	as4dtrinity_dn10260_c0_g1_i1	component RPL13 of LSU proteome component	-4.57523
17.1.2.1.14	Protein biosynthesis.ribosome biogenesis.large ribosomal subunit (LSU).LSU proteome.component RPL13a	as4dtrinity_dn10236_c0_g1_i1	component RPL13a of LSU proteome component	-4.43855
17.1.2.1.14	Protein biosynthesis.ribosome biogenesis.large ribosomal subunit (LSU).LSU proteome.component RPL13a	cs4dtrinity_dn7375_c0_g1_i1	component RPL13a of LSU proteome component	-2.80911
17.1.2.1.15	Protein biosynthesis.ribosome biogenesis.large ribosomal subunit (LSU).LSU proteome.component RPL14	cs4dtrinity_dn8297_c0_g1_i1	component RPL14 of LSU proteome component	-2.65298
17.1.2.1.15	Protein biosynthesis.ribosome biogenesis.large ribosomal subunit (LSU).LSU proteome.component RPL14	cb4dtrinity_dn9170_c0_g1_i1	component RPL14 of LSU proteome component	-4.33979
17.1.2.1.15	Protein biosynthesis.ribosome biogenesis.large ribosomal subunit (LSU).LSU proteome.component RPL14	bs7d1trinity_dn20788_c0_g1_i1	component RPL14 of LSU proteome component	3.06116
17.1.2.1.16	Protein biosynthesis.ribosome biogenesis.large ribosomal subunit (LSU).LSU proteome.component RPL15	cs4dtrinity_dn9987_c0_g1_i1	component RPL15 of LSU proteome component	-5.11927
17.1.2.1.16	Protein biosynthesis.ribosome biogenesis.large ribosomal subunit (LSU).LSU proteome.component RPL15	cs4dtrinity_dn9987_c0_g2_i1	component RPL15 of LSU proteome component	-3.11114
17.1.2.1.16	Protein biosynthesis.ribosome biogenesis.large ribosomal subunit (LSU).LSU proteome.component RPL15	cb4dtrinity_dn9856_c0_g1_i1	component RPL15 of LSU proteome component	-2.1179
17.1.2.1.16	Protein biosynthesis.ribosome biogenesis.large ribosomal subunit (LSU).LSU proteome.component RPL15	bb4dtrinity_dn11751_c0_g1_i1	component RPL15 of LSU proteome component	-3.59649
17.1.2.1.17	Protein biosynthesis.ribosome biogenesis.large ribosomal subunit (LSU).LSU proteome.component RPL17	cs4dtrinity_dn9580_c0_g1_i1	component RPL17 of LSU proteome component	-3.20509
17.1.2.1.17	Protein biosynthesis.ribosome biogenesis.large ribosomal subunit (LSU).LSU proteome.component RPL17	bb4dtrinity_dn10969_c0_g1_i1	component RPL17 of LSU proteome component	-2.66683
17.1.2.1.18	Protein biosynthesis.ribosome biogenesis.large ribosomal subunit (LSU).LSU proteome.component RPL18	bs4dtrinity_dn11674_c0_g1_i2	component RPL18 of LSU proteome component	-4.7834
17.1.2.1.18	Protein biosynthesis.ribosome biogenesis.large ribosomal subunit (LSU).LSU proteome.component RPL18	cs4dtrinity_dn7251_c0_g1_i2	component RPL18 of LSU proteome component	-3.45795
17.1.2.1.18	Protein biosynthesis.ribosome biogenesis.large ribosomal subunit (LSU).LSU proteome.component RPL18	as4dtrinity_dn10376_c0_g2_i2	component RPL18 of LSU proteome component	-2.94507
17.1.2.1.19	Protein biosynthesis.ribosome biogenesis.large ribosomal subunit (LSU).LSU proteome.component RPL18a	bs7dtrinity_dn16977_c0_g1_i2	component RPL18a of LSU proteome component	5.34357
17.1.2.1.2	Protein biosynthesis.ribosome biogenesis.large ribosomal subunit (LSU).LSU proteome.component RPL4	cs4dtrinity_dn11379_c1_g12_i2	component RPL4 of LSU proteome component	-2.40526
17.1.2.1.2	Protein biosynthesis.ribosome biogenesis.large ribosomal subunit (LSU).LSU proteome.component RPL4	as4dtrinity_dn10348_c0_g1_i1	component RPL4 of LSU proteome component	-4.5944
17.1.2.1.2	Protein biosynthesis.ribosome biogenesis.large ribosomal subunit (LSU).LSU proteome.component RPL4	bs7d1trinity_dn23147_c0_g1_i1	component RPL4 of LSU proteome component	3.15308
17.1.2.1.20	Protein biosynthesis.ribosome biogenesis.large ribosomal subunit (LSU).LSU proteome.component RPL19	bs4dtrinity_dn11515_c0_g1_i2	component RPL19 of LSU proteome component	-3.987
17.1.2.1.20	Protein biosynthesis.ribosome biogenesis.large ribosomal subunit (LSU).LSU proteome.component RPL19	cs4dtrinity_dn10609_c1_g1_i3	component RPL19 of LSU proteome component	-2.24218
17.1.2.1.20	Protein biosynthesis.ribosome biogenesis.large ribosomal subunit (LSU).LSU proteome.component RPL19	as4dtrinity_dn10630_c0_g1_i4	component RPL19 of LSU proteome component	-3.71046
17.1.2.1.21	Protein biosynthesis.ribosome biogenesis.large ribosomal subunit (LSU).LSU proteome.component RPL21	cs4dtrinity_dn9499_c0_g1_i1	component RPL21 of LSU proteome component	-3.10639
17.1.2.1.21	Protein biosynthesis.ribosome biogenesis.large ribosomal subunit (LSU).LSU proteome.component RPL21	as7dtrinity_dn17920_c0_g1_i1	component RPL21 of LSU proteome component	3.09943
17.1.2.1.22	Protein biosynthesis.ribosome biogenesis.large ribosomal subunit (LSU).LSU proteome.component RPL22	cb4dtrinity_dn9686_c0_g1_i2	component RPL22 of LSU proteome component	-3.69103
17.1.2.1.22	Protein biosynthesis.ribosome biogenesis.large ribosomal subunit (LSU).LSU proteome.component RPL22	cs4dtrinity_dn11460_c0_g2_i1	component RPL22 of LSU proteome component	-3.43964
17.1.2.1.22	Protein biosynthesis.ribosome biogenesis.large ribosomal subunit (LSU).LSU proteome.component RPL22	bb4dtrinity_dn9283_c0_g2_i1	component RPL22 of LSU proteome component	-4.20797
17.1.2.1.23	Protein biosynthesis.ribosome biogenesis.large ribosomal subunit (LSU).LSU proteome.component RPL23	bs4dtrinity_dn10656_c0_g1_i3	component RPL23 of LSU proteome component	-4.39719
17.1.2.1.24	Protein biosynthesis.ribosome biogenesis.large ribosomal subunit (LSU).LSU proteome.component RPL23a	bs4dtrinity_dn8760_c0_g1_i1	component RPL23a of LSU proteome component	-4.70276
17.1.2.1.24	Protein biosynthesis.ribosome biogenesis.large ribosomal subunit (LSU).LSU proteome.component RPL23a	bb4dtrinity_dn30922_c0_g1_i1	component RPL23a of LSU proteome component	-2.62899
17.1.2.1.25	Protein biosynthesis.ribosome biogenesis.large ribosomal subunit (LSU).LSU proteome.component RPL24	cs4dtrinity_dn9535_c0_g2_i1	component RPL24 of LSU proteome component	-3.08964
17.1.2.1.25	Protein biosynthesis.ribosome biogenesis.large ribosomal subunit (LSU).LSU proteome.component RPL24	cs4dtrinity_dn9535_c0_g1_i1	component RPL24 of LSU proteome component	-3.61461
17.1.2.1.25	Protein biosynthesis.ribosome biogenesis.large ribosomal subunit (LSU).LSU proteome.component RPL24	as4dtrinity_dn9638_c0_g1_i2	component RPL24 of LSU proteome component	-3.53423
17.1.2.1.25	Protein biosynthesis.ribosome biogenesis.large ribosomal subunit (LSU).LSU proteome.component RPL24	cb4dtrinity_dn3769_c0_g1_i1	component RPL24 of LSU proteome component	3.1525
17.1.2.1.25	Protein biosynthesis.ribosome biogenesis.large ribosomal subunit (LSU).LSU proteome.component RPL24	cs4dtrinity_dn21534_c0_g1_i1	component RPL24 of LSU proteome component	2.37303
17.1.2.1.26	Protein biosynthesis.ribosome biogenesis.large ribosomal subunit (LSU).LSU proteome.component RPL26	cs4dtrinity_dn4167_c0_g1_i1	component RPL26 of LSU proteome component	-2.38103
17.1.2.1.26	Protein biosynthesis.ribosome biogenesis.large ribosomal subunit (LSU).LSU proteome.component RPL26	cs4dtrinity_dn2519_c0_g1_i1	component RPL26 of LSU proteome component	-3.13719
17.1.2.1.27	Protein biosynthesis.ribosome biogenesis.large ribosomal subunit (LSU).LSU proteome.component RPL27	cs4dtrinity_dn32401_c0_g1_i1	component RPL27 of LSU proteome component	-3.6487
17.1.2.1.27	Protein biosynthesis.ribosome biogenesis.large ribosomal subunit (LSU).LSU proteome.component RPL27	cb4dtrinity_dn36562_c0_g1_i1	component RPL27 of LSU proteome component	-4.18313
17.1.2.1.27	Protein biosynthesis.ribosome biogenesis.large ribosomal subunit (LSU).LSU proteome.component RPL27	bs4dtrinity_dn9480_c0_g1_i1	component RPL27 of LSU proteome component	-2.50086
17.1.2.1.29	Protein biosynthesis.ribosome biogenesis.large ribosomal subunit (LSU).LSU proteome.component RPL28	cs4dtrinity_dn5036_c0_g1_i1	component RPL28 of LSU proteome component	-2.54425
17.1.2.1.29	Protein biosynthesis.ribosome biogenesis.large ribosomal subunit (LSU).LSU proteome.component RPL28	bs4dtrinity_dn7794_c0_g1_i2	component RPL28 of LSU proteome component	-2.93829
17.1.2.1.29	Protein biosynthesis.ribosome biogenesis.large ribosomal subunit (LSU).LSU proteome.component RPL28	cb4dtrinity_dn2483_c0_g1_i1	component RPL28 of LSU proteome component	-2.41761
17.1.2.1.3	Protein biosynthesis.ribosome biogenesis.large ribosomal subunit (LSU).LSU proteome.component RPL5	as4dtrinity_dn10322_c0_g1_i2	component RPL5 of LSU proteome component	-2.08116
17.1.2.1.3	Protein biosynthesis.ribosome biogenesis.large ribosomal subunit (LSU).LSU proteome.component RPL5	cb4dtrinity_dn12188_c1_g2_i2	component RPL5 of LSU proteome component	-2.80455
17.1.2.1.31	Protein biosynthesis.ribosome biogenesis.large ribosomal subunit (LSU).LSU proteome.component RPL30	bs4dtrinity_dn9950_c0_g1_i1	component RPL30 of LSU proteome component	-2.81175
17.1.2.1.31	Protein biosynthesis.ribosome biogenesis.large ribosomal subunit (LSU).LSU proteome.component RPL30	cs4dtrinity_dn7621_c0_g1_i1	component RPL30 of LSU proteome component	-2.58763
17.1.2.1.32	Protein biosynthesis.ribosome biogenesis.large ribosomal subunit (LSU).LSU proteome.component RPL31	bs4dtrinity_dn8426_c0_g1_i1	component RPL31 of LSU proteome component	-2.36575
17.1.2.1.32	Protein biosynthesis.ribosome biogenesis.large ribosomal subunit (LSU).LSU proteome.component RPL31	cs4dtrinity_dn9659_c0_g1_i1	component RPL31 of LSU proteome component	-2.40401
17.1.2.1.33	Protein biosynthesis.ribosome biogenesis.large ribosomal subunit (LSU).LSU proteome.component RPL32	bs4dtrinity_dn9852_c0_g1_i1	component RPL32 of LSU proteome component	-4.18386
17.1.2.1.33	Protein biosynthesis.ribosome biogenesis.large ribosomal subunit (LSU).LSU proteome.component RPL32	cs4dtrinity_dn9184_c0_g1_i1	component RPL32 of LSU proteome component	-2.40969
17.1.2.1.33	Protein biosynthesis.ribosome biogenesis.large ribosomal subunit (LSU).LSU proteome.component RPL32	as4dtrinity_dn9903_c0_g1_i2	component RPL32 of LSU proteome component	-3.55634
17.1.2.1.34	Protein biosynthesis.ribosome biogenesis.large ribosomal subunit (LSU).LSU proteome.component RPL34	cs4dtrinity_dn7136_c0_g1_i1	component RPL34 of LSU proteome component	-3.78591
17.1.2.1.34	Protein biosynthesis.ribosome biogenesis.large ribosomal subunit (LSU).LSU proteome.component RPL34	cs4dtrinity_dn560_c0_g1_i1	component RPL34 of LSU proteome component	-2.98051
17.1.2.1.35	Protein biosynthesis.ribosome biogenesis.large ribosomal subunit (LSU).LSU proteome.component RPL35	as4dtrinity_dn5222_c0_g1_i1	component RPL35 of LSU proteome component	-4.43047
17.1.2.1.36	Protein biosynthesis.ribosome biogenesis.large ribosomal subunit (LSU).LSU proteome.component RPL35a	cs4dtrinity_dn9613_c0_g1_i1	component RPL35a of LSU proteome component	-4.01546
17.1.2.1.36	Protein biosynthesis.ribosome biogenesis.large ribosomal subunit (LSU).LSU proteome.component RPL35a	bs7dtrinity_dn2672_c0_g1_i1	component RPL35a of LSU proteome component	3.84013
17.1.2.1.37	Protein biosynthesis.ribosome biogenesis.large ribosomal subunit (LSU).LSU proteome.component RPL36	cb4dtrinity_dn13614_c1_g1_i1	component RPL36 of LSU proteome component	-3.99086
17.1.2.1.37	Protein biosynthesis.ribosome biogenesis.large ribosomal subunit (LSU).LSU proteome.component RPL36	bb4dtrinity_dn2863_c0_g1_i1	component RPL36 of LSU proteome component	-2.0674
17.1.2.1.38	Protein biosynthesis.ribosome biogenesis.large ribosomal subunit (LSU).LSU proteome.component RPL36a	bs4dtrinity_dn9861_c0_g2_i2	component RPL36a of LSU proteome component	-4.45428
17.1.2.1.38	Protein biosynthesis.ribosome biogenesis.large ribosomal subunit (LSU).LSU proteome.component RPL36a	cb4dtrinity_dn13403_c0_g1_i2	component RPL36a of LSU proteome component	-2.81447
17.1.2.1.39	Protein biosynthesis.ribosome biogenesis.large ribosomal subunit (LSU).LSU proteome.component RPL37	cs4dtrinity_dn7048_c0_g1_i1	component RPL37 of LSU proteome component	-3.03038
17.1.2.1.39	Protein biosynthesis.ribosome biogenesis.large ribosomal subunit (LSU).LSU proteome.component RPL37	as4dtrinity_dn10133_c0_g1_i1	component RPL37 of LSU proteome component	-3.03643
17.1.2.1.39	Protein biosynthesis.ribosome biogenesis.large ribosomal subunit (LSU).LSU proteome.component RPL37	cs4dtrinity_dn7048_c0_g2_i1	component RPL37 of LSU proteome component	-3.14107
17.1.2.1.4	Protein biosynthesis.ribosome biogenesis.large ribosomal subunit (LSU).LSU proteome.component RPL6	ab4dtrinity_dn10386_c1_g1_i1	component RPL6 of LSU proteome component	4.85978
17.1.2.1.4	Protein biosynthesis.ribosome biogenesis.large ribosomal subunit (LSU).LSU proteome.component RPL6	as4dtrinity_dn4977_c0_g1_i1	component RPL6 of LSU proteome component	-3.77639
17.1.2.1.4	Protein biosynthesis.ribosome biogenesis.large ribosomal subunit (LSU).LSU proteome.component RPL6	cs4dtrinity_dn7239_c0_g1_i1	component RPL6 of LSU proteome component	-2.78403
17.1.2.1.4	Protein biosynthesis.ribosome biogenesis.large ribosomal subunit (LSU).LSU proteome.component RPL6	bs4dtrinity_dn10850_c0_g1_i1	component RPL6 of LSU proteome component	-3.12193
17.1.2.1.40	Protein biosynthesis.ribosome biogenesis.large ribosomal subunit (LSU).LSU proteome.component RPL37a	bs4dtrinity_dn9178_c0_g1_i1	component RPL37a of LSU proteome component	-4.46528
17.1.2.1.40	Protein biosynthesis.ribosome biogenesis.large ribosomal subunit (LSU).LSU proteome.component RPL37a	bb4dtrinity_dn22200_c0_g1_i1	component RPL37a of LSU proteome component	-2.03342
17.1.2.1.41	Protein biosynthesis.ribosome biogenesis.large ribosomal subunit (LSU).LSU proteome.component RPL38	as4dtrinity_dn8082_c0_g1_i1	component RPL38 of LSU proteome component	-3.95205
17.1.2.1.41	Protein biosynthesis.ribosome biogenesis.large ribosomal subunit (LSU).LSU proteome.component RPL38	bs7dtrinity_dn1266_c0_g1_i1	component RPL38 of LSU proteome component	3.47338
17.1.2.1.42	Protein biosynthesis.ribosome biogenesis.large ribosomal subunit (LSU).LSU proteome.component RPL39	bb4dtrinity_dn13141_c3_g9_i1	component RPL39 of LSU proteome component	-2.47296
17.1.2.1.42	Protein biosynthesis.ribosome biogenesis.large ribosomal subunit (LSU).LSU proteome.component RPL39	as4dtrinity_dn5093_c0_g1_i1	component RPL39 of LSU proteome component	-4.52772
17.1.2.1.43	Protein biosynthesis.ribosome biogenesis.large ribosomal subunit (LSU).LSU proteome.component RPL40	as4dtrinity_dn12122_c0_g2_i4	component RPL40 of LSU proteome component	-2.46836
17.1.2.1.44	Protein biosynthesis.ribosome biogenesis.large ribosomal subunit (LSU).LSU proteome.component RPL41	cs4dtrinity_dn10753_c0_g1_i1	component RPL41 of LSU proteome component	-3.09199
17.1.2.1.44	Protein biosynthesis.ribosome biogenesis.large ribosomal subunit (LSU).LSU proteome.component RPL41	bs4dtrinity_dn11404_c0_g1_i2	component RPL41 of LSU proteome component	-3.88767
17.1.2.1.44	Protein biosynthesis.ribosome biogenesis.large ribosomal subunit (LSU).LSU proteome.component RPL41	cb4dtrinity_dn10304_c0_g1_i1	component RPL41 of LSU proteome component	2.66856
17.1.2.1.44	Protein biosynthesis.ribosome biogenesis.large ribosomal subunit (LSU).LSU proteome.component RPL41	bs7dtrinity_dn24400_c0_g1_i1	component RPL41 of LSU proteome component	5.95734
17.1.2.1.45	Protein biosynthesis.ribosome biogenesis.large ribosomal subunit (LSU).LSU proteome.component RPP0	ab7dtrinity_dn29169_c0_g1_i1	component RPP0 of LSU proteome component	-2.41372
17.1.2.1.45	Protein biosynthesis.ribosome biogenesis.large ribosomal subunit (LSU).LSU proteome.component RPP0	bs4dtrinity_dn11570_c0_g1_i1	component RPP0 of LSU proteome component	-4.69801
17.1.2.1.46	Protein biosynthesis.ribosome biogenesis.large ribosomal subunit (LSU).LSU proteome.component RPP1	cs4dtrinity_dn10899_c0_g1_i1	component RPP1 of LSU proteome component	-5.10367
17.1.2.1.46	Protein biosynthesis.ribosome biogenesis.large ribosomal subunit (LSU).LSU proteome.component RPP1	bs4dtrinity_dn11570_c1_g1_i2	component RPP1 of LSU proteome component	-4.12831
17.1.2.1.46	Protein biosynthesis.ribosome biogenesis.large ribosomal subunit (LSU).LSU proteome.component RPP1	bb4dtrinity_dn11603_c0_g1_i4	component RPP1 of LSU proteome component	-2.31678
17.1.2.1.46	Protein biosynthesis.ribosome biogenesis.large ribosomal subunit (LSU).LSU proteome.component RPP1	bs7d1trinity_dn1824_c0_g1_i2	component RPP1 of LSU proteome component	3.25852
17.1.2.1.46	Protein biosynthesis.ribosome biogenesis.large ribosomal subunit (LSU).LSU proteome.component RPP1	cb4dtrinity_dn13615_c0_g5_i1	component RPP1 of LSU proteome component	-2.82999
17.1.2.1.47	Protein biosynthesis.ribosome biogenesis.large ribosomal subunit (LSU).LSU proteome.component RPP2	bb4dtrinity_dn11603_c0_g2_i2	component RPP2 of LSU proteome component	-3.01429
17.1.2.1.47	Protein biosynthesis.ribosome biogenesis.large ribosomal subunit (LSU).LSU proteome.component RPP2	cb4dtrinity_dn13615_c0_g2_i1	component RPP2 of LSU proteome component	-2.51102
17.1.2.1.5	Protein biosynthesis.ribosome biogenesis.large ribosomal subunit (LSU).LSU proteome.component RPL7	bs7d1trinity_dn9545_c1_g1_i4	component RPL7 of LSU proteome component	2.79647
17.1.2.1.5	Protein biosynthesis.ribosome biogenesis.large ribosomal subunit (LSU).LSU proteome.component RPL7	cs4dtrinity_dn8358_c0_g1_i2	component RPL7 of LSU proteome component	-2.4252
17.1.2.1.5	Protein biosynthesis.ribosome biogenesis.large ribosomal subunit (LSU).LSU proteome.component RPL7	bs4dtrinity_dn11695_c0_g2_i2	component RPL7 of LSU proteome component	-3.56605
17.1.2.1.5	Protein biosynthesis.ribosome biogenesis.large ribosomal subunit (LSU).LSU proteome.component RPL7	as7dtrinity_dn9595_c0_g1_i1	component RPL7 of LSU proteome component	3.61761
17.1.2.1.6	Protein biosynthesis.ribosome biogenesis.large ribosomal subunit (LSU).LSU proteome.component RPL7a	bs7d1trinity_dn10494_c0_g1_i5	component RPL7a of LSU proteome component	2.18188
17.1.2.1.6	Protein biosynthesis.ribosome biogenesis.large ribosomal subunit (LSU).LSU proteome.component RPL7a	cs4dtrinity_dn4356_c0_g1_i1	component RPL7a of LSU proteome component	-3.34132
17.1.2.1.6	Protein biosynthesis.ribosome biogenesis.large ribosomal subunit (LSU).LSU proteome.component RPL7a	cs4dtrinity_dn21111_c0_g1_i1	component RPL7a of LSU proteome component	-2.40747
17.1.2.1.6	Protein biosynthesis.ribosome biogenesis.large ribosomal subunit (LSU).LSU proteome.component RPL7a	cs4dtrinity_dn25731_c0_g1_i1	component RPL7a of LSU proteome component	-2.48593
17.1.2.1.6	Protein biosynthesis.ribosome biogenesis.large ribosomal subunit (LSU).LSU proteome.component RPL7a	cb4dtrinity_dn7818_c0_g1_i2	component RPL7a of LSU proteome component	-3.47284
17.1.2.1.7	Protein biosynthesis.ribosome biogenesis.large ribosomal subunit (LSU).LSU proteome.component RPL8	cs4dtrinity_dn9641_c0_g1_i1	component RPL8 of LSU proteome component	-2.97464
17.1.2.1.7	Protein biosynthesis.ribosome biogenesis.large ribosomal subunit (LSU).LSU proteome.component RPL8	bb4dtrinity_dn11966_c0_g2_i3	component RPL8 of LSU proteome component	-2.36709
17.1.2.1.7	Protein biosynthesis.ribosome biogenesis.large ribosomal subunit (LSU).LSU proteome.component RPL8	cs4dtrinity_dn11699_c1_g1_i1	component RPL8 of LSU proteome component	-2.65455
17.1.2.1.7	Protein biosynthesis.ribosome biogenesis.large ribosomal subunit (LSU).LSU proteome.component RPL8	bb4dtrinity_dn21836_c0_g1_i1	component RPL8 of LSU proteome component	3.04587
17.1.2.1.8	Protein biosynthesis.ribosome biogenesis.large ribosomal subunit (LSU).LSU proteome.component RPL9	cb4dtrinity_dn11619_c0_g1_i1	component RPL9 of LSU proteome component	-4.81639
17.1.2.1.9	Protein biosynthesis.ribosome biogenesis.large ribosomal subunit (LSU).LSU proteome.component RPL10	ab4dtrinity_dn9315_c0_g1_i5	component RPL10 of LSU proteome component	-2.48475
17.1.2.1.9	Protein biosynthesis.ribosome biogenesis.large ribosomal subunit (LSU).LSU proteome.component RPL10	cs4dtrinity_dn9061_c0_g2_i1	component RPL10 of LSU proteome component	-4.22922
17.1.2.1.9	Protein biosynthesis.ribosome biogenesis.large ribosomal subunit (LSU).LSU proteome.component RPL10	bs4dtrinity_dn10944_c0_g3_i1	component RPL10 of LSU proteome component	-3.84299
17.1.2.2.1.11.2	Protein biosynthesis.ribosome biogenesis.large ribosomal subunit (LSU).LSU processome.pre-60S ribosomal subunit nuclear assembly.ARPF2-ARRS1 assembly complex.component ARRS1	bb4dtrinity_dn13015_c0_g1_i4	component ARRS1 of ARPF2-ARRS1 complex	-2.64515
17.1.2.2.1.4	Protein biosynthesis.ribosome biogenesis.large ribosomal subunit (LSU).LSU processome.pre-60S ribosomal subunit nuclear assembly.assembly factor (RPF1)	as7dtrinity_dn11099_c0_g1_i5	pre-60S ribosomal subunit assembly factor (RPF1)	-2.04876
17.1.2.2.2.4	Protein biosynthesis.ribosome biogenesis.large ribosomal subunit (LSU).LSU processome.pre-60S ribosomal subunit nuclear export.ATP-dependent export factor (MDN1)	as4dtrinity_dn4670_c0_g1_i1	LSU ribosomal large subunit export factor (MDN1)	-2.31403
17.1.3.1.1	Protein biosynthesis.ribosome biogenesis.small ribosomal subunit (SSU).SSU proteome.component RPSa	cs4dtrinity_dn5838_c0_g1_i1	component RPSa of SSU proteome	-2.21548
17.1.3.1.1	Protein biosynthesis.ribosome biogenesis.small ribosomal subunit (SSU).SSU proteome.component RPSa	as4dtrinity_dn7813_c0_g1_i2	component RPSa of SSU proteome	-4.46489
17.1.3.1.1	Protein biosynthesis.ribosome biogenesis.small ribosomal subunit (SSU).SSU proteome.component RPSa	cb4dtrinity_dn10326_c0_g2_i1	component RPSa of SSU proteome	-3.20431
17.1.3.1.10	Protein biosynthesis.ribosome biogenesis.small ribosomal subunit (SSU).SSU proteome.component RPS9	cs4dtrinity_dn9522_c1_g2_i1	component RPS9 of SSU proteome	-2.33696
17.1.3.1.10	Protein biosynthesis.ribosome biogenesis.small ribosomal subunit (SSU).SSU proteome.component RPS9	bs4dtrinity_dn11397_c0_g1_i2	component RPS9 of SSU proteome	-3.17767
17.1.3.1.11	Protein biosynthesis.ribosome biogenesis.small ribosomal subunit (SSU).SSU proteome.component RPS10	bs4dtrinity_dn11189_c0_g1_i3	component RPS10 of SSU proteome	-2.441
17.1.3.1.11	Protein biosynthesis.ribosome biogenesis.small ribosomal subunit (SSU).SSU proteome.component RPS10	as7dtrinity_dn20431_c0_g1_i1	component RPS10 of SSU proteome	4.69109
17.1.3.1.11	Protein biosynthesis.ribosome biogenesis.small ribosomal subunit (SSU).SSU proteome.component RPS10	as7dtrinity_dn11603_c0_g1_i1	component RPS10 of SSU proteome	3.9807
17.1.3.1.12	Protein biosynthesis.ribosome biogenesis.small ribosomal subunit (SSU).SSU proteome.component RPS11	cs4dtrinity_dn6813_c0_g1_i1	component RPS11 of SSU proteome	-2.06142
17.1.3.1.12	Protein biosynthesis.ribosome biogenesis.small ribosomal subunit (SSU).SSU proteome.component RPS11	bs4dtrinity_dn12620_c1_g1_i1	component RPS11 of SSU proteome	-4.89829
17.1.3.1.12	Protein biosynthesis.ribosome biogenesis.small ribosomal subunit (SSU).SSU proteome.component RPS11	cs4dtrinity_dn11238_c0_g13_i1	component RPS11 of SSU proteome	-2.11078
17.1.3.1.13	Protein biosynthesis.ribosome biogenesis.small ribosomal subunit (SSU).SSU proteome.component RPS12	cb4dtrinity_dn13900_c0_g1_i1	component RPS12 of SSU proteome	-4.19799
17.1.3.1.13	Protein biosynthesis.ribosome biogenesis.small ribosomal subunit (SSU).SSU proteome.component RPS12	as4dtrinity_dn11482_c0_g2_i3	component RPS12 of SSU proteome	-3.87649
17.1.3.1.13	Protein biosynthesis.ribosome biogenesis.small ribosomal subunit (SSU).SSU proteome.component RPS12	cs4dtrinity_dn10456_c0_g2_i1	component RPS12 of SSU proteome	-2.95628
17.1.3.1.14	Protein biosynthesis.ribosome biogenesis.small ribosomal subunit (SSU).SSU proteome.component RPS13	as4dtrinity_dn6193_c0_g1_i2	component RPS13 of SSU proteome	-3.48502
17.1.3.1.14	Protein biosynthesis.ribosome biogenesis.small ribosomal subunit (SSU).SSU proteome.component RPS13	cs4dtrinity_dn8872_c0_g1_i1	component RPS13 of SSU proteome	-2.18104
17.1.3.1.15	Protein biosynthesis.ribosome biogenesis.small ribosomal subunit (SSU).SSU proteome.component RPS14	cb4dtrinity_dn11910_c0_g1_i2	component RPS14 of SSU proteome	-4.67843
17.1.3.1.16	Protein biosynthesis.ribosome biogenesis.small ribosomal subunit (SSU).SSU proteome.component RPS15	cs4dtrinity_dn10511_c0_g1_i1	component RPS15 of SSU proteome	-2.58925
17.1.3.1.16	Protein biosynthesis.ribosome biogenesis.small ribosomal subunit (SSU).SSU proteome.component RPS15	as4dtrinity_dn10901_c0_g1_i2	component RPS15 of SSU proteome	-5.02338
17.1.3.1.16	Protein biosynthesis.ribosome biogenesis.small ribosomal subunit (SSU).SSU proteome.component RPS15	bs4dtrinity_dn11075_c0_g1_i3	component RPS15 of SSU proteome	-2.08359
17.1.3.1.17	Protein biosynthesis.ribosome biogenesis.small ribosomal subunit (SSU).SSU proteome.component RPS15a	cb4dtrinity_dn10945_c0_g2_i1	component RPS15a of SSU proteome	-2.6256
17.1.3.1.17	Protein biosynthesis.ribosome biogenesis.small ribosomal subunit (SSU).SSU proteome.component RPS15a	cb4dtrinity_dn10945_c0_g1_i4	component RPS15a of SSU proteome	-2.55097
17.1.3.1.18	Protein biosynthesis.ribosome biogenesis.small ribosomal subunit (SSU).SSU proteome.component RPS16	as4dtrinity_dn8462_c0_g1_i1	component RPS16 of SSU proteome	-3.37073
17.1.3.1.19	Protein biosynthesis.ribosome biogenesis.small ribosomal subunit (SSU).SSU proteome.component RPS17	ab4dtrinity_dn10295_c1_g2_i1	component RPS17 of SSU proteome	2.27643
17.1.3.1.19	Protein biosynthesis.ribosome biogenesis.small ribosomal subunit (SSU).SSU proteome.component RPS17	bs7d1trinity_dn10626_c2_g3_i2	component RPS17 of SSU proteome	3.97177
17.1.3.1.19	Protein biosynthesis.ribosome biogenesis.small ribosomal subunit (SSU).SSU proteome.component RPS17	bs4dtrinity_dn467_c0_g1_i1	component RPS17 of SSU proteome	-4.0631
17.1.3.1.2	Protein biosynthesis.ribosome biogenesis.small ribosomal subunit (SSU).SSU proteome.component RPS2	bs4dtrinity_dn11824_c0_g1_i1	component RPS2 of SSU proteome	-5.5787
17.1.3.1.2	Protein biosynthesis.ribosome biogenesis.small ribosomal subunit (SSU).SSU proteome.component RPS2	cs4dtrinity_dn11506_c0_g1_i1	component RPS2 of SSU proteome	-2.9211
17.1.3.1.20	Protein biosynthesis.ribosome biogenesis.small ribosomal subunit (SSU).SSU proteome.component RPS18	bs4dtrinity_dn10272_c1_g1_i4	component RPS18 of SSU proteome	-3.18267
17.1.3.1.20	Protein biosynthesis.ribosome biogenesis.small ribosomal subunit (SSU).SSU proteome.component RPS18	cs4dtrinity_dn10879_c0_g1_i1	component RPS18 of SSU proteome	-2.52863
17.1.3.1.21	Protein biosynthesis.ribosome biogenesis.small ribosomal subunit (SSU).SSU proteome.component RPS19	bs7dtrinity_dn11337_c0_g1_i2	component RPS19 of SSU proteome	5.92982
17.1.3.1.21	Protein biosynthesis.ribosome biogenesis.small ribosomal subunit (SSU).SSU proteome.component RPS19	cb4dtrinity_dn36027_c0_g1_i1	component RPS19 of SSU proteome	2.23464
17.1.3.1.21	Protein biosynthesis.ribosome biogenesis.small ribosomal subunit (SSU).SSU proteome.component RPS19	cs4dtrinity_dn7228_c0_g2_i1	component RPS19 of SSU proteome	-2.38417
17.1.3.1.21	Protein biosynthesis.ribosome biogenesis.small ribosomal subunit (SSU).SSU proteome.component RPS19	as4dtrinity_dn7917_c0_g1_i1	component RPS19 of SSU proteome	-4.56737
17.1.3.1.22	Protein biosynthesis.ribosome biogenesis.small ribosomal subunit (SSU).SSU proteome.component RPS20	cs4dtrinity_dn9124_c0_g1_i1	component RPS20 of SSU proteome	-2.89803
17.1.3.1.22	Protein biosynthesis.ribosome biogenesis.small ribosomal subunit (SSU).SSU proteome.component RPS20	bs4dtrinity_dn7440_c0_g1_i1	component RPS20 of SSU proteome	-3.57726
17.1.3.1.23	Protein biosynthesis.ribosome biogenesis.small ribosomal subunit (SSU).SSU proteome.component RPS21	bs7d1trinity_dn10406_c0_g2_i4	component RPS21 of SSU proteome	3.46877
17.1.3.1.23	Protein biosynthesis.ribosome biogenesis.small ribosomal subunit (SSU).SSU proteome.component RPS21	bs7dtrinity_dn11459_c0_g1_i1	component RPS21 of SSU proteome	2.50608
17.1.3.1.23	Protein biosynthesis.ribosome biogenesis.small ribosomal subunit (SSU).SSU proteome.component RPS21	cs4dtrinity_dn11918_c1_g1_i1	component RPS21 of SSU proteome	-2.43464
17.1.3.1.24	Protein biosynthesis.ribosome biogenesis.small ribosomal subunit (SSU).SSU proteome.component RPS23	bb4dtrinity_dn13246_c2_g20_i1	component RPS23 of SSU proteome	-2.32875
17.1.3.1.24	Protein biosynthesis.ribosome biogenesis.small ribosomal subunit (SSU).SSU proteome.component RPS23	bb4dtrinity_dn13246_c2_g18_i2	component RPS23 of SSU proteome	-3.89216
17.1.3.1.24	Protein biosynthesis.ribosome biogenesis.small ribosomal subunit (SSU).SSU proteome.component RPS23	cb7dtrinity_dn25665_c0_g1_i1	component RPS23 of SSU proteome	3.1599
17.1.3.1.25	Protein biosynthesis.ribosome biogenesis.small ribosomal subunit (SSU).SSU proteome.component RPS24	cs4dtrinity_dn12532_c0_g1_i1	component RPS24 of SSU proteome	-3.07725
17.1.3.1.25	Protein biosynthesis.ribosome biogenesis.small ribosomal subunit (SSU).SSU proteome.component RPS24	bs4dtrinity_dn10346_c0_g1_i2	component RPS24 of SSU proteome	-5.79838
17.1.3.1.26	Protein biosynthesis.ribosome biogenesis.small ribosomal subunit (SSU).SSU proteome.component RPS25	cb4dtrinity_dn3545_c0_g1_i2	component RPS25 of SSU proteome	4.85474
17.1.3.1.26	Protein biosynthesis.ribosome biogenesis.small ribosomal subunit (SSU).SSU proteome.component RPS25	as4dtrinity_dn8429_c0_g1_i1	component RPS25 of SSU proteome	-3.23358
17.1.3.1.27	Protein biosynthesis.ribosome biogenesis.small ribosomal subunit (SSU).SSU proteome.component RPS26	cb4dtrinity_dn11478_c0_g2_i1	component RPS26 of SSU proteome	-3.58748
17.1.3.1.27	Protein biosynthesis.ribosome biogenesis.small ribosomal subunit (SSU).SSU proteome.component RPS26	cs4dtrinity_dn8621_c0_g1_i2	component RPS26 of SSU proteome	-3.24516
17.1.3.1.28	Protein biosynthesis.ribosome biogenesis.small ribosomal subunit (SSU).SSU proteome.component RPS27	cb4dtrinity_dn11703_c0_g1_i1	component RPS27 of SSU proteome	-3.60981
17.1.3.1.3	Protein biosynthesis.ribosome biogenesis.small ribosomal subunit (SSU).SSU proteome.component RPS3	bs4dtrinity_dn11549_c0_g1_i1	component RPS3 of SSU proteome	-4.67095
17.1.3.1.30	Protein biosynthesis.ribosome biogenesis.small ribosomal subunit (SSU).SSU proteome.component RPS28	cs4dtrinity_dn12407_c1_g9_i1	component RPS28 of SSU proteome	-4.6044
17.1.3.1.30	Protein biosynthesis.ribosome biogenesis.small ribosomal subunit (SSU).SSU proteome.component RPS28	cs4dtrinity_dn7909_c0_g3_i1	component RPS28 of SSU proteome	-2.2304
17.1.3.1.31	Protein biosynthesis.ribosome biogenesis.small ribosomal subunit (SSU).SSU proteome.component RPS29	bs4dtrinity_dn2334_c0_g1_i1	component RPS29 of SSU proteome	-2.74494
17.1.3.1.32	Protein biosynthesis.ribosome biogenesis.small ribosomal subunit (SSU).SSU proteome.component RPS30	as4dtrinity_dn8810_c1_g1_i1	component RPS30 of SSU proteome	-2.52946
17.1.3.1.32	Protein biosynthesis.ribosome biogenesis.small ribosomal subunit (SSU).SSU proteome.component RPS30	cs4dtrinity_dn5970_c0_g1_i2	component RPS30 of SSU proteome	-3.21031
17.1.3.1.33	Protein biosynthesis.ribosome biogenesis.small ribosomal subunit (SSU).SSU proteome.associated component RACK1	bb4dtrinity_dn7831_c0_g1_i1	associated component RACK1 of SSU proteome	-2.88469
17.1.3.1.33	Protein biosynthesis.ribosome biogenesis.small ribosomal subunit (SSU).SSU proteome.associated component RACK1	bs4dtrinity_dn9073_c0_g1_i1	associated component RACK1 of SSU proteome	-3.43891
17.1.3.1.33	Protein biosynthesis.ribosome biogenesis.small ribosomal subunit (SSU).SSU proteome.associated component RACK1	cb4dtrinity_dn12896_c0_g1_i3	associated component RACK1 of SSU proteome	-2.51388
17.1.3.1.4	Protein biosynthesis.ribosome biogenesis.small ribosomal subunit (SSU).SSU proteome.component RPS3a	bs4dtrinity_dn11583_c0_g1_i1	component RPS3a of SSU proteome	-4.18538
17.1.3.1.4	Protein biosynthesis.ribosome biogenesis.small ribosomal subunit (SSU).SSU proteome.component RPS3a	cs4dtrinity_dn11763_c0_g7_i2	component RPS3a of SSU proteome	-3.06733
17.1.3.1.5	Protein biosynthesis.ribosome biogenesis.small ribosomal subunit (SSU).SSU proteome.component RPS4	as4dtrinity_dn10560_c0_g1_i1	component RPS4 of SSU proteome	-3.31145
17.1.3.1.5	Protein biosynthesis.ribosome biogenesis.small ribosomal subunit (SSU).SSU proteome.component RPS4	cb4dtrinity_dn11379_c0_g1_i2	component RPS4 of SSU proteome	-3.39782
17.1.3.1.6	Protein biosynthesis.ribosome biogenesis.small ribosomal subunit (SSU).SSU proteome.component RPS5	bs4dtrinity_dn11526_c0_g1_i1	component RPS5 of SSU proteome	-4.80364
17.1.3.1.7	Protein biosynthesis.ribosome biogenesis.small ribosomal subunit (SSU).SSU proteome.component RPS6	bs4dtrinity_dn10703_c0_g1_i2	component RPS6 of SSU proteome	-3.11913
17.1.3.1.8	Protein biosynthesis.ribosome biogenesis.small ribosomal subunit (SSU).SSU proteome.component RPS7	as4dtrinity_dn6716_c0_g1_i1	component RPS7 of SSU proteome	-3.57555
17.1.3.1.8	Protein biosynthesis.ribosome biogenesis.small ribosomal subunit (SSU).SSU proteome.component RPS7	bb4dtrinity_dn6946_c0_g1_i1	component RPS7 of SSU proteome	-2.37981
17.1.3.1.9	Protein biosynthesis.ribosome biogenesis.small ribosomal subunit (SSU).SSU proteome.component RPS8	bs4dtrinity_dn10845_c0_g1_i1	component RPS8 of SSU proteome	-3.79778
17.1.3.1.9	Protein biosynthesis.ribosome biogenesis.small ribosomal subunit (SSU).SSU proteome.component RPS8	bb4dtrinity_dn9177_c0_g1_i1	component RPS8 of SSU proteome	-2.84979
17.1.3.1.9	Protein biosynthesis.ribosome biogenesis.small ribosomal subunit (SSU).SSU proteome.component RPS8	cb4dtrinity_dn14757_c0_g1_i1	component RPS8 of SSU proteome	4.36219
17.1.3.2.2.1	Protein biosynthesis.ribosome biogenesis.small ribosomal subunit (SSU).SSU processome.pre-40S ribosomal subunit nuclear export.export factor (Ltv1)	as7dtrinity_dn10335_c0_g1_i2	Ltv1 pre-40S subunit nuclear export factor	3.12608
17.2.13	Protein biosynthesis.aminoacyl-tRNA synthetase activities.lysine-tRNA ligase	bb4dtrinity_dn10808_c0_g2_i1	lysine-tRNA ligase	-2.08355
17.2.22	Protein biosynthesis.aminoacyl-tRNA synthetase activities.valine-tRNA ligase	bs7d1trinity_dn10702_c7_g2_i1	valine-tRNA ligase	6.2263
17.2.3	Protein biosynthesis.aminoacyl-tRNA synthetase activities.asparagine-tRNA ligase	cs4dtrinity_dn11566_c1_g13_i1	asparagine-tRNA ligase	-4.22243
17.3.1.1.2	Protein biosynthesis.mRNA quality control.Exon Junction complex (EJC).core components.component Magoh	cs4dtrinity_dn4372_c0_g1_i1	component Magoh of RNA quality control Exon Junction complex	-3.41252
17.3.1.2.4	Protein biosynthesis.mRNA quality control.Exon Junction complex (EJC).peripheral components.component ACINUS	bs4dtrinity_dn13040_c4_g2_i2	component ACINUS of RNA quality control Exon Junction complex	-3.9125
17.3.3.1.1	Protein biosynthesis.mRNA quality control.NGD No-Go Decay.DOM34-HBS1 aberrant mRNA detection complex.component DOM34/LML1	bs4dtrinity_dn20322_c0_g1_i1	component DOM34 of DOM34-HBS1 aberrant mRNA detection complex	-4.90712
17.3.3.1.1	Protein biosynthesis.mRNA quality control.NGD No-Go Decay.DOM34-HBS1 aberrant mRNA detection complex.component DOM34/LML1	ab7dtrinity_dn30861_c1_g1_i2	component DOM34 of DOM34-HBS1 aberrant mRNA detection complex	-3.26506
17.4.1.1.1	Protein biosynthesis.translation initiation.Pre-Initiation Complex (PIC) module.eIF1 PIC assembly factor activity.assembly factor (eIF1)	cb4dtrinity_dn7596_c0_g1_i2	assembly factor (eIF1) of eIF1	2.26689
17.4.1.1.1	Protein biosynthesis.translation initiation.Pre-Initiation Complex (PIC) module.eIF1 PIC assembly factor activity.assembly factor (eIF1)	bs7d1trinity_dn9618_c0_g5_i1	assembly factor (eIF1) of eIF1	2.39867
17.4.1.1.1	Protein biosynthesis.translation initiation.Pre-Initiation Complex (PIC) module.eIF1 PIC assembly factor activity.assembly factor (eIF1)	bs7dtrinity_dn11792_c4_g6_i2	assembly factor (eIF1) of eIF1	2.44676
17.4.1.1.1	Protein biosynthesis.translation initiation.Pre-Initiation Complex (PIC) module.eIF1 PIC assembly factor activity.assembly factor (eIF1)	cs4dtrinity_dn12315_c0_g1_i2	assembly factor (eIF1) of eIF1	2.34358
17.4.1.1.1	Protein biosynthesis.translation initiation.Pre-Initiation Complex (PIC) module.eIF1 PIC assembly factor activity.assembly factor (eIF1)	cb4dtrinity_dn7596_c0_g2_i2	assembly factor (eIF1) of eIF1	2.58132
17.4.1.1.1	Protein biosynthesis.translation initiation.Pre-Initiation Complex (PIC) module.eIF1 PIC assembly factor activity.assembly factor (eIF1)	bs4dtrinity_dn8927_c0_g1_i1	assembly factor (eIF1) of eIF1	-3.54518
17.4.1.1.1	Protein biosynthesis.translation initiation.Pre-Initiation Complex (PIC) module.eIF1 PIC assembly factor activity.assembly factor (eIF1)	bs7dtrinity_dn11792_c4_g1_i1	assembly factor (eIF1) of eIF1	2.33721
17.4.1.3.1	Protein biosynthesis.translation initiation.Pre-Initiation Complex (PIC) module.eIF3 mRNA-to-PIC binding complex.component eIF3a	ab7dtrinity_dn22713_c0_g1_i1	component eIF3a of eIF3 mRNA-to-PIC binding complex	-3.54067
17.4.2.1	Protein biosynthesis.translation initiation.mRNA loading.mRNA unwinding factor (eIF4A)	ab7dtrinity_dn30952_c1_g5_i3	mRNA unwinding factor (eIF4A)	3.64841
17.4.2.5	Protein biosynthesis.translation initiation.mRNA loading.mRNA poly-A-tail binding factor (PABP)	cb7dtrinity_dn17541_c0_g2_i3	mRNA poly-A-tail binding factor (PABP)	3.13092
17.4.2.5	Protein biosynthesis.translation initiation.mRNA loading.mRNA poly-A-tail binding factor (PABP)	bs7dtrinity_dn12036_c0_g4_i1	mRNA poly-A-tail binding factor (PABP)	2.1174
17.5.1.1	Protein biosynthesis.translation elongation.eEF1 aminoacyl-tRNA binding factor activity.aminoacyl-tRNA binding factor (eEF1A)	bb4dtrinity_dn13522_c1_g1_i9	aminoacyl-tRNA binding factor (eEF1A)	-2.86231
17.5.1.1	Protein biosynthesis.translation elongation.eEF1 aminoacyl-tRNA binding factor activity.aminoacyl-tRNA binding factor (eEF1A)	as7dtrinity_dn10673_c2_g1_i12	aminoacyl-tRNA binding factor (eEF1A)	2.73988
17.5.1.1	Protein biosynthesis.translation elongation.eEF1 aminoacyl-tRNA binding factor activity.aminoacyl-tRNA binding factor (eEF1A)	bs4dtrinity_dn25715_c0_g1_i1	aminoacyl-tRNA binding factor (eEF1A)	-4.33409
17.5.1.1	Protein biosynthesis.translation elongation.eEF1 aminoacyl-tRNA binding factor activity.aminoacyl-tRNA binding factor (eEF1A)	bs4dtrinity_dn13077_c2_g1_i1	aminoacyl-tRNA binding factor (eEF1A)	-4.00984
17.5.1.1	Protein biosynthesis.translation elongation.eEF1 aminoacyl-tRNA binding factor activity.aminoacyl-tRNA binding factor (eEF1A)	cs4dtrinity_dn12443_c1_g5_i1	aminoacyl-tRNA binding factor (eEF1A)	-2.09767
17.5.1.1	Protein biosynthesis.translation elongation.eEF1 aminoacyl-tRNA binding factor activity.aminoacyl-tRNA binding factor (eEF1A)	cb4dtrinity_dn14544_c0_g3_i4	aminoacyl-tRNA binding factor (eEF1A)	-3.09847
17.5.1.1	Protein biosynthesis.translation elongation.eEF1 aminoacyl-tRNA binding factor activity.aminoacyl-tRNA binding factor (eEF1A)	ab7dtrinity_dn31017_c4_g2_i4	aminoacyl-tRNA binding factor (eEF1A)	-4.08851
17.5.1.2.1	Protein biosynthesis.translation elongation.eEF1 aminoacyl-tRNA binding factor activity.eEF1B eEF1A-GDP-recycling complex.component eEF1B-beta/-delta	bs4dtrinity_dn13085_c5_g1_i2	component eEF1B-beta/-delta of eEF1B eEF1A-GDP-recycling complex	-3.92452
17.5.1.2.2	Protein biosynthesis.translation elongation.eEF1 aminoacyl-tRNA binding factor activity.eEF1B eEF1A-GDP-recycling complex.component eEF1B-gamma	as4dtrinity_dn12150_c0_g2_i2	component eEF1B-gamma of eEF1B eEF1A-GDP-recycling complex	-3.17503
17.5.1.2.2	Protein biosynthesis.translation elongation.eEF1 aminoacyl-tRNA binding factor activity.eEF1B eEF1A-GDP-recycling complex.component eEF1B-gamma	as4dtrinity_dn28662_c0_g1_i1	component eEF1B-gamma of eEF1B eEF1A-GDP-recycling complex	-4.60362
17.5.2.1	Protein biosynthesis.translation elongation.eEF2 mRNA-translocation factor activity.mRNA-translocation factor (eEF2)	as4dtrinity_dn9473_c0_g1_i1	mRNA-translocation factor (eEF2)	-2.65342
17.5.2.2.3	Protein biosynthesis.translation elongation.eEF2 mRNA-translocation factor activity.regulatory eEF2 diphthamide-modification.diphthamide biosynthesis chaperone (DPH3)	bs4dtrinity_dn12499_c2_g4_i4	diphthamide biosynthesis chaperone (DPH3)	-2.12315
17.5.3.1	Protein biosynthesis.translation elongation.eEF5 poly-P/G elongation factor activity.poly-P/G elongation factor (eEF5/eIF5A)	as7dtrinity_dn7529_c0_g1_i1	poly-P/G elongation factor (eEF5/eIF5A)	3.37569
17.5.3.1	Protein biosynthesis.translation elongation.eEF5 poly-P/G elongation factor activity.poly-P/G elongation factor (eEF5/eIF5A)	bs4dtrinity_dn12245_c4_g9_i2	poly-P/G elongation factor (eEF5/eIF5A)	-3.61265
17.5.3.1	Protein biosynthesis.translation elongation.eEF5 poly-P/G elongation factor activity.poly-P/G elongation factor (eEF5/eIF5A)	ab7dtrinity_dn11387_c0_g1_i1	poly-P/G elongation factor (eEF5/eIF5A)	-3.6182
17.5.3.1	Protein biosynthesis.translation elongation.eEF5 poly-P/G elongation factor activity.poly-P/G elongation factor (eEF5/eIF5A)	bb4dtrinity_dn4252_c0_g1_i1	poly-P/G elongation factor (eEF5/eIF5A)	-2.64677
17.7.1.1.1	Protein biosynthesis.organelle machinery.mitochondrial ribosome.large ribosomal subunit proteome.component mtRPL1	bs7d1trinity_dn8743_c0_g1_i1	component mtRPL1 of large ribosomal subunit proteome	3.84709
17.7.1.1.11	Protein biosynthesis.organelle machinery.mitochondrial ribosome.large ribosomal subunit proteome.component mtRPL11	bs7dtrinity_dn5211_c0_g1_i1	component mtRPL11 of large ribosomal subunit proteome	2.0976
17.7.1.1.14	Protein biosynthesis.organelle machinery.mitochondrial ribosome.large ribosomal subunit proteome.component mtRPL16	as4dtrinity_dn11866_c0_g3_i1	component mtRPL16 of large ribosomal subunit proteome	2.57227
17.7.1.1.2	Protein biosynthesis.organelle machinery.mitochondrial ribosome.large ribosomal subunit proteome.component mtRPL2-N-terminal	ab7dtrinity_dn31067_c0_g2_i12	component mtRPL2-N-terminal of large ribosomal subunit proteome	2.13793
17.7.2.1.27	Protein biosynthesis.organelle machinery.plastidial ribosome.large ribosomal subunit proteome.component psRPL32	as4dtrinity_dn12077_c1_g1_i6	component psRPL32 of large ribosomal subunit proteome	-2.01784
17.7.2.1.28	Protein biosynthesis.organelle machinery.plastidial ribosome.large ribosomal subunit proteome.component psRPL33	cb4dtrinity_dn14513_c3_g1_i1	component psRPL33 of large ribosomal subunit proteome	-2.22979
17.7.2.1.31	Protein biosynthesis.organelle machinery.plastidial ribosome.large ribosomal subunit proteome.component psRPL36	ab4dtrinity_dn11166_c0_g3_i3	component psRPL36 of large ribosomal subunit proteome	-2.11878
17.7.2.2.11	Protein biosynthesis.organelle machinery.plastidial ribosome.small ribosomal subunit proteome.component psRPS11	ab4dtrinity_dn11166_c0_g3_i3	component psRPS11 of small ribosomal subunit proteome	-2.11878
17.7.2.2.14	Protein biosynthesis.organelle machinery.plastidial ribosome.small ribosomal subunit proteome.component psRPS14	ab4dtrinity_dn11194_c0_g4_i1	component psRPS14 of small ribosomal subunit proteome	-2.07858
17.7.2.2.14	Protein biosynthesis.organelle machinery.plastidial ribosome.small ribosomal subunit proteome.component psRPS14	as4dtrinity_dn12213_c0_g1_i3	component psRPS14 of small ribosomal subunit proteome	-2.32439
17.7.2.2.14	Protein biosynthesis.organelle machinery.plastidial ribosome.small ribosomal subunit proteome.component psRPS14	bb4dtrinity_dn13457_c0_g1_i1	component psRPS14 of small ribosomal subunit proteome	-2.08628
17.7.2.2.14	Protein biosynthesis.organelle machinery.plastidial ribosome.small ribosomal subunit proteome.component psRPS14	bb7dtrinity_dn17122_c2_g1_i4	component psRPS14 of small ribosomal subunit proteome	-2.33554
17.7.2.2.15	Protein biosynthesis.organelle machinery.plastidial ribosome.small ribosomal subunit proteome.component psRPS15	as4dtrinity_dn12077_c1_g1_i6	component psRPS15 of small ribosomal subunit proteome	-2.01784
17.7.2.2.18	Protein biosynthesis.organelle machinery.plastidial ribosome.small ribosomal subunit proteome.component psRPS18	cb4dtrinity_dn14513_c3_g1_i1	component psRPS18 of small ribosomal subunit proteome	-2.22979
17.7.2.2.4	Protein biosynthesis.organelle machinery.plastidial ribosome.small ribosomal subunit proteome.component psRPS4	ab4dtrinity_dn11194_c0_g4_i1	component psRPS4 of small ribosomal subunit proteome	-2.07858
17.7.2.2.4	Protein biosynthesis.organelle machinery.plastidial ribosome.small ribosomal subunit proteome.component psRPS4	as4dtrinity_dn12213_c0_g1_i3	component psRPS4 of small ribosomal subunit proteome	-2.32439
17.7.2.2.4	Protein biosynthesis.organelle machinery.plastidial ribosome.small ribosomal subunit proteome.component psRPS4	bb4dtrinity_dn13457_c0_g1_i1	component psRPS4 of small ribosomal subunit proteome	-2.08628
17.7.2.2.8	Protein biosynthesis.organelle machinery.plastidial ribosome.small ribosomal subunit proteome.component psRPS8	ab4dtrinity_dn11166_c0_g3_i3	component psRPS8 of small ribosomal subunit proteome	-2.11878
17.7.4.2	Protein biosynthesis.organelle machinery.translation elongation.elongation factor (EF-Ts)	ab4dtrinity_dn10849_c1_g1_i1	EF-Ts translation elongation factor	-2.4122
17.7.4.2	Protein biosynthesis.organelle machinery.translation elongation.elongation factor (EF-Ts)	cb4dtrinity_dn12338_c0_g1_i3	EF-Ts translation elongation factor	-2.29541
17.7.4.2	Protein biosynthesis.organelle machinery.translation elongation.elongation factor (EF-Ts)	cs4dtrinity_dn11265_c0_g1_i1	EF-Ts translation elongation factor	-2.43492
21.1.1.1.1	Cell wall organisation.cellulose.cellulose synthase complex (CSC).CSC components.catalytic component CesA	as7dtrinity_dn10787_c3_g5_i1	catalytic component CesA of cellulose synthase complex	2.97728
21.1.1.1.1	Cell wall organisation.cellulose.cellulose synthase complex (CSC).CSC components.catalytic component CesA	bs7dtrinity_dn11845_c1_g7_i1	catalytic component CesA of cellulose synthase complex	5.59764
21.1.1.1.1	Cell wall organisation.cellulose.cellulose synthase complex (CSC).CSC components.catalytic component CesA	cb7dtrinity_dn17428_c3_g5_i3	catalytic component CesA of cellulose synthase complex	3.03603
21.1.1.1.1	Cell wall organisation.cellulose.cellulose synthase complex (CSC).CSC components.catalytic component CesA	ab7dtrinity_dn31083_c0_g5_i7	catalytic component CesA of cellulose synthase complex	4.97383
21.1.1.1.1	Cell wall organisation.cellulose.cellulose synthase complex (CSC).CSC components.catalytic component CesA	ab7dtrinity_dn31083_c0_g1_i3	catalytic component CesA of cellulose synthase complex	4.22014
21.1.1.1.1	Cell wall organisation.cellulose.cellulose synthase complex (CSC).CSC components.catalytic component CesA	as7dtrinity_dn10787_c3_g4_i2	catalytic component CesA of cellulose synthase complex	4.88277
21.1.1.1.1	Cell wall organisation.cellulose.cellulose synthase complex (CSC).CSC components.catalytic component CesA	as4dtrinity_dn11563_c3_g14_i1	catalytic component CesA of cellulose synthase complex	3.74709
21.1.1.1.1	Cell wall organisation.cellulose.cellulose synthase complex (CSC).CSC components.catalytic component CesA	ab7dtrinity_dn31083_c0_g6_i2	catalytic component CesA of cellulose synthase complex	2.41073
21.1.1.1.1	Cell wall organisation.cellulose.cellulose synthase complex (CSC).CSC components.catalytic component CesA	bs7d1trinity_dn10934_c0_g3_i2	catalytic component CesA of cellulose synthase complex	4.05311
21.1.1.1.2	Cell wall organisation.cellulose.cellulose synthase complex (CSC).CSC components.associated endo-1,4-beta-glucanase component KOR	bb7dtrinity_dn16639_c1_g1_i3	KOR-type cellulose synthase endo-1,4-beta-glucanase	2.17455
21.1.1.1.2	Cell wall organisation.cellulose.cellulose synthase complex (CSC).CSC components.associated endo-1,4-beta-glucanase component KOR	cb7dtrinity_dn16235_c9_g1_i3	KOR-type cellulose synthase endo-1,4-beta-glucanase	2.1163
21.1.1.1.2	Cell wall organisation.cellulose.cellulose synthase complex (CSC).CSC components.associated endo-1,4-beta-glucanase component KOR	bs7dtrinity_dn11774_c2_g1_i1	KOR-type cellulose synthase endo-1,4-beta-glucanase	2.2736
21.1.1.3.1	Cell wall organisation.cellulose.cellulose synthase complex (CSC).CSC trafficking.regulatory protein (SHOU4)	bs7dtrinity_dn10255_c0_g1_i2	SHOU4-type cellulose synthase CSC-interactive protein	2.76655
21.1.1.4.1	Cell wall organisation.cellulose.cellulose synthase complex (CSC).microtubule-dependent CSC insertion.microtubule-interacting protein (CC)	as4dtrinity_dn7515_c0_g1_i2	microtubule-interacting component CC of cellulose synthase complex	-2.2677
21.1.1.4.3	Cell wall organisation.cellulose.cellulose synthase complex (CSC).microtubule-dependent CSC insertion.regulatory protein (CMU)	cb7dtrinity_dn11436_c0_g1_i3	regulatory protein (CMU) of microtubule-dependent CSC insertion	3.31403
21.1.1.4.3	Cell wall organisation.cellulose.cellulose synthase complex (CSC).microtubule-dependent CSC insertion.regulatory protein (CMU)	bs7dtrinity_dn12112_c0_g1_i1	regulatory protein (CMU) of microtubule-dependent CSC insertion	3.18971
21.1.1.4.3	Cell wall organisation.cellulose.cellulose synthase complex (CSC).microtubule-dependent CSC insertion.regulatory protein (CMU)	as4dtrinity_dn11875_c0_g1_i4	regulatory protein (CMU) of microtubule-dependent CSC insertion	3.1524
21.1.1.5.1	Cell wall organisation.cellulose.cellulose synthase complex (CSC).secondary cell wall CSC.regulatory protein (TED)	ab4dtrinity_dn10901_c3_g2_i1	TED-type cellulose synthase CSC-interactive protein	-2.54488
21.1.1.5.1	Cell wall organisation.cellulose.cellulose synthase complex (CSC).secondary cell wall CSC.regulatory protein (TED)	cb7dtrinity_dn12200_c0_g1_i2	TED-type cellulose synthase CSC-interactive protein	-4.12117
21.1.2.1	Cell wall organisation.cellulose.cellulose-hemicellulose network assembly.regulatory protein (CTL)	ab4dtrinity_dn5249_c0_g1_i2	CTL cellulose microfibrils and hemicellulose interaction protein	5.48445
21.1.2.2	Cell wall organisation.cellulose.cellulose-hemicellulose network assembly.regulatory protein (COB)	ab4dtrinity_dn10653_c0_g14_i1	COB cellulose microfibrils and hemicellulose interaction protein	-2.98393
21.1.2.2	Cell wall organisation.cellulose.cellulose-hemicellulose network assembly.regulatory protein (COB)	bs7d1trinity_dn8942_c1_g1_i1	COB cellulose microfibrils and hemicellulose interaction protein	-2.7323
21.1.2.2	Cell wall organisation.cellulose.cellulose-hemicellulose network assembly.regulatory protein (COB)	bb4dtrinity_dn10363_c0_g1_i5	COB cellulose microfibrils and hemicellulose interaction protein	-2.87889
21.1.2.2	Cell wall organisation.cellulose.cellulose-hemicellulose network assembly.regulatory protein (COB)	cs4dtrinity_dn11724_c0_g6_i2	COB cellulose microfibrils and hemicellulose interaction protein	-2.51845
21.1.2.2	Cell wall organisation.cellulose.cellulose-hemicellulose network assembly.regulatory protein (COB)	cb7dtrinity_dn16444_c0_g4_i3	COB cellulose microfibrils and hemicellulose interaction protein	4.50522
21.1.2.2	Cell wall organisation.cellulose.cellulose-hemicellulose network assembly.regulatory protein (COB)	as7dtrinity_dn9788_c1_g1_i1	COB cellulose microfibrils and hemicellulose interaction protein	4.74166
21.1.2.2	Cell wall organisation.cellulose.cellulose-hemicellulose network assembly.regulatory protein (COB)	bs7dtrinity_dn12026_c2_g4_i3	COB cellulose microfibrils and hemicellulose interaction protein	4.72487
21.1.2.2	Cell wall organisation.cellulose.cellulose-hemicellulose network assembly.regulatory protein (COB)	ab4dtrinity_dn10290_c0_g5_i1	COB cellulose microfibrils and hemicellulose interaction protein	4.37704
21.1.2.2	Cell wall organisation.cellulose.cellulose-hemicellulose network assembly.regulatory protein (COB)	bs4dtrinity_dn10817_c0_g1_i2	COB cellulose microfibrils and hemicellulose interaction protein	-3.12666
21.1.2.2	Cell wall organisation.cellulose.cellulose-hemicellulose network assembly.regulatory protein (COB)	bs7dtrinity_dn17625_c0_g1_i1	COB cellulose microfibrils and hemicellulose interaction protein	4.41686
21.2.1.1.2	Cell wall organisation.hemicellulose.xyloglucan.biosynthesis.UDP-xylose-dependent 1,6-alpha-xylosyltransferase	bs7d1trinity_dn11089_c5_g11_i1	UDP-xylose-dependent 1,6-alpha-xylosyltransferase	3.19434
21.2.1.1.5	Cell wall organisation.hemicellulose.xyloglucan.biosynthesis.xyloglucan galacturonosyltransferase	cb7dtrinity_dn3313_c0_g1_i1	xyloglucan galacturonosyltransferase	3.32116
21.2.1.2.2	Cell wall organisation.hemicellulose.xyloglucan.modification and degradation.xyloglucan O-acetyltransferase (AXY4)	bs4dtrinity_dn493_c0_g1_i2	xyloglucan O-acetyltransferase (AXY4)	-8.85012
21.2.1.2.6	Cell wall organisation.hemicellulose.xyloglucan.modification and degradation.xyloglucan endotransglucosylase/hydrolase	cb4dtrinity_dn14234_c1_g1_i3	xyloglucan endotransglucosylase/hydrolase	2.97313
21.2.1.2.6	Cell wall organisation.hemicellulose.xyloglucan.modification and degradation.xyloglucan endotransglucosylase/hydrolase	ab7dtrinity_dn24697_c0_g2_i1	xyloglucan endotransglucosylase/hydrolase	-2.33867
21.2.1.2.6	Cell wall organisation.hemicellulose.xyloglucan.modification and degradation.xyloglucan endotransglucosylase/hydrolase	ab4dtrinity_dn6486_c0_g2_i1	xyloglucan endotransglucosylase/hydrolase	-2.67545
21.2.2.1.1	Cell wall organisation.hemicellulose.xylan.biosynthesis.galacturonosyltransferase	bs7dtrinity_dn25478_c0_g1_i1	galacturonosyltransferase	3.22801
21.2.2.1.1	Cell wall organisation.hemicellulose.xylan.biosynthesis.galacturonosyltransferase	bb7dtrinity_dn20573_c0_g1_i1	galacturonosyltransferase	3.2863
21.2.2.1.2.1	Cell wall organisation.hemicellulose.xylan.biosynthesis.glucuronosyltransferase activities.glucuronosyltransferase (GUX)	cb7dtrinity_dn15039_c0_g1_i3	glucuronosyltransferase (GUX)	2.50958
21.2.2.1.2.1	Cell wall organisation.hemicellulose.xylan.biosynthesis.glucuronosyltransferase activities.glucuronosyltransferase (GUX)	bs7dtrinity_dn10949_c0_g1_i4	glucuronosyltransferase (GUX)	2.12419
21.2.2.1.2.1	Cell wall organisation.hemicellulose.xylan.biosynthesis.glucuronosyltransferase activities.glucuronosyltransferase (GUX)	cb7dtrinity_dn14575_c0_g1_i2	glucuronosyltransferase (GUX)	2.60387
21.2.2.1.2.1	Cell wall organisation.hemicellulose.xylan.biosynthesis.glucuronosyltransferase activities.glucuronosyltransferase (GUX)	bs7dtrinity_dn10825_c0_g1_i2	glucuronosyltransferase (GUX)	2.58891
21.2.2.1.2.2	Cell wall organisation.hemicellulose.xylan.biosynthesis.glucuronosyltransferase activities.glucuronoxylan glucuronosyltransferase (IRX7)	cs4dtrinity_dn12278_c0_g4_i1	glucuronoxylan glucuronosyltransferase (IRX7)	-5.17977
21.2.2.1.3.3	Cell wall organisation.hemicellulose.xylan.biosynthesis.xylosyltransferase activities.xylosyltransferase (IRX14)	ab7dtrinity_dn66407_c0_g1_i1	xylosyltransferase (IRX14)	3.95987
21.2.2.2.2	Cell wall organisation.hemicellulose.xylan.modification and degradation.xylan O-acetyltransferase (XOAT)	bb4dtrinity_dn12737_c9_g2_i3	xylan O-acetyltransferase (XOAT)	2.52809
21.2.2.2.2	Cell wall organisation.hemicellulose.xylan.modification and degradation.xylan O-acetyltransferase (XOAT)	cb7dtrinity_dn16552_c2_g4_i1	xylan O-acetyltransferase (XOAT)	2.59553
21.2.2.2.2	Cell wall organisation.hemicellulose.xylan.modification and degradation.xylan O-acetyltransferase (XOAT)	cb7dtrinity_dn15880_c1_g1_i2	xylan O-acetyltransferase (XOAT)	3.91803
21.2.2.2.2	Cell wall organisation.hemicellulose.xylan.modification and degradation.xylan O-acetyltransferase (XOAT)	bb7dtrinity_dn16120_c0_g2_i2	xylan O-acetyltransferase (XOAT)	4.25997
21.2.2.2.2	Cell wall organisation.hemicellulose.xylan.modification and degradation.xylan O-acetyltransferase (XOAT)	bs7dtrinity_dn11163_c1_g3_i1	xylan O-acetyltransferase (XOAT)	3.35694
21.2.2.2.2	Cell wall organisation.hemicellulose.xylan.modification and degradation.xylan O-acetyltransferase (XOAT)	ab7dtrinity_dn40312_c0_g1_i1	xylan O-acetyltransferase (XOAT)	4.3411
21.2.2.2.2	Cell wall organisation.hemicellulose.xylan.modification and degradation.xylan O-acetyltransferase (XOAT)	bs4dtrinity_dn6338_c0_g1_i2	xylan O-acetyltransferase (XOAT)	4.15189
21.2.2.2.2	Cell wall organisation.hemicellulose.xylan.modification and degradation.xylan O-acetyltransferase (XOAT)	cb7dtrinity_dn15880_c1_g2_i1	xylan O-acetyltransferase (XOAT)	2.4202
21.2.2.2.2	Cell wall organisation.hemicellulose.xylan.modification and degradation.xylan O-acetyltransferase (XOAT)	cb7dtrinity_dn16382_c3_g3_i4	xylan O-acetyltransferase (XOAT)	2.63361
21.2.2.2.2	Cell wall organisation.hemicellulose.xylan.modification and degradation.xylan O-acetyltransferase (XOAT)	as4dtrinity_dn11397_c5_g8_i2	xylan O-acetyltransferase (XOAT)	2.68977
21.2.2.2.2	Cell wall organisation.hemicellulose.xylan.modification and degradation.xylan O-acetyltransferase (XOAT)	as7dtrinity_dn10418_c0_g1_i2	xylan O-acetyltransferase (XOAT)	3.56108
21.2.2.2.2	Cell wall organisation.hemicellulose.xylan.modification and degradation.xylan O-acetyltransferase (XOAT)	bb7dtrinity_dn12446_c0_g1_i2	xylan O-acetyltransferase (XOAT)	2.78681
21.2.2.2.2	Cell wall organisation.hemicellulose.xylan.modification and degradation.xylan O-acetyltransferase (XOAT)	bs7dtrinity_dn11109_c0_g1_i4	xylan O-acetyltransferase (XOAT)	2.53773
21.2.2.2.2	Cell wall organisation.hemicellulose.xylan.modification and degradation.xylan O-acetyltransferase (XOAT)	cs4dtrinity_dn11292_c4_g4_i4	xylan O-acetyltransferase (XOAT)	2.49405
21.2.2.2.2	Cell wall organisation.hemicellulose.xylan.modification and degradation.xylan O-acetyltransferase (XOAT)	ab4dtrinity_dn7169_c0_g2_i1	xylan O-acetyltransferase (XOAT)	2.23755
21.2.3.1.1.1	Cell wall organisation.hemicellulose.heteromannan.biosynthesis.mannan synthase activities.mannan synthase (CSLA)	as4dtrinity_dn11662_c1_g8_i5	mannan synthase (CSLA)	-2.2721
21.2.3.1.1.1	Cell wall organisation.hemicellulose.heteromannan.biosynthesis.mannan synthase activities.mannan synthase (CSLA)	bb4dtrinity_dn12625_c0_g3_i2	mannan synthase (CSLA)	-2.47532
21.2.3.1.1.1	Cell wall organisation.hemicellulose.heteromannan.biosynthesis.mannan synthase activities.mannan synthase (CSLA)	ab7dtrinity_dn31045_c1_g6_i1	mannan synthase (CSLA)	-2.27425
21.2.3.1.1.1	Cell wall organisation.hemicellulose.heteromannan.biosynthesis.mannan synthase activities.mannan synthase (CSLA)	cs4dtrinity_dn11411_c1_g6_i1	mannan synthase (CSLA)	-2.23105
21.2.3.1.1.1	Cell wall organisation.hemicellulose.heteromannan.biosynthesis.mannan synthase activities.mannan synthase (CSLA)	ab4dtrinity_dn10477_c2_g2_i3	mannan synthase (CSLA)	-2.38494
21.2.3.1.1.1	Cell wall organisation.hemicellulose.heteromannan.biosynthesis.mannan synthase activities.mannan synthase (CSLA)	cs4dtrinity_dn6126_c0_g1_i1	mannan synthase (CSLA)	-4.91832
21.2.3.1.1.2	Cell wall organisation.hemicellulose.heteromannan.biosynthesis.mannan synthase activities.mannan synthase (CSLD)	as4dtrinity_dn11563_c3_g2_i1	mannan synthase (CSLD)	-2.68827
21.2.3.1.2	Cell wall organisation.hemicellulose.heteromannan.biosynthesis.mannan biosynthesis accessory protein	cs4dtrinity_dn10882_c0_g5_i4	mannan synthesis accessory protein	2.17285
21.2.3.1.2	Cell wall organisation.hemicellulose.heteromannan.biosynthesis.mannan biosynthesis accessory protein	bs7d1trinity_dn10918_c1_g11_i1	mannan synthesis accessory protein	2.26925
21.2.3.1.2	Cell wall organisation.hemicellulose.heteromannan.biosynthesis.mannan biosynthesis accessory protein	bs7dtrinity_dn10968_c0_g2_i2	mannan synthesis accessory protein	2.17398
21.2.3.1.3	Cell wall organisation.hemicellulose.heteromannan.biosynthesis.galactoglucomannan galactosyltransferase (MUCI10)	bs4dtrinity_dn12058_c1_g6_i1	galactoglucomannan galactosyltransferase (MUCI10)	-3.62093
21.2.3.1.3	Cell wall organisation.hemicellulose.heteromannan.biosynthesis.galactoglucomannan galactosyltransferase (MUCI10)	as4dtrinity_dn11881_c0_g2_i1	galactoglucomannan galactosyltransferase (MUCI10)	-3.26726
21.2.3.2.2	Cell wall organisation.hemicellulose.heteromannan.modification and degradation.endo-beta-1,4-mannanase	cs4dtrinity_dn10703_c0_g1_i4	endo-beta-1,4-mannanase	-2.00327
21.2.3.2.2	Cell wall organisation.hemicellulose.heteromannan.modification and degradation.endo-beta-1,4-mannanase	bb4dtrinity_dn12824_c1_g9_i1	endo-beta-1,4-mannanase	-2.44907
21.2.3.2.2	Cell wall organisation.hemicellulose.heteromannan.modification and degradation.endo-beta-1,4-mannanase	bs4dtrinity_dn8416_c0_g1_i2	endo-beta-1,4-mannanase	-2.74903
21.2.3.2.2	Cell wall organisation.hemicellulose.heteromannan.modification and degradation.endo-beta-1,4-mannanase	bb4dtrinity_dn1313_c0_g1_i2	endo-beta-1,4-mannanase	-2.07853
21.2.3.2.2	Cell wall organisation.hemicellulose.heteromannan.modification and degradation.endo-beta-1,4-mannanase	ab4dtrinity_dn5055_c0_g1_i2	endo-beta-1,4-mannanase	-2.56958
21.2.3.2.2	Cell wall organisation.hemicellulose.heteromannan.modification and degradation.endo-beta-1,4-mannanase	bs4dtrinity_dn9771_c0_g1_i2	endo-beta-1,4-mannanase	-2.54471
21.2.3.2.2	Cell wall organisation.hemicellulose.heteromannan.modification and degradation.endo-beta-1,4-mannanase	as4dtrinity_dn11004_c0_g1_i3	endo-beta-1,4-mannanase	-2.45233
21.2.3.2.2	Cell wall organisation.hemicellulose.heteromannan.modification and degradation.endo-beta-1,4-mannanase	cs4dtrinity_dn11763_c0_g4_i3	endo-beta-1,4-mannanase	-3.21615
21.2.3.2.2	Cell wall organisation.hemicellulose.heteromannan.modification and degradation.endo-beta-1,4-mannanase	bs4dtrinity_dn12326_c3_g13_i2	endo-beta-1,4-mannanase	-2.69278
21.2.3.2.2	Cell wall organisation.hemicellulose.heteromannan.modification and degradation.endo-beta-1,4-mannanase	as4dtrinity_dn10769_c7_g3_i4	endo-beta-1,4-mannanase	-2.43701
21.2.3.2.2	Cell wall organisation.hemicellulose.heteromannan.modification and degradation.endo-beta-1,4-mannanase	cs4dtrinity_dn11708_c0_g6_i2	endo-beta-1,4-mannanase	-2.6938
21.2.3.2.2	Cell wall organisation.hemicellulose.heteromannan.modification and degradation.endo-beta-1,4-mannanase	bb7dtrinity_dn17154_c1_g2_i2	endo-beta-1,4-mannanase	-2.72116
21.2.3.2.2	Cell wall organisation.hemicellulose.heteromannan.modification and degradation.endo-beta-1,4-mannanase	cb7dtrinity_dn16693_c1_g2_i1	endo-beta-1,4-mannanase	-2.407
21.2.3.2.2	Cell wall organisation.hemicellulose.heteromannan.modification and degradation.endo-beta-1,4-mannanase	bs4dtrinity_dn9167_c0_g1_i1	endo-beta-1,4-mannanase	-2.78683
21.3.1.2.1	Cell wall organisation.pectin.homogalacturonan.modification and degradation.pectin methylesterase	ab4dtrinity_dn10125_c1_g7_i3	pectin methylesterase	-3.73699
21.3.1.2.1	Cell wall organisation.pectin.homogalacturonan.modification and degradation.pectin methylesterase	cs4dtrinity_dn11593_c2_g10_i1	pectin methylesterase	-4.15579
21.3.1.2.1	Cell wall organisation.pectin.homogalacturonan.modification and degradation.pectin methylesterase	as4dtrinity_dn11103_c6_g1_i1	pectin methylesterase	-3.48847
21.3.1.2.1	Cell wall organisation.pectin.homogalacturonan.modification and degradation.pectin methylesterase	cb7dtrinity_dn15434_c0_g4_i1	pectin methylesterase	2.25869
21.3.1.2.1	Cell wall organisation.pectin.homogalacturonan.modification and degradation.pectin methylesterase	cs4dtrinity_dn11508_c0_g3_i1	pectin methylesterase	-6.4622
21.3.1.2.1	Cell wall organisation.pectin.homogalacturonan.modification and degradation.pectin methylesterase	as4dtrinity_dn10270_c0_g1_i2	pectin methylesterase	-3.30523
21.3.1.2.1	Cell wall organisation.pectin.homogalacturonan.modification and degradation.pectin methylesterase	ab4dtrinity_dn10764_c0_g18_i1	pectin methylesterase	-6.62481
21.3.1.2.1	Cell wall organisation.pectin.homogalacturonan.modification and degradation.pectin methylesterase	ab4dtrinity_dn10150_c2_g2_i2	pectin methylesterase	-4.56989
21.3.1.2.1	Cell wall organisation.pectin.homogalacturonan.modification and degradation.pectin methylesterase	ab4dtrinity_dn10620_c1_g1_i1	pectin methylesterase	-5.93227
21.3.1.2.1	Cell wall organisation.pectin.homogalacturonan.modification and degradation.pectin methylesterase	ab4dtrinity_dn10764_c0_g8_i2	pectin methylesterase	-2.59627
21.3.1.2.1	Cell wall organisation.pectin.homogalacturonan.modification and degradation.pectin methylesterase	cs4dtrinity_dn11859_c0_g3_i1	pectin methylesterase	-4.03166
21.3.1.2.1	Cell wall organisation.pectin.homogalacturonan.modification and degradation.pectin methylesterase	cs4dtrinity_dn11954_c0_g8_i1	pectin methylesterase	-2.63898
21.3.1.2.1	Cell wall organisation.pectin.homogalacturonan.modification and degradation.pectin methylesterase	cb7dtrinity_dn17496_c0_g3_i1	pectin methylesterase	4.27798
21.3.1.2.1	Cell wall organisation.pectin.homogalacturonan.modification and degradation.pectin methylesterase	bs7dtrinity_dn11043_c1_g6_i1	pectin methylesterase	4.97864
21.3.1.2.1	Cell wall organisation.pectin.homogalacturonan.modification and degradation.pectin methylesterase	as7dtrinity_dn10622_c1_g1_i2	pectin methylesterase	7.84262
21.3.1.2.1	Cell wall organisation.pectin.homogalacturonan.modification and degradation.pectin methylesterase	ab4dtrinity_dn6016_c0_g1_i3	pectin methylesterase	-5.40673
21.3.1.2.1	Cell wall organisation.pectin.homogalacturonan.modification and degradation.pectin methylesterase	cb7dtrinity_dn11242_c0_g1_i1	pectin methylesterase	2.61
21.3.1.2.1	Cell wall organisation.pectin.homogalacturonan.modification and degradation.pectin methylesterase	bb7dtrinity_dn10144_c0_g1_i1	pectin methylesterase	5.50517
21.3.1.2.1	Cell wall organisation.pectin.homogalacturonan.modification and degradation.pectin methylesterase	bb4dtrinity_dn8635_c0_g1_i2	pectin methylesterase	2.0541
21.3.1.2.1	Cell wall organisation.pectin.homogalacturonan.modification and degradation.pectin methylesterase	as4dtrinity_dn9804_c0_g1_i2	pectin methylesterase	-4.40063
21.3.1.2.1	Cell wall organisation.pectin.homogalacturonan.modification and degradation.pectin methylesterase	as4dtrinity_dn23243_c0_g1_i1	pectin methylesterase	-2.95744
21.3.1.2.1	Cell wall organisation.pectin.homogalacturonan.modification and degradation.pectin methylesterase	cb7dtrinity_dn21067_c0_g1_i1	pectin methylesterase	-2.10715
21.3.2.2.2	Cell wall organisation.pectin.rhamnogalacturonan I.modification and degradation.beta-galactosidase (BGAL)	as7dtrinity_dn10887_c6_g2_i2	beta-galactosidase (BGAL)	3.30183
21.3.2.2.2	Cell wall organisation.pectin.rhamnogalacturonan I.modification and degradation.beta-galactosidase (BGAL)	bs4dtrinity_dn12377_c0_g7_i7	beta-galactosidase (BGAL)	-2.32506
21.3.2.2.2	Cell wall organisation.pectin.rhamnogalacturonan I.modification and degradation.beta-galactosidase (BGAL)	ab4dtrinity_dn10429_c2_g2_i1	beta-galactosidase (BGAL)	-2.43636
21.3.2.2.2	Cell wall organisation.pectin.rhamnogalacturonan I.modification and degradation.beta-galactosidase (BGAL)	cs4dtrinity_dn11600_c0_g3_i2	beta-galactosidase (BGAL)	-2.11709
21.3.2.2.2	Cell wall organisation.pectin.rhamnogalacturonan I.modification and degradation.beta-galactosidase (BGAL)	bs4dtrinity_dn12377_c0_g2_i4	beta-galactosidase (BGAL)	-2.76545
21.3.2.2.2	Cell wall organisation.pectin.rhamnogalacturonan I.modification and degradation.beta-galactosidase (BGAL)	cs4dtrinity_dn11600_c0_g5_i5	beta-galactosidase (BGAL)	-2.948
21.3.2.2.2	Cell wall organisation.pectin.rhamnogalacturonan I.modification and degradation.beta-galactosidase (BGAL)	as7dtrinity_dn7147_c0_g1_i2	beta-galactosidase (BGAL)	3.73767
21.3.2.2.2	Cell wall organisation.pectin.rhamnogalacturonan I.modification and degradation.beta-galactosidase (BGAL)	bs7dtrinity_dn11651_c2_g11_i3	beta-galactosidase (BGAL)	4.26989
21.3.2.2.2	Cell wall organisation.pectin.rhamnogalacturonan I.modification and degradation.beta-galactosidase (BGAL)	cb7dtrinity_dn17133_c1_g2_i1	beta-galactosidase (BGAL)	4.92113
21.3.2.2.2	Cell wall organisation.pectin.rhamnogalacturonan I.modification and degradation.beta-galactosidase (BGAL)	bb4dtrinity_dn12865_c0_g1_i4	beta-galactosidase (BGAL)	-2.68419
21.3.2.2.2	Cell wall organisation.pectin.rhamnogalacturonan I.modification and degradation.beta-galactosidase (BGAL)	bs7d1trinity_dn10387_c0_g6_i2	beta-galactosidase (BGAL)	-2.14995
21.3.2.2.2	Cell wall organisation.pectin.rhamnogalacturonan I.modification and degradation.beta-galactosidase (BGAL)	cb4dtrinity_dn6185_c0_g1_i2	beta-galactosidase (BGAL)	5.21196
21.3.2.2.3.2	Cell wall organisation.pectin.rhamnogalacturonan I.modification and degradation.alpha-L-arabinofuranosidase activities.bifunctional alpha-L-arabinofuranosidase and beta-D-xylosidase (BXL)	cb4dtrinity_dn12621_c0_g3_i3	bifunctional alpha-L-arabinofuranosidase and beta-D-xylosidase (BXL)	3.26927
21.3.2.2.3.2	Cell wall organisation.pectin.rhamnogalacturonan I.modification and degradation.alpha-L-arabinofuranosidase activities.bifunctional alpha-L-arabinofuranosidase and beta-D-xylosidase (BXL)	bs4dtrinity_dn12930_c0_g2_i3	bifunctional alpha-L-arabinofuranosidase and beta-D-xylosidase (BXL)	-3.30553
21.3.2.2.3.2	Cell wall organisation.pectin.rhamnogalacturonan I.modification and degradation.alpha-L-arabinofuranosidase activities.bifunctional alpha-L-arabinofuranosidase and beta-D-xylosidase (BXL)	cs4dtrinity_dn11624_c3_g2_i2	bifunctional alpha-L-arabinofuranosidase and beta-D-xylosidase (BXL)	-2.94551
21.3.2.2.3.2	Cell wall organisation.pectin.rhamnogalacturonan I.modification and degradation.alpha-L-arabinofuranosidase activities.bifunctional alpha-L-arabinofuranosidase and beta-D-xylosidase (BXL)	ab4dtrinity_dn10413_c3_g2_i1	bifunctional alpha-L-arabinofuranosidase and beta-D-xylosidase (BXL)	-2.21352
21.3.2.2.3.2	Cell wall organisation.pectin.rhamnogalacturonan I.modification and degradation.alpha-L-arabinofuranosidase activities.bifunctional alpha-L-arabinofuranosidase and beta-D-xylosidase (BXL)	bs4dtrinity_dn8198_c0_g1_i1	bifunctional alpha-L-arabinofuranosidase and beta-D-xylosidase (BXL)	3.37184
21.3.2.2.3.2	Cell wall organisation.pectin.rhamnogalacturonan I.modification and degradation.alpha-L-arabinofuranosidase activities.bifunctional alpha-L-arabinofuranosidase and beta-D-xylosidase (BXL)	ab4dtrinity_dn10413_c3_g3_i4	bifunctional alpha-L-arabinofuranosidase and beta-D-xylosidase (BXL)	2.85442
21.3.2.2.3.2	Cell wall organisation.pectin.rhamnogalacturonan I.modification and degradation.alpha-L-arabinofuranosidase activities.bifunctional alpha-L-arabinofuranosidase and beta-D-xylosidase (BXL)	ab7dtrinity_dn30353_c1_g9_i4	bifunctional alpha-L-arabinofuranosidase and beta-D-xylosidase (BXL)	3.1342
21.3.2.2.3.2	Cell wall organisation.pectin.rhamnogalacturonan I.modification and degradation.alpha-L-arabinofuranosidase activities.bifunctional alpha-L-arabinofuranosidase and beta-D-xylosidase (BXL)	ab7dtrinity_dn30953_c0_g7_i1	bifunctional alpha-L-arabinofuranosidase and beta-D-xylosidase (BXL)	3.38554
21.3.2.2.3.2	Cell wall organisation.pectin.rhamnogalacturonan I.modification and degradation.alpha-L-arabinofuranosidase activities.bifunctional alpha-L-arabinofuranosidase and beta-D-xylosidase (BXL)	as7dtrinity_dn7426_c0_g1_i1	bifunctional alpha-L-arabinofuranosidase and beta-D-xylosidase (BXL)	2.27827
21.3.4.1.1	Cell wall organisation.pectin.xylogalacturonan.biosynthesis.xylogalacturonan xylosyltransferase	bb4dtrinity_dn12366_c0_g2_i2	xylogalacturonan xylosyltransferase	2.67892
21.3.4.1.1	Cell wall organisation.pectin.xylogalacturonan.biosynthesis.xylogalacturonan xylosyltransferase	bs7dtrinity_dn11289_c1_g1_i3	xylogalacturonan xylosyltransferase	2.66131
21.3.4.1.1	Cell wall organisation.pectin.xylogalacturonan.biosynthesis.xylogalacturonan xylosyltransferase	ab4dtrinity_dn8507_c0_g1_i1	xylogalacturonan xylosyltransferase	4.10853
21.3.4.1.1	Cell wall organisation.pectin.xylogalacturonan.biosynthesis.xylogalacturonan xylosyltransferase	bs7dtrinity_dn8853_c0_g1_i1	xylogalacturonan xylosyltransferase	5.62955
21.3.4.1.1	Cell wall organisation.pectin.xylogalacturonan.biosynthesis.xylogalacturonan xylosyltransferase	cs4dtrinity_dn8669_c0_g1_i1	xylogalacturonan xylosyltransferase	-2.30281
21.3.4.1.1	Cell wall organisation.pectin.xylogalacturonan.biosynthesis.xylogalacturonan xylosyltransferase	bs7dtrinity_dn10733_c0_g2_i1	xylogalacturonan xylosyltransferase	4.55282
21.3.5.1.1	Cell wall organisation.pectin.modification and degradation.polygalacturonase activities.polygalacturonase (QRT2)	bb7dtrinity_dn8925_c0_g1_i1	polygalacturonase (QRT2)	7.66444
21.3.5.1.1	Cell wall organisation.pectin.modification and degradation.polygalacturonase activities.polygalacturonase (QRT2)	as7dtrinity_dn698_c0_g1_i2	polygalacturonase (QRT2)	7.44553
21.3.5.1.2	Cell wall organisation.pectin.modification and degradation.polygalacturonase activities.polygalacturonase (QRT3)	cb7dtrinity_dn12930_c0_g1_i2	polygalacturonase (QRT3)	2.28803
21.3.5.1.2	Cell wall organisation.pectin.modification and degradation.polygalacturonase activities.polygalacturonase (QRT3)	bs7d1trinity_dn5521_c0_g1_i1	polygalacturonase (QRT3)	2.80586
21.3.5.1.2	Cell wall organisation.pectin.modification and degradation.polygalacturonase activities.polygalacturonase (QRT3)	as7dtrinity_dn10793_c1_g8_i2	polygalacturonase (QRT3)	3.20216
21.3.5.1.4	Cell wall organisation.pectin.modification and degradation.polygalacturonase activities.non-catalytic polygalacturonase regulator	as4dtrinity_dn2750_c0_g1_i2	non-catalytic polygalacturonase regulator	-4.47297
21.3.5.1.4	Cell wall organisation.pectin.modification and degradation.polygalacturonase activities.non-catalytic polygalacturonase regulator	bs4dtrinity_dn10649_c0_g1_i1	non-catalytic polygalacturonase regulator	-3.45382
21.3.5.1.4	Cell wall organisation.pectin.modification and degradation.polygalacturonase activities.non-catalytic polygalacturonase regulator	cb7dtrinity_dn16917_c0_g2_i1	non-catalytic polygalacturonase regulator	4.19739
21.3.5.1.4	Cell wall organisation.pectin.modification and degradation.polygalacturonase activities.non-catalytic polygalacturonase regulator	ab7dtrinity_dn29441_c0_g3_i2	non-catalytic polygalacturonase regulator	-2.72109
21.3.5.1.4	Cell wall organisation.pectin.modification and degradation.polygalacturonase activities.non-catalytic polygalacturonase regulator	bb4dtrinity_dn12171_c0_g1_i5	non-catalytic polygalacturonase regulator	-3.62667
21.3.5.2	Cell wall organisation.pectin.modification and degradation.pectate lyase	as4dtrinity_dn11015_c0_g1_i2	pectate lyase	-2.08947
21.3.5.2	Cell wall organisation.pectin.modification and degradation.pectate lyase	as4dtrinity_dn11351_c0_g5_i2	pectate lyase	-3.15143
21.3.5.2	Cell wall organisation.pectin.modification and degradation.pectate lyase	as4dtrinity_dn11025_c1_g3_i3	pectate lyase	-3.5762
21.3.5.2	Cell wall organisation.pectin.modification and degradation.pectate lyase	cb7dtrinity_dn17128_c1_g6_i1	pectate lyase	2.07373
21.3.5.2	Cell wall organisation.pectin.modification and degradation.pectate lyase	bb4dtrinity_dn11133_c0_g1_i2	pectate lyase	-3.38945
21.3.5.2	Cell wall organisation.pectin.modification and degradation.pectate lyase	bs4dtrinity_dn12680_c1_g1_i2	pectate lyase	-2.367
21.3.5.2	Cell wall organisation.pectin.modification and degradation.pectate lyase	bs4dtrinity_dn12163_c3_g1_i1	pectate lyase	-2.23192
21.3.5.2	Cell wall organisation.pectin.modification and degradation.pectate lyase	cs4dtrinity_dn11002_c1_g7_i3	pectate lyase	-3.9898
21.3.5.4	Cell wall organisation.pectin.modification and degradation.pectin acetylesterase	bb7dtrinity_dn16980_c7_g2_i5	pectin acetylesterase	7.67124
21.3.5.4	Cell wall organisation.pectin.modification and degradation.pectin acetylesterase	bs7d1trinity_dn11139_c4_g2_i3	pectin acetylesterase	8.17906
21.3.5.4	Cell wall organisation.pectin.modification and degradation.pectin acetylesterase	as7dtrinity_dn10793_c1_g2_i3	pectin acetylesterase	4.28765
21.3.5.4	Cell wall organisation.pectin.modification and degradation.pectin acetylesterase	cb4dtrinity_dn12589_c0_g1_i1	pectin acetylesterase	2.1967
21.3.5.4	Cell wall organisation.pectin.modification and degradation.pectin acetylesterase	cs4dtrinity_dn9908_c0_g1_i6	pectin acetylesterase	-3.23542
21.3.5.4	Cell wall organisation.pectin.modification and degradation.pectin acetylesterase	bb7dtrinity_dn16980_c7_g1_i7	pectin acetylesterase	7.72017
21.3.5.4	Cell wall organisation.pectin.modification and degradation.pectin acetylesterase	ab7dtrinity_dn26662_c0_g1_i2	pectin acetylesterase	-3.1179
21.3.5.4	Cell wall organisation.pectin.modification and degradation.pectin acetylesterase	bb4dtrinity_dn9658_c0_g1_i3	pectin acetylesterase	8.21392
21.3.5.4	Cell wall organisation.pectin.modification and degradation.pectin acetylesterase	ab4dtrinity_dn9603_c0_g1_i1	pectin acetylesterase	2.35253
21.3.5.4	Cell wall organisation.pectin.modification and degradation.pectin acetylesterase	cb7dtrinity_dn16899_c3_g7_i7	pectin acetylesterase	8.28579
21.3.5.4	Cell wall organisation.pectin.modification and degradation.pectin acetylesterase	bs7dtrinity_dn8852_c0_g1_i1	pectin acetylesterase	2.49641
21.3.5.4	Cell wall organisation.pectin.modification and degradation.pectin acetylesterase	as4dtrinity_dn11746_c3_g1_i4	pectin acetylesterase	-3.5346
21.3.5.4	Cell wall organisation.pectin.modification and degradation.pectin acetylesterase	bs7d1trinity_dn9764_c0_g1_i3	pectin acetylesterase	2.45731
21.3.5.4	Cell wall organisation.pectin.modification and degradation.pectin acetylesterase	ab4dtrinity_dn11290_c4_g2_i3	pectin acetylesterase	-2.86426
21.3.5.4	Cell wall organisation.pectin.modification and degradation.pectin acetylesterase	ab7dtrinity_dn29432_c0_g1_i2	pectin acetylesterase	2.70172
21.4.1.1.1	Cell wall organisation.cell wall proteins.hydroxyproline-rich glycoprotein activities.arabinogalactan-protein (AGP) activities.classical AGP	cs4dtrinity_dn12041_c1_g3_i4	classical arabinogalactan protein	-2.38955
21.4.1.1.1	Cell wall organisation.cell wall proteins.hydroxyproline-rich glycoprotein activities.arabinogalactan-protein (AGP) activities.classical AGP	cs4dtrinity_dn11889_c0_g1_i1	classical arabinogalactan protein	-2.43256
21.4.1.1.1	Cell wall organisation.cell wall proteins.hydroxyproline-rich glycoprotein activities.arabinogalactan-protein (AGP) activities.classical AGP	as4dtrinity_dn11700_c2_g3_i6	classical arabinogalactan protein	-2.59127
21.4.1.1.1	Cell wall organisation.cell wall proteins.hydroxyproline-rich glycoprotein activities.arabinogalactan-protein (AGP) activities.classical AGP	ab4dtrinity_dn12952_c0_g1_i1	classical arabinogalactan protein	-2.30268
21.4.1.1.1	Cell wall organisation.cell wall proteins.hydroxyproline-rich glycoprotein activities.arabinogalactan-protein (AGP) activities.classical AGP	cb7dtrinity_dn5777_c0_g1_i1	classical arabinogalactan protein	-4.42679
21.4.1.1.3	Cell wall organisation.cell wall proteins.hydroxyproline-rich glycoprotein activities.arabinogalactan-protein (AGP) activities.fasciclin-type AGP (FLA)	as4dtrinity_dn12108_c0_g1_i1	fasciclin-type arabinogalactan protein	-2.15335
21.4.1.1.3	Cell wall organisation.cell wall proteins.hydroxyproline-rich glycoprotein activities.arabinogalactan-protein (AGP) activities.fasciclin-type AGP (FLA)	bb7dtrinity_dn14866_c0_g1_i2	fasciclin-type arabinogalactan protein	-2.03417
21.4.1.1.3	Cell wall organisation.cell wall proteins.hydroxyproline-rich glycoprotein activities.arabinogalactan-protein (AGP) activities.fasciclin-type AGP (FLA)	bs7d1trinity_dn10283_c0_g4_i1	fasciclin-type arabinogalactan protein	2.3045
21.4.1.1.3	Cell wall organisation.cell wall proteins.hydroxyproline-rich glycoprotein activities.arabinogalactan-protein (AGP) activities.fasciclin-type AGP (FLA)	cb7dtrinity_dn14919_c0_g2_i3	fasciclin-type arabinogalactan protein	2.31636
21.4.1.1.3	Cell wall organisation.cell wall proteins.hydroxyproline-rich glycoprotein activities.arabinogalactan-protein (AGP) activities.fasciclin-type AGP (FLA)	ab7dtrinity_dn30910_c3_g5_i1	fasciclin-type arabinogalactan protein	-2.42321
21.4.1.1.3	Cell wall organisation.cell wall proteins.hydroxyproline-rich glycoprotein activities.arabinogalactan-protein (AGP) activities.fasciclin-type AGP (FLA)	bs4dtrinity_dn12714_c1_g3_i2	fasciclin-type arabinogalactan protein	-2.38805
21.4.1.1.3	Cell wall organisation.cell wall proteins.hydroxyproline-rich glycoprotein activities.arabinogalactan-protein (AGP) activities.fasciclin-type AGP (FLA)	bb7dtrinity_dn13545_c0_g1_i1	fasciclin-type arabinogalactan protein	2.25211
21.4.1.1.3	Cell wall organisation.cell wall proteins.hydroxyproline-rich glycoprotein activities.arabinogalactan-protein (AGP) activities.fasciclin-type AGP (FLA)	bb7dtrinity_dn7029_c0_g1_i1	fasciclin-type arabinogalactan protein	3.99112
21.4.1.1.3	Cell wall organisation.cell wall proteins.hydroxyproline-rich glycoprotein activities.arabinogalactan-protein (AGP) activities.fasciclin-type AGP (FLA)	cb7dtrinity_dn14537_c0_g4_i1	fasciclin-type arabinogalactan protein	3.69323
21.4.1.1.3	Cell wall organisation.cell wall proteins.hydroxyproline-rich glycoprotein activities.arabinogalactan-protein (AGP) activities.fasciclin-type AGP (FLA)	as7dtrinity_dn9980_c0_g1_i1	fasciclin-type arabinogalactan protein	2.29749
21.4.1.1.3	Cell wall organisation.cell wall proteins.hydroxyproline-rich glycoprotein activities.arabinogalactan-protein (AGP) activities.fasciclin-type AGP (FLA)	bs4dtrinity_dn11834_c1_g7_i2	fasciclin-type arabinogalactan protein	3.84914
21.4.1.1.3	Cell wall organisation.cell wall proteins.hydroxyproline-rich glycoprotein activities.arabinogalactan-protein (AGP) activities.fasciclin-type AGP (FLA)	ab4dtrinity_dn10737_c2_g10_i1	fasciclin-type arabinogalactan protein	3.89412
21.4.1.1.3	Cell wall organisation.cell wall proteins.hydroxyproline-rich glycoprotein activities.arabinogalactan-protein (AGP) activities.fasciclin-type AGP (FLA)	cb4dtrinity_dn8939_c0_g1_i3	fasciclin-type arabinogalactan protein	3.56566
21.4.1.1.3	Cell wall organisation.cell wall proteins.hydroxyproline-rich glycoprotein activities.arabinogalactan-protein (AGP) activities.fasciclin-type AGP (FLA)	as7dtrinity_dn9980_c0_g2_i1	fasciclin-type arabinogalactan protein	2.28989
21.4.1.1.3	Cell wall organisation.cell wall proteins.hydroxyproline-rich glycoprotein activities.arabinogalactan-protein (AGP) activities.fasciclin-type AGP (FLA)	bs7dtrinity_dn11526_c0_g1_i1	fasciclin-type arabinogalactan protein	3.26074
21.4.1.1.3	Cell wall organisation.cell wall proteins.hydroxyproline-rich glycoprotein activities.arabinogalactan-protein (AGP) activities.fasciclin-type AGP (FLA)	cs4dtrinity_dn9612_c0_g1_i5	fasciclin-type arabinogalactan protein	3.55772
21.4.1.1.4	Cell wall organisation.cell wall proteins.hydroxyproline-rich glycoprotein activities.arabinogalactan-protein (AGP) activities.xylogen-type AGP (XYP/XYLP)	cs4dtrinity_dn5440_c1_g1_i1	xylogen-type arabinogalactan protein	-2.53857
21.4.1.1.4	Cell wall organisation.cell wall proteins.hydroxyproline-rich glycoprotein activities.arabinogalactan-protein (AGP) activities.xylogen-type AGP (XYP/XYLP)	ab4dtrinity_dn10923_c1_g4_i3	xylogen-type arabinogalactan protein	-2.04058
21.4.1.1.4	Cell wall organisation.cell wall proteins.hydroxyproline-rich glycoprotein activities.arabinogalactan-protein (AGP) activities.xylogen-type AGP (XYP/XYLP)	ab4dtrinity_dn22492_c0_g1_i1	xylogen-type arabinogalactan protein	-3.55193
21.4.1.1.4	Cell wall organisation.cell wall proteins.hydroxyproline-rich glycoprotein activities.arabinogalactan-protein (AGP) activities.xylogen-type AGP (XYP/XYLP)	bs4dtrinity_dn6395_c0_g1_i1	xylogen-type arabinogalactan protein	-2.76577
21.4.1.1.4	Cell wall organisation.cell wall proteins.hydroxyproline-rich glycoprotein activities.arabinogalactan-protein (AGP) activities.xylogen-type AGP (XYP/XYLP)	as4dtrinity_dn7089_c0_g1_i1	xylogen-type arabinogalactan protein	-3.97553
21.4.1.1.5.3	Cell wall organisation.cell wall proteins.hydroxyproline-rich glycoprotein activities.arabinogalactan-protein (AGP) activities.AGP glycosylation.AGP beta-1,3-galactosyltransferase	cs4dtrinity_dn10519_c0_g1_i6	AGP beta-1,3-galactosyltransferase	-2.10636
21.4.1.1.5.3	Cell wall organisation.cell wall proteins.hydroxyproline-rich glycoprotein activities.arabinogalactan-protein (AGP) activities.AGP glycosylation.AGP beta-1,3-galactosyltransferase	bs4dtrinity_dn12801_c0_g2_i3	AGP beta-1,3-galactosyltransferase	-2.45415
21.4.1.1.5.3	Cell wall organisation.cell wall proteins.hydroxyproline-rich glycoprotein activities.arabinogalactan-protein (AGP) activities.AGP glycosylation.AGP beta-1,3-galactosyltransferase	cb4dtrinity_dn1059_c0_g1_i1	AGP beta-1,3-galactosyltransferase	-2.05898
21.4.1.1.5.3	Cell wall organisation.cell wall proteins.hydroxyproline-rich glycoprotein activities.arabinogalactan-protein (AGP) activities.AGP glycosylation.AGP beta-1,3-galactosyltransferase	as4dtrinity_dn11473_c0_g1_i1	AGP beta-1,3-galactosyltransferase	-2.47972
21.4.1.1.5.3	Cell wall organisation.cell wall proteins.hydroxyproline-rich glycoprotein activities.arabinogalactan-protein (AGP) activities.AGP glycosylation.AGP beta-1,3-galactosyltransferase	cb7dtrinity_dn7506_c0_g1_i1	AGP beta-1,3-galactosyltransferase	4.82416
21.4.1.3.2	Cell wall organisation.cell wall proteins.hydroxyproline-rich glycoprotein activities.extensin activities.LRR-domain extensin	bs7dtrinity_dn12156_c5_g12_i1	LRR-domain extensin	2.66042
21.4.1.3.2	Cell wall organisation.cell wall proteins.hydroxyproline-rich glycoprotein activities.extensin activities.LRR-domain extensin	bb7dtrinity_dn4071_c0_g1_i1	LRR-domain extensin	3.2642
21.4.2.1	Cell wall organisation.cell wall proteins.expansin activities.alpha-class expansin	cs4dtrinity_dn12026_c2_g7_i3	alpha-class expansin	-3.77283
21.4.2.1	Cell wall organisation.cell wall proteins.expansin activities.alpha-class expansin	bs4dtrinity_dn12381_c0_g6_i4	alpha-class expansin	-3.68657
21.4.2.1	Cell wall organisation.cell wall proteins.expansin activities.alpha-class expansin	as4dtrinity_dn11758_c2_g5_i1	alpha-class expansin	-3.69758
21.4.2.1	Cell wall organisation.cell wall proteins.expansin activities.alpha-class expansin	bs4dtrinity_dn12381_c0_g3_i3	alpha-class expansin	-4.39272
21.4.2.1	Cell wall organisation.cell wall proteins.expansin activities.alpha-class expansin	cs4dtrinity_dn10986_c1_g7_i4	alpha-class expansin	-4.17971
21.4.2.1	Cell wall organisation.cell wall proteins.expansin activities.alpha-class expansin	ab4dtrinity_dn11080_c1_g1_i3	alpha-class expansin	-3.78997
21.4.2.1	Cell wall organisation.cell wall proteins.expansin activities.alpha-class expansin	bb4dtrinity_dn12626_c3_g6_i2	alpha-class expansin	-3.65732
21.4.2.1	Cell wall organisation.cell wall proteins.expansin activities.alpha-class expansin	bs7d1trinity_dn9842_c0_g1_i3	alpha-class expansin	6.41531
21.4.2.1	Cell wall organisation.cell wall proteins.expansin activities.alpha-class expansin	cs4dtrinity_dn11417_c0_g2_i1	alpha-class expansin	-3.43076
21.4.2.1	Cell wall organisation.cell wall proteins.expansin activities.alpha-class expansin	as4dtrinity_dn6905_c0_g1_i1	alpha-class expansin	-2.76935
21.4.2.1	Cell wall organisation.cell wall proteins.expansin activities.alpha-class expansin	cs4dtrinity_dn12036_c0_g1_i3	alpha-class expansin	-2.90485
21.4.2.1	Cell wall organisation.cell wall proteins.expansin activities.alpha-class expansin	bb4dtrinity_dn8691_c0_g1_i2	alpha-class expansin	-2.84495
21.4.2.1	Cell wall organisation.cell wall proteins.expansin activities.alpha-class expansin	ab7dtrinity_dn30367_c2_g3_i1	alpha-class expansin	-3.2176
21.4.2.1	Cell wall organisation.cell wall proteins.expansin activities.alpha-class expansin	bb7dtrinity_dn16526_c0_g2_i2	alpha-class expansin	-3.71523
21.4.2.1	Cell wall organisation.cell wall proteins.expansin activities.alpha-class expansin	ab4dtrinity_dn6776_c0_g1_i1	alpha-class expansin	-3.1664
21.4.2.1	Cell wall organisation.cell wall proteins.expansin activities.alpha-class expansin	ab4dtrinity_dn10846_c1_g6_i1	alpha-class expansin	-3.00781
21.4.2.1	Cell wall organisation.cell wall proteins.expansin activities.alpha-class expansin	cb7dtrinity_dn15968_c2_g2_i1	alpha-class expansin	6.8438
21.4.2.1	Cell wall organisation.cell wall proteins.expansin activities.alpha-class expansin	cs4dtrinity_dn11417_c0_g3_i2	alpha-class expansin	-2.19439
21.4.2.1	Cell wall organisation.cell wall proteins.expansin activities.alpha-class expansin	cs4dtrinity_dn11684_c2_g3_i1	alpha-class expansin	-4.07185
21.4.2.1	Cell wall organisation.cell wall proteins.expansin activities.alpha-class expansin	bb4dtrinity_dn13171_c6_g7_i1	alpha-class expansin	-3.12904
21.4.2.1	Cell wall organisation.cell wall proteins.expansin activities.alpha-class expansin	bs4dtrinity_dn13044_c1_g3_i3	alpha-class expansin	-2.82446
21.4.2.1	Cell wall organisation.cell wall proteins.expansin activities.alpha-class expansin	cb4dtrinity_dn14045_c9_g6_i1	alpha-class expansin	-3.32621
21.4.2.1	Cell wall organisation.cell wall proteins.expansin activities.alpha-class expansin	cb4dtrinity_dn14247_c0_g4_i1	alpha-class expansin	-4.18002
21.4.2.1	Cell wall organisation.cell wall proteins.expansin activities.alpha-class expansin	cs4dtrinity_dn6305_c0_g1_i1	alpha-class expansin	-4.41058
21.4.2.1	Cell wall organisation.cell wall proteins.expansin activities.alpha-class expansin	cb4dtrinity_dn14045_c9_g1_i3	alpha-class expansin	-2.68924
21.4.2.1	Cell wall organisation.cell wall proteins.expansin activities.alpha-class expansin	bb7dtrinity_dn16316_c5_g6_i2	alpha-class expansin	-2.7646
21.4.2.1	Cell wall organisation.cell wall proteins.expansin activities.alpha-class expansin	cs4dtrinity_dn12484_c15_g1_i1	alpha-class expansin	-3.29883
21.4.2.1	Cell wall organisation.cell wall proteins.expansin activities.alpha-class expansin	ab4dtrinity_dn10598_c1_g6_i1	alpha-class expansin	-2.15688
21.4.2.1	Cell wall organisation.cell wall proteins.expansin activities.alpha-class expansin	ab4dtrinity_dn10598_c3_g1_i1	alpha-class expansin	-3.88391
21.4.2.3	Cell wall organisation.cell wall proteins.expansin activities.beta-class expansin	as4dtrinity_dn11901_c4_g9_i3	beta-class expansin	-3.93224
21.4.2.3	Cell wall organisation.cell wall proteins.expansin activities.beta-class expansin	bs4dtrinity_dn8688_c0_g1_i3	beta-class expansin	-4.23358
21.4.2.4	Cell wall organisation.cell wall proteins.expansin activities.beta-like-class expansin	cs4dtrinity_dn4524_c0_g1_i1	beta-like-class expansin	-2.52809
21.4.2.4	Cell wall organisation.cell wall proteins.expansin activities.beta-like-class expansin	cb7dtrinity_dn6021_c0_g1_i1	beta-like-class expansin	5.6364
21.4.2.4	Cell wall organisation.cell wall proteins.expansin activities.beta-like-class expansin	cb4dtrinity_dn9080_c0_g1_i1	beta-like-class expansin	5.60495
21.6.1.1	Cell wall organisation.lignin.monolignol biosynthesis.hydroxycinnamoyl-CoA:quinate/shikimate O-hydroxycinnamoyltransferase (HCT)	cb7dtrinity_dn17054_c5_g2_i2	hydroxycinnamoyl-CoA:quinate/shikimate O-hydroxycinnamoyltransferase (HCT)	2.20066
21.6.1.1	Cell wall organisation.lignin.monolignol biosynthesis.hydroxycinnamoyl-CoA:quinate/shikimate O-hydroxycinnamoyltransferase (HCT)	ab4dtrinity_dn10556_c1_g10_i1	hydroxycinnamoyl-CoA:quinate/shikimate O-hydroxycinnamoyltransferase (HCT)	-3.69853
21.6.1.1	Cell wall organisation.lignin.monolignol biosynthesis.hydroxycinnamoyl-CoA:quinate/shikimate O-hydroxycinnamoyltransferase (HCT)	bs4dtrinity_dn12395_c3_g1_i2	hydroxycinnamoyl-CoA:quinate/shikimate O-hydroxycinnamoyltransferase (HCT)	2.17874
21.6.1.2	Cell wall organisation.lignin.monolignol biosynthesis.p-coumaroyl shikimate/quinate 3â€™-hydroxylase (C3'H)	cb7dtrinity_dn17069_c1_g6_i1	p-coumaroyl shikimate/quinate 3â€™-hydroxylase (C3'H)	2.85459
21.6.1.4	Cell wall organisation.lignin.monolignol biosynthesis.caffeoyl-CoA 3-O-methyltransferase (CCoA-OMT)	bs7dtrinity_dn9302_c0_g1_i2	caffeoyl-CoA 3-O-methyltransferase (CCoA-OMT)	2.16405
21.6.1.4	Cell wall organisation.lignin.monolignol biosynthesis.caffeoyl-CoA 3-O-methyltransferase (CCoA-OMT)	bs4dtrinity_dn10055_c0_g1_i2	caffeoyl-CoA 3-O-methyltransferase (CCoA-OMT)	2.28064
21.6.1.4	Cell wall organisation.lignin.monolignol biosynthesis.caffeoyl-CoA 3-O-methyltransferase (CCoA-OMT)	cs4dtrinity_dn10790_c0_g2_i2	caffeoyl-CoA 3-O-methyltransferase (CCoA-OMT)	-3.46742
21.6.1.4	Cell wall organisation.lignin.monolignol biosynthesis.caffeoyl-CoA 3-O-methyltransferase (CCoA-OMT)	bs4dtrinity_dn11963_c0_g3_i1	caffeoyl-CoA 3-O-methyltransferase (CCoA-OMT)	-3.46893
21.6.1.4	Cell wall organisation.lignin.monolignol biosynthesis.caffeoyl-CoA 3-O-methyltransferase (CCoA-OMT)	bb4dtrinity_dn8881_c0_g1_i2	caffeoyl-CoA 3-O-methyltransferase (CCoA-OMT)	-3.60348
21.6.1.6	Cell wall organisation.lignin.monolignol biosynthesis.ferulate 5-hydroxylase (F5H)	cb7dtrinity_dn17357_c1_g2_i1	ferulate 5-hydroxylase (F5H)	3.73195
21.6.1.6	Cell wall organisation.lignin.monolignol biosynthesis.ferulate 5-hydroxylase (F5H)	cb4dtrinity_dn1830_c0_g1_i2	ferulate 5-hydroxylase (F5H)	2.21654
21.6.2.1	Cell wall organisation.lignin.monolignol conjugation and polymerization.p-coumaroyl-CoA:monolignol transferase (PMT)	cs4dtrinity_dn1851_c0_g1_i1	p-coumaroyl-CoA:monolignol transferase (PMT)	-3.6924
21.6.2.2	Cell wall organisation.lignin.monolignol conjugation and polymerization.lignin laccase	cb7dtrinity_dn13182_c0_g3_i1	lignin laccase	3.09539
21.6.2.2	Cell wall organisation.lignin.monolignol conjugation and polymerization.lignin laccase	as4dtrinity_dn11263_c0_g11_i1	lignin laccase	-7.71458
21.6.2.2	Cell wall organisation.lignin.monolignol conjugation and polymerization.lignin laccase	cs4dtrinity_dn11015_c0_g2_i2	lignin laccase	-2.29959
21.6.2.2	Cell wall organisation.lignin.monolignol conjugation and polymerization.lignin laccase	cb7dtrinity_dn16201_c0_g2_i1	lignin laccase	2.37664
21.6.2.3	Cell wall organisation.lignin.monolignol conjugation and polymerization.lignin peroxidase	cb7dtrinity_dn5891_c0_g1_i1	lignin peroxidase	4.18399
21.6.2.3	Cell wall organisation.lignin.monolignol conjugation and polymerization.lignin peroxidase	cs4dtrinity_dn34433_c0_g1_i1	lignin peroxidase	-2.49077
21.6.2.3	Cell wall organisation.lignin.monolignol conjugation and polymerization.lignin peroxidase	bs4dtrinity_dn13516_c0_g1_i1	lignin peroxidase	-4.44657
21.6.3.2	Cell wall organisation.lignin.monolignol glycosylation and deglycosylation.coniferin beta-glucosidase	as7dtrinity_dn10797_c0_g2_i2	coniferin beta-glucosidase	3.12789
21.6.3.2	Cell wall organisation.lignin.monolignol glycosylation and deglycosylation.coniferin beta-glucosidase	bb7dtrinity_dn16364_c4_g1_i3	coniferin beta-glucosidase	2.86286

## Sheet: B5_S5
Table S5 (C): List of rice bean genes differentially expressed in regulation pathway at the first timepoint i.e., 5 DPA of both the genotypes.
BinCode	BinName	ID	description	B5_S5
17.1.1.8.3	Protein biosynthesis.ribosome biogenesis.rRNA biosynthesis.ITS1 rRNA removal.pre-rRNA processing endonuclease (NOB1)	bb4dtrinity_dn10132_c0_g1_i2	NOB1 pre-rRNA processing endonuclease involved in ITS1 rRNA removal	-2.524
17.1.2.1.11	Protein biosynthesis.ribosome biogenesis.large ribosomal subunit (LSU).LSU proteome.component RPL11	cb7dtrinity_dn15945_c0_g1_i1	component RPL11 of LSU proteome component	-2.03313
17.1.2.1.13	Protein biosynthesis.ribosome biogenesis.large ribosomal subunit (LSU).LSU proteome.component RPL13	bs4dtrinity_dn12330_c0_g1_i6	component RPL13 of LSU proteome component	2.00457
17.1.2.1.13	Protein biosynthesis.ribosome biogenesis.large ribosomal subunit (LSU).LSU proteome.component RPL13	cs4dtrinity_dn5606_c0_g1_i1	component RPL13 of LSU proteome component	2.85536
17.1.2.1.15	Protein biosynthesis.ribosome biogenesis.large ribosomal subunit (LSU).LSU proteome.component RPL14	bb4dtrinity_dn2816_c0_g1_i1	component RPL14 of LSU proteome component	-3.87073
17.1.2.1.17	Protein biosynthesis.ribosome biogenesis.large ribosomal subunit (LSU).LSU proteome.component RPL17	cb4dtrinity_dn8451_c0_g2_i1	component RPL17 of LSU proteome component	-2.32871
17.1.2.1.18	Protein biosynthesis.ribosome biogenesis.large ribosomal subunit (LSU).LSU proteome.component RPL18	bb4dtrinity_dn12862_c2_g2_i2	component RPL18 of LSU proteome component	-2.71707
17.1.2.1.18	Protein biosynthesis.ribosome biogenesis.large ribosomal subunit (LSU).LSU proteome.component RPL18	cb4dtrinity_dn37675_c0_g1_i1	component RPL18 of LSU proteome component	-3.17145
17.1.2.1.18	Protein biosynthesis.ribosome biogenesis.large ribosomal subunit (LSU).LSU proteome.component RPL18	cb4dtrinity_dn33278_c0_g1_i1	component RPL18 of LSU proteome component	-3.48112
17.1.2.1.2	Protein biosynthesis.ribosome biogenesis.large ribosomal subunit (LSU).LSU proteome.component RPL4	cb4dtrinity_dn28240_c0_g1_i1	component RPL4 of LSU proteome component	-2.51099
17.1.2.1.20	Protein biosynthesis.ribosome biogenesis.large ribosomal subunit (LSU).LSU proteome.component RPL19	as4dtrinity_dn10630_c0_g1_i4	component RPL19 of LSU proteome component	3.49109
17.1.2.1.20	Protein biosynthesis.ribosome biogenesis.large ribosomal subunit (LSU).LSU proteome.component RPL19	bb4dtrinity_dn949_c0_g1_i2	component RPL19 of LSU proteome component	-2.96336
17.1.2.1.20	Protein biosynthesis.ribosome biogenesis.large ribosomal subunit (LSU).LSU proteome.component RPL19	cb4dtrinity_dn5648_c0_g1_i1	component RPL19 of LSU proteome component	-3.07478
17.1.2.1.20	Protein biosynthesis.ribosome biogenesis.large ribosomal subunit (LSU).LSU proteome.component RPL19	cb4dtrinity_dn11904_c0_g1_i1	component RPL19 of LSU proteome component	-3.68701
17.1.2.1.21	Protein biosynthesis.ribosome biogenesis.large ribosomal subunit (LSU).LSU proteome.component RPL21	bb4dtrinity_dn11462_c0_g1_i1	component RPL21 of LSU proteome component	-3.90609
17.1.2.1.22	Protein biosynthesis.ribosome biogenesis.large ribosomal subunit (LSU).LSU proteome.component RPL22	ab7dtrinity_dn66792_c0_g1_i1	component RPL22 of LSU proteome component	-4.39336
17.1.2.1.23	Protein biosynthesis.ribosome biogenesis.large ribosomal subunit (LSU).LSU proteome.component RPL23	bb4dtrinity_dn11372_c0_g1_i1	component RPL23 of LSU proteome component	-2.43785
17.1.2.1.23	Protein biosynthesis.ribosome biogenesis.large ribosomal subunit (LSU).LSU proteome.component RPL23	ab7dtrinity_dn86662_c0_g1_i1	component RPL23 of LSU proteome component	-3.40004
17.1.2.1.24	Protein biosynthesis.ribosome biogenesis.large ribosomal subunit (LSU).LSU proteome.component RPL23a	cs4dtrinity_dn28239_c0_g1_i1	component RPL23a of LSU proteome component	2.21512
17.1.2.1.25	Protein biosynthesis.ribosome biogenesis.large ribosomal subunit (LSU).LSU proteome.component RPL24	bb4dtrinity_dn14357_c0_g1_i1	component RPL24 of LSU proteome component	-4.6397
17.1.2.1.25	Protein biosynthesis.ribosome biogenesis.large ribosomal subunit (LSU).LSU proteome.component RPL24	cb4dtrinity_dn3769_c0_g1_i1	component RPL24 of LSU proteome component	-3.70299
17.1.2.1.26	Protein biosynthesis.ribosome biogenesis.large ribosomal subunit (LSU).LSU proteome.component RPL26	as4dtrinity_dn9157_c0_g1_i4	component RPL26 of LSU proteome component	3.25207
17.1.2.1.26	Protein biosynthesis.ribosome biogenesis.large ribosomal subunit (LSU).LSU proteome.component RPL26	bb4dtrinity_dn18150_c1_g1_i1	component RPL26 of LSU proteome component	-3.52203
17.1.2.1.27	Protein biosynthesis.ribosome biogenesis.large ribosomal subunit (LSU).LSU proteome.component RPL27	bb4dtrinity_dn20121_c0_g1_i1	component RPL27 of LSU proteome component	-5.15452
17.1.2.1.27	Protein biosynthesis.ribosome biogenesis.large ribosomal subunit (LSU).LSU proteome.component RPL27	cb4dtrinity_dn518_c0_g1_i1	component RPL27 of LSU proteome component	-2.82438
17.1.2.1.3	Protein biosynthesis.ribosome biogenesis.large ribosomal subunit (LSU).LSU proteome.component RPL5	as7dtrinity_dn11103_c0_g3_i4	component RPL5 of LSU proteome component	2.60305
17.1.2.1.3	Protein biosynthesis.ribosome biogenesis.large ribosomal subunit (LSU).LSU proteome.component RPL5	bs7d1trinity_dn10723_c0_g3_i2	component RPL5 of LSU proteome component	2.34277
17.1.2.1.30	Protein biosynthesis.ribosome biogenesis.large ribosomal subunit (LSU).LSU proteome.component RPL29	cb4dtrinity_dn34852_c0_g1_i1	component RPL29 of LSU proteome component	-3.58248
17.1.2.1.30	Protein biosynthesis.ribosome biogenesis.large ribosomal subunit (LSU).LSU proteome.component RPL29	cb4dtrinity_dn31135_c0_g1_i1	component RPL29 of LSU proteome component	-3.49087
17.1.2.1.33	Protein biosynthesis.ribosome biogenesis.large ribosomal subunit (LSU).LSU proteome.component RPL32	as4dtrinity_dn9903_c0_g1_i2	component RPL32 of LSU proteome component	3.06215
17.1.2.1.33	Protein biosynthesis.ribosome biogenesis.large ribosomal subunit (LSU).LSU proteome.component RPL32	bb4dtrinity_dn10147_c1_g1_i1	component RPL32 of LSU proteome component	-3.34951
17.1.2.1.33	Protein biosynthesis.ribosome biogenesis.large ribosomal subunit (LSU).LSU proteome.component RPL32	cb4dtrinity_dn19804_c0_g1_i1	component RPL32 of LSU proteome component	-3.38732
17.1.2.1.34	Protein biosynthesis.ribosome biogenesis.large ribosomal subunit (LSU).LSU proteome.component RPL34	cb4dtrinity_dn16692_c0_g1_i1	component RPL34 of LSU proteome component	-4.43121
17.1.2.1.35	Protein biosynthesis.ribosome biogenesis.large ribosomal subunit (LSU).LSU proteome.component RPL35	bb4dtrinity_dn13647_c0_g1_i1	component RPL35 of LSU proteome component	-4.34717
17.1.2.1.36	Protein biosynthesis.ribosome biogenesis.large ribosomal subunit (LSU).LSU proteome.component RPL35a	as4dtrinity_dn10506_c0_g1_i1	component RPL35a of LSU proteome component	3.26473
17.1.2.1.39	Protein biosynthesis.ribosome biogenesis.large ribosomal subunit (LSU).LSU proteome.component RPL37	bs7d1trinity_dn10782_c3_g5_i5	component RPL37 of LSU proteome component	3.27161
17.1.2.1.39	Protein biosynthesis.ribosome biogenesis.large ribosomal subunit (LSU).LSU proteome.component RPL37	bb4dtrinity_dn14794_c0_g1_i1	component RPL37 of LSU proteome component	-4.6691
17.1.2.1.39	Protein biosynthesis.ribosome biogenesis.large ribosomal subunit (LSU).LSU proteome.component RPL37	as4dtrinity_dn11271_c0_g5_i2	component RPL37 of LSU proteome component	2.29516
17.1.2.1.4	Protein biosynthesis.ribosome biogenesis.large ribosomal subunit (LSU).LSU proteome.component RPL6	bb4dtrinity_dn17368_c0_g1_i1	component RPL6 of LSU proteome component	-3.77265
17.1.2.1.4	Protein biosynthesis.ribosome biogenesis.large ribosomal subunit (LSU).LSU proteome.component RPL6	cb4dtrinity_dn35298_c0_g1_i1	component RPL6 of LSU proteome component	-3.87308
17.1.2.1.4	Protein biosynthesis.ribosome biogenesis.large ribosomal subunit (LSU).LSU proteome.component RPL6	cb4dtrinity_dn18277_c0_g1_i1	component RPL6 of LSU proteome component	-3.80308
17.1.2.1.40	Protein biosynthesis.ribosome biogenesis.large ribosomal subunit (LSU).LSU proteome.component RPL37a	bs7d1trinity_dn933_c0_g1_i2	component RPL37a of LSU proteome component	5.2865
17.1.2.1.40	Protein biosynthesis.ribosome biogenesis.large ribosomal subunit (LSU).LSU proteome.component RPL37a	bb4dtrinity_dn7735_c0_g1_i2	component RPL37a of LSU proteome component	-2.0128
17.1.2.1.40	Protein biosynthesis.ribosome biogenesis.large ribosomal subunit (LSU).LSU proteome.component RPL37a	ab4dtrinity_dn10885_c1_g3_i2	component RPL37a of LSU proteome component	-2.82258
17.1.2.1.40	Protein biosynthesis.ribosome biogenesis.large ribosomal subunit (LSU).LSU proteome.component RPL37a	ab7dtrinity_dn30379_c2_g2_i2	component RPL37a of LSU proteome component	-2.3755
17.1.2.1.40	Protein biosynthesis.ribosome biogenesis.large ribosomal subunit (LSU).LSU proteome.component RPL37a	cb4dtrinity_dn4748_c0_g1_i1	component RPL37a of LSU proteome component	-4.63879
17.1.2.1.41	Protein biosynthesis.ribosome biogenesis.large ribosomal subunit (LSU).LSU proteome.component RPL38	cb4dtrinity_dn27720_c0_g1_i1	component RPL38 of LSU proteome component	-2.74989
17.1.2.1.44	Protein biosynthesis.ribosome biogenesis.large ribosomal subunit (LSU).LSU proteome.component RPL41	bs4dtrinity_dn12245_c4_g1_i3	component RPL41 of LSU proteome component	4.34225
17.1.2.1.44	Protein biosynthesis.ribosome biogenesis.large ribosomal subunit (LSU).LSU proteome.component RPL41	ab4dtrinity_dn10429_c4_g2_i3	component RPL41 of LSU proteome component	-6.00733
17.1.2.1.44	Protein biosynthesis.ribosome biogenesis.large ribosomal subunit (LSU).LSU proteome.component RPL41	bb4dtrinity_dn12771_c2_g8_i2	component RPL41 of LSU proteome component	-4.28665
17.1.2.1.44	Protein biosynthesis.ribosome biogenesis.large ribosomal subunit (LSU).LSU proteome.component RPL41	ab7dtrinity_dn75498_c0_g1_i1	component RPL41 of LSU proteome component	-3.80032
17.1.2.1.44	Protein biosynthesis.ribosome biogenesis.large ribosomal subunit (LSU).LSU proteome.component RPL41	cb4dtrinity_dn26313_c0_g1_i1	component RPL41 of LSU proteome component	-2.66949
17.1.2.1.44	Protein biosynthesis.ribosome biogenesis.large ribosomal subunit (LSU).LSU proteome.component RPL41	cb4dtrinity_dn10304_c0_g1_i1	component RPL41 of LSU proteome component	-3.21723
17.1.2.1.46	Protein biosynthesis.ribosome biogenesis.large ribosomal subunit (LSU).LSU proteome.component RPP1	cb4dtrinity_dn13615_c0_g1_i2	component RPP1 of LSU proteome component	-2.56077
17.1.2.1.46	Protein biosynthesis.ribosome biogenesis.large ribosomal subunit (LSU).LSU proteome.component RPP1	cs4dtrinity_dn20806_c0_g1_i1	component RPP1 of LSU proteome component	3.28047
17.1.2.1.46	Protein biosynthesis.ribosome biogenesis.large ribosomal subunit (LSU).LSU proteome.component RPP1	bs7dtrinity_dn725_c0_g1_i2	component RPP1 of LSU proteome component	-2.80873
17.1.2.1.47	Protein biosynthesis.ribosome biogenesis.large ribosomal subunit (LSU).LSU proteome.component RPP2	bb4dtrinity_dn534_c0_g1_i1	component RPP2 of LSU proteome component	-4.45916
17.1.2.1.7	Protein biosynthesis.ribosome biogenesis.large ribosomal subunit (LSU).LSU proteome.component RPL8	cs4dtrinity_dn11699_c1_g1_i1	component RPL8 of LSU proteome component	3.73712
17.1.2.1.7	Protein biosynthesis.ribosome biogenesis.large ribosomal subunit (LSU).LSU proteome.component RPL8	bb4dtrinity_dn11966_c0_g3_i1	component RPL8 of LSU proteome component	-3.91878
17.1.2.1.7	Protein biosynthesis.ribosome biogenesis.large ribosomal subunit (LSU).LSU proteome.component RPL8	bb4dtrinity_dn21836_c0_g1_i1	component RPL8 of LSU proteome component	-3.38266
17.1.2.1.8	Protein biosynthesis.ribosome biogenesis.large ribosomal subunit (LSU).LSU proteome.component RPL9	ab7dtrinity_dn30948_c5_g2_i7	component RPL9 of LSU proteome component	-2.66751
17.1.2.1.9	Protein biosynthesis.ribosome biogenesis.large ribosomal subunit (LSU).LSU proteome.component RPL10	ab7dtrinity_dn23021_c0_g1_i1	component RPL10 of LSU proteome component	-3.69515
17.1.2.1.9	Protein biosynthesis.ribosome biogenesis.large ribosomal subunit (LSU).LSU proteome.component RPL10	bb4dtrinity_dn11398_c0_g1_i1	component RPL10 of LSU proteome component	-2.88466
17.1.2.2.3.5	Protein biosynthesis.ribosome biogenesis.large ribosomal subunit (LSU).LSU processome.60S ribosomal subunit cytoplasmic maturation.maturation factor (Sdo1)	cb7dtrinity_dn17070_c0_g9_i2	Sdo1 LSU processome maturation factor	-2.69793
17.1.3.1.1	Protein biosynthesis.ribosome biogenesis.small ribosomal subunit (SSU).SSU proteome.component RPSa	cb4dtrinity_dn10326_c0_g1_i2	component RPSa of SSU proteome	-4.81132
17.1.3.1.10	Protein biosynthesis.ribosome biogenesis.small ribosomal subunit (SSU).SSU proteome.component RPS9	cb4dtrinity_dn3994_c0_g1_i1	component RPS9 of SSU proteome	-2.81034
17.1.3.1.10	Protein biosynthesis.ribosome biogenesis.small ribosomal subunit (SSU).SSU proteome.component RPS9	ab7dtrinity_dn24832_c0_g1_i1	component RPS9 of SSU proteome	-4.6691
17.1.3.1.11	Protein biosynthesis.ribosome biogenesis.small ribosomal subunit (SSU).SSU proteome.component RPS10	cs4dtrinity_dn11174_c2_g5_i2	component RPS10 of SSU proteome	2.94223
17.1.3.1.11	Protein biosynthesis.ribosome biogenesis.small ribosomal subunit (SSU).SSU proteome.component RPS10	cb4dtrinity_dn29999_c0_g1_i1	component RPS10 of SSU proteome	-4.21177
17.1.3.1.11	Protein biosynthesis.ribosome biogenesis.small ribosomal subunit (SSU).SSU proteome.component RPS10	bs7d1trinity_dn3893_c0_g1_i1	component RPS10 of SSU proteome	-4.71413
17.1.3.1.12	Protein biosynthesis.ribosome biogenesis.small ribosomal subunit (SSU).SSU proteome.component RPS11	cs4dtrinity_dn11238_c0_g13_i1	component RPS11 of SSU proteome	2.2524
17.1.3.1.16	Protein biosynthesis.ribosome biogenesis.small ribosomal subunit (SSU).SSU proteome.component RPS15	bb4dtrinity_dn3743_c0_g1_i1	component RPS15 of SSU proteome	-5.43463
17.1.3.1.17	Protein biosynthesis.ribosome biogenesis.small ribosomal subunit (SSU).SSU proteome.component RPS15a	bb4dtrinity_dn9345_c0_g1_i2	component RPS15a of SSU proteome	-3.84565
17.1.3.1.18	Protein biosynthesis.ribosome biogenesis.small ribosomal subunit (SSU).SSU proteome.component RPS16	bb4dtrinity_dn3888_c0_g1_i1	component RPS16 of SSU proteome	-4.44851
17.1.3.1.19	Protein biosynthesis.ribosome biogenesis.small ribosomal subunit (SSU).SSU proteome.component RPS17	bs4dtrinity_dn12994_c2_g5_i1	component RPS17 of SSU proteome	2.3927
17.1.3.1.19	Protein biosynthesis.ribosome biogenesis.small ribosomal subunit (SSU).SSU proteome.component RPS17	bs7d1trinity_dn10626_c2_g3_i2	component RPS17 of SSU proteome	-3.28462
17.1.3.1.20	Protein biosynthesis.ribosome biogenesis.small ribosomal subunit (SSU).SSU proteome.component RPS18	ab7dtrinity_dn29937_c0_g2_i1	component RPS18 of SSU proteome	-4.98114
17.1.3.1.21	Protein biosynthesis.ribosome biogenesis.small ribosomal subunit (SSU).SSU proteome.component RPS19	cb4dtrinity_dn36027_c0_g1_i1	component RPS19 of SSU proteome	-2.12524
17.1.3.1.22	Protein biosynthesis.ribosome biogenesis.small ribosomal subunit (SSU).SSU proteome.component RPS20	as4dtrinity_dn11179_c1_g1_i1	component RPS20 of SSU proteome	3.56341
17.1.3.1.22	Protein biosynthesis.ribosome biogenesis.small ribosomal subunit (SSU).SSU proteome.component RPS20	ab4dtrinity_dn6279_c0_g1_i2	component RPS20 of SSU proteome	-2.44731
17.1.3.1.23	Protein biosynthesis.ribosome biogenesis.small ribosomal subunit (SSU).SSU proteome.component RPS21	bb4dtrinity_dn9813_c0_g1_i1	component RPS21 of SSU proteome	-3.34911
17.1.3.1.23	Protein biosynthesis.ribosome biogenesis.small ribosomal subunit (SSU).SSU proteome.component RPS21	bs7d1trinity_dn10406_c0_g2_i4	component RPS21 of SSU proteome	-2.00215
17.1.3.1.26	Protein biosynthesis.ribosome biogenesis.small ribosomal subunit (SSU).SSU proteome.component RPS25	cb4dtrinity_dn3545_c0_g1_i2	component RPS25 of SSU proteome	-4.82986
17.1.3.1.26	Protein biosynthesis.ribosome biogenesis.small ribosomal subunit (SSU).SSU proteome.component RPS25	bb4dtrinity_dn11405_c0_g2_i1	component RPS25 of SSU proteome	-3.92295
17.1.3.1.26	Protein biosynthesis.ribosome biogenesis.small ribosomal subunit (SSU).SSU proteome.component RPS25	cb4dtrinity_dn21911_c0_g1_i1	component RPS25 of SSU proteome	-3.48848
17.1.3.1.27	Protein biosynthesis.ribosome biogenesis.small ribosomal subunit (SSU).SSU proteome.component RPS26	cb4dtrinity_dn7338_c0_g1_i1	component RPS26 of SSU proteome	-3.78252
17.1.3.1.28	Protein biosynthesis.ribosome biogenesis.small ribosomal subunit (SSU).SSU proteome.component RPS27	bs4dtrinity_dn11774_c1_g1_i2	component RPS27 of SSU proteome	2.17854
17.1.3.1.29	Protein biosynthesis.ribosome biogenesis.small ribosomal subunit (SSU).SSU proteome.component RPS27a	cb4dtrinity_dn14109_c2_g10_i1	component RPS27a of SSU proteome	-2.61129
17.1.3.1.31	Protein biosynthesis.ribosome biogenesis.small ribosomal subunit (SSU).SSU proteome.component RPS29	bb4dtrinity_dn7425_c0_g1_i1	component RPS29 of SSU proteome	-3.6574
17.1.3.1.32	Protein biosynthesis.ribosome biogenesis.small ribosomal subunit (SSU).SSU proteome.component RPS30	cb7dtrinity_dn17186_c1_g1_i3	component RPS30 of SSU proteome	-3.57829
17.1.3.1.32	Protein biosynthesis.ribosome biogenesis.small ribosomal subunit (SSU).SSU proteome.component RPS30	bb4dtrinity_dn13146_c0_g1_i5	component RPS30 of SSU proteome	-2.31575
17.1.3.1.32	Protein biosynthesis.ribosome biogenesis.small ribosomal subunit (SSU).SSU proteome.component RPS30	bs7dtrinity_dn11623_c0_g1_i4	component RPS30 of SSU proteome	3.93097
17.1.3.1.32	Protein biosynthesis.ribosome biogenesis.small ribosomal subunit (SSU).SSU proteome.component RPS30	as7dtrinity_dn11068_c0_g2_i3	component RPS30 of SSU proteome	2.07191
17.1.3.1.4	Protein biosynthesis.ribosome biogenesis.small ribosomal subunit (SSU).SSU proteome.component RPS3a	cs4dtrinity_dn11416_c1_g10_i7	component RPS3a of SSU proteome	2.03849
17.1.3.1.7	Protein biosynthesis.ribosome biogenesis.small ribosomal subunit (SSU).SSU proteome.component RPS6	cb4dtrinity_dn5790_c0_g1_i2	component RPS6 of SSU proteome	-3.43005
17.1.3.1.8	Protein biosynthesis.ribosome biogenesis.small ribosomal subunit (SSU).SSU proteome.component RPS7	as4dtrinity_dn11649_c2_g1_i3	component RPS7 of SSU proteome	3.9618
17.1.3.1.9	Protein biosynthesis.ribosome biogenesis.small ribosomal subunit (SSU).SSU proteome.component RPS8	bb4dtrinity_dn1322_c0_g1_i1	component RPS8 of SSU proteome	-4.04409
17.1.3.1.9	Protein biosynthesis.ribosome biogenesis.small ribosomal subunit (SSU).SSU proteome.component RPS8	cb4dtrinity_dn14757_c0_g1_i1	component RPS8 of SSU proteome	-4.01587
17.1.3.2.1.12	Protein biosynthesis.ribosome biogenesis.small ribosomal subunit (SSU).SSU processome.pre-40S ribosomal subunit nuclear assembly.assembly factor (UTP14)	bs7dtrinity_dn12052_c3_g8_i1	SSU processome assembly factor (UTP14)	2.01327
17.1.3.2.1.6	Protein biosynthesis.ribosome biogenesis.small ribosomal subunit (SSU).SSU processome.pre-40S ribosomal subunit nuclear assembly.endonuclease (NOB1)	bb4dtrinity_dn10132_c0_g1_i2	endonuclease (NOB1)	-2.524
17.2.13	Protein biosynthesis.aminoacyl-tRNA synthetase activities.lysine-tRNA ligase	cs4dtrinity_dn11456_c1_g2_i2	lysine-tRNA ligase	3.43973
17.2.13	Protein biosynthesis.aminoacyl-tRNA synthetase activities.lysine-tRNA ligase	bb4dtrinity_dn10808_c0_g2_i1	lysine-tRNA ligase	-2.99345
17.2.14	Protein biosynthesis.aminoacyl-tRNA synthetase activities.methionine-tRNA ligase	bs7dtrinity_dn7379_c0_g1_i1	methionine-tRNA ligase	2.3846
17.2.14	Protein biosynthesis.aminoacyl-tRNA synthetase activities.methionine-tRNA ligase	cb7dtrinity_dn17423_c4_g1_i1	methionine-tRNA ligase	-2.12749
17.2.14	Protein biosynthesis.aminoacyl-tRNA synthetase activities.methionine-tRNA ligase	cs4dtrinity_dn12500_c6_g1_i3	methionine-tRNA ligase	2.5082
17.2.14	Protein biosynthesis.aminoacyl-tRNA synthetase activities.methionine-tRNA ligase	bs4dtrinity_dn8562_c0_g1_i2	methionine-tRNA ligase	2.11185
17.2.20	Protein biosynthesis.aminoacyl-tRNA synthetase activities.tryptophan-tRNA ligase	bs4dtrinity_dn12657_c14_g1_i1	tryptophan-tRNA ligase	3.62319
17.2.7	Protein biosynthesis.aminoacyl-tRNA synthetase activities.glutamate-tRNA ligase	bs4dtrinity_dn11992_c0_g2_i4	glutamate-tRNA ligase	2.29307
17.2.7	Protein biosynthesis.aminoacyl-tRNA synthetase activities.glutamate-tRNA ligase	ab7dtrinity_dn24869_c0_g1_i1	glutamate-tRNA ligase	-2.53746
17.3.1.2.1	Protein biosynthesis.mRNA quality control.Exon Junction complex (EJC).peripheral components.component RNPS1	cs4dtrinity_dn11750_c1_g1_i2	component RNPS1 of RNA quality control Exon Junction complex	2.25224
17.3.2.2.1	Protein biosynthesis.mRNA quality control.NMD Nonsense-Mediated Decay.SMG1C protein kinase complex.kinase component SMG1	as4dtrinity_dn24815_c0_g1_i1	SMG1 Nonsense-Mediated mRNA Decay kinase	2.27488
17.4.1.2.3.3	Protein biosynthesis.translation initiation.Pre-Initiation Complex (PIC) module.eIF2 Met-tRNA binding factor activity.eIF2-GDP recycling complex (eIF2B).component eIF2B-gamma	cs4dtrinity_dn11934_c0_g1_i11	component eIF2B-gamma of eIF2B eIF2-GDP recycling complex	2.09808
17.4.1.3.12	Protein biosynthesis.translation initiation.Pre-Initiation Complex (PIC) module.eIF3 mRNA-to-PIC binding complex.component eIF3l	bb4dtrinity_dn25195_c0_g1_i1	component eIF3l of eIF3 mRNA-to-PIC binding complex	-2.83487
17.5.1.1	Protein biosynthesis.translation elongation.eEF1 aminoacyl-tRNA binding factor activity.aminoacyl-tRNA binding factor (eEF1A)	bs4dtrinity_dn25715_c0_g1_i1	aminoacyl-tRNA binding factor (eEF1A)	5.8325
17.5.1.2.2	Protein biosynthesis.translation elongation.eEF1 aminoacyl-tRNA binding factor activity.eEF1B eEF1A-GDP-recycling complex.component eEF1B-gamma	as4dtrinity_dn12150_c0_g2_i2	component eEF1B-gamma of eEF1B eEF1A-GDP-recycling complex	2.39239
17.5.1.2.2	Protein biosynthesis.translation elongation.eEF1 aminoacyl-tRNA binding factor activity.eEF1B eEF1A-GDP-recycling complex.component eEF1B-gamma	bb4dtrinity_dn11927_c0_g1_i3	component eEF1B-gamma of eEF1B eEF1A-GDP-recycling complex	-2.8239
17.5.3.1	Protein biosynthesis.translation elongation.eEF5 poly-P/G elongation factor activity.poly-P/G elongation factor (eEF5/eIF5A)	cs4dtrinity_dn11416_c1_g5_i1	poly-P/G elongation factor (eEF5/eIF5A)	2.23601
17.5.3.1	Protein biosynthesis.translation elongation.eEF5 poly-P/G elongation factor activity.poly-P/G elongation factor (eEF5/eIF5A)	ab4dtrinity_dn6587_c0_g1_i1	poly-P/G elongation factor (eEF5/eIF5A)	-3.79408
17.7.1.1.12	Protein biosynthesis.organelle machinery.mitochondrial ribosome.large ribosomal subunit proteome.component mtRPL13	bs4dtrinity_dn12401_c1_g2_i5	component mtRPL13 of large ribosomal subunit proteome	2.28578
17.7.1.1.12	Protein biosynthesis.organelle machinery.mitochondrial ribosome.large ribosomal subunit proteome.component mtRPL13	cs4dtrinity_dn9593_c0_g1_i6	component mtRPL13 of large ribosomal subunit proteome	2.93217
17.7.1.1.13	Protein biosynthesis.organelle machinery.mitochondrial ribosome.large ribosomal subunit proteome.component mtRPL15	bs4dtrinity_dn12874_c0_g2_i14	component mtRPL15 of large ribosomal subunit proteome	3.26755
17.7.1.1.21	Protein biosynthesis.organelle machinery.mitochondrial ribosome.large ribosomal subunit proteome.component mtRPL23	as4dtrinity_dn11250_c1_g10_i1	component mtRPL23 of large ribosomal subunit proteome	2.2718
17.7.1.1.21	Protein biosynthesis.organelle machinery.mitochondrial ribosome.large ribosomal subunit proteome.component mtRPL23	ab4dtrinity_dn10597_c1_g2_i1	component mtRPL23 of large ribosomal subunit proteome	-3.68236
17.7.1.2.14	Protein biosynthesis.organelle machinery.mitochondrial ribosome.small ribosomal subunit proteome.component mtRPS16	bs7d1trinity_dn9444_c0_g1_i2	component mtRPS16 of small ribosomal subunit proteome	3.41107
17.7.2.1.17	Protein biosynthesis.organelle machinery.plastidial ribosome.large ribosomal subunit proteome.component psRPL19	bb4dtrinity_dn11230_c0_g1_i2	component psRPL19 of large ribosomal subunit proteome	-2.74379
17.7.2.1.26	Protein biosynthesis.organelle machinery.plastidial ribosome.large ribosomal subunit proteome.component psRPL31	bs4dtrinity_dn12309_c3_g1_i2	component psRPL31 of large ribosomal subunit proteome	6.9063
17.7.2.1.26	Protein biosynthesis.organelle machinery.plastidial ribosome.large ribosomal subunit proteome.component psRPL31	cb7dtrinity_dn16311_c0_g1_i1	component psRPL31 of large ribosomal subunit proteome	-7.16039
17.7.2.1.26	Protein biosynthesis.organelle machinery.plastidial ribosome.large ribosomal subunit proteome.component psRPL31	ab4dtrinity_dn10286_c2_g3_i2	component psRPL31 of large ribosomal subunit proteome	-6.27979
21.1.1.1.1	Cell wall organisation.cellulose.cellulose synthase complex (CSC).CSC components.catalytic component CesA	bs4dtrinity_dn12471_c2_g1_i5	catalytic component CesA of cellulose synthase complex	2.50695
21.1.1.1.2	Cell wall organisation.cellulose.cellulose synthase complex (CSC).CSC components.associated endo-1,4-beta-glucanase component KOR	as4dtrinity_dn3427_c0_g1_i1	KOR-type cellulose synthase endo-1,4-beta-glucanase	4.95279
21.2.1.2.6	Cell wall organisation.hemicellulose.xyloglucan.modification and degradation.xyloglucan endotransglucosylase/hydrolase	cb4dtrinity_dn14234_c1_g1_i3	xyloglucan endotransglucosylase/hydrolase	-7.03297
21.2.1.2.6	Cell wall organisation.hemicellulose.xyloglucan.modification and degradation.xyloglucan endotransglucosylase/hydrolase	bb7dtrinity_dn14091_c1_g1_i3	xyloglucan endotransglucosylase/hydrolase	-5.01879
21.2.2.2.1	Cell wall organisation.hemicellulose.xylan.modification and degradation.O-acetyltransferase (RWA)	cb4dtrinity_dn14107_c0_g1_i2	O-acetyltransferase (RWA)	-2.59071
21.2.3.2.2	Cell wall organisation.hemicellulose.heteromannan.modification and degradation.endo-beta-1,4-mannanase	bb4dtrinity_dn12054_c0_g1_i2	endo-beta-1,4-mannanase	-2.03693
21.2.3.2.2	Cell wall organisation.hemicellulose.heteromannan.modification and degradation.endo-beta-1,4-mannanase	cb4dtrinity_dn14023_c2_g1_i2	endo-beta-1,4-mannanase	-2.35928
21.2.3.2.2	Cell wall organisation.hemicellulose.heteromannan.modification and degradation.endo-beta-1,4-mannanase	cs4dtrinity_dn11763_c0_g4_i3	endo-beta-1,4-mannanase	3.46973
21.2.3.2.2	Cell wall organisation.hemicellulose.heteromannan.modification and degradation.endo-beta-1,4-mannanase	as7dtrinity_dn10776_c1_g2_i2	endo-beta-1,4-mannanase	-3.29661
21.2.3.2.2	Cell wall organisation.hemicellulose.heteromannan.modification and degradation.endo-beta-1,4-mannanase	bb4dtrinity_dn11854_c0_g1_i1	endo-beta-1,4-mannanase	-4.8908
21.3.1.2.1	Cell wall organisation.pectin.homogalacturonan.modification and degradation.pectin methylesterase	as4dtrinity_dn10270_c0_g1_i2	pectin methylesterase	4.42236
21.3.1.2.1	Cell wall organisation.pectin.homogalacturonan.modification and degradation.pectin methylesterase	bs7dtrinity_dn11043_c1_g6_i1	pectin methylesterase	-3.04822
21.3.1.2.1	Cell wall organisation.pectin.homogalacturonan.modification and degradation.pectin methylesterase	bb7dtrinity_dn10144_c0_g1_i1	pectin methylesterase	-3.5275
21.3.2.2.2	Cell wall organisation.pectin.rhamnogalacturonan I.modification and degradation.beta-galactosidase (BGAL)	cb4dtrinity_dn14008_c1_g1_i2	beta-galactosidase (BGAL)	-3.38344
21.3.2.2.2	Cell wall organisation.pectin.rhamnogalacturonan I.modification and degradation.beta-galactosidase (BGAL)	cb4dtrinity_dn14008_c1_g2_i1	beta-galactosidase (BGAL)	-3.27195
21.3.2.2.2	Cell wall organisation.pectin.rhamnogalacturonan I.modification and degradation.beta-galactosidase (BGAL)	bs4dtrinity_dn12377_c0_g2_i4	beta-galactosidase (BGAL)	2.19894
21.3.2.2.2	Cell wall organisation.pectin.rhamnogalacturonan I.modification and degradation.beta-galactosidase (BGAL)	ab4dtrinity_dn10175_c1_g3_i1	beta-galactosidase (BGAL)	-2.04358
21.3.2.2.2	Cell wall organisation.pectin.rhamnogalacturonan I.modification and degradation.beta-galactosidase (BGAL)	as7dtrinity_dn7147_c0_g1_i2	beta-galactosidase (BGAL)	-2.21249
21.3.2.2.2	Cell wall organisation.pectin.rhamnogalacturonan I.modification and degradation.beta-galactosidase (BGAL)	bs7dtrinity_dn11651_c2_g11_i3	beta-galactosidase (BGAL)	-2.55009
21.3.2.2.2	Cell wall organisation.pectin.rhamnogalacturonan I.modification and degradation.beta-galactosidase (BGAL)	cb7dtrinity_dn17133_c1_g2_i1	beta-galactosidase (BGAL)	-3.26036
21.3.2.2.2	Cell wall organisation.pectin.rhamnogalacturonan I.modification and degradation.beta-galactosidase (BGAL)	bs4dtrinity_dn12377_c0_g4_i4	beta-galactosidase (BGAL)	-2.90901
21.3.2.2.2	Cell wall organisation.pectin.rhamnogalacturonan I.modification and degradation.beta-galactosidase (BGAL)	cb4dtrinity_dn6185_c0_g1_i2	beta-galactosidase (BGAL)	-3.92751
21.3.2.2.2	Cell wall organisation.pectin.rhamnogalacturonan I.modification and degradation.beta-galactosidase (BGAL)	ab4dtrinity_dn22333_c0_g1_i1	beta-galactosidase (BGAL)	-2.45579
21.3.2.2.3.1	Cell wall organisation.pectin.rhamnogalacturonan I.modification and degradation.alpha-L-arabinofuranosidase activities.bifunctional alpha-L-arabinofuranosidase and beta-D-xylosidase (ASD)	bs4dtrinity_dn15176_c0_g1_i1	bifunctional alpha-L-arabinofuranosidase and beta-D-xylosidase (ASD)	-2.83765
21.3.2.2.3.2	Cell wall organisation.pectin.rhamnogalacturonan I.modification and degradation.alpha-L-arabinofuranosidase activities.bifunctional alpha-L-arabinofuranosidase and beta-D-xylosidase (BXL)	cb4dtrinity_dn12621_c0_g3_i3	bifunctional alpha-L-arabinofuranosidase and beta-D-xylosidase (BXL)	-2.44983
21.3.2.2.3.2	Cell wall organisation.pectin.rhamnogalacturonan I.modification and degradation.alpha-L-arabinofuranosidase activities.bifunctional alpha-L-arabinofuranosidase and beta-D-xylosidase (BXL)	bs4dtrinity_dn8198_c0_g1_i1	bifunctional alpha-L-arabinofuranosidase and beta-D-xylosidase (BXL)	-2.49629
21.3.2.2.3.2	Cell wall organisation.pectin.rhamnogalacturonan I.modification and degradation.alpha-L-arabinofuranosidase activities.bifunctional alpha-L-arabinofuranosidase and beta-D-xylosidase (BXL)	ab7dtrinity_dn30953_c0_g7_i1	bifunctional alpha-L-arabinofuranosidase and beta-D-xylosidase (BXL)	-2.00261
21.3.3.1.2.3	Cell wall organisation.pectin.rhamnogalacturonan II.biosynthesis.2-keto-3-deoxymanno-octulosonic acid (KDO) biosynthesis.CMP-KDO synthetase	bb7dtrinity_dn11893_c0_g1_i1	CMP-KDO synthetase	-4.52927
21.3.4.1.1	Cell wall organisation.pectin.xylogalacturonan.biosynthesis.xylogalacturonan xylosyltransferase	bs7dtrinity_dn8853_c0_g1_i1	xylogalacturonan xylosyltransferase	-2.34592
21.3.5.1.1	Cell wall organisation.pectin.modification and degradation.polygalacturonase activities.polygalacturonase (QRT2)	as7dtrinity_dn698_c0_g1_i2	polygalacturonase (QRT2)	-5.63167
21.3.5.1.4	Cell wall organisation.pectin.modification and degradation.polygalacturonase activities.non-catalytic polygalacturonase regulator	cs4dtrinity_dn2581_c0_g1_i1	non-catalytic polygalacturonase regulator	4.14509
21.3.5.1.4	Cell wall organisation.pectin.modification and degradation.polygalacturonase activities.non-catalytic polygalacturonase regulator	bs4dtrinity_dn31610_c0_g1_i1	non-catalytic polygalacturonase regulator	3.97833
21.3.5.4	Cell wall organisation.pectin.modification and degradation.pectin acetylesterase	bb7dtrinity_dn16980_c7_g2_i5	pectin acetylesterase	-3.04969
21.3.5.4	Cell wall organisation.pectin.modification and degradation.pectin acetylesterase	bb7dtrinity_dn16980_c7_g1_i7	pectin acetylesterase	-2.22789
21.3.5.4	Cell wall organisation.pectin.modification and degradation.pectin acetylesterase	bb4dtrinity_dn9658_c0_g1_i3	pectin acetylesterase	-3.22197
21.3.5.4	Cell wall organisation.pectin.modification and degradation.pectin acetylesterase	cb7dtrinity_dn16899_c3_g7_i7	pectin acetylesterase	-3.5359
21.3.5.4	Cell wall organisation.pectin.modification and degradation.pectin acetylesterase	bs4dtrinity_dn12778_c0_g12_i2	pectin acetylesterase	2.29937
21.3.5.4	Cell wall organisation.pectin.modification and degradation.pectin acetylesterase	as7dtrinity_dn10829_c2_g1_i9	pectin acetylesterase	3.90305
21.4.1.1.3	Cell wall organisation.cell wall proteins.hydroxyproline-rich glycoprotein activities.arabinogalactan-protein (AGP) activities.fasciclin-type AGP (FLA)	cb7dtrinity_dn17192_c5_g1_i8	fasciclin-type arabinogalactan protein	-3.96595
21.4.1.1.3	Cell wall organisation.cell wall proteins.hydroxyproline-rich glycoprotein activities.arabinogalactan-protein (AGP) activities.fasciclin-type AGP (FLA)	cs4dtrinity_dn10827_c1_g13_i1	fasciclin-type arabinogalactan protein	2.05974
21.4.1.1.3	Cell wall organisation.cell wall proteins.hydroxyproline-rich glycoprotein activities.arabinogalactan-protein (AGP) activities.fasciclin-type AGP (FLA)	ab4dtrinity_dn11835_c0_g1_i1	fasciclin-type arabinogalactan protein	-2.09806
21.4.1.1.4	Cell wall organisation.cell wall proteins.hydroxyproline-rich glycoprotein activities.arabinogalactan-protein (AGP) activities.xylogen-type AGP (XYP/XYLP)	cs4dtrinity_dn5440_c1_g1_i1	xylogen-type arabinogalactan protein	4.31001
21.4.1.1.4	Cell wall organisation.cell wall proteins.hydroxyproline-rich glycoprotein activities.arabinogalactan-protein (AGP) activities.xylogen-type AGP (XYP/XYLP)	ab4dtrinity_dn7786_c0_g1_i2	xylogen-type arabinogalactan protein	-2.5288
21.4.2.1	Cell wall organisation.cell wall proteins.expansin activities.alpha-class expansin	cs4dtrinity_dn12036_c0_g1_i3	alpha-class expansin	2.37206
21.4.2.1	Cell wall organisation.cell wall proteins.expansin activities.alpha-class expansin	cs4dtrinity_dn16773_c0_g1_i1	alpha-class expansin	3.51124
21.4.2.4	Cell wall organisation.cell wall proteins.expansin activities.beta-like-class expansin	cb4dtrinity_dn9080_c0_g1_i1	beta-like-class expansin	-2.61155
21.4.2.4	Cell wall organisation.cell wall proteins.expansin activities.beta-like-class expansin	cb4dtrinity_dn9080_c0_g2_i2	beta-like-class expansin	-2.91566
21.6.1.4	Cell wall organisation.lignin.monolignol biosynthesis.caffeoyl-CoA 3-O-methyltransferase (CCoA-OMT)	bb4dtrinity_dn8881_c0_g1_i2	caffeoyl-CoA 3-O-methyltransferase (CCoA-OMT)	-2.00655

## Sheet: B10_S10
Table S5 (D): List of rice bean genes differentially expressed in regulation pathway at the second timepoint i.e., 10 DPA of both the genotypes
BinCode	BinName	ID	description	B10_S10
17.1.1.1.1	Protein biosynthesis.ribosome biogenesis.rRNA biosynthesis.rRNA transcription.rDNA chromatin transcription factor (NCL)	ab7dtrinity_dn25777_c0_g1_i2	rDNA chromatin transcription factor (NCL)	-6.8723
17.1.1.2.1.5.1	Protein biosynthesis.ribosome biogenesis.rRNA biosynthesis.post-transcriptional rRNA modification.methylation.C/D small nucleolar ribonucleoprotein (snoRNP) rRNA methylation complex.methyltransferase component Nop1/fibrillarin	ab7dtrinity_dn25248_c0_g1_i1	methyltransferase component Nop1/fibrillarin of snoRNP rRNA methylation complex	-4.66595
17.1.1.3	Protein biosynthesis.ribosome biogenesis.rRNA biosynthesis.rRNA processing factor (APUM23)	ab7dtrinity_dn74704_c0_g1_i1	APUM23 rRNA biogenesis auxiliary factor	-5.70624
17.1.1.8.3	Protein biosynthesis.ribosome biogenesis.rRNA biosynthesis.ITS1 rRNA removal.pre-rRNA processing endonuclease (NOB1)	bb4dtrinity_dn10132_c0_g1_i2	NOB1 pre-rRNA processing endonuclease involved in ITS1 rRNA removal	-2.10915
17.1.1.8.3	Protein biosynthesis.ribosome biogenesis.rRNA biosynthesis.ITS1 rRNA removal.pre-rRNA processing endonuclease (NOB1)	bs4dtrinity_dn9495_c0_g1_i1	NOB1 pre-rRNA processing endonuclease involved in ITS1 rRNA removal	2.29098
17.1.2.1.1	Protein biosynthesis.ribosome biogenesis.large ribosomal subunit (LSU).LSU proteome.component RPL3	ab7dtrinity_dn26390_c0_g2_i1	component RPL3 of LSU proteome component	-6.77691
17.1.2.1.1	Protein biosynthesis.ribosome biogenesis.large ribosomal subunit (LSU).LSU proteome.component RPL3	ab7dtrinity_dn29863_c0_g1_i3	component RPL3 of LSU proteome component	-6.8703
17.1.2.1.10	Protein biosynthesis.ribosome biogenesis.large ribosomal subunit (LSU).LSU proteome.component RPL10a	ab7dtrinity_dn28576_c1_g1_i1	component RPL10a of LSU proteome component	-7.35181
17.1.2.1.11	Protein biosynthesis.ribosome biogenesis.large ribosomal subunit (LSU).LSU proteome.component RPL11	ab7dtrinity_dn30787_c1_g3_i5	component RPL11 of LSU proteome component	-7.42935
17.1.2.1.13	Protein biosynthesis.ribosome biogenesis.large ribosomal subunit (LSU).LSU proteome.component RPL13	ab7dtrinity_dn85146_c0_g1_i1	component RPL13 of LSU proteome component	-7.40543
17.1.2.1.14	Protein biosynthesis.ribosome biogenesis.large ribosomal subunit (LSU).LSU proteome.component RPL13a	ab7dtrinity_dn27947_c0_g2_i1	component RPL13a of LSU proteome component	-6.98797
17.1.2.1.14	Protein biosynthesis.ribosome biogenesis.large ribosomal subunit (LSU).LSU proteome.component RPL13a	ab7dtrinity_dn27947_c0_g1_i1	component RPL13a of LSU proteome component	-5.25788
17.1.2.1.15	Protein biosynthesis.ribosome biogenesis.large ribosomal subunit (LSU).LSU proteome.component RPL14	ab7dtrinity_dn31354_c1_g3_i1	component RPL14 of LSU proteome component	-6.49277
17.1.2.1.15	Protein biosynthesis.ribosome biogenesis.large ribosomal subunit (LSU).LSU proteome.component RPL14	ab7dtrinity_dn31354_c1_g2_i1	component RPL14 of LSU proteome component	-6.97306
17.1.2.1.16	Protein biosynthesis.ribosome biogenesis.large ribosomal subunit (LSU).LSU proteome.component RPL15	ab7dtrinity_dn30491_c0_g3_i3	component RPL15 of LSU proteome component	-7.56715
17.1.2.1.16	Protein biosynthesis.ribosome biogenesis.large ribosomal subunit (LSU).LSU proteome.component RPL15	ab7dtrinity_dn30491_c0_g2_i1	component RPL15 of LSU proteome component	-5.73272
17.1.2.1.17	Protein biosynthesis.ribosome biogenesis.large ribosomal subunit (LSU).LSU proteome.component RPL17	ab7dtrinity_dn30668_c2_g5_i2	component RPL17 of LSU proteome component	-6.49466
17.1.2.1.18	Protein biosynthesis.ribosome biogenesis.large ribosomal subunit (LSU).LSU proteome.component RPL18	ab7dtrinity_dn20994_c0_g1_i1	component RPL18 of LSU proteome component	-6.49645
17.1.2.1.18	Protein biosynthesis.ribosome biogenesis.large ribosomal subunit (LSU).LSU proteome.component RPL18	ab7dtrinity_dn30310_c2_g4_i1	component RPL18 of LSU proteome component	-6.34592
17.1.2.1.19	Protein biosynthesis.ribosome biogenesis.large ribosomal subunit (LSU).LSU proteome.component RPL18a	ab7dtrinity_dn30402_c1_g2_i1	component RPL18a of LSU proteome component	-7.50327
17.1.2.1.2	Protein biosynthesis.ribosome biogenesis.large ribosomal subunit (LSU).LSU proteome.component RPL4	ab7dtrinity_dn29326_c0_g2_i1	component RPL4 of LSU proteome component	-7.12004
17.1.2.1.20	Protein biosynthesis.ribosome biogenesis.large ribosomal subunit (LSU).LSU proteome.component RPL19	ab7dtrinity_dn30289_c0_g2_i1	component RPL19 of LSU proteome component	-6.40261
17.1.2.1.20	Protein biosynthesis.ribosome biogenesis.large ribosomal subunit (LSU).LSU proteome.component RPL19	ab7dtrinity_dn30289_c0_g4_i1	component RPL19 of LSU proteome component	-9.00246
17.1.2.1.22	Protein biosynthesis.ribosome biogenesis.large ribosomal subunit (LSU).LSU proteome.component RPL22	ab7dtrinity_dn30541_c4_g3_i2	component RPL22 of LSU proteome component	-7.07967
17.1.2.1.23	Protein biosynthesis.ribosome biogenesis.large ribosomal subunit (LSU).LSU proteome.component RPL23	ab7dtrinity_dn30659_c3_g3_i2	component RPL23 of LSU proteome component	-5.76639
17.1.2.1.23	Protein biosynthesis.ribosome biogenesis.large ribosomal subunit (LSU).LSU proteome.component RPL23	ab7dtrinity_dn30659_c3_g11_i2	component RPL23 of LSU proteome component	-6.26389
17.1.2.1.25	Protein biosynthesis.ribosome biogenesis.large ribosomal subunit (LSU).LSU proteome.component RPL24	ab7dtrinity_dn1296_c0_g1_i1	component RPL24 of LSU proteome component	-6.518
17.1.2.1.25	Protein biosynthesis.ribosome biogenesis.large ribosomal subunit (LSU).LSU proteome.component RPL24	ab7dtrinity_dn29731_c0_g1_i1	component RPL24 of LSU proteome component	-6.21358
17.1.2.1.29	Protein biosynthesis.ribosome biogenesis.large ribosomal subunit (LSU).LSU proteome.component RPL28	ab7dtrinity_dn27536_c0_g1_i1	component RPL28 of LSU proteome component	-7.57779
17.1.2.1.3	Protein biosynthesis.ribosome biogenesis.large ribosomal subunit (LSU).LSU proteome.component RPL5	ab7dtrinity_dn31220_c0_g3_i3	component RPL5 of LSU proteome component	-8.09801
17.1.2.1.33	Protein biosynthesis.ribosome biogenesis.large ribosomal subunit (LSU).LSU proteome.component RPL32	ab7dtrinity_dn30742_c2_g2_i1	component RPL32 of LSU proteome component	-8.39983
17.1.2.1.34	Protein biosynthesis.ribosome biogenesis.large ribosomal subunit (LSU).LSU proteome.component RPL34	ab7dtrinity_dn30474_c0_g2_i1	component RPL34 of LSU proteome component	-6.95755
17.1.2.1.34	Protein biosynthesis.ribosome biogenesis.large ribosomal subunit (LSU).LSU proteome.component RPL34	ab7dtrinity_dn30474_c0_g1_i2	component RPL34 of LSU proteome component	-5.97819
17.1.2.1.35	Protein biosynthesis.ribosome biogenesis.large ribosomal subunit (LSU).LSU proteome.component RPL35	ab7dtrinity_dn29759_c0_g1_i5	component RPL35 of LSU proteome component	-6.98499
17.1.2.1.35	Protein biosynthesis.ribosome biogenesis.large ribosomal subunit (LSU).LSU proteome.component RPL35	ab7dtrinity_dn25708_c0_g2_i1	component RPL35 of LSU proteome component	-5.12041
17.1.2.1.36	Protein biosynthesis.ribosome biogenesis.large ribosomal subunit (LSU).LSU proteome.component RPL35a	ab7dtrinity_dn29209_c0_g2_i1	component RPL35a of LSU proteome component	-6.83439
17.1.2.1.36	Protein biosynthesis.ribosome biogenesis.large ribosomal subunit (LSU).LSU proteome.component RPL35a	ab7dtrinity_dn29209_c0_g1_i1	component RPL35a of LSU proteome component	-6.97937
17.1.2.1.37	Protein biosynthesis.ribosome biogenesis.large ribosomal subunit (LSU).LSU proteome.component RPL36	ab7dtrinity_dn28235_c0_g1_i1	component RPL36 of LSU proteome component	-6.8403
17.1.2.1.37	Protein biosynthesis.ribosome biogenesis.large ribosomal subunit (LSU).LSU proteome.component RPL36	ab7dtrinity_dn28235_c0_g2_i1	component RPL36 of LSU proteome component	-7.63271
17.1.2.1.39	Protein biosynthesis.ribosome biogenesis.large ribosomal subunit (LSU).LSU proteome.component RPL37	bs7d1trinity_dn10782_c3_g5_i5	component RPL37 of LSU proteome component	2.03276
17.1.2.1.39	Protein biosynthesis.ribosome biogenesis.large ribosomal subunit (LSU).LSU proteome.component RPL37	ab7dtrinity_dn29795_c0_g1_i2	component RPL37 of LSU proteome component	-5.80461
17.1.2.1.4	Protein biosynthesis.ribosome biogenesis.large ribosomal subunit (LSU).LSU proteome.component RPL6	ab7dtrinity_dn27587_c0_g1_i1	component RPL6 of LSU proteome component	-6.64916
17.1.2.1.40	Protein biosynthesis.ribosome biogenesis.large ribosomal subunit (LSU).LSU proteome.component RPL37a	bs7d1trinity_dn933_c0_g1_i2	component RPL37a of LSU proteome component	4.95002
17.1.2.1.40	Protein biosynthesis.ribosome biogenesis.large ribosomal subunit (LSU).LSU proteome.component RPL37a	ab4dtrinity_dn10885_c1_g3_i2	component RPL37a of LSU proteome component	-2.26774
17.1.2.1.40	Protein biosynthesis.ribosome biogenesis.large ribosomal subunit (LSU).LSU proteome.component RPL37a	ab7dtrinity_dn30379_c2_g2_i2	component RPL37a of LSU proteome component	-2.23273
17.1.2.1.40	Protein biosynthesis.ribosome biogenesis.large ribosomal subunit (LSU).LSU proteome.component RPL37a	ab7dtrinity_dn30379_c3_g20_i1	component RPL37a of LSU proteome component	-7.63114
17.1.2.1.40	Protein biosynthesis.ribosome biogenesis.large ribosomal subunit (LSU).LSU proteome.component RPL37a	ab7dtrinity_dn30379_c3_g11_i1	component RPL37a of LSU proteome component	-7.09625
17.1.2.1.42	Protein biosynthesis.ribosome biogenesis.large ribosomal subunit (LSU).LSU proteome.component RPL39	bb4dtrinity_dn13141_c3_g9_i1	component RPL39 of LSU proteome component	-2.43385
17.1.2.1.42	Protein biosynthesis.ribosome biogenesis.large ribosomal subunit (LSU).LSU proteome.component RPL39	ab7dtrinity_dn30513_c1_g6_i1	component RPL39 of LSU proteome component	-6.19247
17.1.2.1.42	Protein biosynthesis.ribosome biogenesis.large ribosomal subunit (LSU).LSU proteome.component RPL39	ab7dtrinity_dn26918_c0_g2_i1	component RPL39 of LSU proteome component	-4.40788
17.1.2.1.43	Protein biosynthesis.ribosome biogenesis.large ribosomal subunit (LSU).LSU proteome.component RPL40	ab7dtrinity_dn31108_c3_g14_i1	component RPL40 of LSU proteome component	-4.88854
17.1.2.1.43	Protein biosynthesis.ribosome biogenesis.large ribosomal subunit (LSU).LSU proteome.component RPL40	ab7dtrinity_dn31210_c2_g10_i1	component RPL40 of LSU proteome component	-7.25795
17.1.2.1.43	Protein biosynthesis.ribosome biogenesis.large ribosomal subunit (LSU).LSU proteome.component RPL40	ab7dtrinity_dn31108_c0_g1_i1	component RPL40 of LSU proteome component	-7.22935
17.1.2.1.44	Protein biosynthesis.ribosome biogenesis.large ribosomal subunit (LSU).LSU proteome.component RPL41	bs4dtrinity_dn12245_c4_g1_i3	component RPL41 of LSU proteome component	2.50131
17.1.2.1.44	Protein biosynthesis.ribosome biogenesis.large ribosomal subunit (LSU).LSU proteome.component RPL41	ab4dtrinity_dn10429_c4_g2_i3	component RPL41 of LSU proteome component	-5.9875
17.1.2.1.44	Protein biosynthesis.ribosome biogenesis.large ribosomal subunit (LSU).LSU proteome.component RPL41	bb4dtrinity_dn12771_c2_g8_i2	component RPL41 of LSU proteome component	-3.96353
17.1.2.1.44	Protein biosynthesis.ribosome biogenesis.large ribosomal subunit (LSU).LSU proteome.component RPL41	ab7dtrinity_dn30680_c3_g5_i2	component RPL41 of LSU proteome component	-6.87573
17.1.2.1.46	Protein biosynthesis.ribosome biogenesis.large ribosomal subunit (LSU).LSU proteome.component RPP1	ab7dtrinity_dn10831_c0_g1_i1	component RPP1 of LSU proteome component	-5.2824
17.1.2.1.47	Protein biosynthesis.ribosome biogenesis.large ribosomal subunit (LSU).LSU proteome.component RPP2	bb7dtrinity_dn28171_c0_g1_i1	component RPP2 of LSU proteome component	-2.03632
17.1.2.1.47	Protein biosynthesis.ribosome biogenesis.large ribosomal subunit (LSU).LSU proteome.component RPP2	ab7dtrinity_dn29025_c1_g4_i1	component RPP2 of LSU proteome component	-6.44799
17.1.2.1.47	Protein biosynthesis.ribosome biogenesis.large ribosomal subunit (LSU).LSU proteome.component RPP2	ab7dtrinity_dn29025_c1_g6_i1	component RPP2 of LSU proteome component	-6.52288
17.1.2.1.47	Protein biosynthesis.ribosome biogenesis.large ribosomal subunit (LSU).LSU proteome.component RPP2	ab7dtrinity_dn29025_c1_g5_i1	component RPP2 of LSU proteome component	-5.53603
17.1.2.1.48	Protein biosynthesis.ribosome biogenesis.large ribosomal subunit (LSU).LSU proteome.component RPP3	ab7dtrinity_dn28829_c0_g1_i1	component RPP3 of LSU proteome component	-4.26709
17.1.2.1.5	Protein biosynthesis.ribosome biogenesis.large ribosomal subunit (LSU).LSU proteome.component RPL7	bs7d1trinity_dn9545_c1_g1_i4	component RPL7 of LSU proteome component	2.93401
17.1.2.1.5	Protein biosynthesis.ribosome biogenesis.large ribosomal subunit (LSU).LSU proteome.component RPL7	ab7dtrinity_dn27561_c0_g2_i1	component RPL7 of LSU proteome component	-6.07389
17.1.2.1.5	Protein biosynthesis.ribosome biogenesis.large ribosomal subunit (LSU).LSU proteome.component RPL7	ab7dtrinity_dn17944_c0_g1_i1	component RPL7 of LSU proteome component	-6.85446
17.1.2.1.5	Protein biosynthesis.ribosome biogenesis.large ribosomal subunit (LSU).LSU proteome.component RPL7	as7dtrinity_dn9595_c0_g1_i1	component RPL7 of LSU proteome component	3.54852
17.1.2.1.6	Protein biosynthesis.ribosome biogenesis.large ribosomal subunit (LSU).LSU proteome.component RPL7a	bs7d1trinity_dn10494_c0_g1_i5	component RPL7a of LSU proteome component	2.09451
17.1.2.1.6	Protein biosynthesis.ribosome biogenesis.large ribosomal subunit (LSU).LSU proteome.component RPL7a	ab7dtrinity_dn29990_c0_g4_i1	component RPL7a of LSU proteome component	-8.51528
17.1.2.1.7	Protein biosynthesis.ribosome biogenesis.large ribosomal subunit (LSU).LSU proteome.component RPL8	ab7dtrinity_dn30873_c1_g5_i3	component RPL8 of LSU proteome component	-7.06668
17.1.2.1.7	Protein biosynthesis.ribosome biogenesis.large ribosomal subunit (LSU).LSU proteome.component RPL8	ab7dtrinity_dn30873_c1_g11_i1	component RPL8 of LSU proteome component	-7.14147
17.1.2.1.8	Protein biosynthesis.ribosome biogenesis.large ribosomal subunit (LSU).LSU proteome.component RPL9	ab7dtrinity_dn29340_c1_g2_i1	component RPL9 of LSU proteome component	-7.97447
17.1.2.1.8	Protein biosynthesis.ribosome biogenesis.large ribosomal subunit (LSU).LSU proteome.component RPL9	ab7dtrinity_dn29340_c0_g2_i1	component RPL9 of LSU proteome component	-5.32115
17.1.2.1.9	Protein biosynthesis.ribosome biogenesis.large ribosomal subunit (LSU).LSU proteome.component RPL10	ab7dtrinity_dn29193_c0_g2_i1	component RPL10 of LSU proteome component	-7.91229
17.1.2.2.1.11.2	Protein biosynthesis.ribosome biogenesis.large ribosomal subunit (LSU).LSU processome.pre-60S ribosomal subunit nuclear assembly.ARPF2-ARRS1 assembly complex.component ARRS1	ab7dtrinity_dn86693_c0_g1_i1	component ARRS1 of ARPF2-ARRS1 complex	-6.91241
17.1.2.2.1.14	Protein biosynthesis.ribosome biogenesis.large ribosomal subunit (LSU).LSU processome.pre-60S ribosomal subunit nuclear assembly.regulatory GTPase (NOG1)	ab7dtrinity_dn29036_c0_g1_i2	NOG1 LSU processome regulatory GTPase	-7.36667
17.1.2.2.1.15	Protein biosynthesis.ribosome biogenesis.large ribosomal subunit (LSU).LSU processome.pre-60S ribosomal subunit nuclear assembly.regulatory GTPase (NUG2)	ab7dtrinity_dn25207_c0_g1_i1	NUG2 LSU processome regulatory GTPase	-7.02115
17.1.2.2.1.4	Protein biosynthesis.ribosome biogenesis.large ribosomal subunit (LSU).LSU processome.pre-60S ribosomal subunit nuclear assembly.assembly factor (RPF1)	ab7dtrinity_dn22833_c0_g1_i1	pre-60S ribosomal subunit assembly factor (RPF1)	-5.64518
17.1.2.2.1.7	Protein biosynthesis.ribosome biogenesis.large ribosomal subunit (LSU).LSU processome.pre-60S ribosomal subunit nuclear assembly.assembly factor (NOP15)	ab7dtrinity_dn28018_c0_g1_i1	pre-60S ribosomal subunit assembly factor (NOP15)	-5.82809
17.1.2.2.2.6	Protein biosynthesis.ribosome biogenesis.large ribosomal subunit (LSU).LSU processome.pre-60S ribosomal subunit nuclear export.export factor (MRT4)	ab7dtrinity_dn12001_c0_g1_i1	pre-60S subunit nuclear export factor (MRT4)	-5.23206
17.1.2.2.3.3	Protein biosynthesis.ribosome biogenesis.large ribosomal subunit (LSU).LSU processome.60S ribosomal subunit cytoplasmic maturation.maturation factor (NSA2)	ab7dtrinity_dn39147_c0_g1_i1	NSA2 LSU processome maturation factor	-6.92682
17.1.2.2.3.5	Protein biosynthesis.ribosome biogenesis.large ribosomal subunit (LSU).LSU processome.60S ribosomal subunit cytoplasmic maturation.maturation factor (Sdo1)	cb7dtrinity_dn17070_c0_g9_i2	Sdo1 LSU processome maturation factor	-2.67984
17.1.2.2.3.7	Protein biosynthesis.ribosome biogenesis.large ribosomal subunit (LSU).LSU processome.60S ribosomal subunit cytoplasmic maturation.maturation factor (GDP1)	ab7dtrinity_dn14339_c0_g1_i2	GDP1 LSU processome maturation factor	-6.75429
17.1.2.2.3.8	Protein biosynthesis.ribosome biogenesis.large ribosomal subunit (LSU).LSU processome.60S ribosomal subunit cytoplasmic maturation.ribosome assembly factor (eIF6)	ab7dtrinity_dn1404_c0_g1_i1	ribosome assembly factor (eIF6)	-6.24595
17.1.3.1.1	Protein biosynthesis.ribosome biogenesis.small ribosomal subunit (SSU).SSU proteome.component RPSa	ab7dtrinity_dn28682_c0_g1_i1	component RPSa of SSU proteome	-6.01837
17.1.3.1.10	Protein biosynthesis.ribosome biogenesis.small ribosomal subunit (SSU).SSU proteome.component RPS9	ab7dtrinity_dn31217_c0_g4_i3	component RPS9 of SSU proteome	-2.66105
17.1.3.1.10	Protein biosynthesis.ribosome biogenesis.small ribosomal subunit (SSU).SSU proteome.component RPS9	ab7dtrinity_dn31217_c0_g1_i2	component RPS9 of SSU proteome	-4.31312
17.1.3.1.11	Protein biosynthesis.ribosome biogenesis.small ribosomal subunit (SSU).SSU proteome.component RPS10	ab7dtrinity_dn30209_c0_g3_i1	component RPS10 of SSU proteome	-2.00339
17.1.3.1.11	Protein biosynthesis.ribosome biogenesis.small ribosomal subunit (SSU).SSU proteome.component RPS10	ab7dtrinity_dn30209_c0_g2_i2	component RPS10 of SSU proteome	-5.40616
17.1.3.1.11	Protein biosynthesis.ribosome biogenesis.small ribosomal subunit (SSU).SSU proteome.component RPS10	ab7dtrinity_dn30209_c0_g1_i1	component RPS10 of SSU proteome	-5.88672
17.1.3.1.12	Protein biosynthesis.ribosome biogenesis.small ribosomal subunit (SSU).SSU proteome.component RPS11	ab7dtrinity_dn29902_c1_g5_i1	component RPS11 of SSU proteome	-5.65607
17.1.3.1.13	Protein biosynthesis.ribosome biogenesis.small ribosomal subunit (SSU).SSU proteome.component RPS12	ab7dtrinity_dn30275_c0_g2_i1	component RPS12 of SSU proteome	-6.98888
17.1.3.1.15	Protein biosynthesis.ribosome biogenesis.small ribosomal subunit (SSU).SSU proteome.component RPS14	ab7dtrinity_dn30437_c0_g2_i3	component RPS14 of SSU proteome	-3.98824
17.1.3.1.15	Protein biosynthesis.ribosome biogenesis.small ribosomal subunit (SSU).SSU proteome.component RPS14	ab7dtrinity_dn30437_c0_g3_i1	component RPS14 of SSU proteome	-4.38457
17.1.3.1.16	Protein biosynthesis.ribosome biogenesis.small ribosomal subunit (SSU).SSU proteome.component RPS15	ab7dtrinity_dn29738_c0_g2_i2	component RPS15 of SSU proteome	-7.16416
17.1.3.1.17	Protein biosynthesis.ribosome biogenesis.small ribosomal subunit (SSU).SSU proteome.component RPS15a	cs4dtrinity_dn11993_c1_g9_i1	component RPS15a of SSU proteome	2.27961
17.1.3.1.17	Protein biosynthesis.ribosome biogenesis.small ribosomal subunit (SSU).SSU proteome.component RPS15a	ab7dtrinity_dn30226_c1_g3_i1	component RPS15a of SSU proteome	-8.73511
17.1.3.1.18	Protein biosynthesis.ribosome biogenesis.small ribosomal subunit (SSU).SSU proteome.component RPS16	ab7dtrinity_dn30277_c0_g1_i2	component RPS16 of SSU proteome	-6.71317
17.1.3.1.19	Protein biosynthesis.ribosome biogenesis.small ribosomal subunit (SSU).SSU proteome.component RPS17	ab7dtrinity_dn63580_c0_g1_i1	component RPS17 of SSU proteome	-6.09167
17.1.3.1.2	Protein biosynthesis.ribosome biogenesis.small ribosomal subunit (SSU).SSU proteome.component RPS2	ab7dtrinity_dn30337_c0_g1_i2	component RPS2 of SSU proteome	-8.58014
17.1.3.1.20	Protein biosynthesis.ribosome biogenesis.small ribosomal subunit (SSU).SSU proteome.component RPS18	ab7dtrinity_dn29937_c0_g6_i1	component RPS18 of SSU proteome	-5.62759
17.1.3.1.22	Protein biosynthesis.ribosome biogenesis.small ribosomal subunit (SSU).SSU proteome.component RPS20	as4dtrinity_dn11179_c1_g1_i1	component RPS20 of SSU proteome	2.63492
17.1.3.1.22	Protein biosynthesis.ribosome biogenesis.small ribosomal subunit (SSU).SSU proteome.component RPS20	ab7dtrinity_dn29927_c1_g1_i1	component RPS20 of SSU proteome	-6.02276
17.1.3.1.24	Protein biosynthesis.ribosome biogenesis.small ribosomal subunit (SSU).SSU proteome.component RPS23	ab7dtrinity_dn29981_c1_g4_i3	component RPS23 of SSU proteome	-2.99984
17.1.3.1.24	Protein biosynthesis.ribosome biogenesis.small ribosomal subunit (SSU).SSU proteome.component RPS23	ab7dtrinity_dn29981_c1_g5_i1	component RPS23 of SSU proteome	-5.83437
17.1.3.1.25	Protein biosynthesis.ribosome biogenesis.small ribosomal subunit (SSU).SSU proteome.component RPS24	ab7dtrinity_dn13354_c0_g1_i1	component RPS24 of SSU proteome	-6.91153
17.1.3.1.26	Protein biosynthesis.ribosome biogenesis.small ribosomal subunit (SSU).SSU proteome.component RPS25	ab7dtrinity_dn30391_c0_g4_i4	component RPS25 of SSU proteome	-5.11129
17.1.3.1.28	Protein biosynthesis.ribosome biogenesis.small ribosomal subunit (SSU).SSU proteome.component RPS27	ab7dtrinity_dn30033_c2_g2_i1	component RPS27 of SSU proteome	-5.44625
17.1.3.1.29	Protein biosynthesis.ribosome biogenesis.small ribosomal subunit (SSU).SSU proteome.component RPS27a	ab7dtrinity_dn31108_c3_g12_i1	component RPS27a of SSU proteome	-7.74016
17.1.3.1.3	Protein biosynthesis.ribosome biogenesis.small ribosomal subunit (SSU).SSU proteome.component RPS3	ab7dtrinity_dn30243_c0_g3_i1	component RPS3 of SSU proteome	-7.3432
17.1.3.1.30	Protein biosynthesis.ribosome biogenesis.small ribosomal subunit (SSU).SSU proteome.component RPS28	ab7dtrinity_dn29631_c1_g2_i2	component RPS28 of SSU proteome	-9.08369
17.1.3.1.31	Protein biosynthesis.ribosome biogenesis.small ribosomal subunit (SSU).SSU proteome.component RPS29	ab7dtrinity_dn69250_c0_g1_i1	component RPS29 of SSU proteome	-7.587
17.1.3.1.32	Protein biosynthesis.ribosome biogenesis.small ribosomal subunit (SSU).SSU proteome.component RPS30	bs7dtrinity_dn11623_c0_g1_i4	component RPS30 of SSU proteome	3.87242
17.1.3.1.33	Protein biosynthesis.ribosome biogenesis.small ribosomal subunit (SSU).SSU proteome.associated component RACK1	ab7dtrinity_dn28159_c0_g2_i1	associated component RACK1 of SSU proteome	-7.0533
17.1.3.1.4	Protein biosynthesis.ribosome biogenesis.small ribosomal subunit (SSU).SSU proteome.component RPS3a	ab7dtrinity_dn31050_c5_g2_i2	component RPS3a of SSU proteome	-8.94976
17.1.3.1.5	Protein biosynthesis.ribosome biogenesis.small ribosomal subunit (SSU).SSU proteome.component RPS4	ab7dtrinity_dn30445_c0_g2_i2	component RPS4 of SSU proteome	-7.26448
17.1.3.1.6	Protein biosynthesis.ribosome biogenesis.small ribosomal subunit (SSU).SSU proteome.component RPS5	ab7dtrinity_dn26916_c0_g1_i1	component RPS5 of SSU proteome	-5.92661
17.1.3.1.7	Protein biosynthesis.ribosome biogenesis.small ribosomal subunit (SSU).SSU proteome.component RPS6	ab7dtrinity_dn30482_c0_g2_i2	component RPS6 of SSU proteome	-4.97926
17.1.3.1.8	Protein biosynthesis.ribosome biogenesis.small ribosomal subunit (SSU).SSU proteome.component RPS7	ab7dtrinity_dn27679_c0_g1_i1	component RPS7 of SSU proteome	-7.23228
17.1.3.1.8	Protein biosynthesis.ribosome biogenesis.small ribosomal subunit (SSU).SSU proteome.component RPS7	as4dtrinity_dn11649_c2_g1_i3	component RPS7 of SSU proteome	2.61631
17.1.3.1.9	Protein biosynthesis.ribosome biogenesis.small ribosomal subunit (SSU).SSU proteome.component RPS8	ab7dtrinity_dn30470_c11_g2_i1	component RPS8 of SSU proteome	-8.20996
17.1.3.1.9	Protein biosynthesis.ribosome biogenesis.small ribosomal subunit (SSU).SSU proteome.component RPS8	ab7dtrinity_dn22863_c0_g2_i1	component RPS8 of SSU proteome	-5.50644
17.1.3.1.9	Protein biosynthesis.ribosome biogenesis.small ribosomal subunit (SSU).SSU proteome.component RPS8	ab7dtrinity_dn30470_c11_g1_i1	component RPS8 of SSU proteome	-7.15615
17.1.3.2.1.12	Protein biosynthesis.ribosome biogenesis.small ribosomal subunit (SSU).SSU processome.pre-40S ribosomal subunit nuclear assembly.assembly factor (UTP14)	ab4dtrinity_dn10492_c1_g2_i3	SSU processome assembly factor (UTP14)	-2.40669
17.1.3.2.1.15	Protein biosynthesis.ribosome biogenesis.small ribosomal subunit (SSU).SSU processome.pre-40S ribosomal subunit nuclear assembly.assembly factor (SWA3/RH36)	ab7dtrinity_dn16782_c0_g1_i1	SSU processome assembly factor (SWA3)	-6.73867
17.1.3.2.1.2.1	Protein biosynthesis.ribosome biogenesis.small ribosomal subunit (SSU).SSU processome.pre-40S ribosomal subunit nuclear assembly.UtpA module.assembly factor (UTP4/PCN)	ab7dtrinity_dn22305_c0_g1_i1	SSU processome assembly factor (UTP4/PCN)	-7.1509
17.1.3.2.1.6	Protein biosynthesis.ribosome biogenesis.small ribosomal subunit (SSU).SSU processome.pre-40S ribosomal subunit nuclear assembly.endonuclease (NOB1)	bb4dtrinity_dn10132_c0_g1_i2	endonuclease (NOB1)	-2.10915
17.1.3.2.1.6	Protein biosynthesis.ribosome biogenesis.small ribosomal subunit (SSU).SSU processome.pre-40S ribosomal subunit nuclear assembly.endonuclease (NOB1)	bs4dtrinity_dn9495_c0_g1_i1	endonuclease (NOB1)	2.29098
17.2.12	Protein biosynthesis.aminoacyl-tRNA synthetase activities.leucine-tRNA ligase	ab7dtrinity_dn28287_c0_g1_i1	leucine-tRNA ligase	-5.26511
17.2.13	Protein biosynthesis.aminoacyl-tRNA synthetase activities.lysine-tRNA ligase	bb4dtrinity_dn10808_c0_g2_i1	lysine-tRNA ligase	-4.00775
17.2.17	Protein biosynthesis.aminoacyl-tRNA synthetase activities.proline-tRNA ligase	ab7dtrinity_dn23307_c0_g1_i2	proline-tRNA ligase	-5.15982
17.2.18	Protein biosynthesis.aminoacyl-tRNA synthetase activities.serine-tRNA ligase	ab7dtrinity_dn28941_c0_g1_i6	serine-tRNA ligase	-5.81264
17.2.19	Protein biosynthesis.aminoacyl-tRNA synthetase activities.threonine-tRNA ligase	ab7dtrinity_dn30190_c0_g2_i3	threonine-tRNA ligase	-5.93808
17.2.21	Protein biosynthesis.aminoacyl-tRNA synthetase activities.tyrosine-tRNA ligase	ab7dtrinity_dn76035_c0_g1_i1	tyrosine-tRNA ligase	-5.28819
17.2.22	Protein biosynthesis.aminoacyl-tRNA synthetase activities.valine-tRNA ligase	ab7dtrinity_dn3767_c0_g1_i1	valine-tRNA ligase	-6.72394
17.2.3	Protein biosynthesis.aminoacyl-tRNA synthetase activities.asparagine-tRNA ligase	ab7dtrinity_dn29395_c0_g1_i3	asparagine-tRNA ligase	-6.87891
17.2.7	Protein biosynthesis.aminoacyl-tRNA synthetase activities.glutamate-tRNA ligase	ab7dtrinity_dn24869_c0_g1_i1	glutamate-tRNA ligase	-3.35882
17.2.9	Protein biosynthesis.aminoacyl-tRNA synthetase activities.glycine-tRNA ligase	ab7dtrinity_dn29268_c1_g3_i4	glycine-tRNA ligase	-7.93647
17.3.1.1.1	Protein biosynthesis.mRNA quality control.Exon Junction complex (EJC).core components.helicase component eIF4A3	ab7dtrinity_dn20229_c0_g1_i1	helicase component eIF4A3 of RNA quality control Exon Junction complex	-6.60001
17.3.1.1.2	Protein biosynthesis.mRNA quality control.Exon Junction complex (EJC).core components.component Magoh	ab7dtrinity_dn21020_c0_g1_i2	component Magoh of RNA quality control Exon Junction complex	-5.8403
17.3.1.2.1	Protein biosynthesis.mRNA quality control.Exon Junction complex (EJC).peripheral components.component RNPS1	ab7dtrinity_dn17649_c0_g1_i3	component RNPS1 of RNA quality control Exon Junction complex	-5.16132
17.3.1.2.4	Protein biosynthesis.mRNA quality control.Exon Junction complex (EJC).peripheral components.component ACINUS	bs4dtrinity_dn13040_c4_g2_i2	component ACINUS of RNA quality control Exon Junction complex	-2.21951
17.3.1.2.4	Protein biosynthesis.mRNA quality control.Exon Junction complex (EJC).peripheral components.component ACINUS	ab7dtrinity_dn30005_c2_g4_i3	component ACINUS of RNA quality control Exon Junction complex	-6.33499
17.3.1.2.5	Protein biosynthesis.mRNA quality control.Exon Junction complex (EJC).peripheral components.component PININ	ab7dtrinity_dn12173_c0_g1_i2	component PININ of RNA quality control Exon Junction complex	-6.56281
17.3.2.3	Protein biosynthesis.mRNA quality control.NMD Nonsense-Mediated Decay.effector protein (UPF1)	ab7dtrinity_dn29811_c0_g1_i6	UPF1 Nonsense-Mediated mRNA Decay effector protein	-7.00062
17.4.1.1.1	Protein biosynthesis.translation initiation.Pre-Initiation Complex (PIC) module.eIF1 PIC assembly factor activity.assembly factor (eIF1)	ab7dtrinity_dn29628_c3_g3_i4	assembly factor (eIF1) of eIF1	-7.36022
17.4.1.1.1	Protein biosynthesis.translation initiation.Pre-Initiation Complex (PIC) module.eIF1 PIC assembly factor activity.assembly factor (eIF1)	ab7dtrinity_dn29703_c1_g3_i1	assembly factor (eIF1) of eIF1	-6.36907
17.4.1.1.1	Protein biosynthesis.translation initiation.Pre-Initiation Complex (PIC) module.eIF1 PIC assembly factor activity.assembly factor (eIF1)	ab7dtrinity_dn29703_c1_g1_i2	assembly factor (eIF1) of eIF1	-6.28332
17.4.1.1.2	Protein biosynthesis.translation initiation.Pre-Initiation Complex (PIC) module.eIF1 PIC assembly factor activity.assembly factor (eIF1A)	ab7dtrinity_dn26241_c0_g1_i1	assembly factor (eIF1A) of eIF1	-7.09066
17.4.1.2.1.1	Protein biosynthesis.translation initiation.Pre-Initiation Complex (PIC) module.eIF2 Met-tRNA binding factor activity.eIF2 Met-tRNA binding factor complex.component eIF2-alpha	ab7dtrinity_dn30300_c0_g3_i2	component eIF2-alpha of eIF2 Met-tRNA binding factor complex	-6.39773
17.4.1.2.4	Protein biosynthesis.translation initiation.Pre-Initiation Complex (PIC) module.eIF2 Met-tRNA binding factor activity.eIF2-regulatory factor (eIF5C)	ab7dtrinity_dn30417_c5_g3_i1	eIF2-regulatory factor (eIF5C)	-7.1199
17.4.1.3.1	Protein biosynthesis.translation initiation.Pre-Initiation Complex (PIC) module.eIF3 mRNA-to-PIC binding complex.component eIF3a	ab7dtrinity_dn22713_c0_g1_i1	component eIF3a of eIF3 mRNA-to-PIC binding complex	-8.03429
17.4.1.3.10	Protein biosynthesis.translation initiation.Pre-Initiation Complex (PIC) module.eIF3 mRNA-to-PIC binding complex.component eIF3j	ab7dtrinity_dn25606_c0_g1_i1	component eIF3j of eIF3 mRNA-to-PIC binding complex	-6.27061
17.4.1.3.13	Protein biosynthesis.translation initiation.Pre-Initiation Complex (PIC) module.eIF3 mRNA-to-PIC binding complex.component eIF3m	ab7dtrinity_dn74302_c0_g1_i1	component eIF3m of eIF3 mRNA-to-PIC binding complex	-6.16377
17.4.1.3.3	Protein biosynthesis.translation initiation.Pre-Initiation Complex (PIC) module.eIF3 mRNA-to-PIC binding complex.component eIF3c	ab7dtrinity_dn30127_c0_g2_i3	component eIF3c of eIF3 mRNA-to-PIC binding complex	-7.34922
17.4.1.3.7	Protein biosynthesis.translation initiation.Pre-Initiation Complex (PIC) module.eIF3 mRNA-to-PIC binding complex.component eIF3g	ab7dtrinity_dn40305_c0_g1_i1	component eIF3g of eIF3 mRNA-to-PIC binding complex	-5.89482
17.4.2.1	Protein biosynthesis.translation initiation.mRNA loading.mRNA unwinding factor (eIF4A)	ab7dtrinity_dn30952_c1_g5_i3	mRNA unwinding factor (eIF4A)	-6.12999
17.4.2.3.2	Protein biosynthesis.translation initiation.mRNA loading.eIF4F mRNA unwinding complex.component eIF4G	ab7dtrinity_dn30429_c0_g1_i1	component eIF4G of eIF4F mRNA unwinding complex	-7.3835
17.4.2.5	Protein biosynthesis.translation initiation.mRNA loading.mRNA poly-A-tail binding factor (PABP)	ab7dtrinity_dn28514_c1_g2_i2	mRNA poly-A-tail binding factor (PABP)	-7.43049
17.4.2.5	Protein biosynthesis.translation initiation.mRNA loading.mRNA poly-A-tail binding factor (PABP)	ab7dtrinity_dn31119_c2_g4_i1	mRNA poly-A-tail binding factor (PABP)	-7.19878
17.4.2.6	Protein biosynthesis.translation initiation.mRNA loading.RNA-cap-binding factor (4EHP)	ab7dtrinity_dn22636_c0_g1_i1	RNA-cap-binding factor (4EHP)	-5.91153
17.5.1.1	Protein biosynthesis.translation elongation.eEF1 aminoacyl-tRNA binding factor activity.aminoacyl-tRNA binding factor (eEF1A)	ab7dtrinity_dn30767_c2_g4_i1	aminoacyl-tRNA binding factor (eEF1A)	-7.47433
17.5.1.2.1	Protein biosynthesis.translation elongation.eEF1 aminoacyl-tRNA binding factor activity.eEF1B eEF1A-GDP-recycling complex.component eEF1B-beta/-delta	ab7dtrinity_dn30253_c0_g1_i1	component eEF1B-beta/-delta of eEF1B eEF1A-GDP-recycling complex	-6.94527
17.5.1.2.1	Protein biosynthesis.translation elongation.eEF1 aminoacyl-tRNA binding factor activity.eEF1B eEF1A-GDP-recycling complex.component eEF1B-beta/-delta	ab7dtrinity_dn29333_c2_g1_i1	component eEF1B-beta/-delta of eEF1B eEF1A-GDP-recycling complex	-6.77065
17.5.1.2.2	Protein biosynthesis.translation elongation.eEF1 aminoacyl-tRNA binding factor activity.eEF1B eEF1A-GDP-recycling complex.component eEF1B-gamma	ab7dtrinity_dn28741_c0_g1_i1	component eEF1B-gamma of eEF1B eEF1A-GDP-recycling complex	-6.59798
17.5.2.1	Protein biosynthesis.translation elongation.eEF2 mRNA-translocation factor activity.mRNA-translocation factor (eEF2)	ab7dtrinity_dn30956_c0_g3_i4	mRNA-translocation factor (eEF2)	-6.69154
17.5.3.1	Protein biosynthesis.translation elongation.eEF5 poly-P/G elongation factor activity.poly-P/G elongation factor (eEF5/eIF5A)	ab7dtrinity_dn29122_c0_g1_i2	poly-P/G elongation factor (eEF5/eIF5A)	-6.99877
17.5.3.1	Protein biosynthesis.translation elongation.eEF5 poly-P/G elongation factor activity.poly-P/G elongation factor (eEF5/eIF5A)	ab7dtrinity_dn27757_c0_g2_i1	poly-P/G elongation factor (eEF5/eIF5A)	-6.38208
17.5.3.1	Protein biosynthesis.translation elongation.eEF5 poly-P/G elongation factor activity.poly-P/G elongation factor (eEF5/eIF5A)	ab7dtrinity_dn27757_c0_g1_i1	poly-P/G elongation factor (eEF5/eIF5A)	-7.49019
17.5.3.1	Protein biosynthesis.translation elongation.eEF5 poly-P/G elongation factor activity.poly-P/G elongation factor (eEF5/eIF5A)	cs4dtrinity_dn11416_c1_g5_i1	poly-P/G elongation factor (eEF5/eIF5A)	2.27399
17.5.3.1	Protein biosynthesis.translation elongation.eEF5 poly-P/G elongation factor activity.poly-P/G elongation factor (eEF5/eIF5A)	ab4dtrinity_dn6587_c0_g1_i1	poly-P/G elongation factor (eEF5/eIF5A)	-3.252
17.7.1.1.11	Protein biosynthesis.organelle machinery.mitochondrial ribosome.large ribosomal subunit proteome.component mtRPL11	bs7dtrinity_dn5211_c0_g1_i1	component mtRPL11 of large ribosomal subunit proteome	2.17704
17.7.1.1.12	Protein biosynthesis.organelle machinery.mitochondrial ribosome.large ribosomal subunit proteome.component mtRPL13	cb7dtrinity_dn17722_c7_g1_i5	component mtRPL13 of large ribosomal subunit proteome	-2.88378
17.7.1.1.13	Protein biosynthesis.organelle machinery.mitochondrial ribosome.large ribosomal subunit proteome.component mtRPL15	bs4dtrinity_dn12874_c0_g2_i14	component mtRPL15 of large ribosomal subunit proteome	3.15442
17.7.1.1.14	Protein biosynthesis.organelle machinery.mitochondrial ribosome.large ribosomal subunit proteome.component mtRPL16	ab7dtrinity_dn31348_c0_g1_i1	component mtRPL16 of large ribosomal subunit proteome	-2.60454
17.7.1.1.2	Protein biosynthesis.organelle machinery.mitochondrial ribosome.large ribosomal subunit proteome.component mtRPL2-N-terminal	ab7dtrinity_dn31067_c0_g2_i12	component mtRPL2-N-terminal of large ribosomal subunit proteome	-6.47719
17.7.1.1.6	Protein biosynthesis.organelle machinery.mitochondrial ribosome.large ribosomal subunit proteome.component mtRPL5	ab7dtrinity_dn31371_c0_g2_i2	component mtRPL5 of large ribosomal subunit proteome	-5.12795
17.7.1.1.8	Protein biosynthesis.organelle machinery.mitochondrial ribosome.large ribosomal subunit proteome.component mtRPL7/L12	bs4dtrinity_dn12341_c2_g1_i3	component mtRPL7/L12 of large ribosomal subunit proteome	2.01356
17.7.1.2.10	Protein biosynthesis.organelle machinery.mitochondrial ribosome.small ribosomal subunit proteome.component mtRPS12	ab7dtrinity_dn31091_c1_g1_i1	component mtRPS12 of small ribosomal subunit proteome	-2.73846
17.7.1.2.11	Protein biosynthesis.organelle machinery.mitochondrial ribosome.small ribosomal subunit proteome.component mtRPS13|psRPS13	ab7dtrinity_dn31361_c1_g4_i2	component mtRPS13|psRPS13 of small ribosomal subunit proteome	-7.57557
17.7.1.2.11	Protein biosynthesis.organelle machinery.mitochondrial ribosome.small ribosomal subunit proteome.component mtRPS13|psRPS13	ab7dtrinity_dn24211_c0_g2_i1	component mtRPS13|psRPS13 of small ribosomal subunit proteome	-6.10528
17.7.1.2.12	Protein biosynthesis.organelle machinery.mitochondrial ribosome.small ribosomal subunit proteome.component mtRPS14	ab7dtrinity_dn31371_c0_g2_i2	component mtRPS14 of small ribosomal subunit proteome	-5.12795
17.7.1.2.17	Protein biosynthesis.organelle machinery.mitochondrial ribosome.small ribosomal subunit proteome.component mtRPS19	ab7dtrinity_dn31398_c6_g2_i2	component mtRPS19 of small ribosomal subunit proteome	-5.39957
17.7.1.2.18	Protein biosynthesis.organelle machinery.mitochondrial ribosome.small ribosomal subunit proteome.component mtRPS21|psRPS21	ab7dtrinity_dn52428_c0_g1_i1	component mtRPS21|psRPS21 of mitochondrial ribosome small ribosomal subunit proteome	-3.92534
17.7.1.2.2	Protein biosynthesis.organelle machinery.mitochondrial ribosome.small ribosomal subunit proteome.component mtRPS3	ab7dtrinity_dn31348_c0_g1_i1	component mtRPS3 of small ribosomal subunit proteome	-2.60454
17.7.1.2.8	Protein biosynthesis.organelle machinery.mitochondrial ribosome.small ribosomal subunit proteome.component mtRPS10	ab7dtrinity_dn31400_c2_g1_i3	component mtRPS10 of small ribosomal subunit proteome	-3.05625
17.7.2.1.1	Protein biosynthesis.organelle machinery.plastidial ribosome.large ribosomal subunit proteome.component psRPL1	ab7dtrinity_dn25911_c0_g1_i1	component psRPL1 of large ribosomal subunit proteome	-7.38276
17.7.2.1.10	Protein biosynthesis.organelle machinery.plastidial ribosome.large ribosomal subunit proteome.component psRPL12	as7dtrinity_dn10392_c0_g2_i3	component psRPL12 of large ribosomal subunit proteome	2.71841
17.7.2.1.11	Protein biosynthesis.organelle machinery.plastidial ribosome.large ribosomal subunit proteome.component psRPL13	ab7dtrinity_dn29498_c0_g1_i1	component psRPL13 of large ribosomal subunit proteome	-5.80089
17.7.2.1.12	Protein biosynthesis.organelle machinery.plastidial ribosome.large ribosomal subunit proteome.component psRPL14	ab7dtrinity_dn31338_c3_g1_i10	component psRPL14 of large ribosomal subunit proteome	-7.30855
17.7.2.1.14	Protein biosynthesis.organelle machinery.plastidial ribosome.large ribosomal subunit proteome.component psRPL16	ab7dtrinity_dn31338_c3_g1_i10	component psRPL16 of large ribosomal subunit proteome	-7.30855
17.7.2.1.15	Protein biosynthesis.organelle machinery.plastidial ribosome.large ribosomal subunit proteome.component psRPL17	ab7dtrinity_dn27163_c0_g1_i1	component psRPL17 of large ribosomal subunit proteome	-6.1982
17.7.2.1.17	Protein biosynthesis.organelle machinery.plastidial ribosome.large ribosomal subunit proteome.component psRPL19	bb4dtrinity_dn11230_c0_g1_i2	component psRPL19 of large ribosomal subunit proteome	-2.96676
17.7.2.1.18	Protein biosynthesis.organelle machinery.plastidial ribosome.large ribosomal subunit proteome.component psRPL20	ab7dtrinity_dn30980_c5_g3_i1	component psRPL20 of large ribosomal subunit proteome	-7.62928
17.7.2.1.20	Protein biosynthesis.organelle machinery.plastidial ribosome.large ribosomal subunit proteome.component psRPL22	ab7dtrinity_dn31347_c4_g2_i11	component psRPL22 of large ribosomal subunit proteome	-7.34372
17.7.2.1.21	Protein biosynthesis.organelle machinery.plastidial ribosome.large ribosomal subunit proteome.component psRPL23	ab7dtrinity_dn31347_c4_g2_i11	component psRPL23 of large ribosomal subunit proteome	-7.34372
17.7.2.1.26	Protein biosynthesis.organelle machinery.plastidial ribosome.large ribosomal subunit proteome.component psRPL31	bs4dtrinity_dn12309_c3_g1_i2	component psRPL31 of large ribosomal subunit proteome	3.92847
17.7.2.1.26	Protein biosynthesis.organelle machinery.plastidial ribosome.large ribosomal subunit proteome.component psRPL31	cb7dtrinity_dn16311_c0_g1_i1	component psRPL31 of large ribosomal subunit proteome	-6.62668
17.7.2.1.26	Protein biosynthesis.organelle machinery.plastidial ribosome.large ribosomal subunit proteome.component psRPL31	ab4dtrinity_dn10286_c2_g3_i2	component psRPL31 of large ribosomal subunit proteome	-4.96788
17.7.2.1.27	Protein biosynthesis.organelle machinery.plastidial ribosome.large ribosomal subunit proteome.component psRPL32	ab7dtrinity_dn31315_c3_g3_i4	component psRPL32 of large ribosomal subunit proteome	-7.44447
17.7.2.1.28	Protein biosynthesis.organelle machinery.plastidial ribosome.large ribosomal subunit proteome.component psRPL33	ab7dtrinity_dn31373_c4_g9_i1	component psRPL33 of large ribosomal subunit proteome	-8.18043
17.7.2.1.29	Protein biosynthesis.organelle machinery.plastidial ribosome.large ribosomal subunit proteome.component psRPL34	ab7dtrinity_dn14353_c0_g1_i1	component psRPL34 of large ribosomal subunit proteome	-5.67334
17.7.2.1.3	Protein biosynthesis.organelle machinery.plastidial ribosome.large ribosomal subunit proteome.component psRPL3	ab7dtrinity_dn11450_c0_g1_i1	component psRPL3 of large ribosomal subunit proteome	-6.92674
17.7.2.1.31	Protein biosynthesis.organelle machinery.plastidial ribosome.large ribosomal subunit proteome.component psRPL36	ab7dtrinity_dn31338_c3_g1_i10	component psRPL36 of large ribosomal subunit proteome	-7.30855
17.7.2.1.6	Protein biosynthesis.organelle machinery.plastidial ribosome.large ribosomal subunit proteome.component psRPL6	ab7dtrinity_dn45531_c0_g1_i1	component psRPL6 of large ribosomal subunit proteome	-6.20478
17.7.2.2.1	Protein biosynthesis.organelle machinery.plastidial ribosome.small ribosomal subunit proteome.component psRPS1	ab7dtrinity_dn28507_c0_g1_i3	component psRPS1 of small ribosomal subunit proteome	-7.58493
17.7.2.2.11	Protein biosynthesis.organelle machinery.plastidial ribosome.small ribosomal subunit proteome.component psRPS11	ab7dtrinity_dn31338_c3_g1_i10	component psRPS11 of small ribosomal subunit proteome	-7.30855
17.7.2.2.12	Protein biosynthesis.organelle machinery.plastidial ribosome.small ribosomal subunit proteome.component psRPS12	ab7dtrinity_dn31405_c5_g6_i1	component psRPS12 of small ribosomal subunit proteome	-7.54367
17.7.2.2.13	Protein biosynthesis.organelle machinery.plastidial ribosome.small ribosomal subunit proteome.component psRPS13|mtRPS13	ab7dtrinity_dn31361_c1_g4_i2	component psRPS13|mtRPS13 of small ribosomal subunit proteome	-7.57557
17.7.2.2.13	Protein biosynthesis.organelle machinery.plastidial ribosome.small ribosomal subunit proteome.component psRPS13|mtRPS13	ab7dtrinity_dn24211_c0_g2_i1	component psRPS13|mtRPS13 of small ribosomal subunit proteome	-6.10528
17.7.2.2.14	Protein biosynthesis.organelle machinery.plastidial ribosome.small ribosomal subunit proteome.component psRPS14	ab7dtrinity_dn31384_c0_g1_i6	component psRPS14 of small ribosomal subunit proteome	-6.31869
17.7.2.2.14	Protein biosynthesis.organelle machinery.plastidial ribosome.small ribosomal subunit proteome.component psRPS14	bb7dtrinity_dn17122_c2_g1_i4	component psRPS14 of small ribosomal subunit proteome	-4.83901
17.7.2.2.15	Protein biosynthesis.organelle machinery.plastidial ribosome.small ribosomal subunit proteome.component psRPS15	ab7dtrinity_dn30928_c0_g2_i4	component psRPS15 of small ribosomal subunit proteome	-6.7292
17.7.2.2.16	Protein biosynthesis.organelle machinery.plastidial ribosome.small ribosomal subunit proteome.component psRPS16	ab7dtrinity_dn31358_c2_g2_i6	component psRPS16 of small ribosomal subunit proteome	-8.29692
17.7.2.2.17	Protein biosynthesis.organelle machinery.plastidial ribosome.small ribosomal subunit proteome.component psRPS17	ab7dtrinity_dn15928_c0_g1_i2	component psRPS17 of small ribosomal subunit proteome	-7.33063
17.7.2.2.18	Protein biosynthesis.organelle machinery.plastidial ribosome.small ribosomal subunit proteome.component psRPS18	ab7dtrinity_dn31373_c4_g9_i1	component psRPS18 of small ribosomal subunit proteome	-8.18043
17.7.2.2.19	Protein biosynthesis.organelle machinery.plastidial ribosome.small ribosomal subunit proteome.component psRPS19	ab7dtrinity_dn31347_c4_g2_i11	component psRPS19 of small ribosomal subunit proteome	-7.34372
17.7.2.2.2	Protein biosynthesis.organelle machinery.plastidial ribosome.small ribosomal subunit proteome.component psRPS2	ab7dtrinity_dn31397_c6_g1_i4	component psRPS2 of small ribosomal subunit proteome	-6.7898
17.7.2.2.21	Protein biosynthesis.organelle machinery.plastidial ribosome.small ribosomal subunit proteome.component psRPS21|mtRPS21	ab7dtrinity_dn52428_c0_g1_i1	component psRPS21|mtRPS21 of small ribosomal subunit proteome	-3.92534
17.7.2.2.3	Protein biosynthesis.organelle machinery.plastidial ribosome.small ribosomal subunit proteome.component psRPS3	ab7dtrinity_dn31338_c3_g1_i10	component psRPS3 of small ribosomal subunit proteome	-7.30855
17.7.2.2.4	Protein biosynthesis.organelle machinery.plastidial ribosome.small ribosomal subunit proteome.component psRPS4	ab7dtrinity_dn31333_c4_g1_i3	component psRPS4 of small ribosomal subunit proteome	-7.77653
17.7.2.2.4	Protein biosynthesis.organelle machinery.plastidial ribosome.small ribosomal subunit proteome.component psRPS4	ab7dtrinity_dn31384_c0_g5_i4	component psRPS4 of small ribosomal subunit proteome	-5.86646
17.7.2.2.5	Protein biosynthesis.organelle machinery.plastidial ribosome.small ribosomal subunit proteome.component psRPS5	ab7dtrinity_dn26024_c0_g1_i2	component psRPS5 of small ribosomal subunit proteome	-6.10813
17.7.2.2.7	Protein biosynthesis.organelle machinery.plastidial ribosome.small ribosomal subunit proteome.component psRPS7	ab7dtrinity_dn31405_c5_g2_i2	component psRPS7 of small ribosomal subunit proteome	-5.9633
17.7.2.2.8	Protein biosynthesis.organelle machinery.plastidial ribosome.small ribosomal subunit proteome.component psRPS8	ab7dtrinity_dn31338_c3_g1_i10	component psRPS8 of small ribosomal subunit proteome	-7.30855
17.7.2.2.9	Protein biosynthesis.organelle machinery.plastidial ribosome.small ribosomal subunit proteome.component psRPS9	ab7dtrinity_dn1627_c0_g1_i1	component psRPS9 of small ribosomal subunit proteome	-4.97293
17.7.3.2	Protein biosynthesis.organelle machinery.translation initiation.initiation factor (IF-1)	ab7dtrinity_dn31338_c3_g1_i10	IF-1 translation initiation factor	-7.30855
17.7.3.3	Protein biosynthesis.organelle machinery.translation initiation.initiation factor (IF-2)	ab7dtrinity_dn30077_c2_g1_i2	IF-2 translation initiation factor	-7.29447
17.7.3.4	Protein biosynthesis.organelle machinery.translation initiation.initiation factor (IF-3)	ab7dtrinity_dn22798_c0_g1_i3	IF-3 translation initiation factor	-4.79992
17.7.4.1	Protein biosynthesis.organelle machinery.translation elongation.elongation factor (EF-Tu)	ab7dtrinity_dn27591_c1_g1_i1	EF-Tu translation elongation factor	-7.19281
17.7.4.2	Protein biosynthesis.organelle machinery.translation elongation.elongation factor (EF-Ts)	ab7dtrinity_dn3217_c0_g1_i1	EF-Ts translation elongation factor	-5.90909
21.1.1.1.1	Cell wall organisation.cellulose.cellulose synthase complex (CSC).CSC components.catalytic component CesA	bs4dtrinity_dn12471_c2_g1_i5	catalytic component CesA of cellulose synthase complex	2.81644
21.1.1.1.1	Cell wall organisation.cellulose.cellulose synthase complex (CSC).CSC components.catalytic component CesA	ab7dtrinity_dn31083_c0_g6_i2	catalytic component CesA of cellulose synthase complex	-4.97177
21.1.1.1.1	Cell wall organisation.cellulose.cellulose synthase complex (CSC).CSC components.catalytic component CesA	ab7dtrinity_dn30942_c0_g2_i7	catalytic component CesA of cellulose synthase complex	-6.46314
21.1.1.1.2	Cell wall organisation.cellulose.cellulose synthase complex (CSC).CSC components.associated endo-1,4-beta-glucanase component KOR	ab7dtrinity_dn30321_c0_g3_i3	KOR-type cellulose synthase endo-1,4-beta-glucanase	-6.80711
21.1.1.4.2	Cell wall organisation.cellulose.cellulose synthase complex (CSC).microtubule-dependent CSC insertion.regulatory protein (CSI)	ab7dtrinity_dn30862_c0_g2_i1	CSI-type cellulose synthase CSC-interactive protein	-7.91013
21.1.1.4.3	Cell wall organisation.cellulose.cellulose synthase complex (CSC).microtubule-dependent CSC insertion.regulatory protein (CMU)	ab7dtrinity_dn19742_c0_g1_i2	regulatory protein (CMU) of microtubule-dependent CSC insertion	-7.73272
21.1.2.1	Cell wall organisation.cellulose.cellulose-hemicellulose network assembly.regulatory protein (CTL)	ab7dtrinity_dn23669_c0_g1_i1	CTL cellulose microfibrils and hemicellulose interaction protein	-6.26832
21.1.2.2	Cell wall organisation.cellulose.cellulose-hemicellulose network assembly.regulatory protein (COB)	ab7dtrinity_dn24622_c0_g2_i2	COB cellulose microfibrils and hemicellulose interaction protein	-8.25469
21.1.2.2	Cell wall organisation.cellulose.cellulose-hemicellulose network assembly.regulatory protein (COB)	ab7dtrinity_dn28996_c0_g1_i3	COB cellulose microfibrils and hemicellulose interaction protein	-7.79831
21.2.1.1.1	Cell wall organisation.hemicellulose.xyloglucan.biosynthesis.1,4-beta-glucan synthase (CSLC)	ab7dtrinity_dn30520_c3_g1_i1	1,4-beta-glucan synthase (CSLC)	-6.80613
21.2.1.1.1	Cell wall organisation.hemicellulose.xyloglucan.biosynthesis.1,4-beta-glucan synthase (CSLC)	ab7dtrinity_dn29718_c1_g4_i1	1,4-beta-glucan synthase (CSLC)	-6.11304
21.2.1.1.2	Cell wall organisation.hemicellulose.xyloglucan.biosynthesis.UDP-xylose-dependent 1,6-alpha-xylosyltransferase	ab7dtrinity_dn28300_c0_g1_i1	UDP-xylose-dependent 1,6-alpha-xylosyltransferase	-6.63107
21.2.1.2.2	Cell wall organisation.hemicellulose.xyloglucan.modification and degradation.xyloglucan O-acetyltransferase (AXY4)	bs4dtrinity_dn493_c0_g1_i2	xyloglucan O-acetyltransferase (AXY4)	-6.69147
21.2.1.2.5	Cell wall organisation.hemicellulose.xyloglucan.modification and degradation.1,6-alpha-xylosidase	ab7dtrinity_dn20636_c0_g1_i1	1,6-alpha-xylosidase	-5.67634
21.2.2.1.1	Cell wall organisation.hemicellulose.xylan.biosynthesis.galacturonosyltransferase	ab7dtrinity_dn27588_c1_g1_i1	galacturonosyltransferase	-5.66116
21.2.2.1.1	Cell wall organisation.hemicellulose.xylan.biosynthesis.galacturonosyltransferase	ab7dtrinity_dn52199_c0_g1_i1	galacturonosyltransferase	-5.78784
21.2.2.2.1	Cell wall organisation.hemicellulose.xylan.modification and degradation.O-acetyltransferase (RWA)	ab4dtrinity_dn10548_c1_g2_i11	O-acetyltransferase (RWA)	-2.21608
21.2.2.2.1	Cell wall organisation.hemicellulose.xylan.modification and degradation.O-acetyltransferase (RWA)	ab7dtrinity_dn29825_c1_g2_i10	O-acetyltransferase (RWA)	-8.72876
21.2.2.2.1	Cell wall organisation.hemicellulose.xylan.modification and degradation.O-acetyltransferase (RWA)	cb4dtrinity_dn14107_c0_g1_i2	O-acetyltransferase (RWA)	-3.18073
21.2.2.2.3	Cell wall organisation.hemicellulose.xylan.modification and degradation.glucuronoxylan 4-O-methyltransferase	bb7dtrinity_dn12465_c0_g1_i1	glucuronoxylan 4-O-methyltransferase	-2.17103
21.2.3.1.1.1	Cell wall organisation.hemicellulose.heteromannan.biosynthesis.mannan synthase activities.mannan synthase (CSLA)	ab7dtrinity_dn30662_c0_g2_i1	mannan synthase (CSLA)	-6.73103
21.2.3.1.1.2	Cell wall organisation.hemicellulose.heteromannan.biosynthesis.mannan synthase activities.mannan synthase (CSLD)	ab7dtrinity_dn31057_c0_g10_i1	mannan synthase (CSLD)	-9.08264
21.2.3.1.1.2	Cell wall organisation.hemicellulose.heteromannan.biosynthesis.mannan synthase activities.mannan synthase (CSLD)	ab7dtrinity_dn31057_c0_g4_i1	mannan synthase (CSLD)	-7.43001
21.2.3.1.2	Cell wall organisation.hemicellulose.heteromannan.biosynthesis.mannan biosynthesis accessory protein	ab7dtrinity_dn39841_c0_g1_i1	mannan synthesis accessory protein	-6.88546
21.2.3.2.2	Cell wall organisation.hemicellulose.heteromannan.modification and degradation.endo-beta-1,4-mannanase	cb4dtrinity_dn14023_c2_g1_i2	endo-beta-1,4-mannanase	-3.15807
21.3.1.1.3	Cell wall organisation.pectin.homogalacturonan.biosynthesis.methyltransferase (CGR)	ab7dtrinity_dn77121_c0_g1_i1	methyltransferase (CGR)	-5.97155
21.3.1.2.1	Cell wall organisation.pectin.homogalacturonan.modification and degradation.pectin methylesterase	ab4dtrinity_dn10125_c1_g7_i3	pectin methylesterase	-2.50774
21.3.1.2.1	Cell wall organisation.pectin.homogalacturonan.modification and degradation.pectin methylesterase	cs4dtrinity_dn11593_c2_g10_i1	pectin methylesterase	-2.35907
21.3.1.2.1	Cell wall organisation.pectin.homogalacturonan.modification and degradation.pectin methylesterase	as4dtrinity_dn11103_c6_g1_i1	pectin methylesterase	-2.20626
21.3.1.2.1	Cell wall organisation.pectin.homogalacturonan.modification and degradation.pectin methylesterase	cs4dtrinity_dn11508_c0_g3_i1	pectin methylesterase	-3.76917
21.3.1.2.1	Cell wall organisation.pectin.homogalacturonan.modification and degradation.pectin methylesterase	ab4dtrinity_dn10764_c0_g18_i1	pectin methylesterase	-3.92868
21.3.1.2.1	Cell wall organisation.pectin.homogalacturonan.modification and degradation.pectin methylesterase	ab7dtrinity_dn29425_c0_g1_i1	pectin methylesterase	-9.08192
21.3.1.2.1	Cell wall organisation.pectin.homogalacturonan.modification and degradation.pectin methylesterase	ab4dtrinity_dn10620_c1_g1_i1	pectin methylesterase	-3.55466
21.3.1.2.1	Cell wall organisation.pectin.homogalacturonan.modification and degradation.pectin methylesterase	ab7dtrinity_dn26478_c0_g1_i1	pectin methylesterase	-6.40769
21.3.1.2.1	Cell wall organisation.pectin.homogalacturonan.modification and degradation.pectin methylesterase	ab7dtrinity_dn30593_c1_g2_i3	pectin methylesterase	-6.52586
21.3.1.2.1	Cell wall organisation.pectin.homogalacturonan.modification and degradation.pectin methylesterase	as7dtrinity_dn10622_c1_g1_i2	pectin methylesterase	4.41728
21.3.1.2.1	Cell wall organisation.pectin.homogalacturonan.modification and degradation.pectin methylesterase	ab7dtrinity_dn39359_c0_g1_i1	pectin methylesterase	-5.18584
21.3.1.2.1	Cell wall organisation.pectin.homogalacturonan.modification and degradation.pectin methylesterase	bb7dtrinity_dn10144_c0_g1_i1	pectin methylesterase	-2.38887
21.3.1.2.1	Cell wall organisation.pectin.homogalacturonan.modification and degradation.pectin methylesterase	bb4dtrinity_dn11524_c0_g1_i1	pectin methylesterase	-2.18247
21.3.2.1.3	Cell wall organisation.pectin.rhamnogalacturonan I.biosynthesis.beta-1,4-galactosyltransferase	ab7dtrinity_dn30556_c5_g6_i3	beta-1,4-galactosyltransferase	-5.0434
21.3.2.2.2	Cell wall organisation.pectin.rhamnogalacturonan I.modification and degradation.beta-galactosidase (BGAL)	as7dtrinity_dn10887_c6_g2_i2	beta-galactosidase (BGAL)	2.77813
21.3.2.2.2	Cell wall organisation.pectin.rhamnogalacturonan I.modification and degradation.beta-galactosidase (BGAL)	ab7dtrinity_dn30672_c2_g2_i4	beta-galactosidase (BGAL)	-7.04767
21.3.2.2.2	Cell wall organisation.pectin.rhamnogalacturonan I.modification and degradation.beta-galactosidase (BGAL)	bb4dtrinity_dn12865_c0_g1_i4	beta-galactosidase (BGAL)	-3.3086
21.3.2.2.3.2	Cell wall organisation.pectin.rhamnogalacturonan I.modification and degradation.alpha-L-arabinofuranosidase activities.bifunctional alpha-L-arabinofuranosidase and beta-D-xylosidase (BXL)	ab7dtrinity_dn29229_c1_g1_i2	bifunctional alpha-L-arabinofuranosidase and beta-D-xylosidase (BXL)	-7.00695
21.3.2.2.3.2	Cell wall organisation.pectin.rhamnogalacturonan I.modification and degradation.alpha-L-arabinofuranosidase activities.bifunctional alpha-L-arabinofuranosidase and beta-D-xylosidase (BXL)	ab7dtrinity_dn30353_c1_g9_i4	bifunctional alpha-L-arabinofuranosidase and beta-D-xylosidase (BXL)	-6.15535
21.3.3.1.2.3	Cell wall organisation.pectin.rhamnogalacturonan II.biosynthesis.2-keto-3-deoxymanno-octulosonic acid (KDO) biosynthesis.CMP-KDO synthetase	bb7dtrinity_dn11893_c0_g1_i1	CMP-KDO synthetase	-5.56706
21.3.4.1.1	Cell wall organisation.pectin.xylogalacturonan.biosynthesis.xylogalacturonan xylosyltransferase	bs7dtrinity_dn8853_c0_g1_i1	xylogalacturonan xylosyltransferase	-2.41259
21.3.5.1.4	Cell wall organisation.pectin.modification and degradation.polygalacturonase activities.non-catalytic polygalacturonase regulator	as4dtrinity_dn2750_c0_g1_i2	non-catalytic polygalacturonase regulator	-2.66389
21.3.5.1.4	Cell wall organisation.pectin.modification and degradation.polygalacturonase activities.non-catalytic polygalacturonase regulator	ab7dtrinity_dn29881_c0_g1_i1	non-catalytic polygalacturonase regulator	-8.30875
21.3.5.1.4	Cell wall organisation.pectin.modification and degradation.polygalacturonase activities.non-catalytic polygalacturonase regulator	cs4dtrinity_dn2581_c0_g1_i1	non-catalytic polygalacturonase regulator	4.50197
21.3.5.2	Cell wall organisation.pectin.modification and degradation.pectate lyase	ab7dtrinity_dn31160_c6_g4_i3	pectate lyase	-4.34551
21.3.5.2	Cell wall organisation.pectin.modification and degradation.pectate lyase	as4dtrinity_dn11025_c1_g3_i3	pectate lyase	-2.39751
21.3.5.2	Cell wall organisation.pectin.modification and degradation.pectate lyase	bb4dtrinity_dn11133_c0_g1_i2	pectate lyase	-2.24573
21.3.5.2	Cell wall organisation.pectin.modification and degradation.pectate lyase	cs4dtrinity_dn11002_c1_g7_i3	pectate lyase	-2.89963
21.3.5.2	Cell wall organisation.pectin.modification and degradation.pectate lyase	ab7dtrinity_dn11040_c0_g1_i2	pectate lyase	-7.36653
21.3.5.4	Cell wall organisation.pectin.modification and degradation.pectin acetylesterase	ab7dtrinity_dn23890_c0_g2_i2	pectin acetylesterase	-4.8372
21.3.5.4	Cell wall organisation.pectin.modification and degradation.pectin acetylesterase	bs7d1trinity_dn10726_c0_g3_i2	pectin acetylesterase	2.36221
21.3.5.4	Cell wall organisation.pectin.modification and degradation.pectin acetylesterase	bs4dtrinity_dn12778_c0_g12_i2	pectin acetylesterase	2.19026
21.3.5.4	Cell wall organisation.pectin.modification and degradation.pectin acetylesterase	as7dtrinity_dn10829_c2_g1_i9	pectin acetylesterase	3.52243
21.4.1.1.1	Cell wall organisation.cell wall proteins.hydroxyproline-rich glycoprotein activities.arabinogalactan-protein (AGP) activities.classical AGP	ab7dtrinity_dn11837_c0_g1_i1	classical arabinogalactan protein	-6.51999
21.4.1.1.2	Cell wall organisation.cell wall proteins.hydroxyproline-rich glycoprotein activities.arabinogalactan-protein (AGP) activities.lysine-rich AGP	ab7dtrinity_dn31408_c10_g3_i4	lysine-rich arabinogalactan protein	-6.70277
21.4.1.1.3	Cell wall organisation.cell wall proteins.hydroxyproline-rich glycoprotein activities.arabinogalactan-protein (AGP) activities.fasciclin-type AGP (FLA)	cb7dtrinity_dn17192_c5_g1_i8	fasciclin-type arabinogalactan protein	-4.20364
21.4.1.1.3	Cell wall organisation.cell wall proteins.hydroxyproline-rich glycoprotein activities.arabinogalactan-protein (AGP) activities.fasciclin-type AGP (FLA)	ab7dtrinity_dn30873_c1_g8_i2	fasciclin-type arabinogalactan protein	-6.80626
21.4.1.1.3	Cell wall organisation.cell wall proteins.hydroxyproline-rich glycoprotein activities.arabinogalactan-protein (AGP) activities.fasciclin-type AGP (FLA)	ab7dtrinity_dn30873_c1_g1_i1	fasciclin-type arabinogalactan protein	-8.00641
21.4.1.1.3	Cell wall organisation.cell wall proteins.hydroxyproline-rich glycoprotein activities.arabinogalactan-protein (AGP) activities.fasciclin-type AGP (FLA)	ab7dtrinity_dn21443_c0_g1_i1	fasciclin-type arabinogalactan protein	-8.53114
21.4.1.1.3	Cell wall organisation.cell wall proteins.hydroxyproline-rich glycoprotein activities.arabinogalactan-protein (AGP) activities.fasciclin-type AGP (FLA)	ab7dtrinity_dn12277_c0_g1_i1	fasciclin-type arabinogalactan protein	-8.42414
21.4.1.1.4	Cell wall organisation.cell wall proteins.hydroxyproline-rich glycoprotein activities.arabinogalactan-protein (AGP) activities.xylogen-type AGP (XYP/XYLP)	ab7dtrinity_dn23686_c0_g1_i1	xylogen-type arabinogalactan protein	-7.28278
21.4.1.1.5.1	Cell wall organisation.cell wall proteins.hydroxyproline-rich glycoprotein activities.arabinogalactan-protein (AGP) activities.AGP glycosylation.AGP hydroxyproline O-galactosyltransferase	ab7dtrinity_dn30733_c5_g2_i3	AGP hydroxyproline O-galactosyltransferase	-7.36432
21.4.1.3.2	Cell wall organisation.cell wall proteins.hydroxyproline-rich glycoprotein activities.extensin activities.LRR-domain extensin	ab7dtrinity_dn30026_c9_g1_i1	LRR-domain extensin	-7.29498
21.4.2.1	Cell wall organisation.cell wall proteins.expansin activities.alpha-class expansin	bs4dtrinity_dn12381_c0_g3_i3	alpha-class expansin	-2.3718
21.4.2.1	Cell wall organisation.cell wall proteins.expansin activities.alpha-class expansin	ab4dtrinity_dn10846_c1_g6_i1	alpha-class expansin	-2.66472
21.4.2.1	Cell wall organisation.cell wall proteins.expansin activities.alpha-class expansin	ab7dtrinity_dn19081_c0_g1_i2	alpha-class expansin	-5.32135
21.6.1.2	Cell wall organisation.lignin.monolignol biosynthesis.p-coumaroyl shikimate/quinate 3â€™-hydroxylase (C3'H)	ab7dtrinity_dn14617_c0_g1_i1	p-coumaroyl shikimate/quinate 3â€™-hydroxylase (C3'H)	-5.55698
21.6.1.7	Cell wall organisation.lignin.monolignol biosynthesis.caffeic acid O-methyltransferase (COMT)	ab7dtrinity_dn25484_c0_g1_i1	caffeic acid O-methyltransferase (COMT)	-5.30939
21.6.1.8	Cell wall organisation.lignin.monolignol biosynthesis.cinnamyl-alcohol dehydrogenase	ab7dtrinity_dn25340_c0_g1_i1	cinnamyl-alcohol dehydrogenase	-7.09988
