# Supplementary material for: Transcriptome Analysis Reveals Key Pathways and Candidate Genes Controlling Seed Development and Size in Ricebean (Vigna umbellata)
Source: Front Genet. 2022 Jan 21;12:791355. doi: 10.3389/fgene.2021.791355 (PMC8815620; doi:10.3389/fgene.2021.791355)
Supplement: Supplementary file 10 [file Table13.xlsx]

## Sheet: Sheet1
Table S13: List of fifty pairs of primers designed for randomly selected 50 SSR motifs of the assembled transcripts using Primer3 software.
SSR No.	Seq ID	Orientation	Start	Len	tm	GC%	Seq	Prod size	Motif	SSR	SSRLen	SSR start	SSR end
SSR1 F	BB4DTRINITY_DN12737_c9_g2_i3	FORWARD	2169	20	55.4	40	ACCACAACCACAACAACTTT	150	AGA	AGAAGAAGAAGAAGAAGAAGAAGAAGAAGAAGAAGAAGAAGAAGAAGAAGA	51	2209	2259
SSR1 R	BB4DTRINITY_DN12737_c9_g2_i3	REVERSE	2318	20	54.81	45	CGCCAGTATACAAGTCACAA
SSR2 F	BB7DTRINITY_DN9136_c0_g1_i1	FORWARD	1811	20	54.03	50	ATGATCGGACACTAGGAGAC	160	ATT	ATTATTATTATTATTATTATTATTATTATTATTATTATTATTATTATTATTATT	54	1857	1910
SSR2 R	BB7DTRINITY_DN9136_c0_g1_i1	REVERSE	1970	19	55.03	36.84	TTGGCCAATGTCTATTTGA
SSR3 F	BS7D1TRINITY_DN10554_c1_g1_i1	FORWARD	1600	19	55.04	42.11	ACGCACAGTTTCATGGTTA	137	GAA	GAAGAAGAAGAAGAAGAAGAAGAAGAAGAAGAAGAAGAAGAAGAAGAAGAAGAAGAA	57	1648	1704
SSR3 R	BS7D1TRINITY_DN10554_c1_g1_i1	REVERSE	1736	20	54.91	45	ACAATCTTCAACCACACTCC
SSR4 F	BS4DTRINITY_DN12307_c0_g4_i3	FORWARD	433	20	55.18	45	CAAACCCACTAACCCAAGTA	152	TAA	TAATAATAATAATAATAATAATAATAATAATAATAATAATAATAATAATAA	51	458	508
SSR4 R	BS4DTRINITY_DN12307_c0_g4_i3	REVERSE	584	20	54.59	35	ATGAAAATGCAAACACACTG
SSR5 F	CB4DTRINITY_DN13709_c4_g1_i3	FORWARD	961	20	54.54	40	AAACACACTGCACACAAAAC	153	TAT	TATTATTATTATTATTATTATTATTATTATTATTATTATTATTATTATTATTATTATTATTAT	63	1024	1086
SSR5 R	CB4DTRINITY_DN13709_c4_g1_i3	REVERSE	1113	20	55.18	45	CAAACCCACTAACCCAAGTA
SSR6 F	AS4DTRINITY_DN11928_c3_g3_i1	FORWARD	22	20	55.18	45	CAAACCCACTAACCCAAGTA	152	TAA	TAATAATAATAATAATAATAATAATAATAATAATAATAATAATAATAATAA	51	47	97
SSR6 R	AS4DTRINITY_DN11928_c3_g3_i1	REVERSE	173	20	54.59	35	ATGAAAATGCAAACACACTG
SSR7 F	CB4DTRINITY_DN13434_c0_g3_i2	FORWARD	160	20	55.13	45	ATTCCCAGCTTAGGAGAAAC	164	ATA	ATAATAATAATAATAATAATAATAATAATAATAATAATAATAATAATAATAATA	54	201	254
SSR7 R	CB4DTRINITY_DN13434_c0_g3_i2	REVERSE	323	20	53.58	35	TGGATTTGTTCTTAATGGTG
SSR8 F	AB4DTRINITY_DN10798_c2_g4_i2	FORWARD	76	20	55.3	40	GTTATTGGAATGGAAGAGCA	160	GAA	GAAGAAGAAGAAGAAGAAGAAGAAGAAGAAGAAGAAGAAGAAGAAGAA	48	127	174
SSR8 R	AB4DTRINITY_DN10798_c2_g4_i2	REVERSE	235	19	55.19	42.11	CTTCCGACAACAATTCCTT
SSR9 F	AS4DTRINITY_DN8490_c0_g1_i1	FORWARD	31	20	54.58	45	CAACCGGGTAGAGAAAAGTA	201	AAT	AATAATAATAATAATAATAATAATAATAATAATAATAATAATAATAATAATAATAATAATAATAAT	66	110	175
SSR9 R	AS4DTRINITY_DN8490_c0_g1_i1	REVERSE	231	20	54.95	45	CTACCAAGTTGCTTGCTTCT
SSR10 F	CB4DTRINITY_DN3073_c0_g1_i2	FORWARD	20	20	54.66	45	GTGCTCCTAGGAACTCAAAA	223	AGC	AGCAGCAGCAGCAGCAGCAGCAGCAGCAGCAGCAGCAGCAGCAGCAGC	48	98	145
SSR10 R	CB4DTRINITY_DN3073_c0_g1_i2	REVERSE	242	21	55.09	42.86	TTACCGCTACTGTGAATGTCT
SSR11 F	CB7DTRINITY_DN17452_c5_g1_i3	FORWARD	873	20	54.1	35	ATGGGTTTCCTATGAATTTG	152	TAA	TAATAATAATAATAATAATAATAATAATAATAA	33	949	981
SSR11 R	CB7DTRINITY_DN17452_c5_g1_i3	REVERSE	1024	20	55.09	50	GCTAATGACTCTGCTGTTCC
SSR12 F	AB4DTRINITY_DN10727_c2_g3_i1	FORWARD	4186	20	55.09	50	GCTAATGACTCTGCTGTTCC	152	TTA	TTATTATTATTATTATTATTATTATTATTATTA	33	4229	4261
SSR12 R	AB4DTRINITY_DN10727_c2_g3_i1	REVERSE	4337	20	54.1	35	ATGGGTTTCCTATGAATTTG
SSR13 F	AS4DTRINITY_DN11798_c1_g2_i4	FORWARD	2384	20	56.14	45	GGGAAAATGTTACGGAGTTC	151	TGG	TGGTGGTGGTGGTGGTGGTGGTGGTGGTGGTGGTGG	36	2431	2466
SSR13 R	AS4DTRINITY_DN11798_c1_g2_i4	REVERSE	2534	20	54.53	45	GTTTTCCCACCACAACTAAC
SSR14 F	BS4DTRINITY_DN12006_c0_g8_i4	FORWARD	1922	20	55.12	50	CTGGGAAACTGAGCAGATAG	181	TAT	TATTATTATTATTATTATTATTATTATTATTATTAT	36	2033	2068
SSR14 R	BS4DTRINITY_DN12006_c0_g8_i4	REVERSE	2102	22	55.1	36.36	CAGATAGTTGCAATAGCTTGAA
SSR15 F	CB7DTRINITY_DN16904_c1_g1_i5	FORWARD	31	20	54.67	40	TTAGAATTTCCGTTGCTACC	145	TAT	TATTATTATTATTATTATTATTATTATTATTATTAT	36	53	88
SSR15 R	CB7DTRINITY_DN16904_c1_g1_i5	REVERSE	175	20	55.86	40	CCCTGAAAGAAGTTTGGAAT
SSR16 F	BB7DTRINITY_DN17092_c1_g1_i3	FORWARD	1429	20	54.94	45	TTCACCTCTGACTGATCACA	144	GAT	GATGATGATGATGATGATGATGATGATGATGATGATGAT	39	1495	1533
SSR16 R	BB7DTRINITY_DN17092_c1_g1_i3	REVERSE	1572	20	55.24	45	CAAGTCTAATGCATCCACCT
SSR17 F	AB7DTRINITY_DN30668_c1_g1_i2	FORWARD	22	20	54.81	45	ATGGAGGGTCCTTAGTTTTC	155	CTT	CTTCTTCTTCTTCTTCTTCTTCTTCTTCTTCTTCTT	36	99	134
SSR17 R	AB7DTRINITY_DN30668_c1_g1_i2	REVERSE	176	21	55	33.33	CAAAGAAAGATGAAGAAGCAA
SSR18 F	BS7DTRINITY_DN11614_c2_g22_i1	FORWARD	1114	20	55.12	50	CTGGGAAACTGAGCAGATAG	181	TAT	TATTATTATTATTATTATTATTATTATTATTATTAT	36	1225	1260
SSR18 R	BS7DTRINITY_DN11614_c2_g22_i1	REVERSE	1294	22	55.1	36.36	CAGATAGTTGCAATAGCTTGAA
SSR19 F	BB4DTRINITY_DN17281_c0_g1_i1	FORWARD	705	20	54.44	35	CGATCCTCAAATTTTCAGTT	154	ATT	ATTATTATTATTATTATTATTATTATTATTATTATTATTATT	42	781	822
SSR19 R	BB4DTRINITY_DN17281_c0_g1_i1	REVERSE	858	20	55.54	40	CACATGCGAAGAAGAAAGAT
SSR20 F	CB4DTRINITY_DN329_c0_g1_i1	FORWARD	464	20	54.13	35	CTTTGTGATTGAAATCATGC	151	TAA	TAATAATAATAATAATAATAATAATAATAATAATAATAA	39	542	580
SSR20 R	CB4DTRINITY_DN329_c0_g1_i1	REVERSE	614	20	55.24	45	GAGAGTCCTTTTCACACCAA
SSR21 F	AB4DTRINITY_DN10465_c3_g2_i3	FORWARD	365	20	56.57	55	CACCTCCTCTTGTAGCCTTC	155	ACC	ACCACCACCACCACCACCACCACCACCACCACCACC	36	387	422
SSR21 R	AB4DTRINITY_DN10465_c3_g2_i3	REVERSE	519	20	55.18	50	AGTGTCTGTTGTTCCTCCTG
SSR22 F	BB4DTRINITY_DN8427_c0_g2_i1	FORWARD	68	20	55.17	45	GACCCACCTGCTATGAATAA	160	AAG	AAGAAGAAGAAGAAGAAGAAGAAGAAGAAGAAGAAGAAGAAG	42	156	197
SSR22 R	BB4DTRINITY_DN8427_c0_g2_i1	REVERSE	227	20	55.14	50	GAGATCACAACCACCATACC
SSR23 F	AS7DTRINITY_DN9789_c1_g2_i1	FORWARD	195	20	55.35	45	GAGTTTGGCAAAGTGAGTGT	125	GAA	GAAGAAGAAGAAGAAGAAGAAGAAGAAGAAGAAGAA	36	240	275
SSR23 R	AS7DTRINITY_DN9789_c1_g2_i1	REVERSE	319	20	54.89	35	TGATTTCAAACTCACCATCA
SSR24 F	AS4DTRINITY_DN11028_c4_g1_i3	FORWARD	133	20	55.12	50	CTGGGAAACTGAGCAGATAG	181	TAT	TATTATTATTATTATTATTATTATTATTATTATTAT	36	244	279
SSR24 R	AS4DTRINITY_DN11028_c4_g1_i3	REVERSE	313	22	55.1	36.36	CAGATAGTTGCAATAGCTTGAA
SSR25 F	AB7DTRINITY_DN2844_c0_g1_i1	FORWARD	92	20	54.76	35	TTTTCTCCCATTTGAGTGTT	150	TGA	TGATGATGATGATGATGATGATGATGATGATGATGA	36	133	168
SSR25 R	AB7DTRINITY_DN2844_c0_g1_i1	REVERSE	241	20	55.38	50	CGACCTGGACTCTCATAGAA
SSR26 F	BS7DTRINITY_DN11276_c3_g3_i14	FORWARD	176	20	54.97	45	TTCCACGTTCTCACTCTCTT	181	TC	TCTCTCTCTCTCTCTCTCTCTCTCTCTCTCTCTCTCTCTCTCTCTCTCTCTCTCTCTCTCTCTC	64	213	276
SSR26 R	BS7DTRINITY_DN11276_c3_g3_i14	REVERSE	356	20	54.23	35	GAAAAACCCCAGAAATATGA
SSR27 F	BS7D1TRINITY_DN10640_c0_g6_i2	FORWARD	2163	20	54.18	40	TGCAACTGATTATACCTCCA	164	TC	TCTCTCTCTCTCTCTCTCTCTCTCTCTCTCTCTCTCTCTCTCTCTCTCTCTCTCTCTCTCTCTCTCTC	68	2228	2295
SSR27 R	BS7D1TRINITY_DN10640_c0_g6_i2	REVERSE	2326	20	56.12	45	CGATCTGAGAAACCCATGTA
SSR28 F	BS4DTRINITY_DN11934_c2_g1_i5	FORWARD	163	20	54.97	45	TTCCACGTTCTCACTCTCTT	163	TC	TCTCTCTCTCTCTCTCTCTCTCTCTCTCTCTCTCTCTCTCTCTCTCTCTCTCTCTCTCTCTCTCTCTCTCTCTC	74	200	273
SSR28 R	BS4DTRINITY_DN11934_c2_g1_i5	REVERSE	325	20	55.5	45	GGAATCCATTACTGTGAACG
SSR29 F	AS4DTRINITY_DN11860_c0_g3_i4	FORWARD	1420	20	55.02	30	AAATGCAGGAATTTTGAGAA	153	GA	GAGAGAGAGAGAGAGAGAGAGAGAGAGAGAGAGAGAGAGAGAGAGAGAGAGAGAGAGAGAGAGA	64	1490	1553
SSR29 R	AS4DTRINITY_DN11860_c0_g3_i4	REVERSE	1572	19	54.64	47.37	CTTCAGATACGACGGTGAA
SSR30 F	BS7DTRINITY_DN11790_c6_g2_i8	FORWARD	89	20	54.84	45	CTCTTCTTAGAGCCAAACCA	147	CT	CTCTCTCTCTCTCTCTCTCTCTCTCTCTCTCTCTCTCTCTCTCTCTCTCTCTCTCTCTCTCTCTCTCTCTCT	72	123	194
SSR30 R	BS7DTRINITY_DN11790_c6_g2_i8	REVERSE	235	20	55.53	40	ACGCCATGTGTATGAAGATT
SSR31 F	BS7DTRINITY_DN3955_c0_g1_i2	FORWARD	74	20	54.2	40	CGTTTCCTAAGCTTCCTTTA	146	TC	TCTCTCTCTCTCTCTCTCTCTCTCTCTCTCTCTCTCTCTCTCTCTCTCTCTCTCTCTCTCTCTCTCTCTC	70	112	181
SSR31 R	BS7DTRINITY_DN3955_c0_g1_i2	REVERSE	219	20	55.48	45	GAGAAGCGAAGAAGAAAGGT
SSR32 F	AB7DTRINITY_DN28298_c2_g1_i4	FORWARD	582	20	54.75	50	CTACCAGTGGGTTCGTTTAC	158	GA	GAGAGAGAGAGAGAGAGAGAGAGAGAGAGAGAGAGAGAGAGAGAGAGAGAGAGAGAGAGAGAGA	64	618	681
SSR32 R	AB7DTRINITY_DN28298_c2_g1_i4	REVERSE	739	20	55.09	50	TCTCTCTTCTCCCCTTAACC
SSR33 F	BS7DTRINITY_DN8967_c0_g1_i2	FORWARD	8	20	54.76	35	ATTTGTTCTTGGGTGAGAAA	233	GA	GAGAGAGAGAGAGAGAGAGAGAGAGAGAGAGAGAGAGAGAGAGAGAGAGAGAGAGAGAGAGAGAGAGAGAGA	72	85	156
SSR33 R	BS7DTRINITY_DN8967_c0_g1_i2	REVERSE	240	20	54.81	40	GGTAGGCAAAACAATCAAAC
SSR34 F	AS7DTRINITY_DN10812_c6_g4_i5	FORWARD	277	20	54.91	35	TTTGCTTTTGTTCATCTGTG	151	TC	TCTCTCTCTCTCTCTCTCTCTCTCTCTCTCTCTCTCTCTCTCTCTCTCTCTCTCTCTCTCTCTCTCTC	68	316	383
SSR34 R	AS7DTRINITY_DN10812_c6_g4_i5	REVERSE	427	20	54.93	45	CCATCTAGATCCCACCATAA
SSR35 F	AB4DTRINITY_DN10313_c1_g2_i7	FORWARD	63	20	54.78	50	CACCCTAACCTCATTCTCAG	150	CT	CTCTCTCTCTCTCTCTCTCTCTCTCTCTCTCTCTCTCTCTCTCTCTCTCTCTCTCTCTCTCTCTCTCTCTCTCTCTCTCTCTCTCTCTCTCTCTCT	96	94	189
SSR35 R	AB4DTRINITY_DN10313_c1_g2_i7	REVERSE	212	20	54.74	50	GACAGCAAGAAGGAGAGAGA
SSR36 F	CB4DTRINITY_DN14403_c2_g1_i4	FORWARD	64	20	55.7	45	AAACCAGACTTTCCTGATCC	140	CT	CTCTCTCTCTCTCTCTCTCTCTCTCTCTCTCTCTCTCTCTCTCTCTCTCTCTCTCTCTCTCTCTCTCTCTCTCTCTCTCT	80	102	181
SSR36 R	CB4DTRINITY_DN14403_c2_g1_i4	REVERSE	203	20	54.7	35	GGATCCAAAAACAAATTCAG
SSR37 F	CB4DTRINITY_DN14022_c6_g1_i1	FORWARD	2855	20	55.47	40	TCACAAAACCCTAAAACTCG	151	TC	TCTCTCTCTCTCTCTCTCTCTCTCTCTCTCTCTCTCTCTCTCTCTCTCTCTCTCTC	56	2909	2964
SSR37 R	CB4DTRINITY_DN14022_c6_g1_i1	REVERSE	3005	20	55.58	45	GGCAGTGTGAAAGAAAGAGA
SSR38 F	CS4DTRINITY_DN11268_c2_g5_i1	FORWARD	1487	20	55.18	40	AATGTGCTCTTCTTGTTGCT	157	TC	TCTCTCTCTCTCTCTCTCTCTCTCTCTCTCTCTCTCTCTCTCTCTCTCTCTCTCTC	56	1528	1583
SSR38 R	CS4DTRINITY_DN11268_c2_g5_i1	REVERSE	1643	19	54.81	42.11	ACCGATGGAATAACCAAAC
SSR39 F	BB7DTRINITY_DN13571_c0_g1_i4	FORWARD	2112	20	54.86	40	TTGTGGATATAAACCCAACC	118	AG	AGAGAGAGAGAGAGAGAGAGAGAGAGAGAGAGAGAGAGAGAGAGAGAGAGAGAGAG	56	2150	2205
SSR39 R	BB7DTRINITY_DN13571_c0_g1_i4	REVERSE	2229	20	56.44	50	GCTCCTCCGCTCTTCTATTA
SSR40 F	BB7DTRINITY_DN16958_c4_g1_i5	FORWARD	1734	20	55.37	45	TGATTAACTGGGTTCTCTGC	169	AT	ATATATATATATATATATATATATATATATATATATATATATATATATATATATAT	56	1754	1809
SSR40 R	BB7DTRINITY_DN16958_c4_g1_i5	REVERSE	1902	20	55.03	45	TTCTACAACCACCCAATCTC
SSR41 F	BS7DTRINITY_DN11905_c0_g1_i6	FORWARD	775	20	54.28	40	GGGAGTATCCAAAGAAACAA	174	TC	TCTCTCTCTCTCTCTCTCTCTCTCTCTCTCTCTCTCTCTCTCTCTCTCTCTCTCTCTCTC	60	817	876
SSR41 R	BS7DTRINITY_DN11905_c0_g1_i6	REVERSE	948	20	54.65	35	AATCCACACACAAATGTGAA
SSR42 F	BB4DTRINITY_DN12047_c0_g1_i7	FORWARD	1406	20	55.5	45	GGAATCCATTACTGTGAACG	149	GA	GAGAGAGAGAGAGAGAGAGAGAGAGAGAGAGAGAGAGAGAGAGAGAGAGAGAGAGAGAGA	60	1458	1517
SSR42 R	BB4DTRINITY_DN12047_c0_g1_i7	REVERSE	1554	20	54.97	45	TTCCACGTTCTCACTCTCTT
SSR43 F	AB4DTRINITY_DN10789_c1_g2_i22	FORWARD	8	20	56.44	50	GCTCCTCCGCTCTTCTATTA	145	CT	CTCTCTCTCTCTCTCTCTCTCTCTCTCTCTCTCTCTCTCTCTCTCTCTCTCTCTCTCTCT	60	32	91
SSR43 R	AB4DTRINITY_DN10789_c1_g2_i22	REVERSE	152	19	55.18	42.11	GGTTTGAGCTTTGTCCATT
SSR44 F	CB7DTRINITY_DN17207_c0_g1_i1	FORWARD	47	20	55.25	40	CCACACACACCATACAAAAA	185	TC	TCTCTCTCTCTCTCTCTCTCTCTCTCTCTCTCTCTCTCTCTCTCTCTCTCTCTCTCTC	58	153	210
SSR44 R	CB7DTRINITY_DN17207_c0_g1_i1	REVERSE	231	20	55.23	50	GTGGTTGGTGAGAGAGAGAA
SSR45 F	CB7DTRINITY_DN16920_c1_g4_i9	FORWARD	681	21	54.99	47.62	GTGGGTAACTATGCCCTAAGT	141	TC	TCTCTCTCTCTCTCTCTCTCTCTCTCTCTCTCTCTCTCTCTCTCTCTCTCTCTC	54	731	784
SSR45 R	CB7DTRINITY_DN16920_c1_g4_i9	REVERSE	821	20	55.55	50	GGTGAGTGGATGTGAGAAAG
SSR46 F	BS4DTRINITY_DN17357_c0_g1_i1	FORWARD	377	20	55.24	45	TCAAAGAAGTTGGTGAGGTC	168	GA	GAGAGAGAGAGAGAGAGAGAGAGAGAGAGAGAGAGAGAGAGAGAGAGAGAGAGAGAGA	58	467	524
SSR46 R	BS4DTRINITY_DN17357_c0_g1_i1	REVERSE	544	18	55.62	50	CCCCCTTCTCTTTTTGTG
SSR47 F	CB7DTRINITY_DN16819_c1_g3_i2	FORWARD	94	20	54.46	40	TTCTGTTGAAGAACCCTTTC	161	TC	TCTCTCTCTCTCTCTCTCTCTCTCTCTCTCTCTCTCTCTCTCTCTCTCTCTCTCTC	56	118	173
SSR47 R	CB7DTRINITY_DN16819_c1_g3_i2	REVERSE	254	20	54.76	35	ATCGCATCAATTACAAAGGT
SSR48 F	BB4DTRINITY_DN12822_c3_g8_i8	FORWARD	52	20	55.3	45	CGTTCGAGTTTCTTAGATCG	161	GA	GAGAGAGAGAGAGAGAGAGAGAGAGAGAGAGAGAGAGAGAGAGAGAGAGAGAGAGAGA	58	86	143
SSR48 R	BB4DTRINITY_DN12822_c3_g8_i8	REVERSE	212	20	55.33	40	CAAACAAACGCTTCTTCTTC
SSR49 F	AB7DTRINITY_DN4675_c0_g1_i2	FORWARD	39	20	54.76	35	ATCGCATCAATTACAAAGGT	169	GA	GAGAGAGAGAGAGAGAGAGAGAGAGAGAGAGAGAGAGAGAGAGAGAGAGAGAGAGA	56	120	175
SSR49 R	AB7DTRINITY_DN4675_c0_g1_i2	REVERSE	207	20	54.99	50	CCGAGCTCACAAATACCTAC
SSR50 F	AB7DTRINITY_DN30731_c3_g2_i6	FORWARD	3630	20	54.76	35	ATCCGTCTTTTATTGCATGT	143	TC	TCTCTCTCTCTCTCTCTCTCTCTCTCTCTCTCTCTCTCTCTCTCTCTCTCTCTC	54	3684	3737
SSR50 R	AB7DTRINITY_DN30731_c3_g2_i6	REVERSE	3772	20	55.45	45	CACAGCAAGAGGTGAGATTT
