# Supplementary material for: Transcriptome Analysis Reveals Key Pathways and Candidate Genes Controlling Seed Development and Size in Ricebean (Vigna umbellata)
Source: Front Genet. 2022 Jan 21;12:791355. doi: 10.3389/fgene.2021.791355 (PMC8815620; doi:10.3389/fgene.2021.791355)
Supplement: Supplementary file 11 [file Table7.xlsx]

## Sheet: S5_S10_cytokinin
Table S7(A): List of differentially expressed genes identified in cytokinin pathway across the timepoints in small genotype.
ID	Fold change	Annotation
BS7DTRINITY_DN11394_c4_g5_i1	4.80597	Histidine kinase domain-containing protein
AB7DTRINITY_DN30312_c1_g6_i1	2.30217	Histidine kinase 2/3/4;glucan endo-1,3-beta-D-glucosidase;histidine kinase 2/3/4
CS4DTRINITY_DN10981_c2_g2_i6	-3.05365	Histidine decarboxylase
BB4DTRINITY_DN12804_c0_g3_i3	-3.17983	Histidine-containing phosphotransfer peotein;histidine-containing phosphotransfer protein 1-like;histidine-containing phosphotransfer peotein
BS4DTRINITY_DN12308_c0_g4_i11	-2.00445	Histidine-containing phosphotransfer peotein
BS7DTRINITY_DN10383_c0_g1_i2	2.54232	Uncharacterized protein;adenylate isopentenyltransferase 5, chloroplastic;hypothetical protein
CS4DTRINITY_DN11982_c0_g1_i1	2.80961	Uncharacterized protein;adenylate isopentenyltransferase 5, chloroplastic;hypothetical protein
AS4DTRINITY_DN787_c0_g1_i1	-2.82261	cytokinin riboside 5'-monophosphate phosphoribohydrolase LOG7-like isoform X2
CS4DTRINITY_DN11932_c0_g9_i2	-3.8533	Cytokinin riboside 5'-monophosphate phosphoribohydrolase (EC 3.2.2.n1)
CS4DTRINITY_DN11932_c0_g2_i2	-2.91668	Cytokinin riboside 5'-monophosphate phosphoribohydrolase (EC 3.2.2.n1)
CS4DTRINITY_DN5732_c0_g1_i2	-2.23293	Cytokinin riboside 5'-monophosphate phosphoribohydrolase (EC 3.2.2.n1)
CB4DTRINITY_DN14116_c4_g6_i6	-2.12289	Cytokinin riboside 5'-monophosphate phosphoribohydrolase (EC 3.2.2.n1)
AS7DTRINITY_DN24640_c0_g1_i1	5.17234	Cytokinin riboside 5'-monophosphate phosphoribohydrolase (EC 3.2.2.n1)
CS4DTRINITY_DN4103_c0_g1_i1	-2.84536	cytokinin hydroxylase-like
CS4DTRINITY_DN11085_c4_g3_i5	-2.8809	Cytokinin hydroxylase (Fragment)
AB7DTRINITY_DN29067_c0_g1_i1	-2.65495	cytokinin hydroxylase
AB4DTRINITY_DN16153_c0_g1_i2	-4.65518	Cytokinin dehydrogenase;cytokinin dehydrogenase 6-like;hypothetical protein
CS4DTRINITY_DN5774_c0_g1_i1	-3.50832	Cytokinin dehydrogenase;cytokinin dehydrogenase 6-like;hypothetical protein
CB7DTRINITY_DN20420_c0_g1_i1	2.33447	cytokinin dehydrogenase 2-like;cytokinin dehydrogenase 2-like
CB4DTRINITY_DN3136_c0_g1_i1	-3.49381	Cytokinin dehydrogenase (EC 1.5.99.12)
BB4DTRINITY_DN7763_c0_g1_i1	-2.85714	Cytokinin dehydrogenase (EC 1.5.99.12)
AB4DTRINITY_DN10264_c1_g12_i1	-2.77823	Cytokinin dehydrogenase (EC 1.5.99.12)
AS4DTRINITY_DN12131_c1_g3_i1	-2.2101	Cytokinin dehydrogenase (EC 1.5.99.12)
CS4DTRINITY_DN11080_c3_g3_i1	-2.11333	Cytokinin dehydrogenase (EC 1.5.99.12)
AB4DTRINITY_DN10183_c5_g2_i1	-2.06454	Cytokinin dehydrogenase (EC 1.5.99.12)
CS4DTRINITY_DN10983_c0_g1_i2	-2.19391	two-component response regulator-like APRR1 isoform X4 (CCT motif, rec )
AS4DTRINITY_DN11983_c0_g2_i5	-3.98079	two-component response regulator ORR9-like (type-a )
BS4DTRINITY_DN11927_c3_g2_i1	-2.23379	two-component response regulator ORR9-like (type-a )
BB4DTRINITY_DN9255_c0_g1_i2	-2.15803	two-component response regulator ORR9-like (type-a )
AB4DTRINITY_DN8509_c0_g1_i4	3.26704	Two-component response regulator ARR-B family (type b)
AS4DTRINITY_DN668_c0_g1_i1	-4.25285	Two-component response regulator (type a)
BS4DTRINITY_DN21229_c0_g1_i1	-2.25568	Two-component response regulator
CS4DTRINITY_DN12173_c3_g3_i3	-2.28344	Response regulatory domain-containing protein;two-component response regulator ORR9-like;hypothetical protein (type-a)
BS7DTRINITY_DN25161_c0_g1_i1	2.21515	Response regulatory domain-containing protein;two-component response regulator ARR8;hypothetical protein (type-a)
BS4DTRINITY_DN4424_c0_g1_i1	-3.08839	Response regulatory domain-containing protein (REC_hyHK_CKI1_RcsC-like)
AB4DTRINITY_DN3544_c0_g1_i2	-2.73934	Response regulatory domain-containing protein ( phosphoacceptor receiver (REC) )
AS4DTRINITY_DN11983_c0_g3_i6	-2.66037	Response regulatory domain-containing protein (type-a)
AB7DTRINITY_DN30004_c1_g1_i1	-2.49816	Response regulatory domain-containing protein (type a)
CB7DTRINITY_DN8044_c0_g1_i1	-2.48048	Response regulatory domain-containing protein ( phosphoacceptor receiver (REC) )
BB4DTRINITY_DN13303_c2_g1_i2	-2.41809	Response regulatory domain-containing protein ( type A )
BB7DTRINITY_DN17078_c2_g1_i1	-2.4009	Response regulatory domain-containing protein ?(type-a)
CB4DTRINITY_DN13623_c5_g1_i3	-2.26545	Response regulatory domain-containing protein (type A )
CB7DTRINITY_DN16552_c1_g1_i2	-2.22988	Response regulatory domain-containing protein ( type A)
CB4DTRINITY_DN8975_c0_g1_i1	-2.2214	Response regulatory domain-containing protein (type a)
CS4DTRINITY_DN11651_c2_g4_i3	-2.05721	Response regulatory domain-containing protein ( type-a )
AS7DTRINITY_DN8390_c0_g1_i1	3.93002	Response regulatory domain-containing protein ( type A)
BB7DTRINITY_DN16693_c3_g1_i10	2.74337	HPt domain-containing protein
AS4DTRINITY_DN31547_c0_g1_i1	-3.9174	HPt domain-containing protein
AS4DTRINITY_DN1065_c0_g1_i1	2.17438	HPt domain-containing protein
BS7D1TRINITY_DN9417_c0_g2_i1	2.26346	HPt domain-containing protein
CB7DTRINITY_DN35628_c0_g1_i1	2.71385	HPt domain-containing protein

## Sheet: B5_B10_cytokinin
Table S7(B): List of differentially expressed genes identified in cytokinin pathway across the timepoints in bold genotype.
ID	Fold change	Annotation
AB7DTRINITY_DN25496_c0_g1_i1	5.93265	Geranylgeranyl pyrophosphate synthase, chloroplastic (GGPP synthase) (GGPS) (EC 2.5.1.-) ((2E,6E)-farnesyl diphosphate synthase) (Dimethylallyltranstransferase) (EC 2.5.1.1) (Farnesyl diphosphate synthase) (Farnesyltranstransferase) (EC 2.5.1.29) (Geranyltranstransferase) (EC 2.5.1.10)
AB7DTRINITY_DN30137_c0_g1_i1	7.29405	4-hydroxy-3-methylbut-2-enyl diphosphate reductase, chloroplastic
AB7DTRINITY_DN24195_c0_g1_i1	6.19547	Adenosinetriphosphatase (EC 3.6.1.3)
CS4DTRINITY_DN11644_c5_g2_i1	6.24674	Adenosinetriphosphatase (EC 3.6.1.3)
AB7DTRINITY_DN85679_c0_g1_i1	7.77446	Adenosinetriphosphatase (EC 3.6.1.3)
AB7DTRINITY_DN30894_c0_g3_i2	8.17006	Adenosinetriphosphatase (EC 3.6.1.3)
BS7DTRINITY_DN11394_c4_g5_i1	4.13986	Histidine kinase domain-containing protein
AB7DTRINITY_DN30312_c1_g6_i1	2.4769	Histidine kinase 2/3/4;glucan endo-1,3-beta-D-glucosidase;histidine kinase 2/3/4
AB7DTRINITY_DN30814_c5_g4_i2	6.576	Histidine kinase (EC 2.7.13.3)
AB7DTRINITY_DN10932_c0_g1_i1	5.71114	Histidine--tRNA ligase, cytoplasmic
AB7DTRINITY_DN30944_c13_g1_i3	5.13615	Histidine--tRNA ligase (EC 6.1.1.21)
AB7DTRINITY_DN26466_c0_g1_i2	7.02376	Ditrans,polycis-polyprenyl diphosphate synthase ((2E,6E)-farnesyldiphosphate specific) (EC 2.5.1.87)
CS4DTRINITY_DN11932_c0_g7_i5	-2.78169	Cytokinin riboside 5'-monophosphate phosphoribohydrolase;cytokinin riboside 5'-monophosphate phosphoribohydrolase LOG1-like;hypothetical protein
CB4DTRINITY_DN14116_c4_g6_i6	-3.248	Cytokinin riboside 5'-monophosphate phosphoribohydrolase (EC 3.2.2.n1)
AB4DTRINITY_DN10267_c2_g6_i8	-3.22853	Cytokinin riboside 5'-monophosphate phosphoribohydrolase (EC 3.2.2.n1)
BS7DTRINITY_DN11614_c2_g22_i1	-3.15967	Cytokinin riboside 5'-monophosphate phosphoribohydrolase (EC 3.2.2.n1)
BS4DTRINITY_DN12006_c0_g8_i4	-3.06283	Cytokinin riboside 5'-monophosphate phosphoribohydrolase (EC 3.2.2.n1)
AB7DTRINITY_DN30517_c1_g10_i3	-2.58337	Cytokinin riboside 5'-monophosphate phosphoribohydrolase (EC 3.2.2.n1)
AB7DTRINITY_DN26922_c0_g1_i5	5.37543	Cytokinin riboside 5'-monophosphate phosphoribohydrolase (EC 3.2.2.n1)
AB7DTRINITY_DN26628_c0_g1_i4	6.02751	Cytokinin riboside 5'-monophosphate phosphoribohydrolase (EC 3.2.2.n1)
AB7DTRINITY_DN22716_c0_g1_i1	5.70393	cytochrome P450 CYP736A12-like
AB7DTRINITY_DN85268_c0_g1_i1	6.61128	cytochrome P450 CYP736A12-like
AB7DTRINITY_DN13550_c0_g1_i1	5.89292	Cytokinin dehydrogenase (EC 1.5.99.12)
AB7DTRINITY_DN26354_c0_g1_i1	7.7198	two-component response regulator-like PRR37 isoform X1
AB7DTRINITY_DN18203_c0_g1_i1	5.39646	Two-component response regulator-like APRR5
AB7DTRINITY_DN24383_c0_g1_i1	7.16971	Two pore calcium channel protein 1
AB4DTRINITY_DN3544_c0_g1_i2	-2.28751	Response regulatory domain-containing protein
CB7DTRINITY_DN8044_c0_g1_i1	-2.04969	Response regulatory domain-containing protein
CB4DTRINITY_DN9620_c0_g1_i3	-2.66577	HPt domain-containing protein
