# Supplementary material for: Transcriptome Analysis Reveals Key Pathways and Candidate Genes Controlling Seed Development and Size in Ricebean (Vigna umbellata)
Source: Front Genet. 2022 Jan 21;12:791355. doi: 10.3389/fgene.2021.791355 (PMC8815620; doi:10.3389/fgene.2021.791355)
Supplement: Supplementary file 12 [file Table8.xlsx]

## Sheet: S5_S10_ethylene
Table S8 (A): List of differentially expressed genes identified in ethylene pathway across the timepoints in small genotype.
ID	Fold change	Annotation
CB7DTRINITY_DN8542_c0_g2_i1	6.82945	Fe2OG dioxygenase domain-containing protein;1-aminocyclopropane-1-carboxylate oxidase homolog 1-like isoform X1;hypothetical protein
BB7DTRINITY_DN14965_c0_g1_i5	9.50576	Fe2OG dioxygenase domain-containing protein;1-aminocyclopropane-1-carboxylate oxidase homolog 1-like isoform X1;hypothetical protein
BS7DTRINITY_DN911_c0_g1_i1	4.19399	probable stress-associated endoplasmic reticulum protein
BS7D1TRINITY_DN7563_c0_g2_i1	4.46657	probable stress-associated endoplasmic reticulum protein
AB7DTRINITY_DN29464_c0_g1_i1	3.94565	ethylene response sensor 1 isoform X1
CB7DTRINITY_DN17170_c0_g2_i1	4.11697	ethylene response sensor 1 isoform X1
BS7D1TRINITY_DN9895_c0_g1_i9	4.65703	ethylene response sensor 1 isoform X1
CB4DTRINITY_DN5739_c0_g1_i1	3.0339	mitogen-activated protein kinase kinase kinase NPK1-like
CB7DTRINITY_DN13540_c0_g1_i1	3.14666	mitogen-activated protein kinase kinase kinase NPK1-like
BB7DTRINITY_DN6619_c0_g1_i2	3.23683	mitogen-activated protein kinase kinase kinase NPK1-like
BS7D1TRINITY_DN10541_c0_g2_i7	8.04145	mitogen-activated protein kinase 20-like isoform X1
BS7DTRINITY_DN12088_c3_g6_i6	5.55424	Protein kinase domain-containing protein;mitogen-activated protein kinase kinase kinase YODA-like isoform X2;hypothetical protein
BS7D1TRINITY_DN17025_c0_g1_i1	2.41139	Uncharacterized protein;AP2-like ethylene-responsive transcription factor BBM1;hypothetical protein
BB7DTRINITY_DN20630_c0_g1_i1	2.84475	Uncharacterized protein;AP2-like ethylene-responsive transcription factor BBM1;hypothetical protein
BB7DTRINITY_DN21653_c0_g1_i1	3.21696	Uncharacterized protein;AP2-like ethylene-responsive transcription factor BBM1;hypothetical protein
CB7DTRINITY_DN1748_c0_g1_i1	3.79963	Uncharacterized protein;AP2-like ethylene-responsive transcription factor BBM1;hypothetical protein
CB7DTRINITY_DN20640_c0_g1_i1	4.58612	Uncharacterized protein;AP2-like ethylene-responsive transcription factor BBM1;hypothetical protein
CS4DTRINITY_DN10922_c2_g10_i1	-6.57393	Uncharacterized protein;AP2-like ethylene-responsive transcription factor At1g16060;hypothetical protein
BS4DTRINITY_DN8072_c0_g1_i1	-5.51938	Uncharacterized protein;AP2-like ethylene-responsive transcription factor At1g16060;hypothetical protein
AB4DTRINITY_DN10965_c3_g2_i1	-4.2509	Uncharacterized protein;AP2-like ethylene-responsive transcription factor At1g16060;hypothetical protein
CS4DTRINITY_DN10922_c2_g4_i3	-4.14879	Uncharacterized protein;AP2-like ethylene-responsive transcription factor At1g16060;hypothetical protein
BB4DTRINITY_DN10595_c0_g1_i5	-3.34787	Uncharacterized protein;AP2-like ethylene-responsive transcription factor At1g16060;hypothetical protein
AS4DTRINITY_DN11426_c1_g4_i1	-3.20702	Uncharacterized protein;AP2-like ethylene-responsive transcription factor At1g16060;hypothetical protein
AS4DTRINITY_DN11267_c2_g1_i7	-2.96658	Uncharacterized protein;AP2-like ethylene-responsive transcription factor ANT isoform X2;hypothetical protein
BS4DTRINITY_DN11747_c2_g1_i1	-2.58915	Uncharacterized protein;AP2-like ethylene-responsive transcription factor ANT isoform X2;hypothetical protein
CS4DTRINITY_DN10666_c0_g1_i2	-2.31561	Uncharacterized protein;AP2-like ethylene-responsive transcription factor ANT isoform X2;hypothetical protein
BS7D1TRINITY_DN9801_c0_g1_i2	3.40366	Uncharacterized protein;AP2-like ethylene-responsive transcription factor AIL6;AP2-like ethylene-responsive transcription factor AIL6;AP2-like ethylene-responsive transcription factor AIL6;hypothetical protein
CS4DTRINITY_DN10666_c0_g3_i1	-2.80356	Uncharacterized protein;AP2-like ethylene-responsive transcription factor AIL1 isoform X3;hypothetical protein
CS4DTRINITY_DN10666_c0_g2_i5	-2.18523	Uncharacterized protein;AP2-like ethylene-responsive transcription factor AIL1 isoform X3;hypothetical protein
AS7DTRINITY_DN9480_c0_g1_i1	2.27892	LOW QUALITY PROTEIN: ethylene-responsive transcription factor 6-like
BB7DTRINITY_DN16202_c0_g2_i1	2.52285	ethylene-responsive transcription factor RAP2-7-like isoform X2
CB7DTRINITY_DN14576_c0_g1_i1	4.59716	ethylene-responsive transcription factor ERF110;ethylene-responsive transcription factor ERF110;ethylene-responsive transcription factor ERF110;ethylene-responsive transcription factor ERF110;ethylene-responsive transcription factor ERF110
AS7DTRINITY_DN11035_c1_g2_i2	-2.19659	ethylene-responsive transcription factor ERF061
BB7DTRINITY_DN15752_c1_g2_i3	2.50172	ethylene-responsive transcription factor ERF010
AS7DTRINITY_DN7062_c0_g1_i1	2.22932	ethylene-responsive transcription factor ABR1-like isoform X2
CS4DTRINITY_DN10996_c2_g8_i1	-2.0314	ethylene-responsive transcription factor 3
CB4DTRINITY_DN30724_c0_g1_i1	2.35132	AP2-like ethylene-responsive transcription factor At1g16060
AS4DTRINITY_DN10855_c0_g1_i3	-3.3927	AP2-like ethylene-responsive transcription factor ANT
AB7DTRINITY_DN23716_c0_g1_i2	3.22246	AP2-like ethylene-responsive transcription factor AIL6
AS7DTRINITY_DN10995_c3_g7_i1	3.44984	AP2-like ethylene-responsive transcription factor AIL1 isoform X1
CB7DTRINITY_DN16502_c5_g2_i1	3.1536	AP2-like ethylene-responsive transcription factor AIL1
AS4DTRINITY_DN12271_c1_g6_i1	3.34814	AP2-like ethylene-responsive transcription factor AIL1
CS4DTRINITY_DN7296_c0_g1_i2	3.55538	AP2-like ethylene-responsive transcription factor AIL1
CB4DTRINITY_DN861_c0_g1_i1	2.74881	AP2/ERF domain-containing protein;uncharacterized protein LOC108328359;hypothetical protein
BS7D1TRINITY_DN26913_c0_g1_i1	3.04709	AP2/ERF domain-containing protein;uncharacterized protein LOC108328359;hypothetical protein
AS7DTRINITY_DN9193_c0_g1_i2	2.35405	AP2/ERF domain-containing protein;pathogenesis-related genes transcriptional activator PTI5-like;hypothetical protein
CB7DTRINITY_DN16587_c6_g5_i1	2.84997	AP2/ERF domain-containing protein;pathogenesis-related genes transcriptional activator PTI5-like;hypothetical protein
BS7DTRINITY_DN11569_c2_g6_i2	2.97424	AP2/ERF domain-containing protein;ethylene-responsive transcription factor ERF071;hypothetical protein
AB7DTRINITY_DN54888_c0_g1_i1	3.05846	AP2/ERF domain-containing protein;ethylene-responsive transcription factor ERF071;hypothetical protein
BS7DTRINITY_DN14384_c0_g1_i1	2.80239	AP2/ERF domain-containing protein;ethylene-responsive transcription factor ERF003-like;hypothetical protein
BS4DTRINITY_DN8894_c0_g2_i1	3.03369	AP2/ERF domain-containing protein;ethylene-responsive transcription factor ERF003-like;hypothetical protein
CB7DTRINITY_DN10378_c0_g1_i1	3.30889	AP2/ERF domain-containing protein;ethylene-responsive transcription factor ERF003-like;hypothetical protein
BS7DTRINITY_DN14574_c0_g1_i1	2.49947	AP2/ERF domain-containing protein;ethylene-responsive transcription factor ABR1-like isoform X1;ethylene-responsive transcription factor ABR1-like isoform X2;hypothetical protein
BS7D1TRINITY_DN10780_c6_g1_i4	9.81956	AP2/ERF domain-containing protein;dehydration-responsive element-binding protein 2D;hypothetical protein
AS4DTRINITY_DN11426_c1_g2_i3	-7.89341	AP2/ERF domain-containing protein
BS4DTRINITY_DN17216_c0_g1_i1	-4.57283	AP2/ERF domain-containing protein
BS4DTRINITY_DN13295_c0_g1_i1	-4.4365	AP2/ERF domain-containing protein
CS4DTRINITY_DN12385_c1_g16_i2	-4.36136	AP2/ERF domain-containing protein
CS4DTRINITY_DN11147_c1_g3_i3	-3.87636	AP2/ERF domain-containing protein
AS4DTRINITY_DN11365_c0_g4_i1	-3.54264	AP2/ERF domain-containing protein
AB4DTRINITY_DN11155_c0_g2_i2	-3.36734	AP2/ERF domain-containing protein
AS4DTRINITY_DN12017_c2_g1_i1	-3.35787	AP2/ERF domain-containing protein
CS4DTRINITY_DN8191_c0_g1_i1	-3.29933	AP2/ERF domain-containing protein
CS4DTRINITY_DN12385_c1_g6_i1	-3.19152	AP2/ERF domain-containing protein
CS4DTRINITY_DN18771_c0_g1_i1	-2.98045	AP2/ERF domain-containing protein
CB4DTRINITY_DN10980_c0_g1_i3	-2.73922	AP2/ERF domain-containing protein
BB4DTRINITY_DN12404_c0_g5_i1	-2.63445	AP2/ERF domain-containing protein
BS4DTRINITY_DN11888_c5_g1_i3	-2.06606	AP2/ERF domain-containing protein
AS7DTRINITY_DN10280_c0_g4_i2	2.01218	AP2/ERF domain-containing protein
BS4DTRINITY_DN11888_c2_g2_i1	2.02101	AP2/ERF domain-containing protein
BS4DTRINITY_DN12569_c0_g5_i1	2.10708	AP2/ERF domain-containing protein
CB7DTRINITY_DN17425_c1_g3_i2	2.32983	AP2/ERF domain-containing protein
AB4DTRINITY_DN10295_c1_g7_i1	2.37614	AP2/ERF domain-containing protein
BS7D1TRINITY_DN10571_c1_g5_i2	2.49978	AP2/ERF domain-containing protein
CS4DTRINITY_DN27809_c0_g1_i1	2.51436	AP2/ERF domain-containing protein
CB4DTRINITY_DN13577_c1_g1_i2	2.68263	AP2/ERF domain-containing protein
BB7DTRINITY_DN24680_c0_g1_i1	2.76877	AP2/ERF domain-containing protein
BS7DTRINITY_DN12040_c5_g3_i2	2.80783	AP2/ERF domain-containing protein
BS7DTRINITY_DN20323_c0_g1_i1	2.92074	AP2/ERF domain-containing protein
BS7D1TRINITY_DN5270_c0_g1_i2	3.05816	AP2/ERF domain-containing protein
BS7D1TRINITY_DN10815_c0_g9_i2	3.12828	AP2/ERF domain-containing protein
CB4DTRINITY_DN13190_c1_g1_i4	3.14226	AP2/ERF domain-containing protein
AS7DTRINITY_DN23452_c0_g1_i1	3.18888	AP2/ERF domain-containing protein
CB4DTRINITY_DN13789_c0_g1_i1	3.30124	AP2/ERF domain-containing protein
CB7DTRINITY_DN1914_c0_g1_i1	3.51747	AP2/ERF domain-containing protein
AS7DTRINITY_DN12349_c0_g1_i1	3.53698	AP2/ERF domain-containing protein
BS7DTRINITY_DN22693_c0_g1_i1	3.96064	AP2/ERF domain-containing protein
AS7DTRINITY_DN14058_c0_g1_i1	4.02776	AP2/ERF domain-containing protein
BB7DTRINITY_DN11120_c0_g2_i1	4.40615	AP2/ERF domain-containing protein
CB7DTRINITY_DN17527_c3_g4_i1	4.42022	AP2/ERF domain-containing protein
CB7DTRINITY_DN18308_c0_g1_i1	5.12864	AP2/ERF domain-containing protein
BB7DTRINITY_DN17081_c4_g1_i4	5.17919	AP2/ERF domain-containing protein
BS7D1TRINITY_DN10780_c6_g2_i1	7.38616	AP2/ERF domain-containing protein
AB7DTRINITY_DN30428_c1_g2_i1	8.01397	AP2/ERF domain-containing protein
AS4DTRINITY_DN3292_c0_g1_i2	-2.68775	AP2/ERF and B3 domain-containing transcription factor RAV1
AS4DTRINITY_DN11323_c2_g15_i1	-2.50418	Uncharacterized protein;ethylene-responsive transcription factor RAP2-7 isoform X2;hypothetical protein
BB7DTRINITY_DN24041_c0_g1_i1	9.05694	probable F-box protein At5g04010
CB7DTRINITY_DN11465_c0_g1_i2	3.11439	FBD-associated F-box protein At2g26860-like
AB4DTRINITY_DN10386_c0_g1_i3	-3.13775	tubby-like F-box protein 7
AB4DTRINITY_DN10386_c0_g14_i2	-2.27979	tubby-like F-box protein 7
BB4DTRINITY_DN13233_c1_g8_i1	2.0826	serine/threonine-protein kinase CTR1-like isoform X1
AB4DTRINITY_DN10817_c0_g3_i4	2.15313	serine/threonine-protein kinase CTR1-like isoform X1
BB7DTRINITY_DN17035_c1_g1_i3	2.62754	serine/threonine-protein kinase CTR1-like isoform X1
CB7DTRINITY_DN16659_c0_g3_i2	3.33289	serine/threonine-protein kinase CTR1-like isoform X1
BS7D1TRINITY_DN10301_c0_g1_i2	2.46084	serine/threonine-protein kinase CTR1 isoform X4
AS7DTRINITY_DN10790_c4_g2_i1	2.55956	Protein kinase domain-containing protein;serine/threonine-protein kinase CTR1-like isoform X3;hypothetical protein

## Sheet: B5_B10_ethylene
Table S8(B): List of differentially expressed genes identified in ethylene pathway across the timepoints in bold genotype.
ID	Fold change	Annotation
CB7DTRINITY_DN8542_c0_g2_i1	5.49645	Fe2OG dioxygenase domain-containing protein;1-aminocyclopropane-1-carboxylate oxidase homolog 1-like isoform X1;hypothetical protein
BB7DTRINITY_DN14965_c0_g1_i5	7.13669	Fe2OG dioxygenase domain-containing protein;1-aminocyclopropane-1-carboxylate oxidase homolog 1-like isoform X1;hypothetical protein
AB7DTRINITY_DN30765_c6_g3_i1	7.02457	1-aminocyclopropane-1-carboxylate oxidase homolog
CS4DTRINITY_DN10949_c0_g2_i1	-2.32882	1-aminocyclopropane-1-carboxylate oxidase
AB7DTRINITY_DN30647_c0_g2_i1	8.88134	1-aminocyclopropane-1-carboxylate oxidase
AB7DTRINITY_DN30647_c0_g3_i2	8.99456	1-aminocyclopropane-1-carboxylate oxidase
BS7DTRINITY_DN911_c0_g1_i1	3.59087	probable stress-associated endoplasmic reticulum protein
BS7D1TRINITY_DN7563_c0_g2_i1	3.94088	probable stress-associated endoplasmic reticulum protein
AB7DTRINITY_DN29464_c0_g1_i1	3.29974	ethylene response sensor 1 isoform X1
CB7DTRINITY_DN17170_c0_g2_i1	3.73391	ethylene response sensor 1 isoform X1
BS7D1TRINITY_DN9895_c0_g1_i9	3.82334	ethylene response sensor 1 isoform X1
AB7DTRINITY_DN6279_c0_g1_i2	5.39217	ethylene receptor 2-like isoform X1
AB7DTRINITY_DN31020_c2_g1_i2	7.18735	ETHYLENE INSENSITIVE 3-like 1 protein
AB7DTRINITY_DN30959_c2_g2_i1	7.5743	mitogen-activated protein kinase kinase kinase NPK1-like
AB7DTRINITY_DN13959_c0_g1_i1	7.02698	mitogen-activated protein kinase kinase kinase 1-like
AB7DTRINITY_DN17349_c0_g1_i1	7.0672	mitogen-activated protein kinase kinase 9
BS7D1TRINITY_DN10541_c0_g2_i7	5.56414	mitogen-activated protein kinase 20-like isoform X1
AB7DTRINITY_DN21831_c0_g1_i2	5.52978	Mitogen-activated protein kinase (EC 2.7.11.24)
AB7DTRINITY_DN30245_c9_g1_i2	7.34043	Mitogen-activated protein kinase (EC 2.7.11.24)
AB7DTRINITY_DN29885_c1_g2_i2	9.7174	Mitogen-activated protein kinase (EC 2.7.11.24)
AB7DTRINITY_DN30863_c5_g1_i1	5.663	MAP kinase kinase 5 (Mitogen-activated protein kinase kinase 4)
BS7DTRINITY_DN12088_c3_g6_i6	4.21235	Protein kinase domain-containing protein;mitogen-activated protein kinase kinase kinase YODA-like isoform X2;hypothetical protein
AB7DTRINITY_DN30285_c2_g1_i1	7.35958	ethylene-responsive transcription factor RAP2-13-like
AB7DTRINITY_DN31239_c1_g1_i6	8.32964	ethylene-responsive transcription factor RAP2-12
AB7DTRINITY_DN14632_c0_g1_i1	5.2949	ethylene-responsive transcription factor ERF027-like
AB7DTRINITY_DN41381_c0_g1_i1	7.68312	ethylene-responsive transcription factor 5-like
AB7DTRINITY_DN9771_c0_g1_i1	6.42261	ethylene-responsive transcription factor 4-like
AB7DTRINITY_DN21277_c0_g1_i1	6.71375	Ethylene-responsive transcription factor 1B
AB7DTRINITY_DN1764_c0_g1_i1	7.82472	Ethylene-responsive transcription factor
AB7DTRINITY_DN30303_c0_g14_i2	7.98117	Ethylene-responsive transcription factor
AB7DTRINITY_DN30340_c4_g7_i1	9.18556	Ethylene-responsive transcription factor
AB4DTRINITY_DN11346_c2_g2_i3	-2.58407	AP2-like ethylene-responsive transcription factor TOE3;AP2-like ethylene-responsive transcription factor TOE3
AB7DTRINITY_DN23716_c0_g1_i2	2.55411	AP2-like ethylene-responsive transcription factor AIL6
AS7DTRINITY_DN10995_c3_g7_i1	3.48555	AP2-like ethylene-responsive transcription factor AIL1 isoform X1
CB7DTRINITY_DN16502_c5_g2_i1	3.44305	AP2-like ethylene-responsive transcription factor AIL1
CS4DTRINITY_DN7296_c0_g1_i2	3.88779	AP2-like ethylene-responsive transcription factor AIL1
BS7D1TRINITY_DN10780_c6_g1_i4	6.28511	AP2/ERF domain-containing protein;dehydration-responsive element-binding protein 2D;hypothetical protein
CB4DTRINITY_DN938_c0_g1_i2	-4.1983	AP2/ERF domain-containing protein
CS4DTRINITY_DN11053_c1_g6_i1	-2.13383	AP2/ERF domain-containing protein
BS7D1TRINITY_DN10815_c0_g9_i2	2.17609	AP2/ERF domain-containing protein
AS7DTRINITY_DN12349_c0_g1_i1	2.50903	AP2/ERF domain-containing protein
CB7DTRINITY_DN1914_c0_g1_i1	2.57576	AP2/ERF domain-containing protein
CB7DTRINITY_DN17527_c3_g4_i1	2.65846	AP2/ERF domain-containing protein
BB7DTRINITY_DN11120_c0_g2_i1	2.79686	AP2/ERF domain-containing protein
BS7DTRINITY_DN22693_c0_g1_i1	2.88898	AP2/ERF domain-containing protein
AS7DTRINITY_DN14058_c0_g1_i1	3.43669	AP2/ERF domain-containing protein
BB7DTRINITY_DN17081_c4_g1_i4	4.24466	AP2/ERF domain-containing protein
BS7D1TRINITY_DN10780_c6_g2_i1	5.36913	AP2/ERF domain-containing protein
AB7DTRINITY_DN30428_c1_g2_i1	5.64741	AP2/ERF domain-containing protein
BS7D1TRINITY_DN9801_c0_g1_i2	3.3245	Uncharacterized protein;AP2-like ethylene-responsive transcription factor AIL6;AP2-like ethylene-responsive transcription factor AIL6;AP2-like ethylene-responsive transcription factor AIL6;hypothetical protein
AB7DTRINITY_DN29991_c1_g1_i1	7.56469	EIN3-binding F-box protein 1
BB7DTRINITY_DN24041_c0_g1_i1	5.25462	probable F-box protein At5g04010
CB7DTRINITY_DN11465_c0_g1_i2	2.85592	FBD-associated F-box protein At2g26860-like
